# Supplementary material for: A dual role of RBM42 in modulating splicing and translation of CDKN1A/p21 during DNA damage response
Source: Nat Commun. 2023 Nov 22;14:7628. doi: 10.1038/s41467-023-43495-6 (PMC10665399; doi:10.1038/s41467-023-43495-6)
Supplement: Supplementary file 3 — Supplementary Data 1 [file 41467_2023_43495_MOESM3_ESM.xlsx]

## Sheet: untreated cells
	baseMean	log2FoldChange	lfcSE	stat	pvalue	padj	symbol
ENSG00000000003	1639.61	-0.808393	0.0921954	-8.76825	1.81467e-18	3.95695e-17	TSPAN6
ENSG00000000419	2243.5	-0.0430891	0.0756283	-0.569749	0.568848	0.72539	DPM1
ENSG00000000457	771.965	-0.640463	0.103461	-6.1904	6.00135e-10	5.63631e-09	SCYL3
ENSG00000000460	1836.37	-0.357539	0.0824984	-4.33389	1.46498e-05	7.56756e-05	C1orf112
ENSG00000000971	11.1542	2.24373	0.758652	2.95752	0.00310124	0.0101829	CFH
ENSG00000001036	5652.22	0.217238	0.0738734	2.94068	0.00327491	0.0106798	FUCA2
ENSG00000001084	5149.03	0.253255	0.067016	3.77901	0.00015745	0.000673114	GCLC
ENSG00000001167	3722.6	0.281716	0.068417	4.11763	3.82788e-05	0.000184659	NFYA
ENSG00000001460	740.21	-0.392716	0.0995285	-3.94577	7.9545e-05	0.000361506	STPG1
ENSG00000001461	1562.91	0.547882	0.0806307	6.79496	1.08344e-11	1.23249e-10	NIPAL3
ENSG00000001497	5486.27	-0.108006	0.0570371	-1.8936	0.0582776	0.132024	LAS1L
ENSG00000001561	763.231	0.120345	0.107018	1.12453	0.260789	0.427128	ENPP4
ENSG00000001617	956.927	0.184939	0.293833	0.629402	0.529086	0.693938	SEMA3F
ENSG00000001626	3.68524	5.3113	1.65236	3.21436	0.00130734	0.00465193	CFTR
ENSG00000001629	5244.63	0.00134477	0.0983682	0.0136708	0.989093	0.993944	ANKIB1
ENSG00000001630	4857.51	-0.32551	0.0644699	-5.04902	4.44082e-07	2.89997e-06	CYP51A1
ENSG00000001631	1438.17	0.173188	0.0803532	2.15534	0.0311355	0.0775137	KRIT1
ENSG00000002016	1193.24	-0.350613	0.114386	-3.06518	0.00217537	0.00739117	RAD52
ENSG00000002079	101.846	-0.523159	0.2723	-1.92126	0.0546994	0.125334	MYH16
ENSG00000002330	562.587	-0.421824	0.122981	-3.42999	0.000603606	0.00230642	BAD
ENSG00000002549	5334.88	-0.4127	0.0608196	-6.78564	1.15574e-11	1.31224e-10	LAP3
ENSG00000002586	2079.94	-0.0197557	0.0662717	-0.298102	0.765626	0.864885	CD99
ENSG00000002587	1591.3	0.11936	0.140163	0.851577	0.394449	0.572812	HS3ST1
ENSG00000002726	24.9202	0.0922664	0.494232	0.186686	0.851906	0.919184	AOC1
ENSG00000002745	6966.38	0.0566992	0.0586875	0.966121	0.333983	0.510284	WNT16
ENSG00000002746	494.242	0.587734	0.123397	4.76293	1.90801e-06	1.1297e-05	HECW1
ENSG00000002822	966.807	0.0956929	0.0974721	0.981746	0.326225	0.502103	MAD1L1
ENSG00000002834	16568.9	-0.306442	0.0499247	-6.13808	8.35268e-10	7.69614e-09	LASP1
ENSG00000002919	2409.14	0.369306	0.0759571	4.86203	1.16191e-06	7.13977e-06	SNX11
ENSG00000003056	8264.12	-0.198578	0.0600579	-3.30643	0.000944914	0.00346997	M6PR
ENSG00000003096	561.243	0.459835	0.110339	4.16749	3.07973e-05	0.000150702	KLHL13
ENSG00000003137	860.474	-0.392707	0.10025	-3.91729	8.95507e-05	0.00040185	CYP26B1
ENSG00000003147	660.866	-0.518035	0.141264	-3.66713	0.00024529	0.00100678	ICA1
ENSG00000003249	2511.11	-0.298875	0.0859663	-3.47665	0.000507712	0.00197021	DBNDD1
ENSG00000003393	3872.54	-0.0993	0.060089	-1.65255	0.0984229	0.202246	ALS2
ENSG00000003400	393.285	0.9212	0.154432	5.96509	2.44495e-09	2.13642e-08	CASP10
ENSG00000003402	2851.4	0.252208	0.0695941	3.62399	0.00029009	0.00117469	CFLAR
ENSG00000003436	1161.84	0.717041	0.103952	6.8978	5.28123e-12	6.21834e-11	TFPI
ENSG00000003509	971.437	0.0798245	0.0960113	0.831408	0.405743	0.583854	NDUFAF7
ENSG00000003756	6456.17	0.174474	0.0715093	2.43988	0.0146922	0.0404853	RBM5
ENSG00000003987	7.37167	-0.734321	0.925755	-0.793213	0.427654	0.605297	MTMR7
ENSG00000003989	2480.85	-0.837887	0.0675549	-12.4031	2.51516e-35	1.64381e-33	SLC7A2
ENSG00000004059	4193.32	-0.0462119	0.0649143	-0.711891	0.476532	0.649272	ARF5
ENSG00000004139	60.3452	-1.51177	0.395442	-3.82298	0.00013185	0.000571661	SARM1
ENSG00000004142	6311.3	-0.120495	0.0536786	-2.24475	0.0247845	0.0635598	POLDIP2
ENSG00000004399	1514.92	-0.871238	0.117651	-7.40528	1.30873e-13	1.81721e-12	PLXND1
ENSG00000004455	17039.4	0.354979	0.0487232	7.28563	3.20176e-13	4.28849e-12	AK2
ENSG00000004468	3.98029	0.169113	1.10835	0.152581	0.878728	0.933819	CD38
ENSG00000004478	28290.5	-0.262132	0.0510334	-5.13648	2.79934e-07	1.87527e-06	FKBP4
ENSG00000004487	19854.2	-0.0270045	0.0596461	-0.452745	0.650733	0.787262	KDM1A
ENSG00000004534	6651.97	0.0377434	0.0626659	0.602296	0.546977	0.70806	RBM6
ENSG00000004660	462.866	-0.979733	0.142586	-6.87116	6.36816e-12	7.44305e-11	CAMKK1
ENSG00000004700	2049.09	-0.0764587	0.0961662	-0.795069	0.426573	0.604126	RECQL
ENSG00000004766	983.97	0.429352	0.130034	3.30185	0.000960509	0.0035199	VPS50
ENSG00000004776	4.48396	-2.15916	1.10955	-1.94598	0.0516566	0.119371	HSPB6
ENSG00000004777	380.778	-1.57837	0.506642	-3.11536	0.00183723	0.00634716	ARHGAP33
ENSG00000004779	3906.16	-0.0500644	0.0897188	-0.558014	0.576835	0.731469	NDUFAB1
ENSG00000004799	97.5229	0.0389119	0.22332	0.174243	0.861675	0.925037	PDK4
ENSG00000004809	2.81687	0.569763	1.31399	0.433612	0.66457	0.79561	SLC22A16
ENSG00000004838	82.6069	-1.72115	0.291696	-5.90048	3.6245e-09	3.09458e-08	ZMYND10
ENSG00000004846	13.722	0.708169	0.636213	1.1131	0.265666	0.432718	ABCB5
ENSG00000004848	4.62398	0.0608786	1.01765	0.059823	0.952297	0.975019	ARX
ENSG00000004864	1723.02	-0.0599751	0.0738366	-0.812268	0.416638	0.595215	SLC25A13
ENSG00000004866	1318.14	0.309815	0.0778315	3.98059	6.87454e-05	0.000316404	ST7
ENSG00000004897	8698.57	-0.10162	0.0663347	-1.53192	0.125541	0.245938	CDC27
ENSG00000004939	17.4033	-0.503468	0.596456	-0.844099	0.398614	0.576859	SLC4A1
ENSG00000004948	12.932	-1.08395	0.818437	-1.32442	0.185364	0.331798	CALCR
ENSG00000004961	2176.73	0.0421425	0.0750801	0.561301	0.574592	0.729517	HCCS
ENSG00000004975	2517.53	-0.223138	0.119782	-1.86287	0.0624805	0.139688	DVL2
ENSG00000005001	108.805	0.557906	0.217653	2.56328	0.010369	0.0297584	PRSS22
ENSG00000005007	7366.48	0.323941	0.0632146	5.12447	2.98378e-07	1.98766e-06	UPF1
ENSG00000005020	1939.83	-0.0266689	0.085635	-0.311425	0.755478	0.858413	SKAP2
ENSG00000005022	22091.2	-0.077841	0.0566991	-1.37288	0.16979	0.310562	SLC25A5
ENSG00000005059	715.043	-0.410109	0.120114	-3.41434	0.000639369	0.00243101	MCUB
ENSG00000005073	719.179	-0.0199286	0.101543	-0.196259	0.844408	0.914324	HOXA11
ENSG00000005075	1997.37	0.000766639	0.110731	0.00692343	0.994476	0.9973	POLR2J
ENSG00000005100	4957.03	-0.675825	0.065181	-10.3684	3.45142e-25	1.257e-23	DHX33
ENSG00000005108	4.12396	0.906199	1.14833	0.789145	0.430027	0.607251	THSD7A
ENSG00000005156	3965.31	-0.494531	0.0888369	-5.56673	2.59569e-08	1.99036e-07	LIG3
ENSG00000005175	2313.17	0.117491	0.138219	0.850037	0.395305	0.573653	RPAP3
ENSG00000005187	671.72	-0.338106	0.133495	-2.53272	0.011318	0.0321191	ACSM3
ENSG00000005189	772.142	-1.05272	0.141715	-7.42841	1.09912e-13	1.5351e-12	REXO5
ENSG00000005194	6420.45	0.117326	0.0632439	1.85513	0.0635774	0.141755	CIAPIN1
ENSG00000005206	876.216	-0.560014	0.159408	-3.51309	0.000442924	0.00173411	SPPL2B
ENSG00000005238	647.08	0.219844	0.104777	2.0982	0.0358871	0.0875433	ATOSB
ENSG00000005249	752.01	-0.495061	0.103243	-4.79509	1.62604e-06	9.74847e-06	PRKAR2B
ENSG00000005302	691.075	-0.00879325	0.16104	-0.0546031	0.956455	0.977324	MSL3
ENSG00000005339	6386.71	0.621332	0.0613364	10.1299	4.07042e-24	1.3773e-22	CREBBP
ENSG00000005379	57.8153	-0.380725	0.38333	-0.993205	0.32061	0.495411	TSPOAP1
ENSG00000005381	6.75472	1.80116	0.887096	2.0304	0.0423162	0.100673	MPO
ENSG00000005421	5.08711	-0.93112	1.01487	-0.917474	0.358894	0.53762	PON1
ENSG00000005436	978.561	0.204253	0.103944	1.96503	0.0494108	0.114961	GCFC2
ENSG00000005448	1015.37	-1.44568	0.087627	-16.4981	3.78774e-61	6.64386e-59	WDR54
ENSG00000005483	4626.95	0.448844	0.0972077	4.61737	3.8863e-06	2.18702e-05	KMT2E
ENSG00000005486	2001.94	0.18595	0.0883882	2.10379	0.0353968	0.0864712	RHBDD2
ENSG00000005513	160.089	0.215251	0.189031	1.13871	0.254824	0.419952	SOX8
ENSG00000005700	3106.38	-0.649766	0.0717802	-9.05216	1.40174e-19	3.3539e-18	IBTK
ENSG00000005801	3604.76	0.671356	0.0748324	8.97147	2.92596e-19	6.80965e-18	ZNF195
ENSG00000005810	8620.72	-0.317938	0.074536	-4.26557	1.99393e-05	0.000100945	MYCBP2
ENSG00000005812	1191.48	0.290769	0.0865456	3.35972	0.000780201	0.00291537	FBXL3
ENSG00000005844	28.864	1.24018	0.56944	2.17789	0.0294143	0.0738065	ITGAL
ENSG00000005882	1610.31	-0.254959	0.081086	-3.14431	0.0016648	0.00579172	PDK2
ENSG00000005884	11135.2	-1.6944	0.0691646	-24.4981	1.54714e-132	1.67759e-129	ITGA3
ENSG00000005889	2514.53	0.310464	0.087114	3.56389	0.000365401	0.00144723	ZFX
ENSG00000005893	2732.92	-0.149502	0.0916616	-1.63102	0.102887	0.209596	LAMP2
ENSG00000005961	90.8156	-1.52092	0.314698	-4.83295	1.34526e-06	8.16474e-06	ITGA2B
ENSG00000006007	4205.23	-0.00263421	0.0789301	-0.033374	0.973376	0.985319	GDE1
ENSG00000006015	545.438	-0.675057	0.108906	-6.19852	5.69953e-10	5.374e-09	REX1BD
ENSG00000006016	644.441	0.0792874	0.117592	0.674257	0.500148	0.670508	CRLF1
ENSG00000006025	677.017	-0.165583	0.142173	-1.16466	0.244158	0.407499	OSBPL7
ENSG00000006042	2299.84	-0.459874	0.0742309	-6.19518	5.8218e-10	5.47846e-09	TMEM98
ENSG00000006047	73.7251	-2.53299	0.351315	-7.21002	5.59418e-13	7.27243e-12	YBX2
ENSG00000006062	782.161	-0.206441	0.109537	-1.88467	0.0594745	0.134226	MAP3K14
ENSG00000006071	4.32728	0.156373	1.04966	0.148975	0.881573	0.935121	ABCC8
ENSG00000006118	2115.87	0.250916	0.100998	2.48437	0.0129782	0.0363203	TMEM132A
ENSG00000006125	31799.4	0.226296	0.0631235	3.58497	0.000337123	0.00134443	AP2B1
ENSG00000006194	2974.2	0.811378	0.0726693	11.1653	6.02559e-29	2.78028e-27	ZNF263
ENSG00000006210	4.10473	-0.774664	1.09029	-0.71051	0.477388	0.649996	CX3CL1
ENSG00000006282	1810.69	-1.41515	0.0786593	-17.9908	2.29886e-72	5.71243e-70	SPATA20
ENSG00000006283	179.023	-1.71316	0.193992	-8.83109	1.03659e-18	2.31102e-17	CACNA1G
ENSG00000006327	3330.87	-0.34313	0.0720779	-4.76054	1.93076e-06	1.1426e-05	TNFRSF12A
ENSG00000006432	3457.4	0.389198	0.0707035	5.50465	3.69907e-08	2.77925e-07	MAP3K9
ENSG00000006451	2806.29	0.272382	0.0913062	2.98317	0.00285283	0.00944541	RALA
ENSG00000006453	5523.96	-0.0482524	0.0718483	-0.671588	0.501846	0.672219	BAIAP2L1
ENSG00000006459	1139.91	0.81595	0.10747	7.59234	3.14188e-14	4.65526e-13	KDM7A
ENSG00000006468	1874.79	0.692846	0.0852055	8.13147	4.2411e-16	7.49974e-15	ETV1
ENSG00000006530	2419	-0.952471	0.0741278	-12.849	8.70841e-38	6.37237e-36	AGK
ENSG00000006534	631.959	-0.868885	0.0991601	-8.76244	1.91067e-18	4.15866e-17	ALDH3B1
ENSG00000006555	76.1717	0.474627	0.272202	1.74366	0.0812185	0.173344	TTC22
ENSG00000006576	1864.17	-1.12543	0.0906052	-12.4212	2.00438e-35	1.32085e-33	PHTF2
ENSG00000006606	15.5406	0.473004	0.616103	0.767735	0.442645	0.619495	CCL26
ENSG00000006607	3603.3	-0.206425	0.0749297	-2.75491	0.00587079	0.017941	FARP2
ENSG00000006611	681.519	-0.785913	0.109919	-7.14993	8.68227e-13	1.10757e-11	USH1C
ENSG00000006625	2579.83	-0.207909	0.0848594	-2.45004	0.0142839	0.0395246	GGCT
ENSG00000006634	2261.19	-0.319852	0.0813139	-3.93355	8.37006e-05	0.000378517	DBF4
ENSG00000006638	185.739	0.31164	0.182008	1.71223	0.0868535	0.182965	TBXA2R
ENSG00000006652	2106.64	-0.166664	0.0725322	-2.29779	0.0215737	0.0564729	IFRD1
ENSG00000006695	2239.97	0.355023	0.0798976	4.44348	8.85167e-06	4.72915e-05	COX10
ENSG00000006704	1711.19	-0.100457	0.104112	-0.964896	0.334597	0.511032	GTF2IRD1
ENSG00000006712	4967.7	0.0549328	0.0587052	0.93574	0.349407	0.527205	PAF1
ENSG00000006715	3437.09	0.309739	0.097829	3.16613	0.00154484	0.00541308	VPS41
ENSG00000006740	611.789	-0.138982	0.100875	-1.37777	0.168275	0.308618	ARHGAP44
ENSG00000006744	10416.8	0.135509	0.0558714	2.42537	0.0152929	0.0419468	ELAC2
ENSG00000006747	50.2195	0.134889	0.400392	0.336891	0.736199	0.846485	SCIN
ENSG00000006756	692.018	0.0857435	0.116575	0.735524	0.462021	0.636421	ARSD
ENSG00000006757	675.763	-0.120879	0.112723	-1.07235	0.283561	0.453101	PNPLA4
ENSG00000006788	4.40039	3.62149	1.44519	2.50588	0.0122146	0.034348	MYH13
ENSG00000006831	9869.59	-0.184051	0.0688673	-2.67254	0.00752785	0.0224471	ADIPOR2
ENSG00000006837	109.959	0.0772368	0.263964	0.292603	0.769825	0.868063	CDKL3
ENSG00000007047	1701.97	0.301472	0.156492	1.92644	0.0540492	0.124131	MARK4
ENSG00000007062	1327.59	-0.145412	0.0814846	-1.78453	0.0743379	0.160948	PROM1
ENSG00000007080	1477.51	-0.032353	0.161692	-0.20009	0.84141	0.91273	CCDC124
ENSG00000007129	2.72484	1.79139	1.52516	1.17456	0.240171	0.402309	CEACAM21
ENSG00000007168	9089.66	0.0148343	0.0717716	0.206688	0.836253	0.909659	PAFAH1B1
ENSG00000007171	2.853	0.458908	1.47257	0.311638	0.755316	0.858329	NOS2
ENSG00000007174	6.27903	0.57584	0.974933	0.590646	0.554758	0.714218	DNAH9
ENSG00000007202	27476.3	-0.389144	0.0498301	-7.80942	5.74521e-15	9.12463e-14	BLTP2
ENSG00000007237	645.33	-0.271486	0.154757	-1.75427	0.0793836	0.170021	GAS7
ENSG00000007255	102.342	-0.0894309	0.226943	-0.394067	0.693531	0.817483	TRAPPC6A
ENSG00000007312	34.7459	-0.79176	0.387308	-2.04426	0.0409274	0.0979556	CD79B
ENSG00000007314	133.835	-1.98493	0.297937	-6.66226	2.6965e-11	2.94933e-10	SCN4A
ENSG00000007341	554.698	0.108302	0.133605	0.810614	0.417587	0.595964	ST7L
ENSG00000007350	5.36362	-0.506482	0.951991	-0.532024	0.594709	0.744421	TKTL1
ENSG00000007372	319.892	0.238147	0.153206	1.55443	0.120082	0.23719	PAX6
ENSG00000007376	1062.73	-0.00690983	0.167717	-0.0411994	0.967137	0.982332	RPUSD1
ENSG00000007384	381.57	-0.543806	0.138536	-3.92537	8.65948e-05	0.000389492	RHBDF1
ENSG00000007392	1364.83	0.113644	0.0837226	1.35739	0.174657	0.317346	LUC7L
ENSG00000007402	1381.5	-0.329874	0.0887436	-3.71716	0.000201471	0.000843767	CACNA2D2
ENSG00000007516	469.249	-0.790862	0.220021	-3.59448	0.000325041	0.00130229	BAIAP3
ENSG00000007520	946.86	-0.341868	0.122507	-2.79061	0.00526093	0.0162377	TSR3
ENSG00000007541	242.131	-0.692829	0.163191	-4.24551	2.18099e-05	0.000109763	PIGQ
ENSG00000007545	2979.12	0.355047	0.0942163	3.76843	0.00016428	0.000700051	CRAMP1
ENSG00000007866	1390.01	-0.190083	0.0965705	-1.96833	0.0490299	0.11417	TEAD3
ENSG00000007923	7780.01	-0.271633	0.0639977	-4.24442	2.19164e-05	0.000110252	DNAJC11
ENSG00000007933	6.27845	-0.890709	0.951103	-0.936501	0.349015	0.526714	FMO3
ENSG00000007944	830.353	0.475714	0.0908343	5.23716	1.63066e-07	1.12981e-06	MYLIP
ENSG00000007968	3794.5	-0.0764687	0.0628827	-1.21605	0.223965	0.382221	E2F2
ENSG00000008018	12414	-0.141678	0.0700262	-2.02321	0.0430516	0.102128	PSMB1
ENSG00000008056	6.9105	2.08073	0.898935	2.31466	0.0206314	0.0543584	SYN1
ENSG00000008083	3418.03	0.673371	0.0596661	11.2856	1.54497e-29	7.43049e-28	JARID2
ENSG00000008086	662.942	0.947247	0.137663	6.8809	5.94768e-12	6.96866e-11	CDKL5
ENSG00000008128	1708.52	0.311181	0.0861132	3.61363	0.000301945	0.00121856	CDK11A
ENSG00000008130	2874.6	-0.305058	0.081249	-3.7546	0.000173618	0.000736166	NADK
ENSG00000008226	4.78152	-1.21346	1.00086	-1.21242	0.225352	0.383984	DLEC1
ENSG00000008256	1457.31	-0.183447	0.0850357	-2.15729	0.0309827	0.0772059	CYTH3
ENSG00000008277	973.122	-0.389456	0.131283	-2.96654	0.0030117	0.00991773	ADAM22
ENSG00000008282	3524.54	0.0780978	0.0685626	1.13907	0.254673	0.41982	SYPL1
ENSG00000008283	3967.08	-0.450711	0.0681672	-6.61184	3.79562e-11	4.08963e-10	CYB561
ENSG00000008294	8661.1	-0.056663	0.0759523	-0.746034	0.455647	0.631567	SPAG9
ENSG00000008300	722.237	0.225766	0.106583	2.11821	0.034157	0.0839324	CELSR3
ENSG00000008311	856.865	0.107255	0.0955897	1.12203	0.26185	0.428189	AASS
ENSG00000008323	939.679	-0.339112	0.112736	-3.00802	0.00262958	0.00878307	PLEKHG6
ENSG00000008324	752.391	-0.0695587	0.110843	-0.627541	0.530305	0.694838	SS18L2
ENSG00000008382	381.701	-0.154247	0.156111	-0.988055	0.323126	0.498523	MPND
ENSG00000008394	4006.38	-0.0229199	0.0786565	-0.291392	0.770751	0.868665	MGST1
ENSG00000008405	1182.49	-1.13194	0.109106	-10.3747	3.23187e-25	1.18246e-23	CRY1
ENSG00000008441	1152.1	-0.57537	0.128504	-4.47745	7.55386e-06	4.07594e-05	NFIX
ENSG00000008513	1774.83	-0.168242	0.100767	-1.66962	0.0949949	0.196574	ST3GAL1
ENSG00000008516	19.2749	-2.35217	0.578194	-4.06813	4.73924e-05	0.00022476	MMP25
ENSG00000008517	12.6086	2.90091	0.864106	3.35712	0.000787582	0.0029411	IL32
ENSG00000008710	1914.27	0.0770431	0.257543	0.299147	0.764828	0.86424	PKD1
ENSG00000008735	262.86	-0.32117	0.181282	-1.77165	0.076452	0.164659	MAPK8IP2
ENSG00000008838	5900.01	-0.0308463	0.0606919	-0.508244	0.611282	0.757356	MED24
ENSG00000008853	924.629	-0.445938	0.120654	-3.696	0.000219021	0.000908811	RHOBTB2
ENSG00000008869	1860.99	-0.42982	0.090069	-4.77211	1.82304e-06	1.0837e-05	HEATR5B
ENSG00000008952	3323.49	0.00661677	0.064043	0.103318	0.917711	0.955951	SEC62
ENSG00000008988	36207.9	0.196303	0.0487943	4.02307	5.74438e-05	0.00026806	RPS20
ENSG00000009307	48336.4	0.10264	0.0723986	1.4177	0.156278	0.291819	CSDE1
ENSG00000009335	10227	-0.221574	0.0590397	-3.75297	0.000174749	0.000740301	UBE3C
ENSG00000009413	2787.77	0.20981	0.10094	2.07857	0.0376566	0.0912349	REV3L
ENSG00000009709	2.7193	0.514837	1.71167	0.30078	0.763582	0.863323	PAX7
ENSG00000009724	16.265	-0.29862	0.758808	-0.393539	0.693922	0.817811	MASP2
ENSG00000009765	14.7535	0.625413	0.6247	1.00114	0.316759	0.490986	IYD
ENSG00000009780	567.645	-0.760157	0.128046	-5.9366	2.90987e-09	2.52326e-08	FAM76A
ENSG00000009830	1841.38	-0.598951	0.131282	-4.56233	5.0589e-06	2.80651e-05	POMT2
ENSG00000009844	4448.44	0.223109	0.069804	3.19622	0.00139241	0.00492732	VTA1
ENSG00000009950	910.388	-1.12775	0.139089	-8.10812	5.14069e-16	8.99055e-15	MLXIPL
ENSG00000009954	18386.9	-0.131009	0.0568235	-2.30555	0.021136	0.0555071	BAZ1B
ENSG00000010017	3752.38	-0.36222	0.0712926	-5.08075	3.75948e-07	2.47332e-06	RANBP9
ENSG00000010030	52.3837	0.603676	0.323392	1.8667	0.0619429	0.138694	ETV7
ENSG00000010072	1099.38	-0.0308541	0.0801504	-0.384953	0.700272	0.821806	SPRTN
ENSG00000010165	4129.42	0.3527	0.0605253	5.82732	5.63243e-09	4.67833e-08	METTL13
ENSG00000010219	976.216	0.25226	0.0836926	3.01413	0.00257719	0.00862014	DYRK4
ENSG00000010244	15706.6	0.29748	0.059655	4.98668	6.14271e-07	3.92327e-06	ZNF207
ENSG00000010256	10202.8	-0.565424	0.0730181	-7.74361	9.66342e-15	1.51062e-13	UQCRC1
ENSG00000010270	1802.03	-0.389292	0.0827829	-4.70256	2.56915e-06	1.49008e-05	STARD3NL
ENSG00000010278	6521.37	-0.355762	0.0610789	-5.82464	5.72376e-09	4.75253e-08	CD9
ENSG00000010282	3.23534	0.920218	1.29736	0.709303	0.478137	0.650642	HHATL
ENSG00000010292	18046.1	-0.233426	0.0495665	-4.70935	2.48503e-06	1.44622e-05	NCAPD2
ENSG00000010295	10.5051	-0.389919	0.772769	-0.504573	0.613859	0.758944	IFFO1
ENSG00000010310	132.131	-1.27216	0.226302	-5.62151	1.893e-08	1.4767e-07	GIPR
ENSG00000010318	337.384	-1.25009	0.138796	-9.00668	2.12392e-19	5.00652e-18	PHF7
ENSG00000010319	429.788	-0.27749	0.141307	-1.96373	0.0495613	0.11521	SEMA3G
ENSG00000010322	4279.05	-0.0685151	0.0880501	-0.778138	0.436488	0.61323	NISCH
ENSG00000010327	4.67937	0.339975	1.17838	0.28851	0.772956	0.870004	STAB1
ENSG00000010361	25.4297	-0.818838	0.448774	-1.82461	0.0680598	0.150066	FUZ
ENSG00000010379	21.8445	1.73618	0.559125	3.10517	0.00190168	0.00655086	SLC6A13
ENSG00000010404	3781.97	-0.285296	0.0723857	-3.94133	8.1031e-05	0.000367699	IDS
ENSG00000010438	1653.39	0.113922	0.0885652	1.28631	0.198335	0.34894	PRSS3
ENSG00000010539	1057.84	0.694938	0.0842181	8.25164	1.56229e-16	2.89801e-15	ZNF200
ENSG00000010626	270.119	-1.10483	0.148343	-7.44784	9.48843e-14	1.33617e-12	LRRC23
ENSG00000010671	26.6133	-0.938363	0.476904	-1.96761	0.0491127	0.114345	BTK
ENSG00000010704	868.309	-0.277522	0.101153	-2.74358	0.00607741	0.0185197	HFE
ENSG00000010803	1665.38	-1.07691	0.0807599	-13.3347	1.45389e-40	1.21693e-38	SCMH1
ENSG00000010810	853.926	-0.276895	0.164399	-1.68429	0.0921262	0.191886	FYN
ENSG00000010818	2296.81	0.287263	0.0701302	4.09613	4.20109e-05	0.000201158	HIVEP2
ENSG00000011007	8647.48	0.0881681	0.0581788	1.51547	0.129654	0.252379	ELOA
ENSG00000011009	3707.58	0.276488	0.114318	2.41859	0.0155808	0.0426142	LYPLA2
ENSG00000011021	1195.65	-0.288308	0.0917085	-3.14374	0.00166804	0.00580045	CLCN6
ENSG00000011028	497.394	-2.24458	0.142003	-15.8066	2.80246e-56	4.20457e-54	MRC2
ENSG00000011052	765.231	-0.632335	0.380293	-1.66276	0.096361	0.198832	NME1-NME2
ENSG00000011105	1026.66	0.0206729	0.133455	0.154905	0.876896	0.932897	TSPAN9
ENSG00000011114	3856.63	0.146735	0.0709029	2.06953	0.0384967	0.0929492	BTBD7
ENSG00000011132	464.09	-0.198156	0.164672	-1.20333	0.228847	0.388247	APBA3
ENSG00000011143	1970.33	-0.425435	0.075238	-5.65452	1.56286e-08	1.22921e-07	MKS1
ENSG00000011198	1548.17	0.0532833	0.0817975	0.651406	0.514785	0.682802	ABHD5
ENSG00000011243	5879.28	0.599216	0.065498	9.14862	5.76652e-20	1.41523e-18	AKAP8L
ENSG00000011258	2524.74	0.556817	0.0634907	8.77006	1.78563e-18	3.89719e-17	MBTD1
ENSG00000011260	6609.13	0.250292	0.0734726	3.4066	0.000657785	0.00249586	UTP18
ENSG00000011275	4576.42	0.0616097	0.0562233	1.0958	0.273164	0.441426	RNF216
ENSG00000011295	2883.42	-0.6146	0.0751063	-8.18307	2.76699e-16	5.0005e-15	TTC19
ENSG00000011304	22081.1	-0.0370944	0.0554789	-0.668622	0.503737	0.673881	PTBP1
ENSG00000011332	374.801	-0.014197	0.126405	-0.112313	0.910575	0.951566	DPF1
ENSG00000011347	2846.49	-0.679529	0.0760947	-8.93005	4.25804e-19	9.79514e-18	SYT7
ENSG00000011376	4150.21	0.0450485	0.0791198	0.569371	0.569104	0.725555	LARS2
ENSG00000011405	3998.74	-0.287009	0.074021	-3.87741	0.000105576	0.000467344	PIK3C2A
ENSG00000011422	1426.41	0.122685	0.0855125	1.4347	0.151372	0.284531	PLAUR
ENSG00000011426	13615.1	-0.805384	0.0562769	-14.3111	1.86565e-46	2.0322e-44	ANLN
ENSG00000011451	1448.46	0.535989	0.144245	3.71583	0.000202538	0.00084779	WIZ
ENSG00000011454	3657.35	0.426633	0.0697151	6.11966	9.37775e-10	8.59087e-09	RABGAP1
ENSG00000011478	438.554	-1.49663	0.159261	-9.39733	5.59648e-21	1.49e-19	QPCTL
ENSG00000011485	7156.65	-0.0581967	0.0694748	-0.837666	0.402218	0.580595	PPP5C
ENSG00000011523	1660.66	-0.158183	0.0771313	-2.05083	0.0402833	0.0967051	CEP68
ENSG00000011566	1833.92	0.531492	0.0889786	5.97325	2.32568e-09	2.03967e-08	MAP4K3
ENSG00000011638	964.29	0.0952899	0.102204	0.932353	0.351154	0.529272	LDAF1
ENSG00000012048	3888.55	-0.453793	0.08555	-5.30441	1.13038e-07	7.98218e-07	BRCA1
ENSG00000012061	2385.33	-1.07889	0.107057	-10.0777	6.93038e-24	2.31547e-22	ERCC1
ENSG00000012124	299.545	-0.746824	0.161694	-4.61875	3.86057e-06	2.17459e-05	CD22
ENSG00000012171	325.206	0.335918	0.150512	2.23184	0.0256256	0.0654917	SEMA3B
ENSG00000012174	1616.02	-0.59682	0.0879731	-6.78412	1.16798e-11	1.32487e-10	MBTPS2
ENSG00000012211	732.831	0.212374	0.133493	1.59089	0.111633	0.223839	PRICKLE3
ENSG00000012232	9105.07	0.0197997	0.0757165	0.261498	0.793709	0.883071	EXTL3
ENSG00000012660	4503.2	-0.228759	0.0658534	-3.47376	0.000513228	0.00198977	ELOVL5
ENSG00000012779	90.2256	1.95308	0.342853	5.69654	1.2226e-08	9.76405e-08	ALOX5
ENSG00000012822	1384.44	0.563544	0.0938771	6.00299	1.93712e-09	1.71238e-08	CALCOCO1
ENSG00000012963	4755.01	-0.0349998	0.0736291	-0.475353	0.634535	0.774937	UBR7
ENSG00000012983	881.255	-0.697913	0.120444	-5.7945	6.85266e-09	5.63108e-08	MAP4K5
ENSG00000013275	10184.3	0.121384	0.0530015	2.29019	0.0220102	0.0574207	PSMC4
ENSG00000013288	1697.77	-0.660524	0.108795	-6.07129	1.26887e-09	1.14828e-08	MAN2B2
ENSG00000013293	32.8557	-0.736053	0.597795	-1.23128	0.218219	0.375612	SLC7A14
ENSG00000013306	11842.7	-0.40633	0.115921	-3.50523	0.000456221	0.00178325	SLC25A39
ENSG00000013364	3236.33	0.350762	0.0772023	4.54341	5.53519e-06	3.05229e-05	MVP
ENSG00000013374	2776.25	0.216989	0.0950736	2.28233	0.0224698	0.0584341	NUB1
ENSG00000013375	4000.82	-0.170519	0.0967779	-1.76196	0.0780755	0.167716	PGM3
ENSG00000013392	321.754	-0.343658	0.137584	-2.4978	0.0124965	0.0350794	RWDD2A
ENSG00000013441	1810.04	0.935195	0.0747267	12.5149	6.19015e-36	4.14792e-34	CLK1
ENSG00000013503	2195.56	0.253186	0.0774338	3.2697	0.0010766	0.00390487	POLR3B
ENSG00000013523	2695.25	-0.120137	0.0666114	-1.80356	0.0713007	0.155687	ANGEL1
ENSG00000013561	2232.48	-0.0916654	0.11779	-0.778207	0.436447	0.61323	RNF14
ENSG00000013563	442.583	-1.39849	0.156896	-8.91349	4.94512e-19	1.1332e-17	DNASE1L1
ENSG00000013573	8343.39	-0.129994	0.0910163	-1.42825	0.153221	0.287417	DDX11
ENSG00000013583	1042.72	-1.2043	0.0880142	-13.6831	1.28172e-42	1.167e-40	HEBP1
ENSG00000013588	12856.3	-0.609099	0.0649549	-9.37726	6.77102e-21	1.78676e-19	GPRC5A
ENSG00000013619	587.266	-0.337524	0.100913	-3.34471	0.000823676	0.00306533	MAMLD1
ENSG00000013810	9124.27	-0.302918	0.0682462	-4.43861	9.05421e-06	4.82763e-05	TACC3
ENSG00000014123	1810.84	-0.222848	0.0746965	-2.98338	0.00285086	0.00944153	UFL1
ENSG00000014138	2050.78	-0.289241	0.0851027	-3.39873	0.000677006	0.00255983	POLA2
ENSG00000014164	1012.64	0.15708	0.118126	1.32976	0.183598	0.3296	ZC3H3
ENSG00000014216	8598.94	-0.0226449	0.10201	-0.221987	0.824324	0.901906	CAPN1
ENSG00000014257	43.0708	1.90745	0.371514	5.13426	2.83252e-07	1.89536e-06	ACP3
ENSG00000014641	12933.1	0.0199286	0.0665687	0.299369	0.764658	0.864171	MDH1
ENSG00000014824	3001.42	-0.0194509	0.0630444	-0.308527	0.757681	0.859503	SLC30A9
ENSG00000014914	590.22	-1.04343	0.128236	-8.13677	4.05956e-16	7.21615e-15	MTMR11
ENSG00000014919	6557.1	-0.360493	0.0574313	-6.27694	3.45298e-10	3.33755e-09	COX15
ENSG00000015133	1601.81	0.404615	0.0838977	4.82272	1.41612e-06	8.56748e-06	CCDC88C
ENSG00000015153	493.576	0.508649	0.128407	3.96123	7.45652e-05	0.000340627	YAF2
ENSG00000015171	3409.69	-0.0362773	0.073119	-0.496141	0.619795	0.763975	ZMYND11
ENSG00000015285	23.0712	-1.50264	0.510891	-2.94121	0.00326932	0.0106645	WAS
ENSG00000015413	490.123	-0.343054	0.197076	-1.74072	0.0817326	0.17413	DPEP1
ENSG00000015475	1930.78	0.309333	0.080362	3.84924	0.000118484	0.000519757	BID
ENSG00000015479	20346.9	-0.0371882	0.056865	-0.653974	0.513129	0.68178	MATR3
ENSG00000015520	34.5782	1.10625	0.388301	2.84895	0.00438641	0.0138282	NPC1L1
ENSG00000015532	1989.99	-0.470153	0.109974	-4.27514	1.91019e-05	9.69111e-05	XYLT2
ENSG00000015568	4205.81	-0.178916	0.0964126	-1.85573	0.0634922	0.141579	RGPD5
ENSG00000015592	3.66594	2.29498	1.4449	1.58834	0.11221	0.224694	STMN4
ENSG00000015676	4453.47	-0.335418	0.0701615	-4.78065	1.74726e-06	1.04202e-05	NUDCD3
ENSG00000016082	79.2767	0.36648	0.253065	1.44817	0.14757	0.279011	ISL1
ENSG00000016391	1400.38	-0.73864	0.07996	-9.23762	2.52034e-20	6.32204e-19	CHDH
ENSG00000016402	153.962	-0.269967	0.202569	-1.33272	0.182623	0.328147	IL20RA
ENSG00000016864	1391.61	-1.49203	0.0872356	-17.1034	1.39963e-65	2.85369e-63	GLT8D1
ENSG00000017260	5171.65	-0.186679	0.066507	-2.80691	0.00500199	0.0155287	ATP2C1
ENSG00000017427	9.6263	0.50701	0.738037	0.686971	0.492101	0.663262	IGF1
ENSG00000017483	2317.01	-0.19455	0.0715438	-2.71931	0.00654174	0.0197886	SLC38A5
ENSG00000017797	5533.96	-0.258274	0.0579826	-4.45434	8.4151e-06	4.51207e-05	RALBP1
ENSG00000018189	1798.44	0.00567625	0.0781762	0.0726084	0.942118	0.970492	RUFY3
ENSG00000018236	161.515	0.257497	0.206547	1.24668	0.212515	0.36816	CNTN1
ENSG00000018280	25.506	-0.0970077	0.471463	-0.205759	0.836979	0.910283	SLC11A1
ENSG00000018408	2288.49	0.186548	0.0706437	2.64069	0.00827386	0.0244092	WWTR1
ENSG00000018510	5369.15	0.00786403	0.0799356	0.0983796	0.921631	0.958475	AGPS
ENSG00000018610	2464.88	0.27396	0.0676643	4.04882	5.14769e-05	0.000242732	STEEP1
ENSG00000018625	4.02304	1.03582	1.07695	0.961803	0.336149	0.512978	ATP1A2
ENSG00000018699	2652.52	0.258189	0.0725687	3.55785	0.000373899	0.00147916	TTC27
ENSG00000019102	3.34189	-2.14699	1.46531	-1.46521	0.142864	0.272163	VSIG2
ENSG00000019144	2897.39	0.0235472	0.087844	0.268057	0.788656	0.879706	PHLDB1
ENSG00000019186	669.735	-1.11226	0.126225	-8.81173	1.23228e-18	2.72438e-17	CYP24A1
ENSG00000019485	821.545	-0.0788972	0.0897282	-0.879291	0.379243	0.557931	PRDM11
ENSG00000019505	367.376	-0.0551725	0.129263	-0.426825	0.669507	0.799633	SYT13
ENSG00000019549	72.1102	2.3387	0.292067	8.00744	1.17125e-15	1.97877e-14	SNAI2
ENSG00000019582	120.945	0.336844	0.217007	1.55222	0.120608	0.238073	CD74
ENSG00000019995	3770.94	0.315615	0.0731643	4.31378	1.60489e-05	8.25099e-05	ZRANB1
ENSG00000020129	1449.66	0.144077	0.109262	1.31864	0.187288	0.334517	NCDN
ENSG00000020181	304.636	-1.01593	0.148428	-6.8446	7.66908e-12	8.87225e-11	ADGRA2
ENSG00000020256	871.572	0.192398	0.0974611	1.9741	0.0483699	0.112903	ZFP64
ENSG00000020426	1471.43	-0.175111	0.101948	-1.71765	0.0858611	0.181304	MNAT1
ENSG00000020577	784.075	0.11395	0.17212	0.662039	0.507947	0.677537	SAMD4A
ENSG00000020633	1434.56	-0.292571	0.0798798	-3.66264	0.000249627	0.00102352	RUNX3
ENSG00000020922	1571.2	-0.048527	0.0855854	-0.567001	0.570713	0.726797	MRE11
ENSG00000021300	566.729	-0.0918417	0.105038	-0.874364	0.38192	0.560763	PLEKHB1
ENSG00000021355	1359.24	-0.647808	0.111364	-5.81705	5.98954e-09	4.96113e-08	SERPINB1
ENSG00000021461	6.75553	0.34048	0.922383	0.369131	0.71203	0.830259	CYP3A43
ENSG00000021488	10.1681	-0.646607	0.775498	-0.833796	0.404396	0.582576	SLC7A9
ENSG00000021574	1251.82	0.110893	0.100315	1.10545	0.268967	0.436276	SPAST
ENSG00000021645	3.20587	-0.113005	1.58432	-0.0713273	0.943137	0.970852	NRXN3
ENSG00000021762	736.418	-0.343397	0.122516	-2.80287	0.00506495	0.0156976	OSBPL5
ENSG00000021776	5962.69	0.203077	0.0594821	3.41408	0.000639968	0.0024329	AQR
ENSG00000021826	3622.72	-0.041074	0.0684952	-0.599662	0.548732	0.70917	CPS1
ENSG00000022267	610.1	-2.09309	0.117848	-17.7609	1.41842e-70	3.35015e-68	FHL1
ENSG00000022277	5654.27	0.461098	0.0655807	7.031	2.05061e-12	2.51503e-11	RTF2
ENSG00000022556	7059.64	0.284222	0.0608092	4.67399	2.95397e-06	1.69473e-05	NLRP2
ENSG00000022567	931.544	-0.0148885	0.118899	-0.125219	0.90035	0.946203	SLC45A4
ENSG00000022840	5341.24	0.0796938	0.0691908	1.1518	0.249404	0.413449	RNF10
ENSG00000022976	1214.27	-0.448843	0.0927791	-4.83776	1.31311e-06	7.98067e-06	ZNF839
ENSG00000023041	7726.83	-0.320915	0.0790913	-4.05753	4.95952e-05	0.000234508	ZDHHC6
ENSG00000023171	738.943	0.464277	0.110495	4.2018	2.64801e-05	0.000131382	GRAMD1B
ENSG00000023191	2609.26	0.359062	0.145742	2.46369	0.0137516	0.0382202	RNH1
ENSG00000023228	8866.87	-0.474031	0.0713775	-6.64118	3.1118e-11	3.38495e-10	NDUFS1
ENSG00000023287	1992.81	0.337776	0.0800987	4.21699	2.47581e-05	0.000123351	RB1CC1
ENSG00000023318	1588.93	0.521338	0.0733908	7.10359	1.2156e-12	1.52863e-11	ERP44
ENSG00000023330	6705.18	0.607998	0.0618369	9.83229	8.17371e-23	2.55214e-21	ALAS1
ENSG00000023445	320.225	1.24324	0.167122	7.43916	1.0133e-13	1.42442e-12	BIRC3
ENSG00000023516	2859.65	-0.525692	0.0698552	-7.52546	5.25357e-14	7.61847e-13	AKAP11
ENSG00000023572	722.068	0.138607	0.1139	1.21691	0.223638	0.381854	GLRX2
ENSG00000023608	766.901	-0.376251	0.106348	-3.53792	0.000403296	0.00158809	SNAPC1
ENSG00000023697	2264.37	0.238002	0.0765226	3.11022	0.0018695	0.00644929	DERA
ENSG00000023734	10324.1	0.0603524	0.0821818	0.734376	0.462719	0.637124	STRAP
ENSG00000023839	17059	0.555996	0.0518731	10.7184	8.34326e-27	3.36197e-25	ABCC2
ENSG00000023892	1678.24	0.122806	0.0842568	1.45752	0.144972	0.275321	DEF6
ENSG00000023902	607.907	-0.456381	0.111684	-4.08635	4.38207e-05	0.000209152	PLEKHO1
ENSG00000023909	1727.59	-0.305982	0.112065	-2.73039	0.00632585	0.0192062	GCLM
ENSG00000024048	3588.86	0.350368	0.07338	4.7747	1.79974e-06	1.07064e-05	UBR2
ENSG00000024422	1749.4	-0.0865903	0.0973893	-0.889115	0.373941	0.552893	EHD2
ENSG00000024526	3559.33	-0.144079	0.0746796	-1.9293	0.0536935	0.12346	DEPDC1
ENSG00000024862	436.746	0.654254	0.120746	5.41844	6.01209e-08	4.39394e-07	CCDC28A
ENSG00000025039	1022.88	-0.480936	0.155527	-3.09231	0.00198607	0.00681008	RRAGD
ENSG00000025156	1725.1	-0.220324	0.0951672	-2.31512	0.0206063	0.0543104	HSF2
ENSG00000025293	3560.93	-0.640871	0.0685578	-9.34789	8.94172e-21	2.3312e-19	PHF20
ENSG00000025423	117.455	-1.24785	0.292767	-4.26227	2.02362e-05	0.00010234	HSD17B6
ENSG00000025434	732.701	-0.00880816	0.0934219	-0.0942838	0.924884	0.960877	NR1H3
ENSG00000025708	358.125	-1.16767	0.144371	-8.088	6.06517e-16	1.05455e-14	TYMP
ENSG00000025770	3453.56	-0.339603	0.0880113	-3.85863	0.000114026	0.000501677	NCAPH2
ENSG00000025772	6432.53	-0.0616116	0.0581843	-1.0589	0.289643	0.460169	TOMM34
ENSG00000025796	2607.38	-0.0381282	0.10314	-0.369675	0.711624	0.829991	SEC63
ENSG00000025800	12542.7	0.162333	0.0610788	2.65777	0.00786605	0.0233215	KPNA6
ENSG00000026025	48.5852	-1.49783	0.337637	-4.43622	9.15528e-06	4.87825e-05	VIM
ENSG00000026036	655.373	-0.738016	0.154552	-4.7752	1.79524e-06	1.06825e-05	RTEL1-TNFRSF6B
ENSG00000026103	1713.84	1.6596	0.0823858	20.1443	3.02105e-90	1.28691e-87	FAS
ENSG00000026297	1010.04	-0.238438	0.0878469	-2.71425	0.00664267	0.0200431	RNASET2
ENSG00000026508	22905.2	-0.199902	0.0564756	-3.53961	0.000400722	0.00157847	CD44
ENSG00000026559	589.65	-0.211549	0.103905	-2.03598	0.0417528	0.0995552	KCNG1
ENSG00000026652	1633.51	0.221909	0.0863986	2.56844	0.0102158	0.0293718	AGPAT4
ENSG00000026751	75.1262	2.42565	0.351652	6.89788	5.27833e-12	6.21801e-11	SLAMF7
ENSG00000026950	639.131	0.275078	0.124946	2.20157	0.0276955	0.0700166	BTN3A1
ENSG00000027001	1417.03	-1.23334	0.0909191	-13.5652	6.4403e-42	5.64829e-40	MIPEP
ENSG00000027075	1412.09	-0.206234	0.0819733	-2.51587	0.0118739	0.0334971	PRKCH
ENSG00000027697	1323.13	0.170827	0.0866595	1.97125	0.0486958	0.113541	IFNGR1
ENSG00000027847	616.431	-0.153676	0.152214	-1.0096	0.312685	0.486633	B4GALT7
ENSG00000027869	120.129	-0.204298	0.229411	-0.890535	0.373178	0.552301	SH2D2A
ENSG00000028116	2199.42	-0.183129	0.0823093	-2.22488	0.0260891	0.0664838	VRK2
ENSG00000028137	51.1788	0.999228	0.314709	3.17508	0.00149795	0.00526654	TNFRSF1B
ENSG00000028203	2705.65	-0.00887329	0.0786119	-0.112875	0.91013	0.951242	VEZT
ENSG00000028277	75.6314	-0.159944	0.471798	-0.33901	0.734602	0.845056	POU2F2
ENSG00000028310	3876.88	-0.0229345	0.0609079	-0.376543	0.706513	0.826566	BRD9
ENSG00000028528	5230.61	0.14341	0.0570377	2.5143	0.0119268	0.0336294	SNX1
ENSG00000028839	617.045	-0.314694	0.106548	-2.95354	0.00314152	0.010302	TBPL1
ENSG00000029153	2807.38	-0.998113	0.0733373	-13.6099	3.49782e-42	3.12512e-40	BMAL2
ENSG00000029363	16772.5	0.0590326	0.061567	0.958834	0.337642	0.514432	BCLAF1
ENSG00000029364	7419.35	0.243486	0.0647054	3.76299	0.000167896	0.000714825	SLC39A9
ENSG00000029534	37.7605	-0.344068	0.40081	-0.858432	0.390654	0.569345	ANK1
ENSG00000029639	1365.54	0.122215	0.101965	1.1986	0.230683	0.390501	TFB1M
ENSG00000029725	5650.23	-0.339682	0.0679666	-4.99778	5.79952e-07	3.71802e-06	RABEP1
ENSG00000029993	11293	0.187384	0.0648836	2.888	0.00387702	0.0123926	HMGB3
ENSG00000030066	10880.2	0.188104	0.0619632	3.03574	0.00239947	0.00808237	NUP160
ENSG00000030110	2464.9	0.1989	0.0774568	2.56788	0.0102323	0.0294158	BAK1
ENSG00000030419	49.8256	-0.125387	0.385697	-0.325092	0.745111	0.852132	IKZF2
ENSG00000030582	4562.51	0.397897	0.0786569	5.05864	4.22247e-07	2.76571e-06	GRN
ENSG00000031003	1243.23	0.545844	0.0910064	5.99787	1.99922e-09	1.76243e-08	FAM13B
ENSG00000031081	260.071	-0.313952	0.144289	-2.17586	0.0295659	0.0741323	ARHGAP31
ENSG00000031691	591.9	0.0946038	0.102855	0.919778	0.357689	0.536612	CENPQ
ENSG00000031698	9294.7	0.423966	0.0547099	7.74934	9.23679e-15	1.44677e-13	SARS1
ENSG00000031823	3838.54	0.183173	0.0595196	3.07752	0.00208731	0.00712139	RANBP3
ENSG00000032219	663.041	0.765532	0.129996	5.88889	3.88798e-09	3.30534e-08	ARID4A
ENSG00000032389	1675.01	-0.340867	0.108969	-3.12812	0.0017593	0.00609559	EIPR1
ENSG00000032444	1952.96	-0.125236	0.0954894	-1.31151	0.189684	0.337857	PNPLA6
ENSG00000032742	661.55	-0.95406	0.124236	-7.67941	1.59817e-14	2.45488e-13	IFT88
ENSG00000033011	2422.63	-0.175599	0.06407	-2.74074	0.00613016	0.0186548	ALG1
ENSG00000033030	2538.05	0.656276	0.0672911	9.7528	1.79453e-22	5.43944e-21	ZCCHC8
ENSG00000033050	5824.18	0.272063	0.10484	2.59504	0.00945809	0.0274714	ABCF2
ENSG00000033100	1183.55	0.463636	0.11075	4.18633	2.83498e-05	0.000139757	CHPF2
ENSG00000033122	51.4956	0.332683	0.314592	1.0575	0.290281	0.460851	LRRC7
ENSG00000033170	1299.8	-0.522189	0.0831916	-6.27694	3.45292e-10	3.33755e-09	FUT8
ENSG00000033178	3985.6	-0.242229	0.104814	-2.31103	0.020831	0.0547937	UBA6
ENSG00000033327	410.404	-0.40847	0.1366	-2.99026	0.00278736	0.00924918	GAB2
ENSG00000033627	2856.35	-0.0022967	0.0674835	-0.0340335	0.97285	0.985115	ATP6V0A1
ENSG00000033800	2417.1	0.386646	0.0674959	5.72843	1.01366e-08	8.16919e-08	PIAS1
ENSG00000033867	3289.85	-0.591006	0.118691	-4.97936	6.37951e-07	4.05498e-06	SLC4A7
ENSG00000034053	18.0886	0.185581	0.542427	0.342131	0.732252	0.843441	APBA2
ENSG00000034152	3723.26	-0.045027	0.0834581	-0.539517	0.58953	0.740692	MAP2K3
ENSG00000034510	53912	0.330845	0.0582833	5.6765	1.37482e-08	1.09139e-07	TMSB10
ENSG00000034533	285.03	0.331193	0.168986	1.95988	0.0500097	0.116128	ASTE1
ENSG00000034677	1299.31	0.423363	0.0931257	4.54614	5.46382e-06	3.01502e-05	RNF19A
ENSG00000034693	862.168	-0.451308	0.0952878	-4.73626	2.17703e-06	1.27914e-05	PEX3
ENSG00000034713	1774.68	-0.205281	0.0783648	-2.61956	0.00880436	0.0257798	GABARAPL2
ENSG00000035115	1060.88	-0.0714077	0.0995243	-0.71749	0.473072	0.64649	SH3YL1
ENSG00000035141	5994.3	-0.368713	0.0668351	-5.51676	3.45299e-08	2.61081e-07	FAM136A
ENSG00000035403	12585	-0.090208	0.0592482	-1.52254	0.127873	0.249543	VCL
ENSG00000035499	3166.84	-0.0616372	0.0726819	-0.84804	0.396415	0.574606	DEPDC1B
ENSG00000035664	269.707	-0.898673	0.158781	-5.65983	1.51519e-08	1.19487e-07	DAPK2
ENSG00000035681	2728.74	-0.671635	0.096782	-6.93966	3.93033e-12	4.68088e-11	NSMAF
ENSG00000035687	2725.64	-0.356245	0.105425	-3.37913	0.000727163	0.00273044	ADSS2
ENSG00000035862	4715.9	-0.892031	0.0630838	-14.1404	2.14057e-45	2.21053e-43	TIMP2
ENSG00000035928	7947.71	0.195751	0.0974346	2.00905	0.0445319	0.105137	RFC1
ENSG00000036054	1196.2	0.407001	0.0963394	4.22466	2.39305e-05	0.000119602	TBC1D23
ENSG00000036257	6121.96	0.250377	0.06574	3.80859	0.000139761	0.000602239	CUL3
ENSG00000036448	204.843	0.689103	0.186902	3.68697	0.000226942	0.0009389	MYOM2
ENSG00000036473	5.6475	-0.924554	0.969735	-0.953408	0.340383	0.517385	OTC
ENSG00000036530	65.114	-0.928756	0.288725	-3.21675	0.00129652	0.00461827	CYP46A1
ENSG00000036549	3088.95	-0.0602946	0.0862925	-0.698723	0.484725	0.656771	ZZZ3
ENSG00000036672	355.304	0.373603	0.169995	2.19773	0.0279685	0.0706169	USP2
ENSG00000036828	507.143	0.226539	0.163888	1.38228	0.166886	0.306991	CASR
ENSG00000037042	641.337	-0.699733	0.109904	-6.36675	1.93073e-10	1.93033e-09	TUBG2
ENSG00000037241	1779.43	-0.246173	0.0779065	-3.15985	0.00157849	0.00552285	RPL26L1
ENSG00000037280	15.8996	-1.27959	0.639853	-1.99982	0.04552	0.107174	FLT4
ENSG00000037474	10282.3	-0.0536256	0.0529093	-1.01354	0.310802	0.484524	NSUN2
ENSG00000037637	2622.27	0.0805946	0.0770134	1.0465	0.29533	0.466501	FBXO42
ENSG00000037749	1845.96	-0.240419	0.0876016	-2.74445	0.00606117	0.0184782	MFAP3
ENSG00000037757	635.656	-0.813813	0.141465	-5.75276	8.77985e-09	7.11908e-08	MRI1
ENSG00000037897	2348.28	0.321652	0.0687609	4.67784	2.89917e-06	1.66529e-05	METTL1
ENSG00000037965	67.2495	-0.746647	0.309747	-2.41051	0.0159304	0.0434308	HOXC8
ENSG00000038002	463.553	0.790781	0.148418	5.32806	9.92676e-08	7.06874e-07	AGA
ENSG00000038210	1312.06	-0.626261	0.0860231	-7.28015	3.33458e-13	4.45638e-12	PI4K2B
ENSG00000038219	4196.53	0.62067	0.0660318	9.39955	5.4798e-21	1.46057e-19	BOD1L1
ENSG00000038274	4976.39	0.623081	0.0627079	9.93624	2.89557e-23	9.29663e-22	MAT2B
ENSG00000038295	54.3525	-0.694573	0.325523	-2.13372	0.0328659	0.0811359	TLL1
ENSG00000038358	6393.34	0.0629012	0.0615298	1.02229	0.306645	0.479924	EDC4
ENSG00000038382	6536.08	0.193569	0.0767787	2.52113	0.0116977	0.0330626	TRIO
ENSG00000038427	14197	-0.17963	0.0650576	-2.76109	0.00576082	0.0176388	VCAN
ENSG00000038532	1772.42	-0.306892	0.0878143	-3.49478	0.000474447	0.00184903	CLEC16A
ENSG00000038945	2.56813	3.02226	1.76966	1.70782	0.0876697	0.184277	MSR1
ENSG00000039068	5915.37	-0.181165	0.0790207	-2.29263	0.0218692	0.0571277	CDH1
ENSG00000039123	6756.97	-0.0371868	0.0785992	-0.47312	0.636128	0.776158	MTREX
ENSG00000039139	60.3703	-0.921914	0.317623	-2.90255	0.00370143	0.0119048	DNAH5
ENSG00000039319	1939.96	-0.0664079	0.0955591	-0.69494	0.487093	0.658954	ZFYVE16
ENSG00000039523	3368.24	-0.301569	0.0850453	-3.54598	0.000391152	0.00154332	RIPOR1
ENSG00000039560	4166.4	-0.38772	0.0594669	-6.51992	7.03465e-11	7.32163e-10	RAI14
ENSG00000039600	39.8679	1.86473	0.386579	4.82368	1.40933e-06	8.53072e-06	SOX30
ENSG00000039650	1047.11	-0.604677	0.103397	-5.84809	4.97255e-09	4.17382e-08	PNKP
ENSG00000039987	4.3625	-1.50257	1.08252	-1.38803	0.165127	0.304555	BEST2
ENSG00000040199	2320.79	-0.776064	0.0719226	-10.7903	3.82708e-27	1.5795e-25	PHLPP2
ENSG00000040275	2886.63	0.133316	0.0622907	2.14022	0.0323366	0.0800612	SPDL1
ENSG00000040341	1988.37	-0.490878	0.0862338	-5.69241	1.25257e-08	9.99e-08	STAU2
ENSG00000040487	476.343	-0.223195	0.118398	-1.88512	0.0594132	0.134113	SLC66A1
ENSG00000040531	645.204	-0.128914	0.132102	-0.975867	0.32913	0.505043	CTNS
ENSG00000040608	82.4706	-0.487903	0.27601	-1.7677	0.0771112	0.165848	RTN4R
ENSG00000040633	4174.8	-0.0428866	0.0630224	-0.680498	0.496189	0.666926	PHF23
ENSG00000040933	1937.44	0.179224	0.0751288	2.38556	0.0170533	0.0461582	INPP4A
ENSG00000041353	279.419	-0.00326272	0.193032	-0.0169025	0.986514	0.992296	RAB27B
ENSG00000041357	12249.5	-0.216254	0.0839064	-2.57732	0.00995683	0.028745	PSMA4
ENSG00000041515	5.90643	0.110869	1.06877	0.103734	0.91738	0.955765	MYO16
ENSG00000041802	7099.58	0.468205	0.0527254	8.88006	6.68224e-19	1.51238e-17	LSG1
ENSG00000041880	789.922	-0.818462	0.142028	-5.76268	8.27905e-09	6.74511e-08	PARP3
ENSG00000041982	140.48	3.54055	0.254358	13.9195	4.82096e-44	4.75223e-42	TNC
ENSG00000041988	646.135	0.296332	0.129332	2.29125	0.0219492	0.0572928	THAP3
ENSG00000042062	22.2389	0.211593	0.541074	0.391061	0.695752	0.81929	RIPOR3
ENSG00000042088	2191.11	-0.384986	0.0772728	-4.98217	6.28742e-07	4.00498e-06	TDP1
ENSG00000042286	2189.67	0.107389	0.103154	1.04106	0.297848	0.469421	AIFM2
ENSG00000042304	3.67599	0.337862	1.10986	0.30442	0.760808	0.861493	C2orf83
ENSG00000042317	204.891	-0.110361	0.163021	-0.676977	0.498421	0.668907	SPATA7
ENSG00000042429	2701.34	0.426815	0.0847537	5.03594	4.75501e-07	3.09075e-06	MED17
ENSG00000042445	4892	0.12688	0.0558755	2.27076	0.0231616	0.0599587	RETSAT
ENSG00000042493	4357.84	0.239506	0.0741238	3.23116	0.0012329	0.00441737	CAPG
ENSG00000042753	6075.99	0.202481	0.0537267	3.76873	0.000164082	0.000699336	AP2S1
ENSG00000042832	16.0047	-1.35711	0.825332	-1.64432	0.10011	0.205095	TG
ENSG00000042980	6.76451	1.31627	1.0739	1.22569	0.220315	0.378102	ADAM28
ENSG00000043039	36.6511	-1.0464	0.416001	-2.51538	0.0118905	0.0335321	BARX2
ENSG00000043093	1881.76	0.313149	0.0844738	3.70706	0.000209682	0.000873704	DCUN1D1
ENSG00000043143	1773.85	-0.669833	0.100788	-6.64594	3.01285e-11	3.27881e-10	JADE2
ENSG00000043355	1023.43	0.406614	0.0998352	4.07285	4.64404e-05	0.000220525	ZIC2
ENSG00000043514	1995.36	-0.0346961	0.0705358	-0.491893	0.622795	0.766287	TRIT1
ENSG00000043591	48.9132	0.521262	0.338754	1.53876	0.123862	0.243207	ADRB1
ENSG00000044090	2019.62	-0.703264	0.0967738	-7.26708	3.67332e-13	4.8899e-12	CUL7
ENSG00000044115	27961.1	0.248161	0.0562126	4.4147	1.01151e-05	5.36096e-05	CTNNA1
ENSG00000044446	1726.4	-0.218038	0.0744715	-2.9278	0.00341369	0.0110813	PHKA2
ENSG00000044459	366.287	0.0964493	0.131479	0.733574	0.463208	0.637503	CNTLN
ENSG00000044574	46432.1	-0.604134	0.0621358	-9.72279	2.41088e-22	7.17997e-21	HSPA5
ENSG00000046604	24104	0.159381	0.0604981	2.63447	0.00842679	0.0247991	DSG2
ENSG00000046647	486.9	-0.468146	0.121752	-3.84507	0.000120516	0.000527894	GEMIN8
ENSG00000046651	1251.87	0.315686	0.0924819	3.41349	0.000641369	0.00243745	OFD1
ENSG00000046889	3.44547	-1.25057	1.18473	-1.05558	0.291162	0.461782	PREX2
ENSG00000047056	1265.36	0.76328	0.0901545	8.46635	2.532e-17	5.0376e-16	WDR37
ENSG00000047188	2766.89	-0.694662	0.0879201	-7.90106	2.76546e-15	4.52469e-14	YTHDC2
ENSG00000047230	1508.52	-0.0434133	0.0799942	-0.542705	0.587333	0.739124	CTPS2
ENSG00000047249	1925.41	0.26421	0.109821	2.40582	0.0161362	0.0439316	ATP6V1H
ENSG00000047315	17595.7	0.316073	0.0655933	4.81868	1.4451e-06	8.73394e-06	POLR2B
ENSG00000047346	350.62	1.43058	0.147991	9.66664	4.17865e-22	1.2112e-20	ATOSA
ENSG00000047365	780.229	0.0573174	0.102066	0.561573	0.574407	0.729398	ARAP2
ENSG00000047410	18804.7	0.0064964	0.0795925	0.0816208	0.934948	0.966549	TPR
ENSG00000047578	2209.13	0.124423	0.0913967	1.36136	0.173401	0.315642	KATNIP
ENSG00000047579	1254.52	-0.113102	0.081407	-1.38934	0.164729	0.303961	DTNBP1
ENSG00000047597	471.286	-0.240988	0.123365	-1.95346	0.0507657	0.117631	XK
ENSG00000047617	3.69996	2.72118	1.33938	2.03167	0.0421872	0.100413	ANO2
ENSG00000047621	1027.07	0.417627	0.0835873	4.99629	5.84428e-07	3.74571e-06	C12orf4
ENSG00000047634	552.576	0.199253	0.12812	1.55521	0.119897	0.236982	SCML1
ENSG00000047644	480.795	0.168292	0.134518	1.25107	0.210909	0.365907	WWC3
ENSG00000047662	13.85	0.335014	0.655343	0.511204	0.609208	0.75565	FAM184B
ENSG00000047849	20100.9	-0.423464	0.0558781	-7.57835	3.49975e-14	5.16305e-13	MAP4
ENSG00000047932	2397.3	0.0707158	0.0689893	1.02503	0.305351	0.478339	GOPC
ENSG00000047936	6.61591	1.63258	1.02324	1.59549	0.110602	0.222126	ROS1
ENSG00000048028	1783.94	-0.420808	0.0987151	-4.26286	2.01829e-05	0.000102092	USP28
ENSG00000048052	171.697	-1.03826	0.178038	-5.83164	5.48857e-09	4.57157e-08	HDAC9
ENSG00000048140	3185.19	-0.271952	0.0878985	-3.09394	0.00197519	0.00677863	TSPAN17
ENSG00000048162	3648.68	0.452529	0.0643276	7.03476	1.99606e-12	2.45317e-11	NOP16
ENSG00000048342	1208.62	0.386867	0.0964828	4.0097	6.07954e-05	0.000282429	CC2D2A
ENSG00000048392	5544.12	1.22369	0.0639784	19.1267	1.51491e-81	4.95045e-79	RRM2B
ENSG00000048405	789.095	-0.135234	0.0952364	-1.41999	0.155612	0.29101	ZNF800
ENSG00000048471	918.526	0.100956	0.0883537	1.14263	0.253191	0.417839	SNX29
ENSG00000048544	3372.93	-0.300404	0.069006	-4.3533	1.34104e-05	6.96962e-05	MRPS10
ENSG00000048545	30.1613	-0.066762	0.423493	-0.157646	0.874736	0.931513	GUCA1A
ENSG00000048649	4372.17	0.455736	0.0788338	5.78098	7.42683e-09	6.08821e-08	RSF1
ENSG00000048707	5430.45	-0.172313	0.0691048	-2.4935	0.0126491	0.0354617	VPS13D
ENSG00000048740	6.51962	1.77507	1.05103	1.68889	0.0912409	0.190291	CELF2
ENSG00000048828	8552.56	-0.0316052	0.0751517	-0.420552	0.674082	0.803178	FAM120A
ENSG00000048991	5334.56	-0.452134	0.0701286	-6.44721	1.13926e-10	1.16191e-09	R3HDM1
ENSG00000049089	87.1136	-0.900536	0.244498	-3.6832	0.000230321	0.000951229	COL9A2
ENSG00000049130	33227.9	0.0599534	0.0613376	0.977433	0.328355	0.504263	KITLG
ENSG00000049167	1444.21	0.0724602	0.110491	0.655802	0.511951	0.680659	ERCC8
ENSG00000049192	63.1041	0.127805	0.349557	0.365621	0.714648	0.832012	ADAMTS6
ENSG00000049239	1349.4	-1.1623	0.0818732	-14.1963	9.65213e-46	1.01432e-43	H6PD
ENSG00000049245	4890.21	0.242481	0.0660242	3.67261	0.000240088	0.000988999	VAMP3
ENSG00000049246	376.54	-0.448656	0.159996	-2.80417	0.00504464	0.0156428	PER3
ENSG00000049247	198.812	0.655366	0.177183	3.69882	0.000216607	0.000900203	UTS2
ENSG00000049249	84.1671	1.4427	0.368452	3.91558	9.01865e-05	0.000404246	TNFRSF9
ENSG00000049283	847.602	1.16889	0.112708	10.371	3.36058e-25	1.22579e-23	EPN3
ENSG00000049323	930.94	-1.38914	0.0938915	-14.7951	1.57495e-49	1.91685e-47	LTBP1
ENSG00000049449	8302.77	-0.547785	0.068913	-7.94894	1.8812e-15	3.13161e-14	RCN1
ENSG00000049540	5.09443	0.238501	1.01587	0.234775	0.814384	0.896333	ELN
ENSG00000049541	5417.05	0.0722537	0.0586233	1.23251	0.21776	0.375043	RFC2
ENSG00000049618	4158.3	0.154565	0.078144	1.97795	0.0479338	0.112082	ARID1B
ENSG00000049656	6882.11	-0.328562	0.0760152	-4.32232	1.54399e-05	7.95504e-05	CLPTM1L
ENSG00000049759	3912.43	0.135025	0.0851569	1.5856	0.11283	0.225688	NEDD4L
ENSG00000049768	8.71278	-1.22105	0.768884	-1.58809	0.112267	0.22477	FOXP3
ENSG00000049769	26.0462	-0.187754	0.482742	-0.388933	0.697326	0.820373	PPP1R3F
ENSG00000049860	4152.54	-0.965898	0.0652959	-14.7926	1.63423e-49	1.97891e-47	HEXB
ENSG00000049883	1735.06	-0.0395742	0.0892546	-0.443385	0.657487	0.790897	PTCD2
ENSG00000050130	2260.24	0.00546256	0.0817622	0.0668104	0.946733	0.972665	JKAMP
ENSG00000050165	18.875	-2.36333	0.756533	-3.12389	0.00178476	0.00617571	DKK3
ENSG00000050327	3899.59	0.324322	0.079046	4.10296	4.07906e-05	0.000195787	ARHGEF5
ENSG00000050344	1827.66	-1.24527	0.119689	-10.4042	2.37247e-25	8.74735e-24	NFE2L3
ENSG00000050393	3303.53	-0.307898	0.0760784	-4.04711	5.1853e-05	0.000244264	MCUR1
ENSG00000050405	7253.67	-0.36895	0.0670137	-5.50559	3.67925e-08	2.76872e-07	LIMA1
ENSG00000050426	2751.92	-0.248961	0.0624339	-3.98759	6.67481e-05	0.000308043	LETMD1
ENSG00000050438	373.777	-0.885896	0.143625	-6.16814	6.90986e-10	6.43132e-09	SLC4A8
ENSG00000050555	573.967	-1.48587	0.154318	-9.62866	6.0513e-22	1.74551e-20	LAMC3
ENSG00000050730	12.9359	4.78504	1.04595	4.57482	4.76619e-06	2.65276e-05	TNIP3
ENSG00000050748	2452.81	-0.790267	0.0762912	-10.3586	3.82709e-25	1.38536e-23	MAPK9
ENSG00000050820	1103	0.388883	0.10833	3.58979	0.000330944	0.00132195	BCAR1
ENSG00000051009	1828.66	0.0141683	0.0862122	0.164342	0.869462	0.928644	FHIP1B
ENSG00000051108	1974.76	0.168329	0.0911652	1.84642	0.0648312	0.14412	HERPUD1
ENSG00000051128	439.226	0.00194823	0.116026	0.0167913	0.986603	0.992302	HOMER3
ENSG00000051180	2117.61	-0.161781	0.0726521	-2.22679	0.0259616	0.0662225	RAD51
ENSG00000051341	2754.84	-0.577605	0.0788709	-7.32342	2.41729e-13	3.27826e-12	POLQ
ENSG00000051382	3327.63	-0.414784	0.0738505	-5.61654	1.94817e-08	1.51676e-07	PIK3CB
ENSG00000051523	2253.76	0.0370607	0.123708	0.299581	0.764497	0.864111	CYBA
ENSG00000051596	3485.1	-0.730283	0.0668124	-10.9303	8.25359e-28	3.56039e-26	THOC3
ENSG00000051620	1847.13	-0.331285	0.0881043	-3.76014	0.000169817	0.000721973	HEBP2
ENSG00000051825	2370.31	-0.146497	0.0786202	-1.86335	0.0624127	0.139563	MPHOSPH9
ENSG00000052126	1523.58	0.134921	0.0777322	1.73571	0.082615	0.175646	PLEKHA5
ENSG00000052344	775.315	0.173561	0.131276	1.32211	0.186132	0.332947	PRSS8
ENSG00000052723	2365.64	0.408726	0.0738251	5.53641	3.08737e-08	2.34701e-07	SIKE1
ENSG00000052749	5882.04	0.433678	0.0807645	5.36966	7.8886e-08	5.68356e-07	RRP12
ENSG00000052795	797.778	-0.194538	0.135253	-1.43832	0.150342	0.282951	FNIP2
ENSG00000052802	1278.21	-0.911823	0.0776735	-11.7392	8.02707e-32	4.37182e-30	MSMO1
ENSG00000052841	3568.62	0.191173	0.0627194	3.04806	0.00230323	0.0077945	TTC17
ENSG00000053108	16.8711	0.649092	0.618674	1.04917	0.294101	0.465024	FSTL4
ENSG00000053254	2147.34	0.324454	0.0776547	4.17816	2.9388e-05	0.000144368	FOXN3
ENSG00000053371	2002.17	-0.0862514	0.0706433	-1.22094	0.222107	0.380166	AKR7A2
ENSG00000053372	8719.12	-0.0729812	0.0586851	-1.24361	0.213644	0.369655	MRTO4
ENSG00000053501	507.274	0.0482965	0.109818	0.439787	0.660092	0.792466	USE1
ENSG00000053524	131.62	-1.05816	0.223988	-4.72416	2.31064e-06	1.35099e-05	MCF2L2
ENSG00000053747	1488.87	0.63084	0.0785985	8.02611	1.00612e-15	1.70947e-14	LAMA3
ENSG00000053770	1621.38	0.289182	0.078019	3.70655	0.000210098	0.000875132	AP5M1
ENSG00000053900	1656.65	-0.461302	0.0753432	-6.12268	9.20151e-10	8.4359e-09	ANAPC4
ENSG00000053918	215.245	-0.278933	0.171587	-1.62561	0.104033	0.211514	KCNQ1
ENSG00000054116	3384.53	0.0317308	0.0779799	0.40691	0.684074	0.81066	TRAPPC3
ENSG00000054118	25418	0.151173	0.055631	2.71742	0.00657933	0.0198797	THRAP3
ENSG00000054148	1590.44	0.255318	0.12529	2.03782	0.0415678	0.0991798	PHPT1
ENSG00000054179	405.576	-0.896384	0.165152	-5.42764	5.71055e-08	4.18639e-07	ENTPD2
ENSG00000054219	25.4672	0.248375	0.438259	0.566731	0.570897	0.726954	LY75
ENSG00000054267	2711.49	0.378378	0.0619296	6.10981	9.97494e-10	9.11695e-09	ARID4B
ENSG00000054277	219.178	0.72084	0.199054	3.62133	0.000293089	0.00118543	OPN3
ENSG00000054282	831.608	-0.00868813	0.108217	-0.080284	0.936011	0.967033	SDCCAG8
ENSG00000054392	238.34	-0.699969	0.155985	-4.4874	7.20972e-06	3.90349e-05	HHAT
ENSG00000054523	7691.34	0.0482288	0.0688342	0.700651	0.483521	0.655698	KIF1B
ENSG00000054598	1159.72	-0.189356	0.0984005	-1.92434	0.0543115	0.124601	FOXC1
ENSG00000054611	847.206	-0.121027	0.0896997	-1.34925	0.177256	0.321018	TBC1D22A
ENSG00000054654	7109.26	-0.092416	0.0942933	-0.980091	0.327041	0.503049	SYNE2
ENSG00000054690	2033.23	-0.113298	0.0910094	-1.2449	0.213168	0.369022	PLEKHH1
ENSG00000054793	3606.2	-0.508047	0.0662961	-7.6633	1.81217e-14	2.76402e-13	ATP9A
ENSG00000054965	4914.17	-0.140343	0.0592632	-2.36814	0.017878	0.0481027	FAM168A
ENSG00000054967	1025.53	0.430721	0.0981176	4.38984	1.13432e-05	5.96282e-05	RELT
ENSG00000054983	10.5202	0.598938	0.900658	0.665	0.50605	0.675801	GALC
ENSG00000055044	11307	0.21946	0.073285	2.99461	0.00274796	0.00913199	NOP58
ENSG00000055070	12911.6	0.331587	0.0652455	5.08214	3.73201e-07	2.45728e-06	SZRD1
ENSG00000055118	413.246	0.106011	0.164785	0.64333	0.52001	0.686556	KCNH2
ENSG00000055130	5815.45	-0.433828	0.061553	-7.04804	1.81462e-12	2.23594e-11	CUL1
ENSG00000055147	1127.41	-0.0803646	0.0927023	-0.866911	0.385991	0.564895	FAM114A2
ENSG00000055163	7750.7	0.899808	0.0735031	12.2418	1.85947e-34	1.15816e-32	CYFIP2
ENSG00000055208	5550.01	-0.0844784	0.0838329	-1.0077	0.313599	0.487704	TAB2
ENSG00000055211	1251.67	-0.376436	0.0862217	-4.36591	1.26596e-05	6.60963e-05	GINM1
ENSG00000055332	5779.8	0.0725283	0.0961056	0.754673	0.450445	0.627027	EIF2AK2
ENSG00000055483	6731.91	0.453698	0.0685715	6.61642	3.68006e-11	3.96871e-10	USP36
ENSG00000055609	6270.36	0.848683	0.104733	8.10333	5.34748e-16	9.33851e-15	KMT2C
ENSG00000055732	753.95	-0.991201	0.0945344	-10.4851	1.01155e-25	3.81813e-24	MCOLN3
ENSG00000055813	2.99802	-2.29413	1.56937	-1.46182	0.14379	0.273505	CCDC85A
ENSG00000055917	9158.54	0.128843	0.0814022	1.5828	0.113468	0.22666	PUM2
ENSG00000055950	2698.31	0.214346	0.0718552	2.98302	0.00285416	0.00944852	MRPL43
ENSG00000055955	57.254	-0.587194	0.335826	-1.74851	0.0803761	0.171792	ITIH4
ENSG00000056050	740.722	-0.218645	0.115001	-1.90124	0.0572708	0.130064	HPF1
ENSG00000056097	9666.68	-0.0293381	0.0807745	-0.36321	0.716448	0.833076	ZFR
ENSG00000056277	990.969	-0.248634	0.0914072	-2.72007	0.00652682	0.019751	ZNF280C
ENSG00000056558	137.84	-0.640329	0.196891	-3.25219	0.00114518	0.00412477	TRAF1
ENSG00000056586	5587.8	-0.391254	0.0914781	-4.27703	1.89406e-05	9.61541e-05	RC3H2
ENSG00000056736	968.911	-0.817196	0.0879069	-9.29615	1.45626e-20	3.71145e-19	IL17RB
ENSG00000056972	1478.09	0.861753	0.0996122	8.65108	5.1015e-18	1.07601e-16	TRAF3IP2
ENSG00000057019	81076.9	-0.155983	0.0661142	-2.3593	0.0183097	0.0490823	DCBLD2
ENSG00000057252	1950.15	-0.47039	0.10735	-4.38183	1.17688e-05	6.17155e-05	SOAT1
ENSG00000057294	2220.68	0.104212	0.073549	1.41691	0.156511	0.292016	PKP2
ENSG00000057468	35.9435	0.243791	0.440385	0.553586	0.579862	0.733943	MSH4
ENSG00000057608	11271.7	-0.0402507	0.0744069	-0.540954	0.588539	0.739939	GDI2
ENSG00000057657	474.912	3.03254	0.201842	15.0243	5.08787e-51	6.5606e-49	PRDM1
ENSG00000057663	1671.3	-0.600463	0.107002	-5.61169	2.00362e-08	1.55841e-07	ATG5
ENSG00000057704	807.645	-0.085019	0.097342	-0.873406	0.382442	0.561287	TMCC3
ENSG00000057757	2928.33	0.278553	0.0625056	4.45645	8.33271e-06	4.47192e-05	PITHD1
ENSG00000057935	2913.63	0.102712	0.0938201	1.09478	0.273615	0.441975	MTA3
ENSG00000058056	3778.93	-0.279555	0.0690551	-4.04829	5.15943e-05	0.000243233	USP13
ENSG00000058063	2837.33	0.109448	0.0964139	1.13519	0.256298	0.421654	ATP11B
ENSG00000058085	4844.39	-0.470988	0.0624082	-7.54689	4.45786e-14	6.50014e-13	LAMC2
ENSG00000058091	618.69	-0.373336	0.138226	-2.70091	0.00691503	0.020773	CDK14
ENSG00000058262	20823.4	0.165553	0.0566282	2.92351	0.00346107	0.0112146	SEC61A1
ENSG00000058272	4410.27	0.135087	0.143301	0.942681	0.345844	0.523484	PPP1R12A
ENSG00000058335	61.2908	-2.89939	0.342973	-8.4537	2.82212e-17	5.58686e-16	RASGRF1
ENSG00000058404	17.8825	0.127309	0.590463	0.215609	0.829292	0.905059	CAMK2B
ENSG00000058453	631.854	-0.0540614	0.134511	-0.401911	0.68775	0.813158	CROCC
ENSG00000058600	3161.18	0.266034	0.0690104	3.85498	0.000115737	0.000508736	POLR3E
ENSG00000058668	8871.38	-0.287652	0.0653047	-4.40477	1.05895e-05	5.5888e-05	ATP2B4
ENSG00000058673	11412.9	0.194127	0.0506003	3.83648	0.00012481	0.000544804	ZC3H11A
ENSG00000058729	1619.59	0.62619	0.143805	4.35444	1.33405e-05	6.93782e-05	RIOK2
ENSG00000058799	982.444	0.43647	0.0982718	4.44145	8.93529e-06	4.77062e-05	YIPF1
ENSG00000058804	5623.26	-0.575936	0.074823	-7.69731	1.38961e-14	2.14419e-13	NDC1
ENSG00000058866	934.11	0.511143	0.091201	5.60457	2.08771e-08	1.61748e-07	DGKG
ENSG00000059122	1128.76	0.017746	0.0978581	0.181345	0.856097	0.921801	FLYWCH1
ENSG00000059145	624.88	-0.782022	0.159794	-4.89394	9.88393e-07	6.13215e-06	UNKL
ENSG00000059377	60.9393	-1.44705	0.334476	-4.32631	1.51631e-05	7.82089e-05	TBXAS1
ENSG00000059378	1255.32	-0.253461	0.0808207	-3.13609	0.00171215	0.00594327	PARP12
ENSG00000059573	9922.27	-0.123878	0.0759604	-1.63083	0.102927	0.209623	ALDH18A1
ENSG00000059588	1371.71	-1.06027	0.0910207	-11.6487	2.32987e-31	1.2406e-29	TARBP1
ENSG00000059691	2018.33	-0.787934	0.084506	-9.32401	1.12027e-20	2.90163e-19	GATB
ENSG00000059728	386.488	1.46803	0.163857	8.95921	3.27009e-19	7.58833e-18	MXD1
ENSG00000059758	1410.23	0.610632	0.0802734	7.60691	2.80728e-14	4.17765e-13	CDK17
ENSG00000059769	787.914	0.155476	0.0926629	1.67786	0.0933739	0.193892	DNAJC25
ENSG00000059804	70.3711	-0.869903	0.273574	-3.17977	0.0014739	0.00518889	SLC2A3
ENSG00000059915	210.463	-0.596128	0.20626	-2.89017	0.0038503	0.0123171	PSD
ENSG00000060069	1313.52	0.381953	0.108642	3.5157	0.000438594	0.00171801	CTDP1
ENSG00000060138	13778	0.671328	0.064519	10.4051	2.3495e-25	8.67605e-24	YBX3
ENSG00000060140	589.127	0.603639	0.120645	5.00344	5.63167e-07	3.61722e-06	STYK1
ENSG00000060237	14481.4	-0.253812	0.072001	-3.52512	0.000423298	0.00166109	WNK1
ENSG00000060339	8199.14	-0.131796	0.0789524	-1.66931	0.0950562	0.196667	CCAR1
ENSG00000060491	2425.54	0.0847927	0.0751941	1.12765	0.259467	0.425537	OGFR
ENSG00000060558	17.3738	0.747127	0.579931	1.2883	0.19764	0.347898	GNA15
ENSG00000060566	24.6346	-0.860943	0.48132	-1.78871	0.073661	0.159889	CREB3L3
ENSG00000060642	541.535	-1.30305	0.116323	-11.202	3.98503e-29	1.86033e-27	PIGV
ENSG00000060656	2894.35	-0.263187	0.106895	-2.46212	0.0138119	0.0383655	PTPRU
ENSG00000060688	7568.97	-0.0994207	0.0737736	-1.34765	0.177772	0.321639	SNRNP40
ENSG00000060709	3.12446	-0.0657535	1.42264	-0.0462195	0.963135	0.980283	RIMBP2
ENSG00000060749	6494.17	-0.297427	0.0634558	-4.68716	2.77026e-06	1.5974e-05	QSER1
ENSG00000060762	606.349	0.104594	0.121903	0.858011	0.390886	0.569491	MPC1
ENSG00000060971	2184.7	-0.12612	0.069321	-1.81937	0.0688555	0.151485	ACAA1
ENSG00000061273	1849.4	-0.0465056	0.0884806	-0.525602	0.599165	0.74782	HDAC7
ENSG00000061337	563.178	0.409879	0.107453	3.81451	0.000136455	0.000589593	LZTS1
ENSG00000061455	43.2867	-1.53084	0.640506	-2.39005	0.0168461	0.0456457	PRDM6
ENSG00000061656	38.1079	-0.572371	0.439827	-1.30136	0.193136	0.342192	SPAG4
ENSG00000061676	8139.72	-0.863498	0.089272	-9.67266	3.94001e-22	1.14901e-20	NCKAP1
ENSG00000061794	3043.28	-0.43272	0.0747133	-5.79175	6.96582e-09	5.71816e-08	MRPS35
ENSG00000061936	4705.62	0.575641	0.0619009	9.2994	1.41238e-20	3.6073e-19	SFSWAP
ENSG00000061938	755.731	-0.548611	0.167413	-3.27698	0.00104923	0.00381253	TNK2
ENSG00000061987	2844.95	0.363512	0.0810225	4.48655	7.23855e-06	3.91733e-05	MON2
ENSG00000062038	10097.5	-0.522909	0.0570138	-9.17161	4.65998e-20	1.14957e-18	CDH3
ENSG00000062194	4552.99	0.213885	0.0784997	2.72466	0.00643681	0.0195108	GPBP1
ENSG00000062282	335.082	-0.455342	0.161397	-2.82125	0.00478372	0.0149386	DGAT2
ENSG00000062370	245.409	0.327891	0.168752	1.94304	0.0520117	0.120122	ZNF112
ENSG00000062485	20516.6	-0.0807205	0.0523778	-1.54112	0.123288	0.242299	CS
ENSG00000062524	331.987	-1.47772	0.166732	-8.86282	7.80121e-19	1.75564e-17	LTK
ENSG00000062582	2129.56	0.164827	0.0768791	2.14397	0.032035	0.0794135	MRPS24
ENSG00000062598	2386.33	-0.270146	0.0728219	-3.70969	0.000207514	0.00086588	ELMO2
ENSG00000062650	5485.06	0.00727122	0.0707841	0.102724	0.918182	0.956245	WAPL
ENSG00000062716	7408.37	-0.124322	0.07332	-1.69561	0.0899597	0.188047	VMP1
ENSG00000062725	3216.83	0.525487	0.256591	2.04795	0.0405645	0.0972333	APPBP2
ENSG00000062822	1721.23	-0.0028514	0.134206	-0.0212464	0.983049	0.990272	POLD1
ENSG00000063046	73905.1	0.610695	0.0542898	11.2488	2.34746e-29	1.10889e-27	EIF4B
ENSG00000063127	159.751	-0.54279	0.243811	-2.22628	0.0259957	0.0662862	SLC6A16
ENSG00000063169	382.783	0.822963	0.121722	6.76103	1.37013e-11	1.54755e-10	BICRA
ENSG00000063176	367.475	0.139415	0.124744	1.11761	0.263735	0.430387	SPHK2
ENSG00000063177	30023.2	0.456144	0.0728216	6.26386	3.75564e-10	3.61691e-09	RPL18
ENSG00000063180	402.618	-1.01027	0.14224	-7.10256	1.22463e-12	1.53675e-11	CA11
ENSG00000063241	1192.33	-0.312858	0.0843483	-3.70912	0.000207979	0.000867521	ISOC2
ENSG00000063244	12630.6	0.144112	0.117305	1.22853	0.219249	0.376733	U2AF2
ENSG00000063245	1989.21	0.28146	0.115912	2.42823	0.0151727	0.0416554	EPN1
ENSG00000063322	2493.76	-0.11607	0.0636039	-1.82488	0.0680191	0.14999	MED29
ENSG00000063438	774.347	0.661036	0.136256	4.85143	1.22575e-06	7.48984e-06	AHRR
ENSG00000063587	1743.68	-0.0237475	0.0693563	-0.342399	0.732051	0.843382	ZNF275
ENSG00000063601	2679.67	0.244404	0.0722526	3.38263	0.000717948	0.00269796	MTMR1
ENSG00000063660	2728.2	0.0421559	0.144222	0.292298	0.770058	0.868196	GPC1
ENSG00000063761	518.536	0.0741028	0.139768	0.530183	0.595985	0.745411	ADCK1
ENSG00000063854	755.537	-0.709994	0.139891	-5.07533	3.86825e-07	2.54207e-06	HAGH
ENSG00000063978	7397.32	0.28147	0.0534229	5.26872	1.37376e-07	9.5878e-07	RNF4
ENSG00000064012	2905.21	0.657892	0.0676366	9.72687	2.31611e-22	6.91499e-21	CASP8
ENSG00000064042	899.314	-0.607553	0.102589	-5.92219	3.17689e-09	2.73788e-08	LIMCH1
ENSG00000064102	3316.37	-0.279956	0.0665492	-4.20676	2.59063e-05	0.000128642	INTS13
ENSG00000064115	5722.82	0.980456	0.0800569	12.247	1.74337e-34	1.0887e-32	TM7SF3
ENSG00000064199	708.912	-1.45108	0.132621	-10.9416	7.28909e-28	3.15574e-26	SPA17
ENSG00000064225	267.487	0.121394	0.188392	0.644368	0.519337	0.686315	ST3GAL6
ENSG00000064270	841.867	-0.745344	0.101454	-7.34665	2.03237e-13	2.77358e-12	ATP2C2
ENSG00000064300	680.243	0.0303349	0.0958794	0.316386	0.751709	0.856108	NGFR
ENSG00000064309	1088.59	-0.909003	0.115683	-7.85773	3.91161e-15	6.30483e-14	CDON
ENSG00000064313	5852.98	-0.266339	0.0682537	-3.9022	9.53231e-05	0.000425278	TAF2
ENSG00000064393	9169.21	0.109518	0.0562299	1.94768	0.0514529	0.118993	HIPK2
ENSG00000064419	9226.55	-0.218543	0.0562616	-3.88442	0.000102576	0.000454906	TNPO3
ENSG00000064490	1281.67	0.305709	0.0971945	3.14533	0.00165897	0.0057748	RFXANK
ENSG00000064545	1217.09	-0.00350361	0.113397	-0.0308969	0.975352	0.986107	TMEM161A
ENSG00000064547	850.505	0.0680629	0.109153	0.623554	0.532921	0.69654	LPAR2
ENSG00000064601	5368.54	-0.264492	0.0680691	-3.88564	0.000102059	0.000453036	CTSA
ENSG00000064607	8250.64	-0.242396	0.0523604	-4.62939	3.66753e-06	2.07123e-05	SUGP2
ENSG00000064651	2601.25	-0.194797	0.0951787	-2.04664	0.0406932	0.097483	SLC12A2
ENSG00000064652	508.322	-0.0154106	0.112107	-0.137464	0.890664	0.940159	SNX24
ENSG00000064666	7095.28	-0.976148	0.102189	-9.5524	1.26732e-21	3.57774e-20	CNN2
ENSG00000064687	1257.74	-0.993693	0.366372	-2.71225	0.00668284	0.0201486	ABCA7
ENSG00000064692	11.2981	0.551135	0.916642	0.601255	0.54767	0.708574	SNCAIP
ENSG00000064703	2605.98	0.472291	0.0742198	6.36342	1.97313e-10	1.97101e-09	DDX20
ENSG00000064726	5281.21	-0.333123	0.0799237	-4.16801	3.07271e-05	0.000150389	BTBD1
ENSG00000064763	312.777	-0.198905	0.148659	-1.33799	0.1809	0.325787	FAR2
ENSG00000064787	19.3128	1.36271	0.569061	2.39467	0.0166353	0.0451154	BCAS1
ENSG00000064886	2.86284	1.01751	1.40065	0.726456	0.467559	0.641622	CHI3L2
ENSG00000064932	1199.4	0.0431063	0.0862946	0.499524	0.61741	0.762099	SBNO2
ENSG00000064933	1320.53	-0.71003	0.0792484	-8.95955	3.2601e-19	7.57252e-18	PMS1
ENSG00000064961	2433.03	-0.610428	0.0859432	-7.10269	1.22352e-12	1.53616e-11	HMG20B
ENSG00000064989	82.5305	0.77347	0.268517	2.88053	0.00397013	0.0126631	CALCRL
ENSG00000064995	1610.83	-0.555032	0.0846533	-6.55653	5.50741e-11	5.82871e-10	TAF11
ENSG00000064999	3388.51	0.156059	0.0794527	1.96418	0.0495092	0.115149	ANKS1A
ENSG00000065000	9217.53	-0.366869	0.0807833	-4.5414	5.58818e-06	3.07795e-05	AP3D1
ENSG00000065029	1904.47	-0.4806	0.110385	-4.35385	1.33769e-05	6.95371e-05	ZNF76
ENSG00000065054	342.339	-0.277303	0.209583	-1.32312	0.185795	0.332444	SLC9A3R2
ENSG00000065057	512.859	-0.52244	0.160809	-3.24881	0.00115887	0.00416966	NTHL1
ENSG00000065060	4922.64	-0.404049	0.057765	-6.99469	2.65846e-12	3.22244e-11	BLTP3A
ENSG00000065135	7342.51	0.194439	0.0724286	2.68456	0.00726258	0.0217295	GNAI3
ENSG00000065150	26633.4	-0.262468	0.0673863	-3.89498	9.82069e-05	0.000437402	IPO5
ENSG00000065154	10138.7	0.118834	0.0644901	1.84266	0.0653781	0.145133	OAT
ENSG00000065183	10468.8	0.345713	0.0525193	6.58258	4.62343e-11	4.93255e-10	WDR3
ENSG00000065243	3516.25	-0.110912	0.0782572	-1.41728	0.156401	0.291869	PKN2
ENSG00000065268	1810.62	-0.874729	0.0867601	-10.0822	6.6258e-24	2.21992e-22	WDR18
ENSG00000065308	6640.42	0.385733	0.0639965	6.02741	1.66606e-09	1.48464e-08	TRAM2
ENSG00000065320	744.963	-1.2163	0.105976	-11.4771	1.71922e-30	8.63413e-29	NTN1
ENSG00000065328	6818.4	0.0187414	0.0826753	0.226687	0.820667	0.899721	MCM10
ENSG00000065357	2763.85	-0.0443876	0.0774866	-0.572842	0.566752	0.723954	DGKA
ENSG00000065361	3186.36	-0.228474	0.076177	-2.99925	0.00270644	0.00900572	ERBB3
ENSG00000065413	333.732	-0.0228861	0.170757	-0.134027	0.893381	0.941809	ANKRD44
ENSG00000065427	19216.3	-0.220704	0.0551115	-4.00469	6.20988e-05	0.000287923	KARS1
ENSG00000065457	2412.01	-0.0888895	0.128836	-0.689945	0.490229	0.661469	ADAT1
ENSG00000065485	2331.97	-0.662307	0.0702448	-9.42856	4.15773e-21	1.11818e-19	PDIA5
ENSG00000065491	1109.09	-0.563352	0.0819708	-6.87259	6.30461e-12	7.37599e-11	TBC1D22B
ENSG00000065518	3514.14	0.245439	0.0809014	3.03381	0.00241487	0.00812394	NDUFB4
ENSG00000065526	15990.8	0.657231	0.0588593	11.1661	5.97262e-29	2.76118e-27	SPEN
ENSG00000065534	435.805	-1.51167	0.125419	-12.0529	1.87163e-33	1.10789e-31	MYLK
ENSG00000065548	6475.13	0.332826	0.0685932	4.85217	1.2212e-06	7.46581e-06	ZC3H15
ENSG00000065559	4323.08	0.0894618	0.0795682	1.12434	0.260869	0.427222	MAP2K4
ENSG00000065600	1285.96	-0.154677	0.0803913	-1.92405	0.054348	0.124673	PACC1
ENSG00000065613	8062.36	0.317823	0.0560411	5.67125	1.4176e-08	1.12273e-07	SLK
ENSG00000065615	1195.47	0.334208	0.108562	3.07849	0.00208054	0.0071054	CYB5R4
ENSG00000065618	1279.43	3.61649	0.116289	31.0992	2.47163e-212	1.96536e-208	COL17A1
ENSG00000065621	6288.74	-0.576252	0.0686047	-8.3996	4.48016e-17	8.69604e-16	GSTO2
ENSG00000065665	493.825	-0.162129	0.14518	-1.11674	0.264104	0.430841	SEC61A2
ENSG00000065675	232.938	0.433922	0.160036	2.7114	0.0066999	0.02018	PRKCQ
ENSG00000065717	509.166	-0.693205	0.17255	-4.01742	5.88384e-05	0.000274085	TLE2
ENSG00000065802	3463.05	0.0788053	0.0861291	0.914968	0.360209	0.538833	ASB1
ENSG00000065809	2125.71	0.183694	0.0787039	2.33398	0.0195965	0.0520552	FAM107B
ENSG00000065833	4258.75	-0.210046	0.082555	-2.54431	0.0109493	0.0312285	ME1
ENSG00000065882	4562.3	0.0484362	0.0740475	0.654123	0.513033	0.681729	TBC1D1
ENSG00000065883	2159.39	0.231587	0.0713924	3.24386	0.0011792	0.00423642	CDK13
ENSG00000065911	17633.4	-0.00799817	0.0626818	-0.1276	0.898466	0.944888	MTHFD2
ENSG00000065923	2485.43	-0.382742	0.0926521	-4.13096	3.61249e-05	0.00017487	SLC9A7
ENSG00000065970	3143.47	-0.194584	0.0634029	-3.069	0.00214775	0.00730565	FOXJ2
ENSG00000065978	61752.9	-0.0263441	0.0467489	-0.563523	0.573079	0.728259	YBX1
ENSG00000065989	2677.12	0.0167773	0.0927186	0.180948	0.856408	0.921914	PDE4A
ENSG00000066027	1744.24	-0.443792	0.0896922	-4.94794	7.50032e-07	4.73584e-06	PPP2R5A
ENSG00000066044	8047.24	0.218228	0.0580933	3.75651	0.000172296	0.000731078	ELAVL1
ENSG00000066056	24.4288	0.294147	0.465782	0.631514	0.527705	0.693003	TIE1
ENSG00000066084	8810.35	0.132083	0.0578399	2.2836	0.0223949	0.0582518	DIP2B
ENSG00000066117	10697.3	0.897151	0.0568133	15.7912	3.57579e-56	5.33128e-54	SMARCD1
ENSG00000066135	5891.59	0.838377	0.0659776	12.707	5.40741e-37	3.78281e-35	KDM4A
ENSG00000066136	3440.74	0.53328	0.0907183	5.87842	4.14194e-09	3.50874e-08	NFYC
ENSG00000066185	29.7127	-1.26501	0.502716	-2.51635	0.0118579	0.0334638	ZMYND12
ENSG00000066230	245.606	0.264749	0.175904	1.50508	0.132303	0.256403	SLC9A3
ENSG00000066248	213.371	-1.16681	0.182165	-6.40525	1.50126e-10	1.51491e-09	NGEF
ENSG00000066279	3441.45	-0.29372	0.0681836	-4.30777	1.64907e-05	8.45444e-05	ASPM
ENSG00000066294	16.9123	1.03876	0.550261	1.88776	0.0590586	0.133531	CD84
ENSG00000066322	4621.49	-0.834412	0.0614147	-13.5865	4.81474e-42	4.26973e-40	ELOVL1
ENSG00000066379	1493.62	0.314535	0.0812325	3.87203	0.000107931	0.000477061	POLR1H
ENSG00000066382	2.54921	-0.182567	1.38506	-0.131812	0.895133	0.942958	MPPED2
ENSG00000066422	2385.98	0.447913	0.091395	4.90085	9.54225e-07	5.9418e-06	ZBTB11
ENSG00000066427	1416.27	0.877006	0.082231	10.6651	1.48163e-26	5.8324e-25	ATXN3
ENSG00000066455	2197.66	0.0855617	0.0933502	0.916567	0.35937	0.538017	GOLGA5
ENSG00000066468	1706.16	-0.165596	0.0867171	-1.90961	0.0561839	0.128145	FGFR2
ENSG00000066557	993.419	-0.207245	0.0877263	-2.3624	0.018157	0.0487546	LRRC40
ENSG00000066583	2706.79	0.110113	0.074005	1.48791	0.136774	0.263188	ISOC1
ENSG00000066629	964.913	-0.3059	0.118003	-2.5923	0.00953367	0.0276674	EML1
ENSG00000066651	1165.95	-0.543752	0.0924033	-5.88455	3.99139e-09	3.38842e-08	TRMT11
ENSG00000066654	3268.05	0.107196	0.0842213	1.27279	0.203094	0.355373	THUMPD1
ENSG00000066697	1688.53	-0.381374	0.0755267	-5.04952	4.42917e-07	2.89315e-06	MSANTD3
ENSG00000066735	241.933	-0.493675	0.159595	-3.09331	0.00197939	0.00679205	KIF26A
ENSG00000066739	1271	0.481654	0.091544	5.26144	1.42928e-07	9.9636e-07	ATG2B
ENSG00000066777	2609.39	0.0840555	0.0857896	0.979786	0.327192	0.503169	ARFGEF1
ENSG00000066827	492.274	0.155295	0.116423	1.33388	0.182243	0.327588	ZFAT
ENSG00000066855	2710.26	-0.155269	0.0802902	-1.93385	0.0531313	0.122376	MTFR1
ENSG00000066923	467.022	-0.41633	0.132146	-3.15053	0.00162974	0.00568468	STAG3
ENSG00000066926	2946.28	0.163738	0.0629765	2.59999	0.00932258	0.0271208	FECH
ENSG00000066933	2205.85	-0.390449	0.0979644	-3.98562	6.73028e-05	0.000310543	MYO9A
ENSG00000067057	13830.2	-0.834919	0.0660547	-12.6398	1.27362e-36	8.78097e-35	PFKP
ENSG00000067064	2717.57	-0.672473	0.0833238	-8.07061	6.99505e-16	1.20308e-14	IDI1
ENSG00000067066	2427.26	0.515413	0.0696845	7.39638	1.39945e-13	1.93867e-12	SP100
ENSG00000067082	3281.79	-0.528276	0.0701003	-7.536	4.8462e-14	7.04056e-13	KLF6
ENSG00000067113	339.319	-0.132641	0.139333	-0.951969	0.341113	0.518065	PLPP1
ENSG00000067141	4882.23	0.167729	0.0723977	2.31677	0.0205164	0.0541273	NEO1
ENSG00000067167	3597.72	-0.125106	0.0709721	-1.76274	0.0779438	0.167449	TRAM1
ENSG00000067177	3477.28	-0.0109856	0.0663157	-0.165656	0.868428	0.928238	PHKA1
ENSG00000067182	2867.64	-0.0993312	0.064516	-1.53964	0.123649	0.24289	TNFRSF1A
ENSG00000067191	495.637	-0.39775	0.134305	-2.96155	0.00306095	0.010066	CACNB1
ENSG00000067208	1331.11	0.171581	0.105939	1.61963	0.105313	0.213662	EVI5
ENSG00000067221	132.859	-0.585808	0.224456	-2.60991	0.0090567	0.0264117	STOML1
ENSG00000067225	116445	-0.202769	0.0459339	-4.41436	1.01307e-05	5.36802e-05	PKM
ENSG00000067248	3063.33	0.19629	0.0737693	2.66086	0.00779415	0.0231486	DHX29
ENSG00000067334	5802.1	0.183026	0.0688056	2.66005	0.00781294	0.0231957	DNTTIP2
ENSG00000067365	1085.34	0.523174	0.0968286	5.40309	6.55029e-08	4.76539e-07	METTL22
ENSG00000067369	6676.87	-0.175464	0.0603606	-2.90692	0.00365005	0.011757	TP53BP1
ENSG00000067533	2973.76	0.0223563	0.0717875	0.311423	0.755479	0.858413	RRP15
ENSG00000067560	35060.7	-0.257123	0.0566189	-4.54128	5.59136e-06	3.07899e-05	RHOA
ENSG00000067596	8779.36	0.355519	0.0615727	5.77398	7.74224e-09	6.32937e-08	DHX8
ENSG00000067601	428.832	0.257438	0.122507	2.10141	0.0356048	0.0869434	PMS2P2
ENSG00000067606	1415.46	-0.140723	0.0920754	-1.52834	0.126427	0.247288	PRKCZ
ENSG00000067704	9172.32	-0.724071	0.0763651	-9.48171	2.50153e-21	6.8749e-20	IARS2
ENSG00000067715	2007.47	0.502152	0.0886515	5.66434	1.47593e-08	1.16584e-07	SYT1
ENSG00000067798	930.232	0.431465	0.146299	2.94919	0.00318605	0.01043	NAV3
ENSG00000067829	1602.43	-0.0332584	0.116311	-0.285944	0.774921	0.871311	IDH3G
ENSG00000067836	404.525	-0.681613	0.166202	-4.10112	4.11148e-05	0.000197184	ROGDI
ENSG00000067900	5002.83	0.256412	0.0682553	3.75666	0.000172194	0.00073089	ROCK1
ENSG00000067955	3838.49	0.0565538	0.0580425	0.974353	0.329882	0.505871	CBFB
ENSG00000067992	1939.6	0.41461	0.098289	4.21827	2.46183e-05	0.00012268	PDK3
ENSG00000068001	1967.07	-0.122003	0.132243	-0.922564	0.356234	0.535069	HYAL2
ENSG00000068024	1363.73	0.316332	0.0838306	3.77346	0.000160997	0.000686923	HDAC4
ENSG00000068028	1218.78	-0.23417	0.0792318	-2.95551	0.00312155	0.0102427	RASSF1
ENSG00000068078	951.438	-0.412005	0.132576	-3.1077	0.00188552	0.00650007	FGFR3
ENSG00000068079	598.213	0.187442	0.115489	1.62302	0.104584	0.212419	IFI35
ENSG00000068097	3751.2	0.269856	0.0735663	3.66821	0.000244256	0.00100357	HEATR6
ENSG00000068120	3400.6	-0.494591	0.0823323	-6.00725	1.88696e-09	1.67026e-08	COASY
ENSG00000068137	698.246	-0.289498	0.126933	-2.28072	0.0225652	0.0586376	PLEKHH3
ENSG00000068305	2833.08	0.476323	0.0938491	5.07542	3.86651e-07	2.54162e-06	MEF2A
ENSG00000068308	2643.1	-0.00755614	0.0706358	-0.106973	0.91481	0.954086	OTUD5
ENSG00000068323	1121.47	0.0257041	0.0863806	0.297568	0.766033	0.865035	TFE3
ENSG00000068354	786.561	0.479161	0.144392	3.31848	0.000905094	0.00333607	TBC1D25
ENSG00000068366	4535.48	-0.082239	0.0652923	-1.25955	0.207831	0.361601	ACSL4
ENSG00000068383	801.925	-0.0297748	0.0932645	-0.319251	0.749536	0.854979	INPP5A
ENSG00000068394	1781.16	-0.146333	0.071677	-2.04156	0.0411948	0.0985067	GPKOW
ENSG00000068400	2383.81	-0.0738137	0.0865682	-0.852665	0.393845	0.572248	GRIPAP1
ENSG00000068438	2384.54	-0.726992	0.0836317	-8.69278	3.53666e-18	7.58015e-17	FTSJ1
ENSG00000068489	10150	-0.410822	0.0664723	-6.18035	6.39615e-10	5.99058e-09	PRR11
ENSG00000068615	534.829	-1.13262	0.13002	-8.7111	3.00942e-18	6.46754e-17	REEP1
ENSG00000068650	5302.21	-0.280484	0.0853548	-3.28609	0.00101588	0.00370774	ATP11A
ENSG00000068654	14580.2	0.281547	0.0576127	4.8869	1.02436e-06	6.34541e-06	POLR1A
ENSG00000068697	4467.24	0.500661	0.0583846	8.57523	9.88856e-18	2.04767e-16	LAPTM4A
ENSG00000068724	1801.22	-0.883807	0.0885268	-9.9835	1.79998e-23	5.86592e-22	TTC7A
ENSG00000068745	5222.37	0.649553	0.0561357	11.5711	5.77166e-31	3.026e-29	IP6K2
ENSG00000068781	3.18187	0.268085	1.59171	0.168426	0.866248	0.926985	STON1-GTF2A1L
ENSG00000068784	2251.63	-0.564401	0.0757325	-7.45256	9.15464e-14	1.29298e-12	SRBD1
ENSG00000068796	3922.07	-0.039241	0.0727541	-0.539365	0.589635	0.740692	KIF2A
ENSG00000068831	238.863	-0.376964	0.158418	-2.37955	0.0173336	0.0467912	RASGRP2
ENSG00000068878	7572.8	-0.540469	0.0780255	-6.92682	4.30406e-12	5.10559e-11	PSME4
ENSG00000068885	1192.61	-1.20976	0.111679	-10.8325	2.41406e-27	1.00854e-25	IFT80
ENSG00000068903	878.03	0.169584	0.100621	1.68538	0.091915	0.191463	SIRT2
ENSG00000068912	1744.2	-0.0708275	0.0885986	-0.79942	0.424047	0.601835	ERLEC1
ENSG00000068971	475.505	-0.53227	0.134197	-3.96633	7.29891e-05	0.000333938	PPP2R5B
ENSG00000068976	76.4386	0.256271	0.263398	0.972945	0.330581	0.506487	PYGM
ENSG00000069011	293.519	0.235849	0.19289	1.22271	0.221437	0.379313	PITX1
ENSG00000069020	515.188	1.46135	0.152313	9.59439	8.44182e-22	2.4031e-20	MAST4
ENSG00000069188	3.66642	-1.2793	1.25894	-1.01617	0.309549	0.48317	SDK2
ENSG00000069248	5983.69	0.371331	0.0925702	4.01134	6.03753e-05	0.00028086	NUP133
ENSG00000069275	23951.9	-0.391891	0.213854	-1.83252	0.0668743	0.14789	NUCKS1
ENSG00000069329	9643.51	0.100354	0.0764112	1.31334	0.18907	0.337165	VPS35
ENSG00000069345	6324.83	0.234807	0.0759712	3.09074	0.0019966	0.00684192	DNAJA2
ENSG00000069399	259.649	-0.00918061	0.19855	-0.0462382	0.96312	0.980283	BCL3
ENSG00000069424	1062.07	0.261167	0.0897616	2.90956	0.00361934	0.0116679	KCNAB2
ENSG00000069431	207.016	0.136251	0.1734	0.785765	0.432005	0.608963	ABCC9
ENSG00000069482	1741.79	0.112157	0.104574	1.07252	0.283488	0.45303	GAL
ENSG00000069493	251.497	-0.863749	0.225403	-3.83202	0.000127094	0.000553053	CLEC2D
ENSG00000069509	898.572	-0.00572427	0.104873	-0.0545828	0.956471	0.977324	FUNDC1
ENSG00000069535	4014.41	0.480679	0.0730917	6.57638	4.82031e-11	5.12884e-10	MAOB
ENSG00000069696	3.43794	-0.93056	1.17267	-0.79354	0.427464	0.6051	DRD4
ENSG00000069702	806.965	0.272016	0.10191	2.66918	0.00760362	0.0226589	TGFBR3
ENSG00000069764	26.5691	0.250296	0.466601	0.536425	0.591665	0.742191	PLA2G10
ENSG00000069812	1007.69	0.184735	0.090816	2.03417	0.0419346	0.099905	HES2
ENSG00000069849	6259.64	-0.593389	0.0722511	-8.21288	2.15946e-16	3.96262e-15	ATP1B3
ENSG00000069869	2283.46	0.168849	0.0714797	2.36219	0.0181672	0.0487765	NEDD4
ENSG00000069943	328.813	-0.790209	0.135316	-5.83975	5.22793e-09	4.3682e-08	PIGB
ENSG00000069956	5716.41	-1.02825	0.0741356	-13.8698	9.65207e-44	9.35976e-42	MAPK6
ENSG00000069966	1568.66	-0.583966	0.0908558	-6.42739	1.29812e-10	1.31604e-09	GNB5
ENSG00000069974	459.65	-0.9502	0.14092	-6.74283	1.55326e-11	1.74367e-10	RAB27A
ENSG00000069998	3471.87	-0.254347	0.0850195	-2.99163	0.00277489	0.00921039	HDHD5
ENSG00000070010	7678.15	0.0674946	0.0613377	1.10038	0.271168	0.438973	UFD1
ENSG00000070018	4183.68	0.00273159	0.0773398	0.0353193	0.971825	0.984557	LRP6
ENSG00000070047	3690.45	0.423113	0.0670658	6.30893	2.80977e-10	2.74814e-09	PHRF1
ENSG00000070061	6405.93	-0.0224681	0.0706749	-0.317908	0.750555	0.855444	ELP1
ENSG00000070081	1355.34	-0.525683	0.0855888	-6.14196	8.15094e-10	7.5248e-09	NUCB2
ENSG00000070087	6549.59	-0.0853151	0.0634437	-1.34474	0.17871	0.322891	PFN2
ENSG00000070159	4797.35	-0.0461636	0.0683362	-0.675537	0.499334	0.669606	PTPN3
ENSG00000070182	778.724	-0.393206	0.120223	-3.27063	0.00107309	0.00389271	SPTB
ENSG00000070190	34.5696	0.835746	0.388489	2.15127	0.0314548	0.0782163	DAPP1
ENSG00000070214	4286.15	-0.331106	0.0720271	-4.59697	4.28681e-06	2.39826e-05	SLC44A1
ENSG00000070269	788.087	0.0608808	0.10044	0.606143	0.54442	0.705861	TMEM260
ENSG00000070366	3194.51	0.25341	0.0640894	3.95401	7.68538e-05	0.000350343	SMG6
ENSG00000070367	2823.97	-0.332999	0.0648914	-5.13164	2.87235e-07	1.91933e-06	EXOC5
ENSG00000070371	783.215	-0.75701	0.138305	-5.47348	4.41293e-08	3.28047e-07	CLTCL1
ENSG00000070388	10.3928	-0.278447	0.754906	-0.36885	0.712239	0.830343	FGF22
ENSG00000070404	887.889	-1.3136	0.0956272	-13.7367	6.12381e-43	5.66215e-41	FSTL3
ENSG00000070413	3016.73	-0.0686306	0.1249	-0.549485	0.582672	0.735845	DGCR2
ENSG00000070423	1084.61	-0.11768	0.122591	-0.959942	0.337084	0.513811	RNF126
ENSG00000070444	1412.05	0.0219321	0.131694	0.166539	0.867733	0.927949	MNT
ENSG00000070476	1786.04	-0.065102	0.0688439	-0.945647	0.344329	0.521753	ZXDC
ENSG00000070495	3424.02	0.505005	0.0637375	7.9232	2.31474e-15	3.81868e-14	JMJD6
ENSG00000070501	1629.75	0.119891	0.0813811	1.47321	0.140696	0.268955	POLB
ENSG00000070540	886.968	-0.157932	0.0867518	-1.8205	0.0686831	0.151175	WIPI1
ENSG00000070601	138.549	0.19511	0.22399	0.871065	0.383719	0.562583	FRMPD1
ENSG00000070610	3035.89	-0.0465975	0.0707578	-0.658549	0.510186	0.679497	GBA2
ENSG00000070614	4665.05	0.033462	0.0725785	0.461046	0.644766	0.78326	NDST1
ENSG00000070669	4515.25	-0.281252	0.136252	-2.06421	0.0389979	0.0939881	ASNS
ENSG00000070718	1820.7	-0.626592	0.10022	-6.25217	4.04793e-10	3.88167e-09	AP3M2
ENSG00000070729	13.3636	-0.0427755	0.749603	-0.0570642	0.954494	0.976182	CNGB1
ENSG00000070731	263.801	-0.773519	0.173312	-4.46315	8.0764e-06	4.3412e-05	ST6GALNAC2
ENSG00000070756	109529	0.11846	0.05242	2.25983	0.0238318	0.0614126	PABPC1
ENSG00000070759	373.562	-0.131723	0.176969	-0.744326	0.456679	0.632282	TESK2
ENSG00000070761	3099.54	0.124617	0.0638571	1.95149	0.0509985	0.118076	CFAP20
ENSG00000070770	8040.08	0.00888921	0.0560525	0.158587	0.873994	0.931222	CSNK2A2
ENSG00000070778	952.86	-0.153321	0.0916747	-1.67245	0.0944363	0.195723	PTPN21
ENSG00000070785	1562.02	0.246644	0.0928638	2.65598	0.00790785	0.0234338	EIF2B3
ENSG00000070808	7.51122	0.663534	0.860626	0.77099	0.440713	0.617334	CAMK2A
ENSG00000070814	13328.6	-0.0871216	0.0659826	-1.32037	0.186711	0.333682	TCOF1
ENSG00000070831	17325.6	0.36685	0.0797087	4.60239	4.17679e-06	2.33891e-05	CDC42
ENSG00000070882	4521.58	0.0864601	0.0770668	1.12188	0.261911	0.428261	OSBPL3
ENSG00000070886	10.2873	0.364769	0.759167	0.480485	0.630882	0.772437	EPHA8
ENSG00000070915	3.22153	0.132256	1.19253	0.110903	0.911693	0.952292	SLC12A3
ENSG00000070950	2086.42	-0.131694	0.138792	-0.948857	0.342693	0.519931	RAD18
ENSG00000070961	4942.68	0.0530188	0.0767286	0.690992	0.489571	0.661009	ATP2B1
ENSG00000071051	945.281	0.126627	0.11083	1.14253	0.253233	0.417879	NCK2
ENSG00000071054	13246.9	-0.0177455	0.053351	-0.332618	0.739423	0.848474	MAP4K4
ENSG00000071073	637.868	0.130977	0.162219	0.807405	0.419433	0.597624	MGAT4A
ENSG00000071082	31421.9	0.522767	0.060153	8.69063	3.6045e-18	7.7117e-17	RPL31
ENSG00000071127	17500.6	0.560893	0.0580077	9.66929	4.07209e-22	1.18319e-20	WDR1
ENSG00000071189	1603.18	0.0903289	0.116554	0.774999	0.43834	0.614915	SNX13
ENSG00000071205	2534.09	0.259745	0.0769762	3.37435	0.00073991	0.00277699	ARHGAP10
ENSG00000071242	436.033	-0.917932	0.239763	-3.8285	0.000128929	0.000559707	RPS6KA2
ENSG00000071243	634.156	0.334612	0.119628	2.79711	0.00515624	0.0159515	ING3
ENSG00000071246	1232.1	-0.89606	0.094188	-9.51353	1.84305e-21	5.11233e-20	VASH1
ENSG00000071282	306.957	-0.156569	0.16018	-0.977454	0.328345	0.504263	LMCD1
ENSG00000071462	9113.51	0.299105	0.0658501	4.54222	5.56657e-06	3.06746e-05	BUD23
ENSG00000071537	3369.9	-0.313764	0.0714283	-4.39272	1.11942e-05	5.88966e-05	SEL1L
ENSG00000071539	4090.16	-0.526054	0.0675354	-7.78931	6.73767e-15	1.06725e-13	TRIP13
ENSG00000071553	3119.5	-1.70475	0.0729929	-23.355	1.22707e-120	1.08414e-117	ATP6AP1
ENSG00000071564	4518.06	0.00782923	0.100527	0.0778816	0.937922	0.968099	TCF3
ENSG00000071575	1104.68	0.286098	0.113186	2.52769	0.0114816	0.0325058	TRIB2
ENSG00000071626	6055.33	-0.360186	0.0749503	-4.80567	1.54236e-06	9.28415e-06	DAZAP1
ENSG00000071655	1181.81	-0.293342	0.130177	-2.25341	0.0242333	0.0623139	MBD3
ENSG00000071794	4057.77	-0.482679	0.0654251	-7.37758	1.61199e-13	2.22149e-12	HLTF
ENSG00000071859	2294.3	-0.331183	0.0839762	-3.94377	8.02116e-05	0.000364273	FAM50A
ENSG00000071889	228.302	-0.367651	0.205427	-1.78969	0.0735038	0.159606	FAM3A
ENSG00000071894	4746.24	-0.578725	0.131363	-4.40552	1.0553e-05	5.57443e-05	CPSF1
ENSG00000071909	10.7218	1.10347	0.759711	1.45249	0.146366	0.277405	MYO3B
ENSG00000071967	991.975	0.0950447	0.0952995	0.997327	0.318606	0.493017	CYBRD1
ENSG00000071994	4672.1	-0.466912	0.0824098	-5.66573	1.46396e-08	1.15715e-07	PDCD2
ENSG00000072041	4.02389	-0.295239	1.19681	-0.246689	0.805149	0.890319	SLC6A15
ENSG00000072042	5441.06	-0.253974	0.0700732	-3.62441	0.000289618	0.00117298	RDH11
ENSG00000072062	3988.82	-0.780678	0.0629261	-12.4063	2.41672e-35	1.58382e-33	PRKACA
ENSG00000072071	4822.9	-0.266727	0.131462	-2.02893	0.0424651	0.100937	ADGRL1
ENSG00000072080	8.09457	0.512671	0.803204	0.638283	0.52329	0.689559	SPP2
ENSG00000072110	13453.4	-0.200545	0.0632914	-3.16859	0.00153178	0.00537125	ACTN1
ENSG00000072121	3011.2	0.192267	0.0704994	2.72722	0.00638709	0.0193749	ZFYVE26
ENSG00000072133	9.83267	0.724411	0.74984	0.966088	0.334	0.510284	RPS6KA6
ENSG00000072134	3538.62	0.0335234	0.0620983	0.539845	0.589304	0.74051	EPN2
ENSG00000072135	1987.12	-0.650445	0.0787397	-8.2607	1.44822e-16	2.6969e-15	PTPN18
ENSG00000072163	50.6021	-1.37028	0.374794	-3.65611	0.000256075	0.00104744	LIMS2
ENSG00000072182	19.7624	-1.04144	0.586325	-1.77622	0.0756971	0.163343	ASIC4
ENSG00000072195	1058.95	-0.573311	0.124458	-4.60645	4.09594e-06	2.29578e-05	SPEG
ENSG00000072201	373.407	1.7072	0.142207	12.005	3.34474e-33	1.96524e-31	LNX1
ENSG00000072210	5257.38	0.130369	0.0792287	1.64548	0.0998705	0.204675	ALDH3A2
ENSG00000072274	23465.6	-0.163519	0.0523961	-3.12083	0.00180341	0.00623663	TFRC
ENSG00000072310	5877.25	-0.312218	0.106951	-2.91927	0.00350849	0.01135	SREBF1
ENSG00000072364	6010.01	0.299911	0.070671	4.24377	2.19796e-05	0.000110523	AFF4
ENSG00000072401	428.341	0.521467	0.118107	4.41521	1.00912e-05	5.35184e-05	UBE2D1
ENSG00000072415	1881.89	-0.024168	0.0787192	-0.307015	0.758832	0.860399	PALS1
ENSG00000072422	226.649	-1.02554	0.254184	-4.03463	5.46888e-05	0.000256508	RHOBTB1
ENSG00000072501	18035	-0.420147	0.0668106	-6.28863	3.20287e-10	3.1122e-09	SMC1A
ENSG00000072506	4879.44	0.0803358	0.0679157	1.18287	0.236859	0.398355	HSD17B10
ENSG00000072518	3388.78	0.076154	0.0624205	1.22002	0.222459	0.380549	MARK2
ENSG00000072571	2358.12	-0.576207	0.0825934	-6.97643	3.02786e-12	3.64611e-11	HMMR
ENSG00000072609	27.3751	-0.733417	0.49149	-1.49223	0.135638	0.261382	CHFR
ENSG00000072657	97.8846	-2.28323	0.264297	-8.63889	5.67609e-18	1.19193e-16	TRHDE
ENSG00000072682	2892.49	-0.112183	0.0661245	-1.69654	0.0897837	0.187777	P4HA2
ENSG00000072736	4355.61	0.433887	0.0740523	5.8592	4.65097e-09	3.91492e-08	NFATC3
ENSG00000072756	840.877	-0.437789	0.120477	-3.63381	0.000279271	0.00113467	TRNT1
ENSG00000072778	12181.7	-0.902379	0.0695654	-12.9717	1.77123e-38	1.35924e-36	ACADVL
ENSG00000072786	2427.19	0.497421	0.103857	4.78946	1.6723e-06	1.00082e-05	STK10
ENSG00000072803	4412.5	0.0417952	0.0767056	0.544878	0.585837	0.737981	FBXW11
ENSG00000072818	29.1192	-1.09826	0.461842	-2.37801	0.0174064	0.0469665	ACAP1
ENSG00000072832	2.69097	0.480243	1.31276	0.365825	0.714495	0.831916	CRMP1
ENSG00000072840	7.51883	1.60776	1.01253	1.58787	0.112317	0.224831	EVC
ENSG00000072849	1314.46	0.223764	0.0925605	2.41749	0.0156278	0.042723	DERL2
ENSG00000072858	9.50238	0.645373	0.763899	0.84484	0.3982	0.576469	SIDT1
ENSG00000072864	2662.67	-0.0854819	0.0645728	-1.32381	0.185567	0.332086	NDE1
ENSG00000072952	1143.51	0.778696	0.0867492	8.9764	2.79768e-19	6.52382e-18	IRAG1
ENSG00000072954	686.07	-1.33681	0.115033	-11.6211	3.21807e-31	1.70593e-29	TMEM38A
ENSG00000072958	1907.66	0.0921337	0.0905391	1.01761	0.308862	0.482377	AP1M1
ENSG00000073008	6209.4	-0.171354	0.06363	-2.69297	0.00708178	0.0212258	PVR
ENSG00000073050	2061.21	-0.756255	0.0786229	-9.61876	6.66309e-22	1.91735e-20	XRCC1
ENSG00000073060	6115.82	-1.5841	0.0820227	-19.3129	4.1842e-83	1.46786e-80	SCARB1
ENSG00000073111	15073.8	0.339437	0.0704993	4.81475	1.47383e-06	8.89403e-06	MCM2
ENSG00000073146	6.34108	0.720896	0.895853	0.804703	0.420991	0.598852	MOV10L1
ENSG00000073150	62.2171	0.170427	0.339032	0.502688	0.615184	0.760019	PANX2
ENSG00000073169	408.828	-0.319173	0.156434	-2.04031	0.0413196	0.098716	SELENOO
ENSG00000073282	13.9294	3.23868	0.980729	3.30232	0.000958891	0.00351481	TP63
ENSG00000073331	1079.76	-0.1595	0.0879504	-1.81352	0.069752	0.153054	ALPK1
ENSG00000073350	2881.38	-0.321728	0.14072	-2.28631	0.0222363	0.0578837	LLGL2
ENSG00000073417	3168.94	0.0681504	0.0932065	0.731177	0.464671	0.638749	PDE8A
ENSG00000073464	393.819	-0.476244	0.137345	-3.4675	0.000525325	0.00203139	CLCN4
ENSG00000073536	3337.41	0.0246513	0.102155	0.241312	0.809314	0.892899	NLE1
ENSG00000073578	8557.75	0.276764	0.0600925	4.60563	4.11223e-06	2.30438e-05	SDHA
ENSG00000073584	13007.7	0.282172	0.0586733	4.80921	1.51524e-06	9.13241e-06	SMARCE1
ENSG00000073605	1487.27	-0.834177	0.101405	-8.22623	1.93198e-16	3.57267e-15	GSDMB
ENSG00000073614	4843.61	0.508694	0.0952815	5.33885	9.35386e-08	6.67873e-07	KDM5A
ENSG00000073670	279.564	-2.21889	0.162836	-13.6265	2.7855e-42	2.49805e-40	ADAM11
ENSG00000073711	616.374	0.307427	0.104481	2.94241	0.00325671	0.0106248	PPP2R3A
ENSG00000073712	1847.49	-1.14988	0.0904441	-12.7137	4.96337e-37	3.50299e-35	FERMT2
ENSG00000073734	48.1791	0.104018	0.447241	0.232576	0.816091	0.89726	ABCB11
ENSG00000073737	35.3131	1.15143	0.394149	2.9213	0.0034857	0.011287	DHRS9
ENSG00000073756	78.3298	1.05999	0.295732	3.5843	0.000337988	0.00134738	PTGS2
ENSG00000073792	8814.34	0.265472	0.056757	4.67734	2.90623e-06	1.66895e-05	IGF2BP2
ENSG00000073803	1227.77	0.391829	0.0802659	4.88163	1.05212e-06	6.5005e-06	MAP3K13
ENSG00000073849	1865.12	0.0119237	0.0694767	0.171622	0.863735	0.925899	ST6GAL1
ENSG00000073861	10.2933	-0.45521	0.697579	-0.652558	0.514041	0.682417	TBX21
ENSG00000073910	184.869	0.0625169	0.287905	0.217144	0.828096	0.904344	FRY
ENSG00000073921	5034.11	-0.150807	0.072358	-2.08417	0.0371443	0.0901675	PICALM
ENSG00000073969	9932.46	0.48877	0.0789201	6.19322	5.89482e-10	5.54499e-09	NSF
ENSG00000074047	231.933	-1.72278	0.21737	-7.92556	2.27117e-15	3.75199e-14	GLI2
ENSG00000074054	5503.9	0.201894	0.0757315	2.66591	0.00767793	0.0228518	CLASP1
ENSG00000074071	2584.86	-0.343379	0.0878716	-3.90774	9.3164e-05	0.000416341	MRPS34
ENSG00000074181	970.276	-1.39582	0.175995	-7.93104	2.17321e-15	3.60263e-14	NOTCH3
ENSG00000074201	5077.75	0.162819	0.0716078	2.27376	0.0229806	0.0595742	CLNS1A
ENSG00000074211	1924.82	-1.02911	0.0799291	-12.8752	6.20449e-38	4.62525e-36	PPP2R2C
ENSG00000074219	2271.83	0.872789	0.0720238	12.1181	8.47365e-34	5.10452e-32	TEAD2
ENSG00000074266	1910.53	0.184786	0.0845211	2.18628	0.0287955	0.0724366	EED
ENSG00000074276	7.20736	-2.12388	0.928792	-2.28671	0.0222128	0.0578289	CDHR2
ENSG00000074317	2.84553	0.028653	1.24328	0.0230462	0.981613	0.989893	SNCB
ENSG00000074319	4096.14	0.218299	0.0832547	2.62207	0.00873986	0.0256073	TSG101
ENSG00000074356	6022.89	0.0122142	0.0928364	0.131567	0.895327	0.943084	NCBP3
ENSG00000074370	968.086	-0.744453	0.157321	-4.73207	2.22246e-06	1.30327e-05	ATP2A3
ENSG00000074410	583.583	0.323648	0.119701	2.70381	0.00685492	0.0206027	CA12
ENSG00000074416	670.845	-0.336956	0.108845	-3.09573	0.00196329	0.00674261	MGLL
ENSG00000074527	229.512	-0.0597838	0.16962	-0.352458	0.724495	0.838604	NTN4
ENSG00000074582	2191.62	-0.42664	0.0945098	-4.51424	6.35439e-06	3.46795e-05	BCS1L
ENSG00000074590	1088.6	-0.218249	0.0990745	-2.20288	0.0276036	0.0698137	NUAK1
ENSG00000074603	2670.41	-0.00337399	0.0764958	-0.0441069	0.964819	0.981148	DPP8
ENSG00000074621	1008.8	-0.502951	0.100745	-4.99232	5.96598e-07	3.81756e-06	SLC24A1
ENSG00000074657	2316.59	0.225117	0.0790445	2.84798	0.00439981	0.0138667	ZNF532
ENSG00000074660	31.8812	-1.98989	0.518686	-3.83641	0.000124846	0.000544858	SCARF1
ENSG00000074695	4680.18	-0.107189	0.0782038	-1.37064	0.170487	0.311573	LMAN1
ENSG00000074696	8298.53	0.0920232	0.0647227	1.42181	0.155082	0.290201	HACD3
ENSG00000074706	15.5694	0.334576	0.648007	0.516316	0.605634	0.752586	IPCEF1
ENSG00000074755	3538.91	0.108457	0.0662535	1.63701	0.101629	0.207689	ZZEF1
ENSG00000074800	157385	-0.161327	0.0574315	-2.80903	0.00496906	0.0154345	ENO1
ENSG00000074842	3981.58	-0.212638	0.0587691	-3.61819	0.00029667	0.0011993	MYDGF
ENSG00000074855	511.064	-0.709903	0.126656	-5.60499	2.08266e-08	1.61409e-07	ANO8
ENSG00000074935	864.041	-0.0515536	0.0928073	-0.555491	0.578559	0.732865	TUBE1
ENSG00000074964	643.402	-0.188587	0.166393	-1.13338	0.257054	0.422665	ARHGEF10L
ENSG00000074966	191.198	0.894063	0.171759	5.20534	1.93645e-07	1.32513e-06	TXK
ENSG00000075043	1473.48	0.0808651	0.147635	0.547736	0.583873	0.736519	KCNQ2
ENSG00000075073	2.8088	1.4467	1.58113	0.914978	0.360203	0.538833	TACR2
ENSG00000075089	952.227	0.157271	0.116924	1.34507	0.178604	0.322731	ACTR6
ENSG00000075131	1784.2	-0.316215	0.0892044	-3.54484	0.00039285	0.00154925	TIPIN
ENSG00000075142	3257.8	0.103723	0.0718829	1.44294	0.149036	0.281137	SRI
ENSG00000075151	4488.64	-0.486156	0.0605757	-8.0256	1.01032e-15	1.71539e-14	EIF4G3
ENSG00000075188	4265.97	0.0317075	0.078591	0.40345	0.686617	0.81243	NUP37
ENSG00000075213	913.992	0.87867	0.108019	8.13441	4.13963e-16	7.34207e-15	SEMA3A
ENSG00000075218	3187.21	-0.444769	0.0806523	-5.51465	3.49481e-08	2.63992e-07	GTSE1
ENSG00000075223	1557.33	0.363962	0.0725144	5.01916	5.18968e-07	3.35319e-06	SEMA3C
ENSG00000075234	1038.58	-0.0943071	0.0849622	-1.10999	0.267003	0.434206	TTC38
ENSG00000075239	4188.08	-0.105676	0.0712103	-1.48401	0.137807	0.26475	ACAT1
ENSG00000075240	862.534	-0.18502	0.106519	-1.73697	0.0823923	0.175332	GRAMD4
ENSG00000075275	2385.33	-0.744551	0.0712581	-10.4487	1.48617e-25	5.55685e-24	CELSR1
ENSG00000075292	6374.25	0.176501	0.0691689	2.55174	0.0107186	0.0306476	ZNF638
ENSG00000075303	699.3	-0.921143	0.132123	-6.97184	3.12824e-12	3.7632e-11	SLC25A40
ENSG00000075336	2403.41	0.176589	0.0838322	2.10645	0.0351649	0.0859838	TIMM21
ENSG00000075340	10.6972	0.413165	0.686602	0.601753	0.547339	0.708329	ADD2
ENSG00000075391	2245.4	-0.131823	0.0712921	-1.84906	0.0644494	0.143391	RASAL2
ENSG00000075399	127.674	-0.132657	0.269821	-0.491647	0.622969	0.766383	VPS9D1
ENSG00000075407	2144.82	0.256034	0.0774889	3.30413	0.000952715	0.00349521	ZNF37A
ENSG00000075413	4808.63	0.170112	0.0572203	2.97292	0.0029498	0.0097354	MARK3
ENSG00000075415	41011.2	0.0429671	0.0621629	0.691201	0.489439	0.660961	SLC25A3
ENSG00000075420	3386.51	-0.297606	0.075559	-3.93873	8.19147e-05	0.000371286	FNDC3B
ENSG00000075426	2796.62	-0.230053	0.0631826	-3.64109	0.000271486	0.00110517	FOSL2
ENSG00000075429	34.4066	0.251695	0.395867	0.635807	0.524902	0.690844	CACNG5
ENSG00000075539	5894.25	-0.0177832	0.0850552	-0.209078	0.834387	0.908551	FRYL
ENSG00000075568	5448.93	0.16844	0.0727642	2.31488	0.0206196	0.0543335	TMEM131
ENSG00000075618	8122.41	0.146481	0.121579	1.20482	0.228272	0.387686	FSCN1
ENSG00000075624	108687	0.192164	0.102481	1.87512	0.0607756	0.136581	ACTB
ENSG00000075643	1353.35	-1.35085	0.298491	-4.52559	6.02287e-06	3.30061e-05	MOCOS
ENSG00000075651	480.434	-0.0930642	0.212849	-0.43723	0.661944	0.793861	PLD1
ENSG00000075673	39.3324	-1.65794	0.385656	-4.299	1.71569e-05	8.76584e-05	ATP12A
ENSG00000075702	2215.43	-0.674348	0.103474	-6.51709	7.16859e-11	7.45127e-10	WDR62
ENSG00000075711	3413.7	-0.315927	0.0722014	-4.37564	1.21079e-05	6.33546e-05	DLG1
ENSG00000075785	15547.6	0.141193	0.0685737	2.05899	0.0394948	0.0949939	RAB7A
ENSG00000075790	773.277	-0.291452	0.0925129	-3.15039	0.00163052	0.00568657	BCAP29
ENSG00000075826	1515.58	-0.713837	0.0839419	-8.50395	1.83253e-17	3.69214e-16	SEC31B
ENSG00000075856	7712.68	0.170668	0.0700703	2.43567	0.0148642	0.0408885	SART3
ENSG00000075891	289.411	-0.317098	0.144322	-2.19715	0.0280097	0.0706834	PAX2
ENSG00000075914	3172.39	0.0545344	0.064889	0.840426	0.40067	0.578947	EXOSC7
ENSG00000075945	800.65	-0.116548	0.101862	-1.14417	0.252553	0.417076	KIFAP3
ENSG00000075975	3159.93	-0.199151	0.0665469	-2.99265	0.00276569	0.00918496	MKRN2
ENSG00000076003	15460.2	-0.273366	0.0646449	-4.22874	2.35009e-05	0.000117652	MCM6
ENSG00000076043	2301.19	-0.219174	0.0868474	-2.52367	0.0116137	0.0328447	REXO2
ENSG00000076053	1054.62	0.521288	0.0950908	5.48201	4.20529e-08	3.13573e-07	RBM7
ENSG00000076067	2471.6	0.450536	0.0974583	4.62286	3.78481e-06	2.13494e-05	RBMS2
ENSG00000076108	13713.2	-0.0633246	0.0529716	-1.19544	0.231914	0.391973	BAZ2A
ENSG00000076201	3053.5	-0.170758	0.096976	-1.76083	0.078268	0.168024	PTPN23
ENSG00000076242	986.137	0.289164	0.111883	2.58452	0.00975134	0.0282323	MLH1
ENSG00000076248	6943.48	-0.580201	0.0623567	-9.30455	1.34555e-20	3.45475e-19	UNG
ENSG00000076258	140.483	0.201764	0.204594	0.986169	0.32405	0.4994	FMO4
ENSG00000076321	1367.54	0.518621	0.0887008	5.84686	5.0095e-09	4.20041e-08	KLHL20
ENSG00000076351	2210.55	0.327132	0.0769668	4.2503	2.13482e-05	0.000107552	SLC46A1
ENSG00000076356	106.765	0.584959	0.412666	1.41751	0.156333	0.291837	PLXNA2
ENSG00000076382	12267.9	-0.246775	0.0579856	-4.2558	2.08301e-05	0.000105209	SPAG5
ENSG00000076513	1984.29	-0.0941156	0.0848425	-1.1093	0.267302	0.434602	ANKRD13A
ENSG00000076554	4362.8	-0.183755	0.0725114	-2.53416	0.0112718	0.032003	TPD52
ENSG00000076555	939.835	-0.0459294	0.143433	-0.320215	0.748805	0.854677	ACACB
ENSG00000076604	5782.92	0.368901	0.117306	3.14477	0.00166216	0.00578423	TRAF4
ENSG00000076641	450.166	-0.518311	0.231642	-2.23755	0.0252506	0.0646158	PAG1
ENSG00000076650	1045.5	0.404561	0.096434	4.19521	2.72623e-05	0.000134954	GPATCH1
ENSG00000076662	239.374	-0.515039	0.176504	-2.918	0.00352286	0.0113857	ICAM3
ENSG00000076685	4878.73	0.543537	0.0782975	6.94194	3.86738e-12	4.60821e-11	NT5C2
ENSG00000076706	1540.16	-1.91838	0.10062	-19.0657	4.87005e-81	1.56993e-78	MCAM
ENSG00000076716	1382.33	-0.293189	0.0760257	-3.85644	0.00011505	0.000505944	GPC4
ENSG00000076770	652.06	0.718246	0.145505	4.93623	7.9647e-07	5.00785e-06	MBNL3
ENSG00000076826	634.348	0.0701159	0.183185	0.38276	0.701898	0.823142	CAMSAP3
ENSG00000076864	1196.87	-0.379928	0.107138	-3.54617	0.000390874	0.00154248	RAP1GAP
ENSG00000076924	4067.44	0.365805	0.134307	2.72365	0.00645645	0.0195679	XAB2
ENSG00000076928	3124.91	-0.291938	0.141282	-2.06635	0.0387957	0.0935766	ARHGEF1
ENSG00000076944	3018.8	-0.233593	0.0922766	-2.53145	0.0113593	0.0322169	STXBP2
ENSG00000076984	1489.04	-0.226665	0.0889471	-2.54831	0.0108247	0.0309101	MAP2K7
ENSG00000077044	3723.4	0.181893	0.0770579	2.36047	0.0182516	0.0489699	DGKD
ENSG00000077063	589.786	-0.109925	0.149924	-0.733203	0.463435	0.637777	CTTNBP2
ENSG00000077092	22.908	0.280432	0.472452	0.593566	0.552803	0.712547	RARB
ENSG00000077097	6618.59	-0.373353	0.0547464	-6.81968	9.12417e-12	1.04693e-10	TOP2B
ENSG00000077147	4618.16	-0.0560057	0.0840879	-0.666038	0.505387	0.675293	TM9SF3
ENSG00000077150	3273.23	-0.3593	0.0949113	-3.78564	0.000153314	0.000656843	NFKB2
ENSG00000077152	3906.98	-0.487742	0.0740766	-6.58429	4.57064e-11	4.87842e-10	UBE2T
ENSG00000077157	1488.87	-0.0486958	0.0952762	-0.511102	0.60928	0.7557	PPP1R12B
ENSG00000077232	4612.96	-0.73103	0.108695	-6.72554	1.74944e-11	1.94831e-10	DNAJC10
ENSG00000077235	10681.6	0.122338	0.0628999	1.94496	0.0517802	0.119634	GTF3C1
ENSG00000077238	2410.27	-0.0509976	0.0768861	-0.663287	0.507147	0.676772	IL4R
ENSG00000077254	3165.41	-0.018657	0.0735337	-0.253721	0.799711	0.887143	USP33
ENSG00000077264	18.1536	0.365589	0.507321	0.720628	0.471138	0.644586	PAK3
ENSG00000077274	84.4009	1.83117	0.313473	5.84154	5.17203e-09	4.32302e-08	CAPN6
ENSG00000077279	4.0361	4.46105	1.57033	2.84084	0.00449953	0.014153	DCX
ENSG00000077312	5215.4	0.0557591	0.0706545	0.789181	0.430006	0.607251	SNRPA
ENSG00000077348	1167.64	0.733533	0.155179	4.72701	2.2785e-06	1.33285e-05	EXOSC5
ENSG00000077380	4082.77	0.0095714	0.0742517	0.128905	0.897433	0.944415	DYNC1I2
ENSG00000077454	902.395	0.303105	0.126664	2.39298	0.0167122	0.0453103	LRCH4
ENSG00000077458	734.329	0.295555	0.117194	2.52193	0.0116711	0.0329915	FAM76B
ENSG00000077463	492.98	0.451225	0.132743	3.39923	0.000675763	0.00255554	SIRT6
ENSG00000077514	1954.02	-0.450565	0.075891	-5.937	2.9028e-09	2.51816e-08	POLD3
ENSG00000077522	29.8658	0.368296	0.586847	0.627584	0.530276	0.694838	ACTN2
ENSG00000077549	9431.37	-0.0301674	0.0578076	-0.521859	0.601769	0.749775	CAPZB
ENSG00000077585	474.982	-0.0658165	0.109181	-0.602818	0.54663	0.707842	GPR137B
ENSG00000077684	2854	-0.636508	0.0642518	-9.90645	3.90253e-23	1.23796e-21	JADE1
ENSG00000077713	749.415	-1.09369	0.103499	-10.5671	4.23247e-26	1.62848e-24	SLC25A43
ENSG00000077721	2755.67	0.116389	0.075098	1.54983	0.121183	0.239069	UBE2A
ENSG00000077782	4668.11	-0.653239	0.0842083	-7.75742	8.66731e-15	1.36205e-13	FGFR1
ENSG00000077935	3.43699	-2.40411	1.39115	-1.72814	0.0839631	0.178008	SMC1B
ENSG00000077942	839.911	-0.596074	0.100868	-5.90944	3.43272e-09	2.94348e-08	FBLN1
ENSG00000078018	553.438	-0.581719	0.122911	-4.73286	2.21376e-06	1.2988e-05	MAP2
ENSG00000078043	2040.85	0.124222	0.0833969	1.48953	0.136348	0.262452	PIAS2
ENSG00000078061	2146.33	0.152817	0.0912015	1.6756	0.0938164	0.194608	ARAF
ENSG00000078070	772.501	-0.704852	0.135886	-5.18708	2.13621e-07	1.45515e-06	MCCC1
ENSG00000078081	251.023	-0.486238	0.178647	-2.72178	0.00649316	0.0196641	LAMP3
ENSG00000078114	1031.28	-0.413737	0.125243	-3.30347	0.000954963	0.00350202	NEBL
ENSG00000078124	1995.98	0.0761837	0.108201	0.704093	0.481375	0.653494	ACER3
ENSG00000078140	6884.21	0.155393	0.085792	1.81127	0.0700989	0.153639	UBE2K
ENSG00000078142	2072.48	0.355381	0.114581	3.10156	0.00192503	0.00662266	PIK3C3
ENSG00000078177	1263.39	-0.981519	0.0832736	-11.7867	4.5719e-32	2.51296e-30	N4BP2
ENSG00000078237	2081.28	0.758829	0.0710619	10.6784	1.28433e-26	5.08932e-25	TIGAR
ENSG00000078246	2795.5	0.0527052	0.0787953	0.668888	0.503567	0.673691	TULP3
ENSG00000078269	2342.94	-0.360409	0.0718556	-5.01573	5.28323e-07	3.40626e-06	SYNJ2
ENSG00000078295	23.5182	0.40472	0.481027	0.841366	0.400143	0.578472	ADCY2
ENSG00000078304	5212.86	-0.230589	0.079807	-2.88933	0.00386069	0.0123438	PPP2R5C
ENSG00000078328	3.68829	0.760105	1.21889	0.623605	0.532887	0.69654	RBFOX1
ENSG00000078369	23681.1	-0.233696	0.0695018	-3.36245	0.000772554	0.00288951	GNB1
ENSG00000078399	3630.22	0.139086	0.0659002	2.11056	0.03481	0.0853436	HOXA9
ENSG00000078401	13.8884	-1.09535	0.741002	-1.47821	0.139353	0.266944	EDN1
ENSG00000078403	3749.16	0.0787804	0.0602107	1.30841	0.190734	0.33922	MLLT10
ENSG00000078487	69.5459	-1.71641	0.318037	-5.3969	6.78008e-08	4.92206e-07	ZCWPW1
ENSG00000078549	14.4716	-0.748492	0.62342	-1.20062	0.229897	0.389626	ADCYAP1R1
ENSG00000078579	5.17351	3.97254	1.35405	2.93381	0.00334828	0.0108908	FGF20
ENSG00000078589	4.58445	0.12516	1.05419	0.118727	0.905492	0.949097	P2RY10
ENSG00000078618	12500	-0.68713	0.0529174	-12.9849	1.48952e-38	1.15365e-36	NRDC
ENSG00000078668	10645.6	-0.169725	0.0705555	-2.40555	0.0161483	0.0439595	VDAC3
ENSG00000078674	8435.72	-0.178742	0.120829	-1.4793	0.139059	0.266515	PCM1
ENSG00000078687	2897.02	0.265229	0.0847736	3.12867	0.00175599	0.00608588	TNRC6C
ENSG00000078699	1775.42	0.425106	0.0779529	5.45336	4.94263e-08	3.65261e-07	CBFA2T2
ENSG00000078747	5695.23	-0.244956	0.0638644	-3.83557	0.000125273	0.000546122	ITCH
ENSG00000078795	29.2372	0.536713	0.422139	1.27141	0.203582	0.355915	PKD2L2
ENSG00000078804	602.673	0.449216	0.100344	4.47677	7.57802e-06	4.08713e-05	TP53INP2
ENSG00000078808	3944.61	-0.0471568	0.137079	-0.344011	0.730838	0.842551	SDF4
ENSG00000078814	82.6362	0.25444	0.247486	1.0281	0.303904	0.476762	MYH7B
ENSG00000078900	1089.25	0.137985	0.0921888	1.49677	0.134454	0.259625	TP73
ENSG00000078902	685.731	0.287997	0.345722	0.83303	0.404828	0.582997	TOLLIP
ENSG00000078967	1079.48	-0.104344	0.101677	-1.02624	0.30478	0.477791	UBE2D4
ENSG00000079101	20.876	-0.516556	0.482949	-1.06959	0.284805	0.454571	CLUL1
ENSG00000079112	10.4535	0.358023	0.770078	0.464918	0.64199	0.781002	CDH17
ENSG00000079134	1327.52	-0.0682925	0.0972872	-0.701968	0.482699	0.654882	THOC1
ENSG00000079150	246.46	-0.0995808	0.179448	-0.554928	0.578944	0.733049	FKBP7
ENSG00000079156	1339.31	-0.769831	0.106722	-7.21343	5.45603e-13	7.10445e-12	OSBPL6
ENSG00000079215	1096.48	1.54913	0.0909698	17.029	5.00364e-65	9.94681e-63	SLC1A3
ENSG00000079246	51838.1	0.0432664	0.0657991	0.657552	0.510826	0.679844	XRCC5
ENSG00000079263	46.9971	0.319171	0.332163	0.960887	0.336609	0.513361	SP140
ENSG00000079277	2141.98	0.0677307	0.081217	0.833947	0.404311	0.582488	MKNK1
ENSG00000079308	1064.25	0.176369	0.103275	1.70777	0.0876795	0.184281	TNS1
ENSG00000079313	1222.2	0.324001	0.110488	2.93246	0.00336283	0.0109337	REXO1
ENSG00000079332	6379.38	0.564328	0.0666796	8.46328	2.59959e-17	5.16776e-16	SAR1A
ENSG00000079335	311.943	-0.326343	0.172494	-1.89192	0.0585022	0.132483	CDC14A
ENSG00000079337	44.4717	-1.27281	0.381957	-3.33233	0.000861212	0.0031896	RAPGEF3
ENSG00000079385	382.898	4.13942	0.183089	22.6088	3.54955e-113	2.49042e-110	CEACAM1
ENSG00000079387	1940.66	0.0376225	0.0973578	0.386436	0.699174	0.821211	SENP1
ENSG00000079393	20.1016	-1.81014	0.520353	-3.47868	0.000503893	0.00195676	DUSP13
ENSG00000079432	1606.06	-0.232798	0.121526	-1.91563	0.0554128	0.126652	CIC
ENSG00000079435	175.661	0.152288	0.266091	0.572316	0.567108	0.723954	LIPE
ENSG00000079459	9794.45	-0.665979	0.0631009	-10.5542	4.85769e-26	1.85705e-24	FDFT1
ENSG00000079462	1951.91	-0.445729	0.113537	-3.92586	8.64203e-05	0.000388899	PAFAH1B3
ENSG00000079482	961.435	0.380622	0.0994045	3.82902	0.000128653	0.000558716	OPHN1
ENSG00000079616	11562.4	-0.23108	0.0614531	-3.76027	0.000169729	0.000721727	KIF22
ENSG00000079691	3145.58	-0.404014	0.0747789	-5.40278	6.56171e-08	4.77225e-07	CARMIL1
ENSG00000079739	3377.24	-0.560324	0.0739688	-7.57515	3.58724e-14	5.28233e-13	PGM1
ENSG00000079785	14348.9	-0.466942	0.06814	-6.85269	7.2475e-12	8.41719e-11	DDX1
ENSG00000079805	10115	0.231194	0.0571809	4.04321	5.27247e-05	0.00024793	DNM2
ENSG00000079819	9133.9	-0.144642	0.0528099	-2.73891	0.00616428	0.0187491	EPB41L2
ENSG00000079931	109.055	-1.14002	0.220584	-5.1682	2.36357e-07	1.5968e-06	MOXD1
ENSG00000079950	2180.11	0.0957807	0.103215	0.927972	0.353422	0.53192	STX7
ENSG00000079974	1451.63	-1.10734	0.0809657	-13.6766	1.40084e-42	1.27061e-40	RABL2B
ENSG00000079999	4938.42	0.374496	0.0786215	4.76327	1.9048e-06	1.12808e-05	KEAP1
ENSG00000080031	576.813	-0.220478	0.132944	-1.65843	0.0972312	0.200298	PTPRH
ENSG00000080166	48.0212	3.60425	0.432102	8.3412	7.35402e-17	1.4012e-15	DCT
ENSG00000080189	1529.72	-0.159616	0.0960275	-1.66219	0.0964737	0.199012	SLC35C2
ENSG00000080200	1817.97	0.446194	0.0921442	4.84234	1.28319e-06	7.81877e-06	CRYBG3
ENSG00000080224	54.6286	0.716599	0.332073	2.15796	0.0309312	0.0771056	EPHA6
ENSG00000080298	815.677	-0.465137	0.103891	-4.47717	7.56376e-06	4.08036e-05	RFX3
ENSG00000080345	4774.05	-0.224725	0.0801674	-2.8032	0.0050598	0.0156837	RIF1
ENSG00000080371	2464.57	0.123832	0.0826038	1.49911	0.133844	0.258761	RAB21
ENSG00000080493	8.43872	0.563427	0.76213	0.73928	0.459737	0.634556	SLC4A4
ENSG00000080503	1509.67	0.603224	0.153504	3.92969	8.50552e-05	0.000383697	SMARCA2
ENSG00000080546	2417.9	2.18938	0.0783003	27.9613	4.80078e-172	1.63604e-168	SESN1
ENSG00000080561	432.033	-0.0299897	0.136882	-0.219091	0.826579	0.90313	MID2
ENSG00000080572	6.61753	-0.83945	0.866654	-0.96861	0.33274	0.509075	DNAAF6
ENSG00000080573	9.72898	0.456555	0.701616	0.650719	0.515228	0.6832	COL5A3
ENSG00000080603	8606.23	0.300587	0.0874616	3.43679	0.000588655	0.00225435	SRCAP
ENSG00000080608	2971.43	-0.112462	0.0660911	-1.70163	0.0888252	0.186132	PUM3
ENSG00000080618	17.3533	0.135244	0.560971	0.241089	0.809486	0.893003	CPB2
ENSG00000080644	17.0508	0.284251	0.791552	0.359106	0.719516	0.835132	CHRNA3
ENSG00000080709	10.4624	0.504367	0.727138	0.693634	0.487912	0.659591	KCNN2
ENSG00000080802	1834.06	0.523854	0.0710761	7.37033	1.70205e-13	2.3375e-12	CNOT4
ENSG00000080815	3119.57	0.924633	0.0640952	14.4259	3.55363e-47	3.99868e-45	PSEN1
ENSG00000080819	21847.3	-0.10419	0.0528959	-1.96971	0.0488713	0.113906	CPOX
ENSG00000080822	13045.4	-0.291291	0.0549562	-5.30043	1.15532e-07	8.14185e-07	CLDND1
ENSG00000080823	412.238	-0.0394935	0.121477	-0.325111	0.745097	0.852132	MOK
ENSG00000080824	263360	-0.173954	0.0566685	-3.06967	0.00214294	0.00729138	HSP90AA1
ENSG00000080839	1828.47	-0.191731	0.0952669	-2.01257	0.0441598	0.104405	RBL1
ENSG00000080845	1915.55	0.261068	0.0984259	2.65243	0.00799147	0.0236581	DLGAP4
ENSG00000080854	2470.15	-0.668123	0.113647	-5.87892	4.1296e-09	3.49953e-08	IGSF9B
ENSG00000080910	40.2699	0.876761	0.358141	2.44809	0.0143615	0.0397027	CFHR2
ENSG00000080947	231.027	0.0614919	0.17294	0.355567	0.722165	0.837114	CROCCP3
ENSG00000080986	2469.01	-0.261606	0.0706498	-3.70286	0.000213182	0.000887204	NDC80
ENSG00000081014	1502.01	-0.315436	0.0863051	-3.6549	0.000257286	0.00105203	AP4E1
ENSG00000081019	878.334	0.100593	0.10958	0.917983	0.358628	0.537278	RSBN1
ENSG00000081026	1251.49	-0.225392	0.0855505	-2.63461	0.00842347	0.0247954	MAGI3
ENSG00000081041	45.9337	2.47878	0.379347	6.53435	6.38875e-11	6.69318e-10	CXCL2
ENSG00000081052	703.038	-0.734174	0.105078	-6.98696	2.8091e-12	3.39641e-11	COL4A4
ENSG00000081059	2185.99	-0.258293	0.0737096	-3.50419	0.000457994	0.00178959	TCF7
ENSG00000081087	333.272	-1.1112	0.19639	-5.65811	1.53045e-08	1.20611e-07	OSTM1
ENSG00000081138	10.5956	0.0602228	0.742363	0.0811232	0.935344	0.96671	CDH7
ENSG00000081148	34.6671	-0.557451	0.412466	-1.35151	0.176533	0.319999	IMPG2
ENSG00000081154	5700.27	0.185421	0.0690473	2.68543	0.00724373	0.0216785	PCNP
ENSG00000081177	1839.64	-0.223861	0.0753986	-2.96904	0.00298736	0.00984847	EXD2
ENSG00000081181	562.258	0.554762	0.124331	4.46197	8.12106e-06	4.36422e-05	ARG2
ENSG00000081189	2212.6	1.20665	0.0795888	15.161	6.40591e-52	8.58499e-50	MEF2C
ENSG00000081248	9.26782	-0.791934	0.801968	-0.987488	0.323403	0.498823	CACNA1S
ENSG00000081307	2666.56	-0.0388576	0.0743678	-0.522506	0.601318	0.749452	UBA5
ENSG00000081320	1092.34	0.0257207	0.0839195	0.306492	0.75923	0.860646	STK17B
ENSG00000081377	2999.93	0.452571	0.0638184	7.09154	1.32625e-12	1.65296e-11	CDC14B
ENSG00000081386	562.684	0.491801	0.117889	4.17173	3.02302e-05	0.000148281	ZNF510
ENSG00000081479	5.91454	-1.24413	1.07892	-1.15313	0.248859	0.412939	LRP2
ENSG00000081665	32.4075	0.341719	0.419496	0.814593	0.415305	0.593932	ZNF506
ENSG00000081692	558.077	0.422913	0.124877	3.38663	0.000707577	0.00266444	JMJD4
ENSG00000081721	1345.04	-0.416031	0.0890595	-4.67138	2.99176e-06	1.71476e-05	DUSP12
ENSG00000081760	1426.51	-0.221213	0.0910068	-2.43072	0.0150687	0.0413937	AACS
ENSG00000081791	2911.9	0.0421803	0.0734221	0.57449	0.565637	0.723111	DELE1
ENSG00000081800	7.98171	1.15864	0.962509	1.20377	0.228679	0.388155	SLC13A1
ENSG00000081803	712.237	0.14882	0.101803	1.46183	0.143787	0.273505	CADPS2
ENSG00000081853	4.01308	4.45065	1.5639	2.84587	0.00442902	0.013957	PCDHGA2
ENSG00000081870	1199.55	-0.446387	0.0963088	-4.63495	3.57018e-06	2.02008e-05	HSPB11
ENSG00000081913	1338.57	0.570539	0.0940548	6.06603	1.31112e-09	1.18428e-08	PHLPP1
ENSG00000081923	1181.57	-0.490619	0.100399	-4.8867	1.02542e-06	6.34794e-06	ATP8B1
ENSG00000081985	5.29359	0.172033	1.38231	0.124454	0.900956	0.946423	IL12RB2
ENSG00000082014	836.253	-1.08017	0.10752	-10.0461	9.55374e-24	3.16974e-22	SMARCD3
ENSG00000082068	2207.93	0.231773	0.0719578	3.22096	0.00127763	0.00455912	WDR70
ENSG00000082126	9.93601	0.389818	0.691045	0.564099	0.572687	0.728057	MPP4
ENSG00000082146	963.528	-0.343437	0.108013	-3.17958	0.00147491	0.00519091	STRADB
ENSG00000082153	26664.5	-0.222317	0.0833599	-2.66695	0.00765435	0.0227958	BZW1
ENSG00000082196	85.8638	-0.170499	0.246693	-0.691137	0.48948	0.660961	C1QTNF3
ENSG00000082212	5012.78	-0.640767	0.0742042	-8.63518	5.86329e-18	1.23016e-16	ME2
ENSG00000082213	1942.29	0.429211	0.095126	4.51203	6.42109e-06	3.50354e-05	C5orf22
ENSG00000082258	2658.8	0.521185	0.0910647	5.72324	1.04509e-08	8.41112e-08	CCNT2
ENSG00000082269	939.003	-0.419799	0.151031	-2.77956	0.00544333	0.0167657	FAM135A
ENSG00000082293	2.78484	2.11015	1.45797	1.44733	0.147806	0.279369	COL19A1
ENSG00000082438	571.975	-0.733661	0.112225	-6.53742	6.25882e-11	6.57438e-10	COBLL1
ENSG00000082458	3737.08	-0.14036	0.0801636	-1.75092	0.0799598	0.171025	DLG3
ENSG00000082497	45.0763	-2.49037	0.437947	-5.68647	1.29695e-08	1.03095e-07	SERTAD4
ENSG00000082512	944.087	-0.631994	0.102561	-6.16214	7.17684e-10	6.6668e-09	TRAF5
ENSG00000082515	2221.67	0.0800455	0.0742332	1.0783	0.280901	0.450116	MRPL22
ENSG00000082516	8533.96	-0.36925	0.0679795	-5.43178	5.57955e-08	4.09665e-07	GEMIN5
ENSG00000082556	7.20322	2.03151	0.951201	2.13574	0.032701	0.080846	OPRK1
ENSG00000082641	17207.5	-0.0150654	0.0695631	-0.216571	0.828543	0.904571	NFE2L1
ENSG00000082684	21.7608	-0.130214	0.506964	-0.25685	0.797295	0.88545	SEMA5B
ENSG00000082701	5908.11	0.441941	0.0821219	5.38152	7.38581e-08	5.3342e-07	GSK3B
ENSG00000082781	6026.23	-1.61778	0.0662981	-24.4016	1.64593e-131	1.70711e-128	ITGB5
ENSG00000082805	6529.69	-0.0726195	0.0647206	-1.12205	0.261843	0.428189	ERC1
ENSG00000082898	17802	-0.0922224	0.0744343	-1.23898	0.215354	0.372024	XPO1
ENSG00000082996	1245.28	-0.109541	0.103659	-1.05675	0.290628	0.461272	RNF13
ENSG00000083067	70.7795	0.131535	0.269685	0.487734	0.625738	0.768111	TRPM3
ENSG00000083093	1410.79	0.168545	0.0855702	1.96967	0.0488766	0.113907	PALB2
ENSG00000083097	884.904	0.517451	0.126617	4.08676	4.37442e-05	0.000208877	DOP1A
ENSG00000083099	2014.29	0.11682	0.0870166	1.34251	0.179432	0.323925	LYRM2
ENSG00000083123	508.101	-0.168099	0.125881	-1.33538	0.181753	0.326977	BCKDHB
ENSG00000083168	7370.03	0.543396	0.0612518	8.87152	7.21554e-19	1.62691e-17	KAT6A
ENSG00000083223	2273.92	-0.169156	0.0906862	-1.86529	0.0621413	0.139073	TUT7
ENSG00000083290	747.317	-0.635892	0.107127	-5.93588	2.92266e-09	2.53343e-08	ULK2
ENSG00000083307	3195.2	0.50929	0.0684723	7.43789	1.02306e-13	1.43644e-12	GRHL2
ENSG00000083312	11026.4	0.083764	0.0806332	1.03883	0.298885	0.470714	TNPO1
ENSG00000083444	13362.8	-0.538812	0.057014	-9.45053	3.37122e-21	9.11798e-20	PLOD1
ENSG00000083454	498.768	-0.635464	0.154504	-4.11293	3.90666e-05	0.00018827	P2RX5
ENSG00000083457	767.213	-0.672362	0.101305	-6.63704	3.20052e-11	3.47512e-10	ITGAE
ENSG00000083520	4597.29	0.378734	0.0879765	4.30495	1.67025e-05	8.55016e-05	DIS3
ENSG00000083535	660.64	-0.131113	0.105048	-1.24812	0.211985	0.367455	PIBF1
ENSG00000083544	837.134	-0.381637	0.094078	-4.0566	4.97918e-05	0.000235251	TDRD3
ENSG00000083635	1197.69	0.0616655	0.0953364	0.64682	0.517748	0.685171	NUFIP1
ENSG00000083642	2284.17	0.0583042	0.0771676	0.755553	0.449917	0.626549	PDS5B
ENSG00000083720	2769.98	-1.27254	0.0927408	-13.7214	7.55407e-43	6.93086e-41	OXCT1
ENSG00000083750	464.061	0.679742	0.126223	5.38525	7.23438e-08	5.23593e-07	RRAGB
ENSG00000083799	1103.22	0.493036	0.105996	4.65147	3.29579e-06	1.87504e-05	CYLD
ENSG00000083807	625.847	0.520659	0.156885	3.31873	0.000904294	0.00333363	SLC27A5
ENSG00000083812	764.692	0.293975	0.115172	2.5525	0.0106953	0.0305957	ZNF324
ENSG00000083817	507.878	0.945321	0.113188	8.35181	6.72262e-17	1.285e-15	ZNF416
ENSG00000083828	237.79	0.420273	0.156355	2.68794	0.00718945	0.0215295	ZNF586
ENSG00000083838	200.856	-0.346703	0.190919	-1.81597	0.0693749	0.152487	ZNF446
ENSG00000083844	2118.93	0.193917	0.0833369	2.32691	0.0199702	0.0528969	ZNF264
ENSG00000083845	34039.7	0.489923	0.110261	4.4433	8.85882e-06	4.73191e-05	RPS5
ENSG00000083857	131568	0.0886513	0.0602944	1.47031	0.141478	0.270084	FAT1
ENSG00000083896	5386.83	0.56868	0.0619842	9.1746	4.53257e-20	1.11951e-18	YTHDC1
ENSG00000083937	1895.09	0.438174	0.100997	4.33849	1.43464e-05	7.42212e-05	CHMP2B
ENSG00000084070	1702.7	-0.0983074	0.0740985	-1.32671	0.184604	0.330883	SMAP2
ENSG00000084072	4610.45	-0.134286	0.057635	-2.32994	0.0198093	0.0525348	PPIE
ENSG00000084073	3197	-0.0378074	0.065837	-0.574258	0.565793	0.723234	ZMPSTE24
ENSG00000084090	14320.9	-0.11488	0.0613178	-1.87351	0.0609974	0.136937	STARD7
ENSG00000084092	2214.45	0.194909	0.0781923	2.49269	0.0126781	0.0355305	NOA1
ENSG00000084093	3523.52	0.440742	0.076763	5.74159	9.37944e-09	7.58977e-08	REST
ENSG00000084110	67.5021	0.800733	0.336816	2.37736	0.0174372	0.0470442	HAL
ENSG00000084112	10241.1	0.20059	0.0652681	3.07333	0.00211688	0.00721092	SSH1
ENSG00000084207	15607	0.127252	0.0950044	1.33944	0.180429	0.32511	GSTP1
ENSG00000084234	26316.6	-0.415434	0.0476059	-8.72653	2.62608e-18	5.66925e-17	APLP2
ENSG00000084444	1637.82	-0.525295	0.0715847	-7.33809	2.16671e-13	2.95185e-12	FAM234B
ENSG00000084453	7.1836	0.313148	0.883313	0.354516	0.722952	0.837495	SLCO1A2
ENSG00000084463	9687.96	0.488387	0.0536417	9.10461	8.6577e-20	2.10101e-18	WBP11
ENSG00000084623	23197.9	0.0106119	0.051969	0.204198	0.838199	0.910945	EIF3I
ENSG00000084628	211.333	-0.346245	0.177655	-1.94898	0.0512982	0.118692	NKAIN1
ENSG00000084636	86.0239	-1.66977	0.362075	-4.61167	3.99452e-06	2.24316e-05	COL16A1
ENSG00000084652	5743.53	0.0183918	0.0563432	0.326426	0.744102	0.851409	TXLNA
ENSG00000084676	2550.52	0.358778	0.0708325	5.06516	4.08059e-07	2.67718e-06	NCOA1
ENSG00000084693	2254.49	-0.0494874	0.0710813	-0.696208	0.486298	0.658452	AGBL5
ENSG00000084710	236.35	-1.37143	0.156423	-8.76745	1.82752e-18	3.98132e-17	EFR3B
ENSG00000084731	644.031	-0.204242	0.143495	-1.42333	0.15464	0.289556	KIF3C
ENSG00000084733	7180.01	0.242548	0.065194	3.7204	0.000198909	0.000833921	RAB10
ENSG00000084754	12027.9	-0.0617697	0.0581013	-1.06314	0.287719	0.45801	HADHA
ENSG00000084764	382.78	-0.501903	0.136528	-3.67619	0.00023674	0.000975715	MAPRE3
ENSG00000084774	15491.9	-0.677408	0.0586203	-11.5558	6.89633e-31	3.58414e-29	CAD
ENSG00000085063	6779.14	0.156691	0.0690555	2.26905	0.0232651	0.0601875	CD59
ENSG00000085117	622.914	0.539691	0.16766	3.21897	0.00128653	0.00458608	CD82
ENSG00000085185	2579.96	0.737683	0.0942636	7.82574	5.04677e-15	8.04213e-14	BCORL1
ENSG00000085224	3967.01	0.299628	0.0974222	3.07556	0.00210108	0.0071639	ATRX
ENSG00000085231	992.796	0.0605169	0.135155	0.44776	0.654327	0.788923	AK6
ENSG00000085265	4.8341	1.25063	1.08226	1.15558	0.247855	0.411969	FCN1
ENSG00000085274	1205.72	0.112957	0.0921661	1.22558	0.220355	0.378143	MYNN
ENSG00000085276	276.994	-0.316538	0.174382	-1.81519	0.069494	0.152661	MECOM
ENSG00000085365	1614.58	-0.135613	0.0758045	-1.78898	0.0736179	0.159825	SCAMP1
ENSG00000085377	5842.61	0.376184	0.0667961	5.63183	1.78309e-08	1.39415e-07	PREP
ENSG00000085382	804.695	-0.0575973	0.107767	-0.534461	0.593022	0.743045	HACE1
ENSG00000085415	4006.26	-0.0111477	0.0635941	-0.175294	0.860849	0.924494	SEH1L
ENSG00000085433	1028.48	0.471394	0.0991822	4.75281	2.00612e-06	1.18485e-05	WDR47
ENSG00000085449	3259.4	-0.263605	0.0791233	-3.33158	0.000863557	0.00319779	WDFY1
ENSG00000085465	311.432	0.267936	0.148244	1.8074	0.0706996	0.154619	OVGP1
ENSG00000085491	1918.14	0.215389	0.0755647	2.85039	0.00436655	0.0137747	SLC25A24
ENSG00000085511	3488.49	-0.0336009	0.112283	-0.299252	0.764748	0.864231	MAP3K4
ENSG00000085514	19.8195	-1.6962	0.602482	-2.81536	0.00487232	0.0151775	PILRA
ENSG00000085552	632.837	-0.306714	0.135998	-2.25528	0.0241159	0.0620387	IGSF9
ENSG00000085563	342.38	0.622149	0.153183	4.06147	4.87645e-05	0.000230992	ABCB1
ENSG00000085644	357.372	0.3819	0.158234	2.41352	0.0157993	0.0431129	ZNF213
ENSG00000085662	2651.62	-0.0751274	0.0729157	-1.03033	0.302854	0.475521	AKR1B1
ENSG00000085719	9142.16	0.098255	0.0757571	1.29697	0.19464	0.344268	CPNE3
ENSG00000085721	9104.84	0.599173	0.0560799	10.6843	1.20573e-26	4.7938e-25	RRN3
ENSG00000085733	9289.31	-0.57722	0.0610292	-9.45809	3.13607e-21	8.54007e-20	CTTN
ENSG00000085741	63.1213	-1.05767	0.284256	-3.72083	0.000198572	0.000832793	WNT11
ENSG00000085760	4627.2	0.0136538	0.072284	0.188891	0.850178	0.91815	MTIF2
ENSG00000085788	2415.14	-0.605986	0.116397	-5.20619	1.92762e-07	1.32023e-06	DDHD2
ENSG00000085831	1131.19	-0.931448	0.0823172	-11.3154	1.10161e-29	5.33042e-28	TTC39A
ENSG00000085832	3133.24	-0.38267	0.0707243	-5.41072	6.27716e-08	4.57786e-07	EPS15
ENSG00000085840	3414.14	-0.925173	0.0595355	-15.5399	1.86384e-54	2.71109e-52	ORC1
ENSG00000085871	792.971	0.523898	0.101849	5.14387	2.6914e-07	1.8055e-06	MGST2
ENSG00000085872	3690.35	0.404265	0.0790739	5.1125	3.17926e-07	2.11022e-06	CHERP
ENSG00000085978	2410.43	-0.271985	0.0715347	-3.80214	0.000143451	0.000617583	ATG16L1
ENSG00000085982	2590.63	-0.20982	0.0868036	-2.41718	0.0156413	0.0427502	USP40
ENSG00000085998	4306.12	-0.755586	0.070367	-10.7378	6.76492e-27	2.74451e-25	POMGNT1
ENSG00000085999	2461.73	0.11216	0.075745	1.48075	0.138673	0.266026	RAD54L
ENSG00000086015	7022.83	-0.0629547	0.0699565	-0.899913	0.368167	0.547288	MAST2
ENSG00000086061	21943.7	0.493886	0.0623665	7.91909	2.39246e-15	3.9333e-14	DNAJA1
ENSG00000086062	3700.79	-0.343028	0.0645507	-5.31409	1.07189e-07	7.60104e-07	B4GALT1
ENSG00000086065	3841.14	0.152979	0.0736887	2.07602	0.037892	0.091768	CHMP5
ENSG00000086102	4700.24	0.0489622	0.0589182	0.83102	0.405962	0.584126	NFX1
ENSG00000086159	36.5713	0.0353698	0.404647	0.087409	0.930346	0.963747	AQP6
ENSG00000086189	1797.8	-0.235216	0.0841884	-2.79392	0.00520728	0.0160865	DIMT1
ENSG00000086200	3601.17	-0.22154	0.0924126	-2.39729	0.0165168	0.0448245	IPO11
ENSG00000086232	13174	-0.235122	0.0822697	-2.85794	0.00426398	0.0134957	EIF2AK1
ENSG00000086289	606.929	-1.17204	0.12597	-9.30408	1.35161e-20	3.46324e-19	EPDR1
ENSG00000086300	1342.72	-0.926862	0.0852547	-10.8717	1.57281e-27	6.65237e-26	SNX10
ENSG00000086475	4801.71	-0.221207	0.0766933	-2.8843	0.00392282	0.0125256	SEPHS1
ENSG00000086504	1611.72	-0.0827686	0.106797	-0.775006	0.438336	0.614915	MRPL28
ENSG00000086544	652.979	0.227439	0.0994202	2.28765	0.0221578	0.0577117	ITPKC
ENSG00000086570	37.6976	0.807631	0.403986	1.99916	0.0455915	0.107321	FAT2
ENSG00000086589	5945.55	0.581327	0.0626544	9.27831	1.72193e-20	4.37452e-19	RBM22
ENSG00000086598	10525.8	-0.45435	0.0627503	-7.24059	4.46723e-13	5.8714e-12	TMED2
ENSG00000086619	314.446	-0.447916	0.144051	-3.10942	0.00187454	0.00646574	ERO1B
ENSG00000086666	1750.16	0.252489	0.103459	2.44048	0.0146678	0.0404323	ZFAND6
ENSG00000086696	7.63937	-0.613353	1.06187	-0.577613	0.563525	0.721534	HSD17B2
ENSG00000086712	3373.65	0.0380249	0.0630221	0.603359	0.54627	0.707491	TXLNG
ENSG00000086717	11.9378	-0.335991	0.665639	-0.504764	0.613724	0.758903	PPEF1
ENSG00000086730	454.035	-1.17605	0.120617	-9.75029	1.83934e-22	5.56114e-21	LAT2
ENSG00000086758	57369.4	-0.224817	0.0561051	-4.00707	6.1477e-05	0.000285251	HUWE1
ENSG00000086827	2437.88	0.114793	0.0721798	1.59037	0.111751	0.224033	ZW10
ENSG00000086848	1899.54	0.20133	0.0718015	2.80397	0.00504768	0.0156502	ALG9
ENSG00000086967	3.19836	-1.66886	1.4955	-1.11593	0.264454	0.431264	MYBPC2
ENSG00000087008	768.276	-0.837448	0.119952	-6.98151	2.92033e-12	3.52374e-11	ACOX3
ENSG00000087053	2989.95	-0.874848	0.0718278	-12.1798	3.98274e-34	2.42988e-32	MTMR2
ENSG00000087074	2677.38	0.719207	0.0685152	10.497	8.9123e-26	3.38002e-24	PPP1R15A
ENSG00000087076	45.1422	-0.503593	0.390781	-1.28868	0.197508	0.347742	HSD17B14
ENSG00000087077	3197.37	0.641627	0.0868712	7.38596	1.51357e-13	2.08948e-12	TRIP6
ENSG00000087085	58.3829	0.0467676	0.309877	0.150923	0.880037	0.934238	ACHE
ENSG00000087086	63245	0.560544	0.0742609	7.5483	4.4096e-14	6.43763e-13	FTL
ENSG00000087087	10585.4	0.0255962	0.0803023	0.318748	0.749918	0.855088	SRRT
ENSG00000087088	3107.94	0.754099	0.121379	6.21279	5.20518e-10	4.93913e-09	BAX
ENSG00000087095	567.072	0.0521345	0.117836	0.442432	0.658177	0.791224	NLK
ENSG00000087111	4237.87	-0.0762128	0.0693109	-1.09958	0.271516	0.439358	PIGS
ENSG00000087116	115.343	-0.252382	0.23502	-1.07387	0.28288	0.452397	ADAMTS2
ENSG00000087128	13.2516	2.12538	0.687288	3.09241	0.00198538	0.00680869	TMPRSS11E
ENSG00000087152	4663.65	0.0274119	0.0739575	0.370643	0.710903	0.829596	ATXN7L3
ENSG00000087157	2130.24	0.425893	0.0779048	5.46685	4.58111e-08	3.4002e-07	PGS1
ENSG00000087191	19855.6	-0.210305	0.0561032	-3.74854	0.000177864	0.000752428	PSMC5
ENSG00000087206	1998.49	0.240588	0.085465	2.81505	0.00487702	0.0151862	UIMC1
ENSG00000087245	4.40468	1.75408	1.18321	1.48248	0.138213	0.265294	MMP2
ENSG00000087253	874.991	0.0871221	0.110434	0.788904	0.430168	0.607378	LPCAT2
ENSG00000087263	4852.69	0.0893004	0.0636955	1.40199	0.160918	0.298407	OGFOD1
ENSG00000087266	3922.23	-0.203355	0.116828	-1.74063	0.0817491	0.174149	SH3BP2
ENSG00000087269	8066.06	-0.0585492	0.0548368	-1.0677	0.285656	0.455656	NOP14
ENSG00000087274	9188.12	0.0559594	0.0649839	0.861128	0.389168	0.567978	ADD1
ENSG00000087299	1886.09	-0.182928	0.0865593	-2.11333	0.0345726	0.08484	L2HGDH
ENSG00000087301	228.45	0.0982072	0.178039	0.551605	0.581219	0.734763	TXNDC16
ENSG00000087302	5299.96	0.108307	0.0666019	1.62619	0.10391	0.211319	RTRAF
ENSG00000087338	1069.8	-0.624922	0.0952402	-6.56154	5.32546e-11	5.64367e-10	GMCL1
ENSG00000087365	30079.2	0.0438634	0.0517734	0.847218	0.396874	0.575038	SF3B2
ENSG00000087448	2274.71	-0.0901061	0.0707475	-1.27363	0.202795	0.355006	KLHL42
ENSG00000087460	37074.6	0.0328954	0.058276	0.564476	0.572431	0.728015	GNAS
ENSG00000087470	5018.66	0.136776	0.0577027	2.37035	0.0177711	0.0478423	DNM1L
ENSG00000087494	18.397	-0.65694	0.591079	-1.11143	0.266385	0.433614	PTHLH
ENSG00000087502	1780.63	-0.0845037	0.100527	-0.84061	0.400566	0.578906	ERGIC2
ENSG00000087510	410.85	0.232219	0.128056	1.81342	0.0697667	0.153066	TFAP2C
ENSG00000087586	6174.63	-0.348002	0.0636153	-5.47042	4.48981e-08	3.33347e-07	AURKA
ENSG00000087589	35.2933	0.38085	0.417685	0.911811	0.361868	0.540367	CASS4
ENSG00000087842	1611.97	-0.106161	0.0853682	-1.24357	0.213658	0.369655	PIR
ENSG00000087884	256.846	-0.270736	0.147593	-1.83434	0.0666028	0.147426	AAMDC
ENSG00000087903	741.337	-0.73299	0.0962728	-7.61368	2.66404e-14	3.97441e-13	RFX2
ENSG00000087995	3409.04	-0.0323636	0.0725837	-0.44588	0.655684	0.789767	METTL2A
ENSG00000088002	97.6626	-0.627181	0.246656	-2.54273	0.0109989	0.0313437	SULT2B1
ENSG00000088035	464.578	-0.0538299	0.165614	-0.325032	0.745157	0.852144	ALG6
ENSG00000088038	2982.83	-0.372933	0.086499	-4.31141	1.62215e-05	8.33074e-05	CNOT3
ENSG00000088053	7.75811	-0.504503	0.810231	-0.622666	0.533504	0.697024	GP6
ENSG00000088179	1157.11	0.333628	0.120089	2.77817	0.00546662	0.0168266	PTPN4
ENSG00000088205	10731.1	-0.0125583	0.0811824	-0.154692	0.877064	0.932951	DDX18
ENSG00000088247	14801.1	0.190495	0.051919	3.66907	0.000243431	0.0010007	KHSRP
ENSG00000088256	2884.31	0.24916	0.0735946	3.38557	0.000710298	0.00267144	GNA11
ENSG00000088280	1165.66	-1.08646	0.093789	-11.5841	4.96013e-31	2.61201e-29	ASAP3
ENSG00000088298	942.518	-0.641066	0.0867665	-7.3884	1.48601e-13	2.055e-12	EDEM2
ENSG00000088305	3586.04	-0.357426	0.0643338	-5.55581	2.76332e-08	2.11279e-07	DNMT3B
ENSG00000088325	24356.3	-0.333384	0.0654365	-5.09477	3.49156e-07	2.30596e-06	TPX2
ENSG00000088340	1042.02	-1.27234	0.0989535	-12.858	7.75982e-38	5.71329e-36	FER1L4
ENSG00000088356	2436.04	0.751245	0.086074	8.7279	2.59453e-18	5.6062e-17	PDRG1
ENSG00000088367	3454.45	-0.581504	0.0639456	-9.09374	9.56922e-20	2.31515e-18	EPB41L1
ENSG00000088386	16.1008	1.12409	0.577604	1.94613	0.0516389	0.119353	SLC15A1
ENSG00000088387	4195.94	-0.323232	0.102394	-3.15675	0.0015954	0.00557629	DOCK9
ENSG00000088448	3091.11	0.18728	0.0700952	2.6718	0.00754458	0.0224942	ANKRD10
ENSG00000088451	777.478	0.414087	0.103946	3.98369	6.78527e-05	0.000312778	TGDS
ENSG00000088538	1034.79	-0.190266	0.0944047	-2.01542	0.0438601	0.103798	DOCK3
ENSG00000088543	537.892	-1.58264	0.135214	-11.7047	1.20637e-31	6.51087e-30	C3orf18
ENSG00000088682	2768.01	-0.73108	0.0712676	-10.2582	1.08679e-24	3.80696e-23	COQ9
ENSG00000088726	298.709	0.387238	0.186893	2.07198	0.038267	0.0925071	TMEM40
ENSG00000088727	387.232	-0.162837	0.125794	-1.29448	0.195501	0.345189	KIF9
ENSG00000088756	7.71484	0.646367	0.836166	0.773013	0.439515	0.616303	ARHGAP28
ENSG00000088766	885.915	0.0228579	0.142724	0.160154	0.87276	0.930488	CRLS1
ENSG00000088808	997.811	0.295336	0.119672	2.46788	0.0135916	0.0378101	PPP1R13B
ENSG00000088812	4767.14	-0.00787715	0.0718129	-0.10969	0.912655	0.952923	ATRN
ENSG00000088826	1168.47	0.298173	0.142633	2.09049	0.0365738	0.0890092	SMOX
ENSG00000088827	11.3488	1.51512	0.691457	2.1912	0.0284374	0.0716114	SIGLEC1
ENSG00000088832	13753.1	-0.104011	0.060433	-1.7211	0.0852336	0.180188	FKBP1A
ENSG00000088833	5971.3	0.0493515	0.0573842	0.860019	0.389779	0.568571	NSFL1C
ENSG00000088836	922.452	0.0911407	0.113765	0.80113	0.423057	0.600787	SLC4A11
ENSG00000088854	889.048	-0.0924798	0.096153	-0.961799	0.336151	0.512978	DNAAF9
ENSG00000088876	1144.51	0.119517	0.0824904	1.44885	0.147378	0.278803	ZNF343
ENSG00000088881	145.269	-3.44531	0.259363	-13.2837	2.87684e-40	2.39119e-38	EBF4
ENSG00000088882	13.911	0.6019	0.625916	0.961631	0.336235	0.513074	CPXM1
ENSG00000088888	18470.5	-0.082553	0.053323	-1.54817	0.121582	0.239658	MAVS
ENSG00000088899	349.93	-0.747728	0.163191	-4.58193	4.60702e-06	2.5673e-05	LZTS3
ENSG00000088930	15562.3	-0.00143938	0.0622936	-0.0231063	0.981565	0.989893	XRN2
ENSG00000088970	651.84	0.591835	0.12093	4.89402	9.87987e-07	6.13123e-06	KIZ
ENSG00000088986	7890.97	-0.20118	0.0630055	-3.19306	0.00140776	0.00497292	DYNLL1
ENSG00000088992	444.162	0.208069	0.117306	1.77373	0.0761071	0.164035	TESC
ENSG00000089006	9030.97	3.74464e-05	0.08052	0.000465057	0.999629	0.999693	SNX5
ENSG00000089009	74750.9	0.301495	0.0569842	5.29086	1.21745e-07	8.53935e-07	RPL6
ENSG00000089022	3069.74	-0.508722	0.0657994	-7.73141	1.06366e-14	1.65516e-13	MAPKAPK5
ENSG00000089041	142.402	-1.51037	0.210525	-7.17433	7.26638e-13	9.34445e-12	P2RX7
ENSG00000089048	2482.54	-0.0969493	0.078352	-1.23735	0.215955	0.372761	ESF1
ENSG00000089050	1362.83	-0.0535537	0.0869498	-0.615914	0.537951	0.700749	RBBP9
ENSG00000089053	9314.74	0.0538334	0.0628497	0.856541	0.391699	0.570311	ANAPC5
ENSG00000089057	2528.21	-0.284458	0.0858103	-3.31496	0.00091655	0.00337464	SLC23A2
ENSG00000089060	2025.14	0.412172	0.116687	3.53227	0.000412006	0.00161918	SLC8B1
ENSG00000089063	2053.87	-0.630786	0.0839828	-7.51089	5.87247e-14	8.45941e-13	TMEM230
ENSG00000089091	297.43	-0.403966	0.156566	-2.58016	0.00987548	0.0285551	DZANK1
ENSG00000089094	2434.15	0.0617373	0.106793	0.578101	0.563196	0.721383	KDM2B
ENSG00000089101	34.1723	0.562902	0.413685	1.3607	0.173608	0.315971	CFAP61
ENSG00000089116	68.5031	-0.0193924	0.297999	-0.0650756	0.948114	0.97312	LHX5
ENSG00000089123	665.967	-0.394533	0.108897	-3.62298	0.000291227	0.00117909	TASP1
ENSG00000089127	92.3596	1.33501	0.322724	4.1367	3.52337e-05	0.000170799	OAS1
ENSG00000089154	25134.8	-0.374836	0.0733292	-5.11168	3.19299e-07	2.11815e-06	GCN1
ENSG00000089157	136840	0.104659	0.0740266	1.4138	0.15742	0.293172	RPLP0
ENSG00000089159	13447.1	-0.995292	0.0509611	-19.5304	6.05278e-85	2.18771e-82	PXN
ENSG00000089163	101.108	0.594649	0.274076	2.16965	0.0300332	0.0751337	SIRT4
ENSG00000089169	15.2733	0.386821	0.835118	0.463193	0.643226	0.781987	RPH3A
ENSG00000089177	968.804	-0.125252	0.123085	-1.01761	0.308864	0.482377	KIF16B
ENSG00000089195	1873.78	0.487914	0.071465	6.82731	8.6522e-12	9.94691e-11	TRMT6
ENSG00000089199	6.1185	1.28013	1.07584	1.18988	0.234093	0.394817	CHGB
ENSG00000089220	12708.1	0.224228	0.0511987	4.37956	1.1892e-05	6.23209e-05	PEBP1
ENSG00000089225	4.84071	2.30906	1.09044	2.11756	0.0342126	0.084043	TBX5
ENSG00000089234	2108.09	0.605434	0.0739102	8.19147	2.58045e-16	4.67756e-15	BRAP
ENSG00000089248	7166.95	0.137759	0.0588739	2.3399	0.0192891	0.0513494	ERP29
ENSG00000089250	30.1201	-0.294127	0.475599	-0.618435	0.536288	0.699271	NOS1
ENSG00000089280	33416.3	0.632031	0.053622	11.7868	4.566e-32	2.51296e-30	FUS
ENSG00000089289	3146.89	0.241155	0.0605732	3.98122	6.85616e-05	0.000315677	IGBP1
ENSG00000089327	2638.88	-0.787939	0.068463	-11.509	1.1889e-30	6.07305e-29	FXYD5
ENSG00000089335	404.382	-0.218588	0.135634	-1.61161	0.107047	0.216444	ZNF302
ENSG00000089351	1877.75	0.000311007	0.0718953	0.00432584	0.996548	0.998348	GRAMD1A
ENSG00000089356	208.525	0.496984	0.169114	2.93875	0.00329544	0.010738	FXYD3
ENSG00000089472	150.365	2.0167	0.213363	9.45197	3.32518e-21	9.00364e-20	HEPH
ENSG00000089486	651.867	0.578665	0.113194	5.11213	3.18544e-07	2.11373e-06	CDIP1
ENSG00000089505	28.6003	-0.291052	0.424482	-0.685665	0.492925	0.663817	CMTM1
ENSG00000089597	41201.1	-0.49679	0.0463975	-10.7073	9.411e-27	3.7731e-25	GANAB
ENSG00000089639	649.03	-0.122576	0.120464	-1.01753	0.308899	0.482377	GMIP
ENSG00000089682	1354.02	-0.0749898	0.088388	-0.848416	0.396206	0.574479	RBM41
ENSG00000089685	11451	0.142671	0.0630923	2.2613	0.0237407	0.0612254	BIRC5
ENSG00000089692	110.037	-1.80466	0.236212	-7.63998	2.17256e-14	3.28526e-13	LAG3
ENSG00000089693	11635.8	-0.0101103	0.0782002	-0.129288	0.89713	0.944332	MLF2
ENSG00000089723	865.734	-0.022291	0.0885448	-0.251748	0.801236	0.888202	OTUB2
ENSG00000089737	20056	0.353643	0.0587366	6.02082	1.73531e-09	1.54175e-08	DDX24
ENSG00000089775	858.586	-0.748074	0.0940748	-7.9519	1.83669e-15	3.06394e-14	ZBTB25
ENSG00000089818	2928.57	0.317162	0.0711274	4.45906	8.23182e-06	4.42076e-05	NECAP1
ENSG00000089820	876.8	-0.0690642	0.302847	-0.22805	0.819608	0.899013	ARHGAP4
ENSG00000089847	75.3091	-1.24913	0.286139	-4.36545	1.2686e-05	6.62199e-05	ANKRD24
ENSG00000089876	3373.95	-0.0759577	0.0656646	-1.15675	0.247373	0.411341	DHX32
ENSG00000089902	3791.7	0.260759	0.0822087	3.17191	0.00151439	0.00531705	RCOR1
ENSG00000089916	4007.55	0.215588	0.0751673	2.86811	0.00412934	0.0131131	GPATCH2L
ENSG00000090006	1549.69	-0.603952	0.125576	-4.80944	1.5135e-06	9.12423e-06	LTBP4
ENSG00000090013	1082.12	-0.603426	0.154235	-3.91238	9.13892e-05	0.000408946	BLVRB
ENSG00000090020	1726.14	0.14124	0.11542	1.2237	0.221064	0.37906	SLC9A1
ENSG00000090054	5336.8	-0.00616875	0.0699581	-0.0881778	0.929735	0.963418	SPTLC1
ENSG00000090060	16489.9	-0.175135	0.0531783	-3.29335	0.000989995	0.0036177	PAPOLA
ENSG00000090061	5937.32	0.773626	0.0587742	13.1627	1.43886e-39	1.17147e-37	CCNK
ENSG00000090097	1743.69	-0.88025	0.105062	-8.37839	5.36569e-17	1.03308e-15	PCBP4
ENSG00000090238	72.1252	0.498873	0.274578	1.81687	0.0692371	0.152238	YPEL3
ENSG00000090263	2107.52	0.198265	0.0843277	2.35113	0.0187167	0.0500154	MRPS33
ENSG00000090266	2775.47	-0.0211293	0.0708615	-0.298177	0.765568	0.864872	NDUFB2
ENSG00000090273	14473	-0.270799	0.0557015	-4.86162	1.1643e-06	7.14729e-06	NUDC
ENSG00000090316	3383.67	-0.212578	0.102944	-2.06498	0.0389251	0.0938411	MAEA
ENSG00000090339	1268.29	0.0997562	0.086397	1.15463	0.248244	0.412385	ICAM1
ENSG00000090372	4610.01	0.133468	0.101778	1.31136	0.189735	0.337922	STRN4
ENSG00000090376	25.05	-0.873142	0.459789	-1.89901	0.0575637	0.130593	IRAK3
ENSG00000090382	65.4942	1.00065	0.331703	3.01669	0.00255552	0.00855368	LYZ
ENSG00000090432	1931.71	0.295239	0.0816219	3.61716	0.000297859	0.00120349	MUL1
ENSG00000090447	1080.13	0.246589	0.141527	1.74235	0.0814466	0.173667	TFAP4
ENSG00000090470	1517.63	0.0795073	0.0770953	1.03129	0.302406	0.475037	PDCD7
ENSG00000090487	2589.56	-0.484159	0.0751414	-6.44331	1.16897e-10	1.19069e-09	SPG21
ENSG00000090512	8.27579	2.5416	1.09378	2.32368	0.0201429	0.053307	FETUB
ENSG00000090520	4800.52	-0.46103	0.0616816	-7.47435	7.75865e-14	1.10497e-12	DNAJB11
ENSG00000090530	90.8007	-0.908303	0.250754	-3.62228	0.000292017	0.00118168	P3H2
ENSG00000090534	9.37115	-2.62188	0.867848	-3.02113	0.00251834	0.00843867	THPO
ENSG00000090539	249.358	-1.17379	0.167256	-7.01789	2.2525e-12	2.75132e-11	CHRD
ENSG00000090554	57.3159	-0.501747	0.388069	-1.29293	0.196035	0.345735	FLT3LG
ENSG00000090565	465.757	-0.61145	0.153578	-3.98136	6.85215e-05	0.000315556	RAB11FIP3
ENSG00000090581	930.14	-0.0980174	0.133177	-0.735992	0.461736	0.636328	GNPTG
ENSG00000090612	687.469	0.238238	0.0976219	2.44041	0.0146706	0.0404352	ZNF268
ENSG00000090615	4982.32	0.547898	0.0787097	6.961	3.37871e-12	4.05021e-11	GOLGA3
ENSG00000090621	20490.7	0.164529	0.0558596	2.9454	0.00322541	0.0105444	PABPC4
ENSG00000090661	853.257	-0.166581	0.0915361	-1.81984	0.0687833	0.151355	CERS4
ENSG00000090674	625.836	0.132959	0.142224	0.934856	0.349863	0.527792	MCOLN1
ENSG00000090686	4469.23	-0.225312	0.0857376	-2.62793	0.00859066	0.0252191	USP48
ENSG00000090776	1139.69	0.621678	0.102876	6.04299	1.51288e-09	1.35472e-08	EFNB1
ENSG00000090857	8115.03	0.138195	0.0565965	2.44175	0.0146162	0.0403225	PDPR
ENSG00000090861	16635.9	-0.221564	0.0481257	-4.60386	4.14734e-06	2.32296e-05	AARS1
ENSG00000090863	28744.5	-0.55738	0.051693	-10.7825	4.16418e-27	1.7127e-25	GLG1
ENSG00000090889	7083.37	-0.204126	0.063468	-3.21621	0.00129895	0.00462621	KIF4A
ENSG00000090905	9325.71	0.286113	0.0578986	4.94161	7.74782e-07	4.8792e-06	TNRC6A
ENSG00000090924	1341.7	-0.181388	0.106753	-1.69914	0.0892934	0.186949	PLEKHG2
ENSG00000090932	2.53477	0.492085	1.41388	0.34804	0.72781	0.840567	DLL3
ENSG00000090971	908.152	-0.415248	0.101517	-4.09044	4.30559e-05	0.000205831	NAT14
ENSG00000090975	895.76	0.128684	0.121495	1.05917	0.289522	0.460098	PITPNM2
ENSG00000090989	1672.71	0.39543	0.0731117	5.40857	6.35292e-08	4.63028e-07	EXOC1
ENSG00000091009	2885.87	0.202731	0.0992631	2.04236	0.0411162	0.0983582	RBM27
ENSG00000091010	8.33223	1.54551	0.874278	1.76776	0.0771015	0.165848	POU4F3
ENSG00000091039	5575.09	0.473751	0.08204	5.77463	7.71212e-09	6.30907e-08	OSBPL8
ENSG00000091073	727.321	0.703471	0.110634	6.35853	2.03689e-10	2.02881e-09	DTX2
ENSG00000091127	3928.68	-0.531048	0.0646137	-8.21882	2.05508e-16	3.78564e-15	PUS7
ENSG00000091128	37.6495	0.390004	0.365487	1.06708	0.285934	0.455855	LAMB4
ENSG00000091129	6.24452	2.46891	1.07958	2.28691	0.0222008	0.0578104	NRCAM
ENSG00000091136	3450.38	-0.798676	0.0836675	-9.54583	1.35019e-21	3.80718e-20	LAMB1
ENSG00000091137	76.2299	-0.79418	0.270297	-2.93818	0.00330149	0.0107548	SLC26A4
ENSG00000091140	6516.69	0.0993645	0.0662762	1.49925	0.133809	0.258739	DLD
ENSG00000091157	1271.07	-0.00194311	0.0859684	-0.0226027	0.981967	0.989893	WDR7
ENSG00000091164	3335.81	0.134956	0.0782901	1.7238	0.0847447	0.179441	TXNL1
ENSG00000091262	114.246	0.247528	0.239808	1.0322	0.301981	0.474587	ABCC6
ENSG00000091317	4061.41	-0.184819	0.0832679	-2.21957	0.0264478	0.0672757	CMTM6
ENSG00000091409	8201.5	-0.903065	0.0689137	-13.1043	3.11142e-39	2.47409e-37	ITGA6
ENSG00000091428	31.3623	0.913913	0.443948	2.0586	0.0395324	0.0950651	RAPGEF4
ENSG00000091436	4835.74	0.157281	0.0679057	2.31617	0.0205488	0.0541828	MAP3K20
ENSG00000091482	11.4966	-0.346421	0.639037	-0.542098	0.587751	0.739338	SMPX
ENSG00000091483	4030.21	-0.582591	0.0892552	-6.52725	6.69893e-11	6.99357e-10	FH
ENSG00000091490	4120.25	-0.422945	0.0797819	-5.30127	1.15001e-07	8.10682e-07	SEL1L3
ENSG00000091513	217.071	0.0606035	0.181717	0.333506	0.738753	0.848065	TF
ENSG00000091527	11412.7	-0.190266	0.0749517	-2.53852	0.0111324	0.0316636	CDV3
ENSG00000091536	84.1191	-1.59661	0.25523	-6.25559	3.96012e-10	3.80768e-09	MYO15A
ENSG00000091542	4037.96	0.10442	0.0677622	1.54098	0.123322	0.242346	ALKBH5
ENSG00000091592	558.932	0.528767	0.1032	5.12373	2.99551e-07	1.99436e-06	NLRP1
ENSG00000091622	464.714	-0.0517355	0.12045	-0.429519	0.667546	0.798077	PITPNM3
ENSG00000091640	2169.07	0.222504	0.0778644	2.85758	0.00426886	0.0135076	SPAG7
ENSG00000091651	3231.37	0.222895	0.0608948	3.66032	0.0002519	0.0010316	ORC6
ENSG00000091656	3038.4	0.377666	0.0913294	4.13521	3.54631e-05	0.000171806	ZFHX4
ENSG00000091732	2250.39	-0.2336	0.0724347	-3.22497	0.00125985	0.00450512	ZC3HC1
ENSG00000091844	152.334	-1.09364	0.192145	-5.69176	1.25737e-08	1.00249e-07	RGS17
ENSG00000091879	58.149	1.84888	0.345645	5.34906	8.84136e-08	6.33555e-07	ANGPT2
ENSG00000091947	1267.9	-0.0246781	0.083676	-0.294924	0.768052	0.866446	TMEM101
ENSG00000091972	6.78452	-1.63847	0.873361	-1.87605	0.0606485	0.136385	CD200
ENSG00000091986	226.897	0.879264	0.207367	4.24014	2.23384e-05	0.00011228	CCDC80
ENSG00000092010	3733.46	-0.287112	0.0615188	-4.66706	3.05542e-06	1.74705e-05	PSME1
ENSG00000092020	531.162	-0.67211	0.118776	-5.65865	1.52572e-08	1.20278e-07	PPP2R3C
ENSG00000092036	1898.7	-0.617352	0.0759999	-8.12306	4.54556e-16	8.01436e-15	HAUS4
ENSG00000092068	627.973	0.230851	0.129758	1.77909	0.0752251	0.16256	SLC7A8
ENSG00000092094	1341.93	-0.361369	0.075371	-4.79454	1.63048e-06	9.76528e-06	OSGEP
ENSG00000092096	179.105	-0.137793	0.178402	-0.772373	0.439893	0.61673	SLC22A17
ENSG00000092098	2327.37	-0.0449452	0.0731593	-0.614347	0.538986	0.701599	RNF31
ENSG00000092108	3039.06	0.148504	0.0746922	1.98822	0.0467876	0.109768	SCFD1
ENSG00000092140	1606.09	-0.619997	0.124126	-4.99489	5.88697e-07	3.77206e-06	G2E3
ENSG00000092148	14580.3	0.104649	0.0649677	1.61078	0.107228	0.216773	HECTD1
ENSG00000092199	61329.4	0.0452116	0.0554533	0.81531	0.414895	0.593614	HNRNPC
ENSG00000092201	33123.2	-0.19145	0.0569286	-3.36298	0.000771054	0.00288435	SUPT16H
ENSG00000092203	4975.34	0.471875	0.062804	7.51345	5.75889e-14	8.3008e-13	TOX4
ENSG00000092208	1175.04	0.300134	0.09026	3.32521	0.000883513	0.00326257	GEMIN2
ENSG00000092295	130.003	-1.61794	0.210871	-7.67267	1.68454e-14	2.5776e-13	TGM1
ENSG00000092330	1278.13	0.15076	0.0848976	1.77579	0.0757678	0.163473	TINF2
ENSG00000092421	427.931	0.105565	0.164859	0.640336	0.521954	0.688178	SEMA6A
ENSG00000092439	3283.27	-0.0473422	0.0830284	-0.570193	0.568547	0.725122	TRPM7
ENSG00000092445	2861.4	-0.602438	0.100975	-5.9662	2.4285e-09	2.12438e-08	TYRO3
ENSG00000092470	4224.46	-0.222121	0.0731127	-3.03806	0.00238105	0.00803168	WDR76
ENSG00000092529	167.039	-0.730246	0.223992	-3.26015	0.00111354	0.0040199	CAPN3
ENSG00000092531	1569.13	-0.0553116	0.101224	-0.546429	0.584771	0.737222	SNAP23
ENSG00000092607	20.7407	3.13636	0.666293	4.70718	2.51164e-06	1.46064e-05	TBX15
ENSG00000092621	6832.51	-0.0690323	0.0735218	-0.938936	0.347764	0.525589	PHGDH
ENSG00000092758	212.136	-0.687919	0.210956	-3.26095	0.00111039	0.00400912	COL9A3
ENSG00000092820	65380.7	-0.311665	0.0498783	-6.24851	4.14393e-10	3.96524e-09	EZR
ENSG00000092841	21268.8	-0.119618	0.0538474	-2.22142	0.0263226	0.0669858	MYL6
ENSG00000092847	9254.84	-0.204493	0.0619913	-3.29873	0.000971221	0.00355454	AGO1
ENSG00000092850	7.66071	1.66794	0.88236	1.89031	0.0587161	0.132863	TEKT2
ENSG00000092853	7348.04	-0.218974	0.0565304	-3.87356	0.000107255	0.000474249	CLSPN
ENSG00000092871	2767.1	-0.212676	0.0903718	-2.35335	0.0186051	0.0497449	RFFL
ENSG00000092929	542.692	-1.12656	0.170969	-6.58929	4.4194e-11	4.72545e-10	UNC13D
ENSG00000092931	765.203	-0.685982	0.127688	-5.37233	7.77268e-08	5.60512e-07	MFSD11
ENSG00000092964	2999.11	-0.338333	0.0683877	-4.94729	7.52557e-07	4.75053e-06	DPYSL2
ENSG00000092969	36.4332	1.58037	0.434286	3.63901	0.000273693	0.0011132	TGFB2
ENSG00000092978	1005.39	0.444453	0.0878395	5.05983	4.19623e-07	2.75003e-06	GPATCH2
ENSG00000093000	10642	0.077625	0.0610466	1.27157	0.203526	0.355894	NUP50
ENSG00000093009	2625.21	-0.478435	0.0800197	-5.97897	2.2455e-09	1.9708e-08	CDC45
ENSG00000093010	1676.05	-0.023689	0.271002	-0.0874127	0.930344	0.963747	COMT
ENSG00000093072	15.2689	0.463035	0.571912	0.809627	0.418155	0.59656	ADA2
ENSG00000093144	2715.48	-0.701481	0.0816996	-8.58609	8.99771e-18	1.87132e-16	ECHDC1
ENSG00000093167	2004.32	-0.276897	0.0819309	-3.37964	0.000725798	0.00272617	LRRFIP2
ENSG00000093183	3503.51	-0.479995	0.0716874	-6.69566	2.14694e-11	2.36779e-10	SEC22C
ENSG00000093217	608.003	-0.587809	0.121626	-4.83292	1.34544e-06	8.16474e-06	XYLB
ENSG00000094631	2919.62	-0.698943	0.105133	-6.64818	2.96736e-11	3.23078e-10	HDAC6
ENSG00000094661	25.085	0.166233	0.448557	0.370595	0.710939	0.829597	OR1I1
ENSG00000094755	32.1704	0.562164	0.405279	1.38711	0.16541	0.30491	GABRP
ENSG00000094796	21.4568	2.53711	0.549314	4.61868	3.86187e-06	2.17481e-05	KRT31
ENSG00000094804	10430.7	-0.127232	0.0603378	-2.10866	0.0349736	0.0856478	CDC6
ENSG00000094841	416.674	0.0764241	0.124452	0.614085	0.539159	0.701787	UPRT
ENSG00000094880	3313.03	-0.342599	0.0676529	-5.06407	4.104e-07	2.69106e-06	CDC23
ENSG00000094914	4361.56	-0.138687	0.0690533	-2.0084	0.0446007	0.105269	AAAS
ENSG00000094916	20555.2	-0.0312377	0.0880844	-0.354634	0.722864	0.837449	CBX5
ENSG00000094975	2480.52	0.0559061	0.0829291	0.674144	0.50022	0.670568	SUCO
ENSG00000095002	6085.4	-0.290864	0.0808955	-3.59555	0.000323705	0.00129738	MSH2
ENSG00000095015	1413.88	0.461994	0.0876353	5.27178	1.35105e-07	9.43755e-07	MAP3K1
ENSG00000095059	2821.39	-0.0903242	0.0735023	-1.22886	0.219123	0.376626	DHPS
ENSG00000095066	1772.51	-0.779628	0.0842299	-9.25595	2.12334e-20	5.35436e-19	HOOK2
ENSG00000095139	15333.8	0.201752	0.063879	3.15834	0.0015867	0.0055478	ARCN1
ENSG00000095203	1382.66	-0.407967	0.090425	-4.51166	6.43208e-06	3.50874e-05	EPB41L4B
ENSG00000095209	1056.37	0.142779	0.0819716	1.74181	0.0815422	0.173802	TMEM38B
ENSG00000095261	4405.32	0.0976114	0.0825888	1.1819	0.237247	0.398811	PSMD5
ENSG00000095303	329.897	-0.259002	0.153611	-1.6861	0.0917773	0.191209	PTGS1
ENSG00000095319	20020.3	-0.447857	0.0540215	-8.29035	1.12919e-16	2.11933e-15	NUP188
ENSG00000095321	1195.54	-1.68774	0.110284	-15.3036	7.23281e-53	9.91602e-51	CRAT
ENSG00000095370	48.94	-0.347752	0.352318	-0.987041	0.323623	0.49905	SH2D3C
ENSG00000095380	2215.47	0.0033189	0.0690995	0.0480308	0.961692	0.97964	NANS
ENSG00000095383	488.572	-0.113303	0.136015	-0.833017	0.404835	0.582997	TBC1D2
ENSG00000095397	505.742	0.332756	0.129229	2.57494	0.0100258	0.0289092	WHRN
ENSG00000095464	7.714	4.07549	1.27658	3.19252	0.00141037	0.00498138	PDE6C
ENSG00000095485	3535.67	-0.620922	0.069358	-8.95242	3.47762e-19	8.05424e-18	CWF19L1
ENSG00000095539	1069.15	-0.690877	0.110304	-6.26342	3.76626e-10	3.62568e-09	SEMA4G
ENSG00000095564	6178.09	-0.0505811	0.0803402	-0.629587	0.528965	0.693849	BTAF1
ENSG00000095574	1313.04	0.438643	0.108992	4.02456	5.70827e-05	0.000266635	IKZF5
ENSG00000095585	36.7399	3.63494	0.477528	7.61199	2.69908e-14	4.02416e-13	BLNK
ENSG00000095587	95.1423	0.0813118	0.302259	0.269014	0.787919	0.879246	TLL2
ENSG00000095596	32.8057	-1.13378	0.447335	-2.53453	0.0112598	0.0319803	CYP26A1
ENSG00000095637	735.462	1.23069	0.108797	11.3118	1.14664e-29	5.53707e-28	SORBS1
ENSG00000095739	941.616	1.63711	0.0907923	18.0314	1.1053e-72	2.86597e-70	BAMBI
ENSG00000095752	68.0243	-1.16048	0.32102	-3.61499	0.00030036	0.00121319	IL11
ENSG00000095787	9175.21	0.155548	0.0628426	2.4752	0.013316	0.0371568	WAC
ENSG00000095794	678.532	0.333424	0.108581	3.07074	0.00213531	0.00726748	CREM
ENSG00000095906	1102.18	0.0546543	0.173644	0.314749	0.752952	0.856909	NUBP2
ENSG00000095932	3.31902	1.53456	1.31223	1.16943	0.24223	0.405011	SMIM24
ENSG00000095951	1072	-0.175283	0.0986636	-1.77657	0.0756385	0.163231	HIVEP1
ENSG00000096060	7610.11	-0.441039	0.0636756	-6.92634	4.31877e-12	5.11794e-11	FKBP5
ENSG00000096063	9065.69	-0.176871	0.0620776	-2.84919	0.0043831	0.0138214	SRPK1
ENSG00000096070	2567.22	-0.202758	0.0719784	-2.81694	0.00484843	0.0151149	BRPF3
ENSG00000096080	2879.24	0.367465	0.0662223	5.54897	2.87358e-08	2.19357e-07	MRPS18A
ENSG00000096088	2.81302	0.279228	1.65708	0.168506	0.866185	0.926959	PGC
ENSG00000096092	1780.25	-0.285673	0.0784136	-3.64315	0.000269318	0.00109747	TMEM14A
ENSG00000096093	351.802	-1.35732	0.153323	-8.85272	8.541e-19	1.92032e-17	EFHC1
ENSG00000096384	313847	-0.277894	0.0538438	-5.16112	2.45473e-07	1.65557e-06	HSP90AB1
ENSG00000096401	6317.96	0.386088	0.0637407	6.05716	1.38543e-09	1.24621e-08	CDC5L
ENSG00000096433	16932.7	-0.561806	0.0962086	-5.83945	5.23723e-09	4.37444e-08	ITPR3
ENSG00000096654	653.503	0.304714	0.11469	2.65684	0.00788763	0.0233767	ZNF184
ENSG00000096696	30581.3	0.0198687	0.0552324	0.35973	0.719049	0.834936	DSP
ENSG00000096717	1563.47	-0.141533	0.0887937	-1.59395	0.110947	0.222725	SIRT1
ENSG00000096746	11439.4	-0.336349	0.0570037	-5.90048	3.62442e-09	3.09458e-08	HNRNPH3
ENSG00000096872	604.458	-1.11158	0.163138	-6.81378	9.50674e-12	1.08769e-10	IFT74
ENSG00000096968	535.412	0.873301	0.14702	5.94002	2.84979e-09	2.47476e-08	JAK2
ENSG00000096996	17.3905	0.22686	0.578653	0.392049	0.695022	0.818672	IL12RB1
ENSG00000097007	5371.28	0.376704	0.0636579	5.91763	3.26618e-09	2.80774e-08	ABL1
ENSG00000097021	4596.72	-0.13181	0.121894	-1.08134	0.279544	0.448768	ACOT7
ENSG00000097033	2496.43	0.228232	0.0806035	2.83153	0.00463253	0.0145196	SH3GLB1
ENSG00000097046	1848.23	-0.611415	0.0820251	-7.454	9.0549e-14	1.28041e-12	CDC7
ENSG00000097096	321.539	-0.39145	0.13195	-2.96665	0.00301067	0.00991571	SYDE2
ENSG00000099139	522.005	-0.633442	0.108419	-5.84251	5.14199e-09	4.30092e-08	PCSK5
ENSG00000099194	81274.1	-1.20407	0.0599954	-20.0694	1.36664e-89	5.52563e-87	SCD
ENSG00000099203	732.067	0.579282	0.114643	5.05291	4.3514e-07	2.84469e-06	TMED1
ENSG00000099204	20952.4	0.188595	0.0525438	3.58929	0.000331583	0.00132406	ABLIM1
ENSG00000099219	4108.68	-0.450395	0.0758784	-5.93575	2.92507e-09	2.5346e-08	ERMP1
ENSG00000099246	2387.39	0.166621	0.0850702	1.95863	0.0501556	0.11641	RAB18
ENSG00000099250	525.219	2.68595	0.122915	21.852	7.43881e-106	4.22507e-103	NRP1
ENSG00000099251	144.748	0.103907	0.229457	0.45284	0.650664	0.787262	HSD17B7P2
ENSG00000099256	11.4027	0.0651737	0.690341	0.094408	0.924785	0.960874	PRTFDC1
ENSG00000099282	870.735	0.172144	0.104233	1.65153	0.0986296	0.202566	TSPAN15
ENSG00000099284	4075.07	0.177596	0.0653262	2.7186	0.00655591	0.019824	MACROH2A2
ENSG00000099290	3394.44	0.354039	0.0664073	5.33133	9.74939e-08	6.95282e-07	WASHC2A
ENSG00000099308	1219.8	0.651188	0.101343	6.42561	1.31343e-10	1.331e-09	MAST3
ENSG00000099326	485.182	-0.606175	0.143553	-4.22264	2.41455e-05	0.000120576	MZF1
ENSG00000099330	347.732	-0.248724	0.129811	-1.91604	0.0553594	0.126556	OCEL1
ENSG00000099331	4846.66	0.0249232	0.086358	0.288603	0.772885	0.869983	MYO9B
ENSG00000099337	1982.84	-0.219803	0.0713603	-3.08018	0.00206874	0.00706814	KCNK6
ENSG00000099338	51.9285	-1.10532	0.333535	-3.31395	0.000919889	0.00338537	CATSPERG
ENSG00000099341	13207.5	0.122246	0.0601708	2.03164	0.0421899	0.100413	PSMD8
ENSG00000099364	931.089	-0.119533	0.0977591	-1.22273	0.221433	0.379313	FBXL19
ENSG00000099365	25.3688	-0.0280209	0.484766	-0.057803	0.953906	0.975748	STX1B
ENSG00000099377	350.686	-0.11235	0.161097	-0.697407	0.485548	0.657587	HSD3B7
ENSG00000099381	2770.85	0.311983	0.0894001	3.48974	0.00048349	0.00188243	SETD1A
ENSG00000099385	1249.16	-0.374002	0.116907	-3.19913	0.00137842	0.00488302	BCL7C
ENSG00000099399	11053.1	0.170554	0.0539137	3.16347	0.00155901	0.0054603	MAGEB2
ENSG00000099617	230.656	-0.730941	0.194777	-3.75271	0.00017493	0.000740936	EFNA2
ENSG00000099622	6930.51	-0.0136933	0.0717527	-0.190841	0.84865	0.917205	CIRBP
ENSG00000099624	1258.55	-0.187566	0.380314	-0.493187	0.62188	0.765715	ATP5F1D
ENSG00000099625	118.825	-0.160101	0.301674	-0.530709	0.59562	0.745129	CBARP
ENSG00000099715	24.0868	1.00912	0.456073	2.21262	0.0269236	0.0683402	PCDH11Y
ENSG00000099725	6.65643	0.0703816	0.895685	0.0785784	0.937368	0.967753	PRKY
ENSG00000099783	27146.5	0.0693034	0.0769725	0.900365	0.367926	0.547051	HNRNPM
ENSG00000099785	656.845	-0.259587	0.101416	-2.55962	0.0104785	0.0300475	MARCHF2
ENSG00000099795	638.729	0.114777	0.197082	0.582382	0.56031	0.719038	NDUFB7
ENSG00000099797	5815.87	0.120087	0.0999515	1.20145	0.229577	0.389276	TECR
ENSG00000099800	2008.26	0.284116	0.119127	2.38498	0.0170801	0.0462167	TIMM13
ENSG00000099804	2477.27	0.261037	0.0695782	3.75171	0.000175632	0.00074378	CDC34
ENSG00000099810	15654.8	-0.304698	0.0498612	-6.11093	9.90497e-10	9.05646e-09	MTAP
ENSG00000099812	2126.3	0.255455	0.0698984	3.65466	0.000257527	0.00105284	MISP
ENSG00000099814	2571.55	0.00616864	0.105049	0.0587217	0.953174	0.975389	CEP170B
ENSG00000099817	5247.18	-0.0302138	0.1118	-0.270248	0.786969	0.878551	POLR2E
ENSG00000099821	3153.02	-0.188789	0.110411	-1.70987	0.0872891	0.183655	POLRMT
ENSG00000099822	94.9692	2.77086	0.283382	9.77785	1.40156e-22	4.28094e-21	HCN2
ENSG00000099840	22.2585	-1.12051	0.477794	-2.34516	0.0190187	0.0507094	IZUMO4
ENSG00000099849	403.44	-0.356209	0.17464	-2.03968	0.0413827	0.098837	RASSF7
ENSG00000099860	470.52	0.232946	0.127192	1.83145	0.0670334	0.1482	GADD45B
ENSG00000099864	399.288	-0.952919	0.146715	-6.49501	8.30258e-11	8.57765e-10	PALM
ENSG00000099869	5.55865	-1.87673	1.07855	-1.74005	0.0818498	0.174317	IGF2-AS
ENSG00000099875	3821.22	0.727203	0.120764	6.0217	1.72593e-09	1.53402e-08	MKNK2
ENSG00000099889	944.306	0.137284	0.135211	1.01533	0.309949	0.483573	ARVCF
ENSG00000099899	1192.66	-0.365074	0.143729	-2.54001	0.0110849	0.0315362	TRMT2A
ENSG00000099901	10421.4	-0.0174644	0.0549134	-0.318035	0.750459	0.855377	RANBP1
ENSG00000099904	804.193	-0.252549	0.157078	-1.6078	0.10788	0.217759	ZDHHC8
ENSG00000099910	598.131	-0.707191	0.119169	-5.93437	2.94971e-09	2.5541e-08	KLHL22
ENSG00000099917	2413.14	-0.012266	0.115446	-0.106249	0.915385	0.954434	MED15
ENSG00000099937	2.87627	4.98347	1.76343	2.82602	0.0047131	0.0147489	SERPIND1
ENSG00000099940	2282.84	-0.142179	0.0815918	-1.74257	0.0814091	0.17363	SNAP29
ENSG00000099942	11651.8	0.0285915	0.0591547	0.483336	0.628857	0.770488	CRKL
ENSG00000099949	1985.05	-0.529009	0.113288	-4.66959	3.01805e-06	1.72776e-05	LZTR1
ENSG00000099953	295.166	-1.05953	0.157523	-6.72619	1.74165e-11	1.94236e-10	MMP11
ENSG00000099954	1028.59	0.0342104	0.102387	0.334129	0.738282	0.847655	CECR2
ENSG00000099956	5936.01	0.198784	0.0731171	2.7187	0.00655386	0.0198203	SMARCB1
ENSG00000099968	4404.8	-0.100532	0.0731311	-1.37468	0.169231	0.309896	BCL2L13
ENSG00000099974	61.7512	0.527947	0.281461	1.87574	0.0606911	0.136442	DDTL
ENSG00000099977	1877.3	0.367049	0.0878441	4.17841	2.93549e-05	0.000144235	DDT
ENSG00000099984	34.3797	-1.75451	0.45477	-3.85802	0.000114309	0.000502831	GSTT2
ENSG00000099991	4606.72	0.011147	0.0762494	0.146192	0.88377	0.936262	CABIN1
ENSG00000099992	534.511	0.173112	0.13252	1.30631	0.191447	0.340108	TBC1D10A
ENSG00000099994	51.6739	0.16202	0.350519	0.462227	0.643918	0.78251	SUSD2
ENSG00000099995	16984.5	0.620497	0.0950825	6.52588	6.76028e-11	7.04836e-10	SF3A1
ENSG00000099998	38.5303	-0.743309	0.369175	-2.01343	0.0440691	0.104241	GGT5
ENSG00000099999	481.129	-0.766967	0.120641	-6.35744	2.05139e-10	2.04069e-09	RNF215
ENSG00000100003	994.62	-0.603757	0.105005	-5.74978	8.93598e-09	7.24075e-08	SEC14L2
ENSG00000100014	4089.16	0.417485	0.0891263	4.6842	2.81061e-06	1.61949e-05	SPECC1L
ENSG00000100023	3382.56	0.185718	0.0891871	2.08234	0.0373111	0.0905172	PPIL2
ENSG00000100024	19.5319	0.810032	0.529205	1.53066	0.125854	0.246369	UPB1
ENSG00000100027	107.395	0.104838	0.31604	0.331722	0.740099	0.848842	YPEL1
ENSG00000100028	6690.58	0.181527	0.0787525	2.30503	0.0211647	0.0555611	SNRPD3
ENSG00000100029	11120.8	0.123485	0.0712623	1.73283	0.0831265	0.176516	PES1
ENSG00000100030	12535.4	0.0628752	0.067607	0.930011	0.352365	0.530762	MAPK1
ENSG00000100031	275.158	0.178767	0.177778	1.00557	0.314623	0.488756	GGT1
ENSG00000100033	227.012	-0.549171	0.237985	-2.30758	0.0210222	0.0552479	PRODH
ENSG00000100034	1389.43	0.086818	0.115803	0.749702	0.453434	0.629609	PPM1F
ENSG00000100036	261.753	-0.238779	0.148847	-1.60419	0.108672	0.219079	SLC35E4
ENSG00000100038	2242.92	0.211935	0.0860622	2.46258	0.0137942	0.0383209	TOP3B
ENSG00000100053	13.4817	-0.715225	0.596244	-1.19955	0.230314	0.390042	CRYBB3
ENSG00000100055	136.857	-0.690915	0.21726	-3.18013	0.00147211	0.00518489	CYTH4
ENSG00000100056	1163.34	0.305821	0.0895496	3.4151	0.000637584	0.00242538	ESS2
ENSG00000100058	929.403	0.253478	0.0957142	2.64828	0.00809029	0.0239179	CRYBB2P1
ENSG00000100060	83.9132	-0.875621	0.284475	-3.07803	0.00208376	0.00711379	MFNG
ENSG00000100065	1126.85	-0.61859	0.141114	-4.38361	1.16728e-05	6.12795e-05	CARD10
ENSG00000100068	395.08	0.077149	0.151692	0.508591	0.611039	0.757255	LRP5L
ENSG00000100075	3457.16	-0.322168	0.07766	-4.14844	3.34742e-05	0.000162699	SLC25A1
ENSG00000100077	2174.97	-0.750593	0.110651	-6.78341	1.1737e-11	1.33074e-10	GRK3
ENSG00000100083	2602.54	-0.816388	0.0964189	-8.46709	2.5159e-17	5.00975e-16	GGA1
ENSG00000100084	3714.11	-0.293633	0.0731656	-4.01327	5.98834e-05	0.000278681	HIRA
ENSG00000100092	1526.18	-0.857294	0.157657	-5.43772	5.3966e-08	3.97088e-07	SH3BP1
ENSG00000100097	5316.82	-1.27791	0.0781052	-16.3614	3.60643e-60	6.10152e-58	LGALS1
ENSG00000100099	2893.73	-0.219696	0.0745451	-2.94715	0.00320712	0.0104918	HPS4
ENSG00000100100	57.031	0.572467	0.294138	1.94626	0.0516239	0.11933	PIK3IP1
ENSG00000100104	2781.31	0.158798	0.0908641	1.74764	0.0805264	0.172052	SRRD
ENSG00000100105	2747.08	0.442325	0.0703293	6.28934	3.18823e-10	3.1005e-09	PATZ1
ENSG00000100106	4424.92	-1.47143	0.076737	-19.175	5.98589e-82	1.98324e-79	TRIOBP
ENSG00000100109	4220.75	0.670338	0.0652877	10.2674	9.87949e-25	3.47092e-23	TFIP11
ENSG00000100116	1462.92	-0.21548	0.139241	-1.54753	0.121735	0.23988	GCAT
ENSG00000100124	1308.39	-0.427651	0.0926211	-4.61721	3.88929e-06	2.18818e-05	ANKRD54
ENSG00000100129	26625.3	0.0755535	0.0690225	1.09462	0.273683	0.442024	EIF3L
ENSG00000100138	12157.5	0.394432	0.0822691	4.79441	1.63151e-06	9.76899e-06	SNU13
ENSG00000100139	1742.16	0.54503	0.0771551	7.06407	1.61691e-12	2.00059e-11	MICALL1
ENSG00000100142	2845.13	0.407831	0.0770008	5.29646	1.18069e-07	8.29614e-07	POLR2F
ENSG00000100147	2592.8	-0.482362	0.0801039	-6.0217	1.72597e-09	1.53402e-08	CCDC134
ENSG00000100150	2339.58	0.371011	0.0743657	4.98901	6.06902e-07	3.87828e-06	DEPDC5
ENSG00000100151	1173.31	-0.0734439	0.0805639	-0.911623	0.361967	0.540447	PICK1
ENSG00000100154	20.6914	-1.22913	0.913233	-1.34591	0.178333	0.322417	TTC28
ENSG00000100162	570.052	-0.369873	0.150885	-2.45137	0.0142316	0.0393981	CENPM
ENSG00000100167	1469.53	-1.41205	0.0832477	-16.962	1.56925e-64	3.09376e-62	SEPTIN3
ENSG00000100170	48.3471	-1.75954	0.349465	-5.03495	4.77982e-07	3.10519e-06	SLC5A1
ENSG00000100181	79.44	0.0023675	0.262566	0.00901677	0.992806	0.996398	TPTEP1
ENSG00000100191	16.6032	0.29325	0.564316	0.519656	0.603303	0.750903	SLC5A4
ENSG00000100196	1281.45	-1.41267	0.0918432	-15.3814	2.18295e-53	3.08131e-51	KDELR3
ENSG00000100197	34.6247	-1.33676	0.400564	-3.33719	0.000846293	0.00314215	CYP2D6
ENSG00000100201	19702.3	-0.342534	0.0587009	-5.83524	5.37143e-09	4.4787e-08	DDX17
ENSG00000100206	68.2058	-0.00192142	0.278681	-0.00689469	0.994499	0.9973	DMC1
ENSG00000100207	9009.77	-0.0100023	0.050802	-0.196888	0.843915	0.914233	TCF20
ENSG00000100209	418.906	-0.138363	0.124306	-1.11309	0.265671	0.432718	HSCB
ENSG00000100211	1053.37	-0.490938	0.0939649	-5.22469	1.74445e-07	1.20306e-06	CBY1
ENSG00000100216	9892.77	-0.363616	0.070975	-5.12315	3.00466e-07	1.9999e-06	TOMM22
ENSG00000100218	12.1748	-1.54845	0.711885	-2.17514	0.0296195	0.0742431	RSPH14
ENSG00000100219	2484.94	-0.30358	0.0831392	-3.65146	0.000260751	0.00106529	XBP1
ENSG00000100220	6659.31	0.181565	0.0615976	2.94759	0.00320257	0.0104783	RTCB
ENSG00000100221	6500.6	-0.0252867	0.0551909	-0.458168	0.646832	0.784532	JOSD1
ENSG00000100225	5874.64	0.346978	0.0654773	5.29921	1.16307e-07	8.1892e-07	FBXO7
ENSG00000100226	4093.21	0.255001	0.0784516	3.25043	0.00115232	0.00414734	GTPBP1
ENSG00000100227	10135.4	0.221932	0.0721619	3.07547	0.00210169	0.0071639	POLDIP3
ENSG00000100228	505.894	-0.449586	0.11257	-3.99385	6.50095e-05	0.000300426	RAB36
ENSG00000100234	541.149	0.06257	0.112181	0.55776	0.577009	0.731534	TIMP3
ENSG00000100239	2359.61	-0.1875	0.127332	-1.47254	0.140876	0.269192	PPP6R2
ENSG00000100241	4525.76	-0.334996	0.22637	-1.47986	0.13891	0.266375	SBF1
ENSG00000100242	2051.7	-0.270631	0.108721	-2.48923	0.0128021	0.0358529	SUN2
ENSG00000100243	5437.17	0.823551	0.0632433	13.0219	9.17964e-39	7.17969e-37	CYB5R3
ENSG00000100246	644.999	-0.47259	0.126815	-3.72663	0.00019406	0.00081545	DNAL4
ENSG00000100253	27.3934	-0.0823443	0.457209	-0.180102	0.857073	0.922213	MIOX
ENSG00000100258	863.302	-0.22712	0.156681	-1.44957	0.147179	0.278559	LMF2
ENSG00000100263	490.038	0.0061229	0.129235	0.047378	0.962212	0.979826	RHBDD3
ENSG00000100266	3874.91	-0.118978	0.0680063	-1.74951	0.0802033	0.171469	PACSIN2
ENSG00000100271	125.032	-0.732356	0.216332	-3.38533	0.000710927	0.00267326	TTLL1
ENSG00000100276	21.245	-0.631753	0.482271	-1.30995	0.190211	0.338619	RASL10A
ENSG00000100280	6511.93	0.0193776	0.0923299	0.209873	0.833767	0.908197	AP1B1
ENSG00000100281	4299.56	0.181841	0.0658457	2.76162	0.00575146	0.0176135	HMGXB4
[truncated: 16,188 more rows]

## Sheet: VP16-treated cells
	baseMean	log2FoldChange	lfcSE	stat	pvalue	padj	symbol
ENSG00000000003	1514.03	-1.09493	0.0686019	-15.9607	2.4e-57	2.54e-55	TSPAN6
ENSG00000000419	1709.21	-0.196976	0.0649473	-3.03285	0.00242253	0.00743638	DPM1
ENSG00000000457	698.645	-0.623179	0.105019	-5.93399	2.96e-09	2.03e-08	SCYL3
ENSG00000000460	1507.7	-0.115198	0.0759858	-1.51605	0.129507	0.241068	C1orf112
ENSG00000000938	9.1591	0.529758	0.696	0.761146	0.44657	0.608945	FGR
ENSG00000000971	14.8239	0.493421	0.662484	0.744805	0.45639	0.617408	CFH
ENSG00000001036	4145.72	0.0406651	0.0443456	0.917004	0.359141	0.522297	FUCA2
ENSG00000001084	3663.79	0.425638	0.0616171	6.90779	4.92e-12	4.5e-11	GCLC
ENSG00000001167	2597.18	0.360595	0.0522237	6.90482	5.03e-12	4.59e-11	NFYA
ENSG00000001460	816.391	-0.533869	0.0856185	-6.23543	4.51e-10	3.39e-09	STPG1
ENSG00000001461	2311.13	0.00861378	0.0618135	0.139351	0.889173	0.937631	NIPAL3
ENSG00000001497	4552.24	0.186568	0.0697351	2.67538	0.0074645	0.0205901	LAS1L
ENSG00000001561	667.037	-0.06204	0.0882631	-0.702898	0.482119	0.640769	ENPP4
ENSG00000001617	2514.53	0.53422	0.0547901	9.75029	1.84e-22	3.59e-21	SEMA3F
ENSG00000001626	15.4125	0.267483	0.656024	0.407733	0.68347	0.801931	CFTR
ENSG00000001629	3934.21	-0.16073	0.0536971	-2.99326	0.00276011	0.00836493	ANKIB1
ENSG00000001630	3458.31	-0.302033	0.0470967	-6.41303	1.43e-10	1.13e-09	CYP51A1
ENSG00000001631	1218.6	-0.0246609	0.0899501	-0.274162	0.78396	0.871173	KRIT1
ENSG00000002016	1192.37	-0.297961	0.076197	-3.9104	9.21e-05	0.0003631	RAD52
ENSG00000002330	1128.51	-0.121733	0.124479	-0.977943	0.328103	0.489212	BAD
ENSG00000002549	4588.39	-0.292	0.0506954	-5.75989	8.42e-09	5.47e-08	LAP3
ENSG00000002586	2221.79	-0.231858	0.0548665	-4.22585	2.38e-05	0.000102555	CD99
ENSG00000002587	1376.22	1.0799	0.146466	7.37302	1.67e-13	1.74e-12	HS3ST1
ENSG00000002726	68.7509	0.274074	0.264636	1.03566	0.300359	0.459381	AOC1
ENSG00000002745	6166.46	0.0281095	0.0523136	0.537327	0.591042	0.732225	WNT16
ENSG00000002746	650.572	0.476862	0.110386	4.31996	1.56e-05	6.9e-05	HECW1
ENSG00000002822	1393.14	0.763107	0.0982724	7.76522	8.15e-15	9.44e-14	MAD1L1
ENSG00000002834	17442.1	-0.232596	0.0351603	-6.61531	3.71e-11	3.11e-10	LASP1
ENSG00000002919	2209.1	0.247082	0.0538836	4.58548	4.53e-06	2.15e-05	SNX11
ENSG00000003056	6294.77	-0.116752	0.0507335	-2.30128	0.0213757	0.0524069	M6PR
ENSG00000003096	409.021	0.464636	0.112732	4.12159	3.76e-05	0.000157469	KLHL13
ENSG00000003137	1262.03	-0.302713	0.0990397	-3.05648	0.00223952	0.00692554	CYP26B1
ENSG00000003147	736.098	-0.515942	0.0969846	-5.31983	1.04e-07	6e-07	ICA1
ENSG00000003249	3817.8	-0.0168508	0.0499636	-0.337261	0.73592	0.838255	DBNDD1
ENSG00000003393	3777.7	0.0128929	0.0494289	0.260837	0.794218	0.878345	ALS2
ENSG00000003400	622.979	0.316636	0.109166	2.9005	0.00372571	0.0109944	CASP10
ENSG00000003402	4304.03	-0.112074	0.051849	-2.16156	0.0306524	0.0718764	CFLAR
ENSG00000003436	840.47	0.300181	0.0950678	3.15754	0.00159104	0.0050686	TFPI
ENSG00000003509	854.861	-0.204113	0.0855342	-2.38634	0.0170171	0.0429193	NDUFAF7
ENSG00000003756	6254.82	0.138658	0.0470725	2.94562	0.00322312	0.009642	RBM5
ENSG00000003987	13.9174	-0.545506	0.66466	-0.82073	0.4118	0.575022	MTMR7
ENSG00000003989	1127.66	-0.543361	0.0710047	-7.65247	1.97e-14	2.22e-13	SLC7A2
ENSG00000004059	4607.15	0.026771	0.0629323	0.425394	0.670549	0.792306	ARF5
ENSG00000004139	54.1279	-2.48004	0.488492	-5.07693	3.84e-07	2.08e-06	SARM1
ENSG00000004142	5719.8	-0.181182	0.0515105	-3.51737	0.000435842	0.00153978	POLDIP2
ENSG00000004399	2193.79	-0.499729	0.0675547	-7.39739	1.39e-13	1.46e-12	PLXND1
ENSG00000004455	12961.3	0.337464	0.0455039	7.41616	1.21e-13	1.28e-12	AK2
ENSG00000004468	6.99178	-1.16216	0.819623	-1.41792	0.156214	0.279334	CD38
ENSG00000004478	18441.4	0.0575586	0.0454854	1.26543	0.205717	0.346326	FKBP4
ENSG00000004487	12138.6	0.0177843	0.0505211	0.352018	0.724825	0.831068	KDM1A
ENSG00000004534	4457.09	0.245533	0.0472569	5.19571	2.04e-07	1.14e-06	RBM6
ENSG00000004660	310.985	-0.613758	0.12428	-4.93851	7.87e-07	4.11e-06	CAMKK1
ENSG00000004700	1690.17	-0.0745084	0.068563	-1.08671	0.277163	0.433156	RECQL
ENSG00000004766	761.182	0.144995	0.111302	1.30272	0.192671	0.329404	VPS50
ENSG00000004776	6.37212	-2.07661	0.943952	-2.19991	0.0278133	0.0660295	HSPB6
ENSG00000004777	582.6	-0.68584	0.145378	-4.71763	2.39e-06	1.17e-05	ARHGAP33
ENSG00000004779	3079.97	-0.30698	0.0557451	-5.50685	3.65e-08	2.22e-07	NDUFAB1
ENSG00000004799	81.5995	0.0534036	0.241517	0.221117	0.825001	0.898725	PDK4
ENSG00000004809	5.24317	-0.29195	1.02974	-0.283517	0.77678	0.867046	SLC22A16
ENSG00000004838	107.139	-1.63073	0.238391	-6.84054	7.89e-12	7.09e-11	ZMYND10
ENSG00000004846	20.8544	0.847728	0.550259	1.5406	0.123415	0.232058	ABCB5
ENSG00000004848	16.6969	0.314385	0.555022	0.566436	0.571097	0.716901	ARX
ENSG00000004864	985.384	0.0804478	0.0747212	1.07664	0.281642	0.438213	SLC25A13
ENSG00000004866	917.238	0.114639	0.105063	1.09115	0.275208	0.430988	ST7
ENSG00000004897	4805.56	-0.0189853	0.069707	-0.272358	0.785347	0.872089	CDC27
ENSG00000004939	22.051	-0.786551	0.452095	-1.73979	0.0818959	0.165826	SLC4A1
ENSG00000004948	15.5834	-0.633084	0.567463	-1.11564	0.264577	0.418689	CALCR
ENSG00000004961	1784.4	0.0740618	0.0599711	1.23496	0.216846	0.360311	HCCS
ENSG00000004975	3165.21	-0.0751191	0.0668646	-1.12345	0.261245	0.414939	DVL2
ENSG00000005001	247.101	-0.0469662	0.160773	-0.292128	0.770189	0.862825	PRSS22
ENSG00000005007	8980.12	0.557906	0.054542	10.2289	1.47e-24	3.25e-23	UPF1
ENSG00000005020	1917.7	-0.157314	0.064355	-2.44447	0.0145064	0.0372551	SKAP2
ENSG00000005022	22369	0.0452066	0.0381643	1.18453	0.236205	0.384488	SLC25A5
ENSG00000005059	515.863	-0.400239	0.11162	-3.58572	0.000336151	0.00120909	MCUB
ENSG00000005073	686.261	0.0539391	0.0925804	0.58262	0.560149	0.708202	HOXA11
ENSG00000005075	2235.33	0.0898209	0.0802397	1.11941	0.262966	0.416905	POLR2J
ENSG00000005100	4242.99	-0.594487	0.0662447	-8.97411	2.86e-19	4.49e-18	DHX33
ENSG00000005102	5.15911	-0.215592	0.900089	-0.239523	0.8107	0.8894	MEOX1
ENSG00000005108	8.12789	0.484508	0.804833	0.601998	0.547175	0.697862	THSD7A
ENSG00000005156	2746.01	-0.0511624	0.0942018	-0.543115	0.587051	0.729499	LIG3
ENSG00000005175	1512.85	0.0014687	0.0976486	0.0150407	0.988	0.993159	RPAP3
ENSG00000005187	380.931	-0.460389	0.140743	-3.27113	0.00107117	0.0035223	ACSM3
ENSG00000005189	741.073	-0.82717	0.0916773	-9.02263	1.84e-19	2.92e-18	REXO5
ENSG00000005194	5277.98	0.0595474	0.0527189	1.12953	0.258676	0.41185	CIAPIN1
ENSG00000005206	1976.06	-0.342045	0.0657704	-5.2006	1.99e-07	1.11e-06	SPPL2B
ENSG00000005238	992.816	0.00978749	0.0933911	0.104801	0.916534	0.954019	FAM214B
ENSG00000005243	3.47224	-0.076611	1.10751	-0.0691742	0.944851	0.970181	COPZ2
ENSG00000005249	422.397	-0.19009	0.111177	-1.70979	0.0873043	0.174965	PRKAR2B
ENSG00000005302	688.17	-0.336325	0.110292	-3.04941	0.00229295	0.00707679	MSL3
ENSG00000005339	5702.36	0.818747	0.0627237	13.0532	6.09e-39	3.06e-37	CREBBP
ENSG00000005379	129.487	-0.592718	0.263549	-2.24899	0.0245134	0.0591265	TSPOAP1
ENSG00000005381	13.6742	-0.734626	0.660268	-1.11262	0.265873	0.420103	MPO
ENSG00000005421	4.69761	0.87519	1.07213	0.81631	0.414323	0.577546	PON1
ENSG00000005436	677.956	-0.0300766	0.0971959	-0.309443	0.756984	0.853419	GCFC2
ENSG00000005448	1279.7	-1.42786	0.0731302	-19.525	6.74e-85	1.7e-82	WDR54
ENSG00000005469	8.89964	0.176195	0.734164	0.239994	0.810335	0.889094	CROT
ENSG00000005471	2.74305	-0.669873	1.53183	-0.437302	0.661892	0.786212	ABCB4
ENSG00000005483	3475.53	0.661943	0.0739287	8.95381	3.43e-19	5.35e-18	KMT2E
ENSG00000005486	3006.19	0.145056	0.0605522	2.39555	0.0165956	0.041983	RHBDD2
ENSG00000005513	203.741	0.259118	0.151041	1.71554	0.0862456	0.173287	SOX8
ENSG00000005700	2227.35	-0.493347	0.0559144	-8.82326	1.11e-18	1.67e-17	IBTK
ENSG00000005801	4073.78	0.773076	0.0567743	13.6167	3.19e-42	1.87e-40	ZNF195
ENSG00000005810	6021.31	0.0995888	0.095541	1.04237	0.297241	0.456111	MYCBP2
ENSG00000005812	938.907	0.214563	0.0769103	2.78979	0.00527426	0.0150873	FBXL3
ENSG00000005844	31.2097	-0.0483254	0.462098	-0.104578	0.91671	0.954109	ITGAL
ENSG00000005882	2133.6	-0.248043	0.0611171	-4.05849	4.94e-05	0.000202543	PDK2
ENSG00000005884	16651.6	-1.19374	0.0555744	-21.48	2.39e-102	1.13e-99	ITGA3
ENSG00000005889	1626.43	0.373964	0.0739753	5.05526	4.3e-07	2.32e-06	ZFX
ENSG00000005893	2065.51	-0.270565	0.0764581	-3.53874	0.000402043	0.00142763	LAMP2
ENSG00000005961	304.636	-1.89138	0.166754	-11.3423	8.1e-30	2.4e-28	ITGA2B
ENSG00000005981	6.26105	0.499204	1.2165	0.410362	0.681541	0.80036	ASB4
ENSG00000006007	3726.17	0.0404732	0.0615631	0.657427	0.510907	0.666378	GDE1
ENSG00000006015	762.536	-0.213441	0.122899	-1.73671	0.0824377	0.166801	REX1BD
ENSG00000006016	1877.89	0.0403269	0.0954333	0.422567	0.672611	0.793768	CRLF1
ENSG00000006025	1195.57	-0.453304	0.0841164	-5.38901	7.08e-08	4.18e-07	OSBPL7
ENSG00000006042	2499.53	-0.348273	0.065993	-5.27742	1.31e-07	7.5e-07	TMEM98
ENSG00000006047	85.2388	-2.03381	0.320124	-6.35321	2.11e-10	1.64e-09	YBX2
ENSG00000006059	3.41444	2.33877	1.33462	1.75239	0.079707	0.162115	KRT33A
ENSG00000006062	1058.82	0.0294113	0.0905354	0.324859	0.745287	0.84476	MAP3K14
ENSG00000006071	12.6521	-0.736911	0.603724	-1.22061	0.222235	0.366853	ABCC8
ENSG00000006118	3875.67	0.395752	0.0684887	5.77836	7.54e-09	4.93e-08	TMEM132A
ENSG00000006125	26695.7	0.0403206	0.0400294	1.00728	0.313802	0.473903	AP2B1
ENSG00000006194	2497.84	0.880138	0.0631971	13.9269	4.35e-44	2.73e-42	ZNF263
ENSG00000006210	6.85324	1.7489	0.906974	1.92828	0.05382	0.116801	CX3CL1
ENSG00000006282	3893.41	-1.30229	0.0752658	-17.3025	4.51e-67	6.75e-65	SPATA20
ENSG00000006283	437.013	-1.45917	0.149299	-9.77349	1.46e-22	2.88e-21	CACNA1G
ENSG00000006327	3581.77	-0.0490185	0.0515643	-0.950628	0.341793	0.504129	TNFRSF12A
ENSG00000006432	3862.24	0.351367	0.0492123	7.13982	9.35e-13	9.13e-12	MAP3K9
ENSG00000006451	2482.61	0.199432	0.0787349	2.53295	0.0113106	0.0298393	RALA
ENSG00000006453	5943.85	0.0401723	0.0549585	0.730957	0.464805	0.624742	BAIAP2L1
ENSG00000006459	877.978	0.796197	0.139669	5.70062	1.19e-08	7.64e-08	KDM7A
ENSG00000006468	1038.13	0.795181	0.116455	6.82822	8.6e-12	7.68e-11	ETV1
ENSG00000006530	1959.24	-0.666421	0.0690464	-9.65179	4.83e-22	9.17e-21	AGK
ENSG00000006534	1214.72	-1.17567	0.0835265	-14.0754	5.38e-45	3.56e-43	ALDH3B1
ENSG00000006555	101.707	0.00544422	0.234656	0.0232009	0.98149	0.989464	TTC22
ENSG00000006576	1366.59	-0.761368	0.0736318	-10.3402	4.63e-25	1.05e-23	PHTF2
ENSG00000006606	40.4136	-0.267871	0.378091	-0.708485	0.478644	0.637844	CCL26
ENSG00000006607	2857.67	0.109344	0.0593424	1.8426	0.0653874	0.137621	FARP2
ENSG00000006611	1075.52	-0.719293	0.091064	-7.89876	2.82e-15	3.37e-14	USH1C
ENSG00000006625	2555.44	-0.215594	0.0603553	-3.57209	0.000354144	0.00126798	GGCT
ENSG00000006634	1224.39	0.0572269	0.0706229	0.810316	0.417758	0.581169	DBF4
ENSG00000006638	256.037	-0.0203228	0.163264	-0.124478	0.900937	0.9452	TBXA2R
ENSG00000006652	1307.82	0.757584	0.0861079	8.79808	1.39e-18	2.08e-17	IFRD1
ENSG00000006695	1687.65	0.311748	0.0683851	4.55872	5.15e-06	2.42e-05	COX10
ENSG00000006704	1566.6	0.300672	0.0980356	3.06697	0.00216239	0.00670691	GTF2IRD1
ENSG00000006712	4775.06	0.188629	0.0495218	3.80901	0.000139525	0.000532705	PAF1
ENSG00000006715	2590.01	0.264748	0.0674879	3.9229	8.75e-05	0.000345688	VPS41
ENSG00000006740	658.521	-0.0501	0.0955977	-0.524071	0.600229	0.739789	ARHGAP44
ENSG00000006744	9570.08	0.161858	0.05147	3.14471	0.00166253	0.00527221	ELAC2
ENSG00000006747	73.6691	-0.862048	0.261194	-3.30041	0.000965423	0.00319725	SCIN
ENSG00000006756	1012.91	-0.324154	0.0771214	-4.20317	2.63e-05	0.000112602	ARSD
ENSG00000006757	572.387	-0.217627	0.0955821	-2.27686	0.0227944	0.0554667	PNPLA4
ENSG00000006788	9.10241	0.61267	0.763404	0.80255	0.422235	0.585477	MYH13
ENSG00000006831	6710.94	-0.0246138	0.0533588	-0.461287	0.644592	0.773913	ADIPOR2
ENSG00000006837	92.1051	-0.808227	0.233656	-3.45904	0.0005421	0.00188616	CDKL3
ENSG00000007047	2438.97	0.314292	0.102866	3.05536	0.00224793	0.00694817	MARK4
ENSG00000007062	935.321	-0.046414	0.0958324	-0.484325	0.628155	0.762184	PROM1
ENSG00000007080	2829.93	0.199465	0.100219	1.99028	0.0465598	0.103147	CCDC124
ENSG00000007129	6.53622	-0.546005	0.803697	-0.679366	0.496906	0.65422	CEACAM21
ENSG00000007168	6046.7	0.120118	0.0584931	2.05354	0.0400199	0.090485	PAFAH1B1
ENSG00000007171	8.10151	0.102356	0.734632	0.13933	0.889189	0.937631	NOS2
ENSG00000007174	25.467	-0.735322	0.451154	-1.62987	0.103129	0.200203	DNAH9
ENSG00000007202	22859.5	-0.373971	0.0329416	-11.3525	7.2e-30	2.15e-28	KIAA0100
ENSG00000007237	1040.65	0.155126	0.110619	1.40235	0.160811	0.285819	GAS7
ENSG00000007255	223.4	-0.255191	0.168723	-1.51248	0.130411	0.242232	TRAPPC6A
ENSG00000007312	191.959	-1.04419	0.183095	-5.70298	1.18e-08	7.54e-08	CD79B
ENSG00000007314	237.474	-2.43709	0.233597	-10.4329	1.75e-25	4.06e-24	SCN4A
ENSG00000007341	457.256	0.199433	0.108649	1.83557	0.0664208	0.139432	ST7L
ENSG00000007350	5.44754	-0.47353	0.958749	-0.493904	0.621374	0.756599	TKTL1
ENSG00000007372	396.023	0.242528	0.13356	1.81588	0.0693892	0.144584	PAX6
ENSG00000007376	1938.86	0.337254	0.122185	2.76018	0.00577698	0.0163868	RPUSD1
ENSG00000007384	912.384	-0.479587	0.0825734	-5.80801	6.32e-09	4.17e-08	RHBDF1
ENSG00000007392	1312.13	0.133474	0.0903988	1.47651	0.139808	0.256111	LUC7L
ENSG00000007402	1784.08	-0.0952577	0.0663203	-1.43633	0.150909	0.271869	CACNA2D2
ENSG00000007516	1120.84	-0.436006	0.0836821	-5.21027	1.89e-07	1.06e-06	BAIAP3
ENSG00000007520	1114.56	0.0071537	0.108258	0.0660803	0.947314	0.971736	TSR3
ENSG00000007541	526.552	-0.448211	0.137538	-3.25882	0.00111876	0.00366577	PIGQ
ENSG00000007545	3451.78	0.264121	0.0700463	3.77066	0.000162819	0.000615292	CRAMP1
ENSG00000007866	2484.5	-0.108765	0.0578363	-1.88057	0.060031	0.12787	TEAD3
ENSG00000007923	6820.82	-0.0691774	0.0403519	-1.71435	0.0864642	0.173629	DNAJC11
ENSG00000007933	9.66426	0.984383	0.705118	1.39605	0.162698	0.288333	FMO3
ENSG00000007944	690.205	0.557564	0.0946508	5.89075	3.84e-09	2.6e-08	MYLIP
ENSG00000007968	5014.72	0.271002	0.0476783	5.68396	1.32e-08	8.38e-08	E2F2
ENSG00000008018	10975.2	-0.321083	0.0393556	-8.15851	3.39e-16	4.32e-15	PSMB1
ENSG00000008056	19.762	0.722874	0.628573	1.15002	0.250134	0.40183	SYN1
ENSG00000008083	3256.02	0.893162	0.058796	15.1909	4.07e-52	3.43e-50	JARID2
ENSG00000008086	618.966	0.609315	0.13281	4.58787	4.48e-06	2.12e-05	CDKL5
ENSG00000008128	2229.72	0.287723	0.0741687	3.8793	0.000104757	0.000407937	CDK11A
ENSG00000008130	3334.62	-0.106842	0.0715198	-1.49388	0.135207	0.249314	NADK
ENSG00000008226	15.7621	-1.3828	0.656788	-2.1054	0.0352564	0.0811565	DLEC1
ENSG00000008256	1526.7	0.177361	0.075278	2.35608	0.0184688	0.046079	CYTH3
ENSG00000008277	676.185	-0.158216	0.113452	-1.39457	0.163147	0.288978	ADAM22
ENSG00000008282	2593.77	-0.0935263	0.0550031	-1.70038	0.0890589	0.177869	SYPL1
ENSG00000008283	4264.66	-0.325254	0.0627434	-5.18387	2.17e-07	1.21e-06	CYB561
ENSG00000008294	6540.89	-0.0477714	0.0846909	-0.564068	0.572708	0.718074	SPAG9
ENSG00000008300	1092.27	0.238442	0.0981604	2.42911	0.0151361	0.038662	CELSR3
ENSG00000008311	975.925	-0.0249453	0.0802134	-0.310986	0.755811	0.852595	AASS
ENSG00000008323	1381.09	-0.423407	0.123134	-3.43857	0.000584796	0.00202178	PLEKHG6
ENSG00000008324	632.283	-0.0959255	0.0937256	-1.02347	0.306085	0.465366	SS18L2
ENSG00000008382	553.429	-0.144654	0.129154	-1.12001	0.262707	0.4166	MPND
ENSG00000008394	3031.93	-0.0483015	0.0551387	-0.876001	0.381029	0.544667	MGST1
ENSG00000008405	905.921	-0.905867	0.117497	-7.70968	1.26e-14	1.44e-13	CRY1
ENSG00000008441	945.346	-0.629353	0.0961725	-6.544	5.99e-11	4.93e-10	NFIX
ENSG00000008513	1485.26	-0.0629274	0.0971825	-0.647517	0.517297	0.671879	ST3GAL1
ENSG00000008516	36.1434	-1.22489	0.415139	-2.95055	0.00317205	0.00949831	MMP25
ENSG00000008517	19.6407	2.06078	0.527097	3.90967	9.24e-05	0.000364032	IL32
ENSG00000008710	3531.37	0.290123	0.102838	2.82117	0.00478484	0.0138088	PKD1
ENSG00000008735	558.208	-0.443801	0.127782	-3.47312	0.000514455	0.00179496	MAPK8IP2
ENSG00000008838	6729.38	0.0673785	0.0575614	1.17055	0.24178	0.391627	MED24
ENSG00000008853	1523.47	-0.498297	0.0799733	-6.23079	4.64e-10	3.49e-09	RHOBTB2
ENSG00000008869	1741.74	-0.599592	0.100491	-5.96661	2.42e-09	1.68e-08	HEATR5B
ENSG00000008952	2445.15	0.139109	0.0613766	2.26648	0.023422	0.056795	SEC62
ENSG00000008988	33892.4	0.203089	0.0493071	4.11887	3.81e-05	0.000159183	RPS20
ENSG00000009307	29030.3	0.15939	0.0533618	2.98698	0.00281753	0.00852445	CSDE1
ENSG00000009335	8558.01	-0.104232	0.0446307	-2.33543	0.0195211	0.0483735	UBE3C
ENSG00000009413	2953.06	-0.268395	0.0861419	-3.11574	0.00183487	0.00577118	REV3L
ENSG00000009694	2.97395	-0.288645	1.24709	-0.231454	0.816962	0.89378	TENM1
ENSG00000009709	8.9541	-0.840237	0.764755	-1.0987	0.271898	0.427196	PAX7
ENSG00000009724	14.017	-0.83969	0.570121	-1.47283	0.140797	0.257406	MASP2
ENSG00000009765	23.5687	0.625389	0.446838	1.39959	0.161637	0.28692	IYD
ENSG00000009780	433.034	-0.525096	0.122714	-4.27901	1.88e-05	8.21e-05	FAM76A
ENSG00000009830	1649.13	-0.480579	0.269168	-1.78542	0.0741928	0.153035	POMT2
ENSG00000009844	3204.92	0.0671882	0.0564081	1.19111	0.233611	0.381158	VTA1
ENSG00000009950	2346.03	-0.909391	0.0719529	-12.6387	1.29e-36	5.7e-35	MLXIPL
ENSG00000009954	12219.6	0.186727	0.0396085	4.71432	2.43e-06	1.19e-05	BAZ1B
ENSG00000010017	3135.47	-0.0767513	0.0757349	-1.01342	0.310859	0.470594	RANBP9
ENSG00000010030	224.486	0.667131	0.167012	3.99451	6.48e-05	0.000261059	ETV7
ENSG00000010072	1115.53	0.1148	0.0959456	1.19651	0.231498	0.378401	SPRTN
ENSG00000010165	3812.19	0.302452	0.0540662	5.5941	2.22e-08	1.38e-07	METTL13
ENSG00000010219	801.819	0.30261	0.0978123	3.09378	0.00197623	0.00617158	DYRK4
ENSG00000010244	10530.6	0.433481	0.0424736	10.2059	1.87e-24	4.08e-23	ZNF207
ENSG00000010256	11879.3	-0.464242	0.0432174	-10.742	6.46e-27	1.62e-25	UQCRC1
ENSG00000010270	1246.73	-0.444256	0.0665467	-6.67585	2.46e-11	2.1e-10	STARD3NL
ENSG00000010278	6008.95	-0.434939	0.0450938	-9.6452	5.15e-22	9.75e-21	CD9
ENSG00000010282	7.45965	0.146048	0.796999	0.183247	0.854604	0.91772	HHATL
ENSG00000010292	12350.5	0.11897	0.0460713	2.58229	0.0098147	0.0263021	NCAPD2
ENSG00000010295	26.8392	-1.41591	0.449285	-3.15148	0.00162445	0.00516322	IFFO1
ENSG00000010310	288.842	-1.694	0.140544	-12.0532	1.87e-33	6.83e-32	GIPR
ENSG00000010318	321.25	-1.29528	0.126919	-10.2056	1.87e-24	4.09e-23	PHF7
ENSG00000010319	856.782	-0.236636	0.0928041	-2.54984	0.0107772	0.0285722	SEMA3G
ENSG00000010322	6530.89	-0.0873732	0.0511254	-1.709	0.0874511	0.175203	NISCH
ENSG00000010327	11.7251	-0.0782775	0.639724	-0.122361	0.902613	0.946205	STAB1
ENSG00000010361	41.1362	-0.622334	0.419239	-1.48444	0.137693	0.253051	FUZ
ENSG00000010379	25.4659	0.231635	0.470862	0.491939	0.622762	0.757589	SLC6A13
ENSG00000010404	3874.64	-0.403735	0.0477397	-8.457	2.74e-17	3.8e-16	IDS
ENSG00000010438	1567.28	0.380938	0.061183	6.22621	4.78e-10	3.58e-09	PRSS3
ENSG00000010539	901.483	0.603419	0.0859987	7.01661	2.27e-12	2.15e-11	ZNF200
ENSG00000010610	5.15047	-0.91674	1.00027	-0.916497	0.359406	0.522494	CD4
ENSG00000010626	195.241	-1.18689	0.173513	-6.84039	7.9e-12	7.09e-11	LRRC23
ENSG00000010671	17.3486	0.483901	0.587311	0.823926	0.409981	0.572927	BTK
ENSG00000010704	765.794	-0.4158	0.0954871	-4.35452	1.33e-05	5.96e-05	HFE
ENSG00000010803	1174.67	-0.615738	0.0793647	-7.75833	8.61e-15	9.95e-14	SCMH1
ENSG00000010810	847.11	0.104888	0.126792	0.827249	0.408096	0.571253	FYN
ENSG00000010818	1841.7	-0.0416537	0.0876887	-0.475018	0.634774	0.767092	HIVEP2
ENSG00000011007	6843.94	0.0915037	0.0420643	2.17533	0.0296054	0.0697891	ELOA
ENSG00000011009	6381	0.187745	0.0654284	2.86947	0.00411159	0.0120296	LYPLA2
ENSG00000011021	1125.98	-0.50812	0.115561	-4.39701	1.1e-05	4.96e-05	CLCN6
ENSG00000011028	1161.98	-1.87788	0.10901	-17.2266	1.68e-66	2.43e-64	MRC2
ENSG00000011052	1253.1	-0.603546	0.155063	-3.89226	9.93e-05	0.000388422	NME1-NME2
ENSG00000011105	1470.47	0.121374	0.0900262	1.34821	0.177591	0.308864	TSPAN9
ENSG00000011114	2899.26	0.0156908	0.050349	0.311641	0.755313	0.852186	BTBD7
ENSG00000011132	757.54	0.0473513	0.100586	0.470755	0.637816	0.769616	APBA3
ENSG00000011143	1912.92	-0.534476	0.0683965	-7.81438	5.52e-15	6.46e-14	MKS1
ENSG00000011198	1442.27	0.136597	0.0715464	1.90922	0.0562343	0.121221	ABHD5
ENSG00000011243	6415.34	0.553939	0.0454569	12.186	3.69e-34	1.41e-32	AKAP8L
ENSG00000011258	1709.69	0.489464	0.0717758	6.81935	9.15e-12	8.14e-11	MBTD1
ENSG00000011260	3697.95	0.57208	0.0536755	10.6581	1.6e-26	3.91e-25	UTP18
ENSG00000011275	4004.02	0.190109	0.0575444	3.30369	0.000954229	0.00316395	RNF216
ENSG00000011295	2285.78	-0.714881	0.0585458	-12.2106	2.73e-34	1.05e-32	TTC19
ENSG00000011304	19972.2	0.278323	0.0405724	6.85991	6.89e-12	6.22e-11	PTBP1
ENSG00000011332	720.444	-0.00234877	0.093963	-0.0249967	0.980058	0.988746	DPF1
ENSG00000011347	3398.3	-0.481451	0.0509932	-9.44148	3.68e-21	6.51e-20	SYT7
ENSG00000011376	3372.35	-0.0650924	0.0488895	-1.33142	0.183051	0.316404	LARS2
ENSG00000011405	3358.45	-0.155405	0.0795865	-1.95266	0.0508603	0.111188	PIK3C2A
ENSG00000011422	1751.67	0.32871	0.0635639	5.17132	2.32e-07	1.29e-06	PLAUR
ENSG00000011426	8056.94	-0.373959	0.0430923	-8.67809	4.02e-18	5.85e-17	ANLN
ENSG00000011451	2443.08	0.643906	0.0860632	7.48178	7.33e-14	7.88e-13	WIZ
ENSG00000011454	2493.96	0.596971	0.0708868	8.42147	3.72e-17	5.1e-16	RABGAP1
ENSG00000011465	3.53632	2.1297	1.21443	1.75367	0.0794875	0.161823	DCN
ENSG00000011478	557.74	-1.43044	0.116178	-12.3124	7.76e-35	3.09e-33	QPCTL
ENSG00000011485	7838.91	0.00279297	0.0587918	0.047506	0.96211	0.979728	PPP5C
ENSG00000011523	2010.17	0.207052	0.077769	2.6624	0.00775866	0.0213287	CEP68
ENSG00000011566	1245.06	0.637428	0.0825631	7.7205	1.16e-14	1.33e-13	MAP4K3
ENSG00000011600	2.78809	0.904023	1.2681	0.712896	0.47591	0.635041	TYROBP
ENSG00000011638	1107.86	0.109941	0.0739302	1.48709	0.13699	0.25198	LDAF1
ENSG00000012048	3221.27	-0.370861	0.051931	-7.14142	9.24e-13	9.03e-12	BRCA1
ENSG00000012061	3282.29	-0.904304	0.0554542	-16.3072	8.77e-60	9.98e-58	ERCC1
ENSG00000012124	437.436	-1.28047	0.126055	-10.158	3.05e-24	6.61e-23	CD22
ENSG00000012171	1560.67	0.0683172	0.068778	0.993301	0.320563	0.481497	SEMA3B
ENSG00000012174	1060	-0.525057	0.0823651	-6.37475	1.83e-10	1.44e-09	MBTPS2
ENSG00000012211	1038.96	0.418999	0.0911441	4.59711	4.28e-06	2.04e-05	PRICKLE3
ENSG00000012223	7.34188	0.775591	0.842652	0.920416	0.357355	0.520275	LTF
ENSG00000012232	8153.52	0.134309	0.0534172	2.51434	0.0119257	0.0313183	EXTL3
ENSG00000012660	3482.26	-0.247316	0.0525039	-4.71042	2.47e-06	1.21e-05	ELOVL5
ENSG00000012779	509.575	-0.289824	0.123197	-2.35252	0.0186469	0.0464909	ALOX5
ENSG00000012822	2226.49	0.141611	0.0778659	1.81865	0.0689653	0.143905	CALCOCO1
ENSG00000012963	4893.88	0.0562018	0.0529287	1.06184	0.288309	0.445924	UBR7
ENSG00000012983	714.621	-0.636507	0.0951297	-6.69095	2.22e-11	1.9e-10	MAP4K5
ENSG00000013275	11791.3	0.0540929	0.049682	1.08878	0.27625	0.432119	PSMC4
ENSG00000013288	2291.24	-0.576637	0.0824302	-6.99546	2.64e-12	2.49e-11	MAN2B2
ENSG00000013293	42.4928	1.53664	0.50539	3.04051	0.00236182	0.00726782	SLC7A14
ENSG00000013306	16515.1	-0.191307	0.0621334	-3.07897	0.00207715	0.00646176	SLC25A39
ENSG00000013364	7343.34	-0.1485	0.0515842	-2.87879	0.00399204	0.0117209	MVP
ENSG00000013374	2579.64	0.00729211	0.0582137	0.125264	0.900314	0.944745	NUB1
ENSG00000013375	3126.1	-0.0522194	0.0823113	-0.634414	0.525811	0.67976	PGM3
ENSG00000013392	311.989	-0.637386	0.123905	-5.14414	2.69e-07	1.48e-06	RWDD2A
ENSG00000013441	1644.3	0.577233	0.0816731	7.06761	1.58e-12	1.51e-11	CLK1
ENSG00000013503	1517.43	0.301763	0.0631426	4.77907	1.76e-06	8.8e-06	POLR3B
ENSG00000013523	2590.59	-0.190044	0.0560942	-3.38794	0.0007042	0.00239717	ANGEL1
ENSG00000013561	2003.74	-0.465452	0.059153	-7.86861	3.59e-15	4.25e-14	RNF14
ENSG00000013563	582.661	-1.55853	0.10217	-15.2543	1.54e-52	1.33e-50	DNASE1L1
ENSG00000013573	9170.13	0.340698	0.0528406	6.44767	1.14e-10	9.08e-10	DDX11
ENSG00000013583	997.276	-0.913643	0.0777424	-11.7522	6.88e-32	2.34e-30	HEBP1
ENSG00000013588	21092.7	-0.926299	0.043393	-21.3467	4.18e-101	1.8e-98	GPRC5A
ENSG00000013619	603.789	-0.121551	0.101165	-1.2015	0.229556	0.375791	MAMLD1
ENSG00000013725	4.39717	0.954695	1.46634	0.651074	0.514999	0.670143	CD6
ENSG00000013810	10376.7	0.0110778	0.0517834	0.213925	0.830605	0.902473	TACC3
ENSG00000014123	1522.48	-0.288144	0.0652142	-4.41843	9.94e-06	4.52e-05	UFL1
ENSG00000014138	2528.3	0.11726	0.0717949	1.63326	0.102414	0.199031	POLA2
ENSG00000014164	1753.52	0.334263	0.0826329	4.04515	5.23e-05	0.000213483	ZC3H3
ENSG00000014216	18883.3	0.00803709	0.0457503	0.175673	0.860551	0.921275	CAPN1
ENSG00000014257	55.2345	1.1111	0.300479	3.69776	0.000217507	0.000807289	ACP3
ENSG00000014641	11679.8	-0.127367	0.0513606	-2.47986	0.0131435	0.0341405	MDH1
ENSG00000014824	2419.08	0.0458681	0.0860258	0.533191	0.593902	0.734621	SLC30A9
ENSG00000014914	544.597	-1.04484	0.110533	-9.4527	3.3e-21	5.89e-20	MTMR11
ENSG00000014919	5804.56	-0.493558	0.0644389	-7.65932	1.87e-14	2.11e-13	COX15
ENSG00000015133	1656.4	0.863665	0.10161	8.49981	1.9e-17	2.66e-16	CCDC88C
ENSG00000015153	385.773	0.443325	0.165218	2.68327	0.00729071	0.0201641	YAF2
ENSG00000015171	2513.07	0.23605	0.0532202	4.43534	9.19e-06	4.19e-05	ZMYND11
ENSG00000015285	58.8578	-1.45365	0.343327	-4.23401	2.3e-05	9.91e-05	WAS
ENSG00000015413	1452.86	-0.471004	0.0727406	-6.47512	9.47e-11	7.63e-10	DPEP1
ENSG00000015475	2186.18	0.354239	0.0880261	4.02425	5.72e-05	0.000231916	BID
ENSG00000015479	13298.7	0.128864	0.0552255	2.33341	0.0196266	0.0485851	MATR3
ENSG00000015520	77.1128	-0.174749	0.24974	-0.699721	0.484102	0.642636	NPC1L1
ENSG00000015532	2709.33	-0.0615203	0.0729148	-0.843728	0.398821	0.562042	XYLT2
ENSG00000015568	3296.19	-0.538921	0.0840883	-6.40899	1.46e-10	1.16e-09	RGPD5
ENSG00000015592	3.91531	2.25077	1.21254	1.85624	0.063419	0.134076	STMN4
ENSG00000015676	4189.59	0.0178083	0.0533694	0.333681	0.73862	0.840439	NUDCD3
ENSG00000016082	67.3787	0.598609	0.264715	2.26134	0.0237384	0.0575052	ISL1
ENSG00000016391	1410.06	-0.393351	0.0683135	-5.75802	8.51e-09	5.53e-08	CHDH
ENSG00000016402	134.04	0.0783394	0.204133	0.383767	0.701151	0.814543	IL20RA
ENSG00000016490	2.74898	0.297937	1.31182	0.227116	0.820333	0.896026	CLCA1
ENSG00000016864	1119.97	-1.42494	0.110482	-12.8975	4.65e-38	2.22e-36	GLT8D1
ENSG00000017260	3751.94	-0.165724	0.05269	-3.14527	0.00165931	0.00526266	ATP2C1
ENSG00000017427	12.5513	0.460886	0.580559	0.793865	0.427274	0.590404	IGF1
ENSG00000017483	2326.4	-0.00237924	0.100302	-0.0237209	0.981075	0.989368	SLC38A5
ENSG00000017797	5243.19	-0.282976	0.0525662	-5.38324	7.32e-08	4.3e-07	RALBP1
ENSG00000018189	1569.1	0.254874	0.0668806	3.81088	0.00013847	0.000529065	RUFY3
ENSG00000018236	170.939	-0.762716	0.19869	-3.83871	0.00012368	0.00047672	CNTN1
ENSG00000018280	57.4351	1.16413	0.339621	3.42774	0.000608633	0.00209644	SLC11A1
ENSG00000018408	2478.93	0.438821	0.0637603	6.88236	5.89e-12	5.35e-11	WWTR1
ENSG00000018510	3277.73	0.0637986	0.0579627	1.10068	0.271035	0.426182	AGPS
ENSG00000018607	4.04933	0.330497	0.999644	0.330615	0.740936	0.841773	ZNF806
ENSG00000018610	1853.56	0.206059	0.0632786	3.25638	0.00112842	0.00369405	STEEP1
ENSG00000018625	10.9491	-1.51984	0.836404	-1.81711	0.0692001	0.144287	ATP1A2
ENSG00000018699	1497.2	0.0391281	0.0713088	0.548714	0.583202	0.726629	TTC27
ENSG00000019102	4.93782	-0.442625	0.978439	-0.452378	0.650996	0.779136	VSIG2
ENSG00000019144	5460.63	0.0296924	0.051552	0.575969	0.564636	0.71204	PHLDB1
ENSG00000019169	6.26614	-3.23111	1.21643	-2.65622	0.00790209	0.0216825	MARCO
ENSG00000019186	889.896	-1.27942	0.0992518	-12.8907	5.08e-38	2.42e-36	CYP24A1
ENSG00000019485	1251.59	-0.307029	0.0753368	-4.07542	4.59e-05	0.00018935	PRDM11
ENSG00000019505	407.201	-0.0418846	0.118983	-0.352023	0.724821	0.831068	SYT13
ENSG00000019549	195.056	1.71452	0.171296	10.0091	1.39e-23	2.9e-22	SNAI2
ENSG00000019582	144.896	-0.201624	0.206526	-0.976263	0.328934	0.490219	CD74
ENSG00000019995	2658.35	0.483033	0.0534013	9.04533	1.49e-19	2.38e-18	ZRANB1
ENSG00000020129	2358.29	0.25656	0.0779034	3.29331	0.000990161	0.00327182	NCDN
ENSG00000020181	655.032	-0.69963	0.108001	-6.47802	9.29e-11	7.5e-10	ADGRA2
ENSG00000020256	934.847	0.114006	0.0998223	1.14209	0.253415	0.40559	ZFP64
ENSG00000020426	969.866	-0.189172	0.0855412	-2.21147	0.0270033	0.0642834	MNAT1
ENSG00000020577	767.471	-0.423913	0.126131	-3.36089	0.000776907	0.00262079	SAMD4A
ENSG00000020633	1402.77	0.326678	0.120446	2.71224	0.00668306	0.01869	RUNX3
ENSG00000020922	1725.42	-0.068551	0.0907268	-0.755576	0.449903	0.612042	MRE11
ENSG00000021300	829.371	-0.41603	0.088633	-4.69385	2.68e-06	1.31e-05	PLEKHB1
ENSG00000021355	1606.17	-0.96362	0.0834487	-11.5475	7.6e-31	2.42e-29	SERPINB1
ENSG00000021461	5.67122	1.06367	0.893308	1.19071	0.233768	0.381364	CYP3A43
ENSG00000021488	11.5676	-1.15905	0.682104	-1.69923	0.0892756	0.178231	SLC7A9
ENSG00000021574	899.419	0.218241	0.102472	2.12976	0.0331911	0.0771428	SPAST
ENSG00000021645	7.47052	-0.250676	0.755744	-0.331694	0.74012	0.841304	NRXN3
ENSG00000021762	1677.46	-0.231756	0.087655	-2.64396	0.00819429	0.0223811	OSBPL5
ENSG00000021776	4042.95	0.477911	0.0558138	8.56259	1.1e-17	1.56e-16	AQR
ENSG00000021826	2444.49	0.0909605	0.0731547	1.2434	0.213721	0.356301	CPS1
ENSG00000022267	506.738	-1.51151	0.142217	-10.6282	2.2e-26	5.34e-25	FHL1
ENSG00000022277	5056.46	0.376656	0.0560983	6.71421	1.89e-11	1.63e-10	RTF2
ENSG00000022556	6269.81	0.107368	0.0419201	2.56124	0.0104299	0.0277572	NLRP2
ENSG00000022567	1359.23	0.435325	0.146167	2.97826	0.00289885	0.00874724	SLC45A4
ENSG00000022840	4571.82	-0.00453748	0.0691365	-0.0656308	0.947672	0.971926	RNF10
ENSG00000022976	1308.3	-0.328315	0.0816718	-4.01993	5.82e-05	0.000236099	ZNF839
ENSG00000023041	5630.47	-0.188225	0.0482261	-3.90297	9.5e-05	0.000373196	ZDHHC6
ENSG00000023171	785.752	0.203118	0.101571	1.99975	0.0455273	0.101182	GRAMD1B
ENSG00000023191	4109.99	0.498515	0.107969	4.61721	3.89e-06	1.86e-05	RNH1
ENSG00000023228	7339.71	-0.482922	0.0501178	-9.63575	5.65e-22	1.07e-20	NDUFS1
ENSG00000023287	1718.43	0.0736976	0.0673102	1.09489	0.273563	0.429121	RB1CC1
ENSG00000023318	1310.55	0.443161	0.0779092	5.68817	1.28e-08	8.18e-08	ERP44
ENSG00000023330	6721.87	0.477511	0.0435504	10.9646	5.66e-28	1.5e-26	ALAS1
ENSG00000023445	372.654	0.544531	0.173656	3.13569	0.00171452	0.00542468	BIRC3
ENSG00000023516	2555.08	-0.682348	0.0787307	-8.66686	4.44e-18	6.44e-17	AKAP11
ENSG00000023572	622.317	-0.095147	0.0987004	-0.963998	0.335047	0.496667	GLRX2
ENSG00000023608	450.076	0.00545628	0.117724	0.0463482	0.963033	0.980138	SNAPC1
ENSG00000023697	2535.58	0.450374	0.0598681	7.52276	5.36e-14	5.83e-13	DERA
ENSG00000023734	7133.77	-0.183009	0.0457792	-3.99766	6.4e-05	0.00025786	STRAP
ENSG00000023839	15375.4	0.462295	0.0573786	8.05692	7.82e-16	9.66e-15	ABCC2
ENSG00000023892	2388.33	0.296135	0.0604703	4.8972	9.72e-07	5.02e-06	DEF6
ENSG00000023902	525.589	-0.182143	0.151885	-1.19921	0.230445	0.377	PLEKHO1
ENSG00000023909	1368.57	-0.567988	0.0775991	-7.31952	2.49e-13	2.56e-12	GCLM
ENSG00000024048	3021.98	0.206793	0.0574427	3.6	0.000318223	0.00114923	UBR2
ENSG00000024422	2765.37	-0.335366	0.067995	-4.93221	8.13e-07	4.24e-06	EHD2
ENSG00000024526	1536.11	0.511599	0.0618764	8.26809	1.36e-16	1.79e-15	DEPDC1
ENSG00000024862	363.047	0.496157	0.125061	3.96732	7.27e-05	0.000290819	CCDC28A
ENSG00000025039	909.609	-1.05354	0.109674	-9.60617	7.53e-22	1.4e-20	RRAGD
ENSG00000025156	1215.62	-0.076561	0.0885588	-0.864522	0.387301	0.551308	HSF2
ENSG00000025293	2466.26	-0.358535	0.0665033	-5.39124	7e-08	4.13e-07	PHF20
ENSG00000025423	119.352	-0.75008	0.223559	-3.35518	0.000793148	0.0026709	HSD17B6
ENSG00000025434	889.212	-0.123714	0.0890286	-1.3896	0.16465	0.29105	NR1H3
ENSG00000025708	540.401	-1.04141	0.129791	-8.02371	1.03e-15	1.26e-14	TYMP
ENSG00000025770	4973.2	0.0245678	0.0721327	0.340592	0.733411	0.836907	NCAPH2
ENSG00000025772	5076.19	0.0534213	0.0445582	1.19891	0.230563	0.377168	TOMM34
ENSG00000025796	1924.17	-0.178947	0.0939597	-1.90451	0.0568438	0.122305	SEC63
ENSG00000025800	10663.3	-0.036002	0.0601844	-0.598196	0.549709	0.699989	KPNA6
ENSG00000026025	24.5469	-0.974414	0.465271	-2.09429	0.036234	0.0830582	VIM
ENSG00000026036	916.272	-0.544375	0.0771731	-7.05395	1.74e-12	1.66e-11	RTEL1-TNFRSF6B
ENSG00000026103	3579.57	0.647491	0.050658	12.7816	2.08e-37	9.47e-36	FAS
ENSG00000026297	988.927	-0.139891	0.103363	-1.35339	0.175932	0.30679	RNASET2
ENSG00000026508	21388.1	-0.184908	0.0429346	-4.30675	1.66e-05	7.3e-05	CD44
ENSG00000026559	940.339	0.061219	0.101794	0.601399	0.547574	0.698193	KCNG1
ENSG00000026652	1669.29	0.0950582	0.0765638	1.24156	0.2144	0.357148	AGPAT4
ENSG00000026751	212.952	1.7329	0.166751	10.3922	2.69e-25	6.15e-24	SLAMF7
ENSG00000026950	718.616	0.087031	0.104338	0.834124	0.404211	0.567321	BTN3A1
ENSG00000027001	996.378	-1.13023	0.0779808	-14.4937	1.33e-47	9.66e-46	MIPEP
ENSG00000027075	1355.35	-0.0863354	0.0708034	-1.21937	0.222705	0.367339	PRKCH
ENSG00000027644	8.51945	-5.25655	1.39014	-3.78132	0.000155997	0.000591088	INSRR
ENSG00000027697	1098.97	0.143408	0.0715939	2.00308	0.0451684	0.100465	IFNGR1
ENSG00000027847	859.932	-0.0228727	0.107876	-0.212027	0.832086	0.903582	B4GALT7
ENSG00000027869	285.558	-0.225082	0.153716	-1.46427	0.143119	0.260764	SH2D2A
ENSG00000028116	1489.91	0.0502986	0.0687588	0.731523	0.46446	0.624528	VRK2
ENSG00000028137	101.97	0.715505	0.20615	3.4708	0.000518908	0.00180924	TNFRSF1B
ENSG00000028203	2065.79	0.0492361	0.0842877	0.584143	0.559124	0.707191	VEZT
ENSG00000028277	95.8776	0.232376	0.275088	0.844733	0.39826	0.561522	POU2F2
ENSG00000028310	4414.36	0.244822	0.0438226	5.58667	2.31e-08	1.44e-07	BRD9
ENSG00000028528	4895.12	0.0940673	0.0628788	1.49601	0.134651	0.248537	SNX1
ENSG00000028839	495.955	-0.025667	0.115878	-0.221501	0.824703	0.898682	TBPL1
ENSG00000029153	1944.07	-0.778581	0.0755627	-10.3038	6.77e-25	1.52e-23	ARNTL2
ENSG00000029363	12126.7	0.0862089	0.0462169	1.86531	0.0621376	0.131801	BCLAF1
ENSG00000029364	6532.24	-0.0289523	0.0416428	-0.695253	0.486897	0.645285	SLC39A9
ENSG00000029534	192.485	-0.903455	0.161739	-5.58587	2.33e-08	1.45e-07	ANK1
ENSG00000029639	1044.94	-0.134949	0.0943145	-1.43084	0.152475	0.274059	TFB1M
ENSG00000029725	3318.07	-0.155385	0.055813	-2.78403	0.00536884	0.0153298	RABEP1
ENSG00000029993	9257.7	0.513915	0.046736	10.9961	3.99e-28	1.07e-26	HMGB3
ENSG00000030066	7465.37	0.220318	0.0514032	4.28607	1.82e-05	7.97e-05	NUP160
ENSG00000030110	4161.32	0.192555	0.0580324	3.31806	0.000906437	0.00302109	BAK1
ENSG00000030304	6.19365	1.59629	0.964283	1.65542	0.0978395	0.191869	MUSK
ENSG00000030419	37.3325	0.495451	0.363922	1.36142	0.17338	0.303143	IKZF2
ENSG00000030582	9715.23	0.388346	0.0680322	5.70827	1.14e-08	7.32e-08	GRN
ENSG00000031003	967.657	0.395869	0.103882	3.81077	0.000138535	0.000529169	FAM13B
ENSG00000031081	484.841	-0.299103	0.105468	-2.83596	0.00456875	0.0132402	ARHGAP31
ENSG00000031691	564.627	0.179484	0.101308	1.77167	0.0764492	0.156827	CENPQ
ENSG00000031698	12152.1	0.320833	0.0364385	8.80479	1.31e-18	1.96e-17	SARS1
ENSG00000031823	4019.2	0.406273	0.0558966	7.26829	3.64e-13	3.69e-12	RANBP3
ENSG00000032219	751.608	0.54116	0.127927	4.23021	2.33e-05	0.000100639	ARID4A
ENSG00000032389	1751.82	-0.0637152	0.0646729	-0.985192	0.32453	0.484999	EIPR1
ENSG00000032444	3190.75	-0.0577953	0.0987015	-0.585556	0.558174	0.706525	PNPLA6
ENSG00000032742	391.382	-0.712844	0.124847	-5.70973	1.13e-08	7.27e-08	IFT88
ENSG00000033011	2141.48	-0.102081	0.0682591	-1.4955	0.134785	0.248747	ALG1
ENSG00000033030	2115.74	0.76209	0.066778	11.4123	3.63e-30	1.1e-28	ZCCHC8
ENSG00000033050	5333.38	0.438456	0.085261	5.14252	2.71e-07	1.49e-06	ABCF2
ENSG00000033100	2153.19	0.407826	0.0609882	6.68696	2.28e-11	1.95e-10	CHPF2
ENSG00000033122	74.1662	0.117493	0.244733	0.480085	0.631167	0.764543	LRRC7
ENSG00000033170	854.08	-0.28765	0.0836605	-3.4383	0.000585382	0.00202325	FUT8
ENSG00000033178	2937.37	-0.271036	0.0662227	-4.09279	4.26e-05	0.000176689	UBA6
ENSG00000033327	426.339	-0.168742	0.111466	-1.51384	0.130066	0.241785	GAB2
ENSG00000033627	2770.91	-0.346415	0.0781683	-4.43166	9.35e-06	4.26e-05	ATP6V0A1
ENSG00000033800	1847.78	0.51174	0.0987877	5.1802	2.22e-07	1.23e-06	PIAS1
ENSG00000033867	2491.66	-0.880687	0.0634327	-13.8838	7.94e-44	4.92e-42	SLC4A7
ENSG00000034053	38.6988	-0.298419	0.393431	-0.758502	0.44815	0.610397	APBA2
ENSG00000034152	4869.7	0.0102911	0.0671516	0.153251	0.8782	0.931232	MAP2K3
ENSG00000034510	51114.6	0.277389	0.0554982	4.99816	5.79e-07	3.08e-06	TMSB10
ENSG00000034533	232.731	0.161571	0.14638	1.10378	0.269689	0.424604	ASTE1
ENSG00000034677	1025.2	0.477886	0.0910652	5.24773	1.54e-07	8.74e-07	RNF19A
ENSG00000034693	666.845	-0.798369	0.0905687	-8.81506	1.2e-18	1.79e-17	PEX3
ENSG00000034713	1842.5	-0.478796	0.0586623	-8.16191	3.3e-16	4.2e-15	GABARAPL2
ENSG00000035115	1092.91	0.0236759	0.0706366	0.335179	0.73749	0.839558	SH3YL1
ENSG00000035141	5026.71	-0.436509	0.0486411	-8.97409	2.86e-19	4.49e-18	FAM136A
ENSG00000035403	10879.8	-0.0202215	0.0445557	-0.453847	0.649939	0.778316	VCL
ENSG00000035499	1510.9	0.252362	0.0681369	3.70376	0.00021243	0.000789733	DEPDC1B
ENSG00000035664	304.4	-0.934709	0.133975	-6.97673	3.02e-12	2.83e-11	DAPK2
ENSG00000035681	1776.38	-0.262728	0.0847614	-3.09961	0.00193772	0.00606344	NSMAF
ENSG00000035687	1767.67	-0.308216	0.0644058	-4.78553	1.71e-06	8.53e-06	ADSS2
ENSG00000035862	5271.3	-0.844911	0.0467333	-18.0794	4.63e-73	8.52e-71	TIMP2
ENSG00000035928	6498.24	0.209834	0.0452788	4.63427	3.58e-06	1.72e-05	RFC1
ENSG00000036054	1028.92	0.16988	0.10584	1.60506	0.108482	0.208892	TBC1D23
ENSG00000036257	3650.35	0.388698	0.0517946	7.50462	6.16e-14	6.67e-13	CUL3
ENSG00000036448	231.549	0.34597	0.147926	2.3388	0.0193456	0.0480035	MYOM2
ENSG00000036530	77.8278	-0.898186	0.274549	-3.2715	0.0010698	0.00351872	CYP46A1
ENSG00000036549	2057.72	-0.133031	0.0637884	-2.0855	0.0370238	0.0846129	ZZZ3
ENSG00000036672	491.174	0.266373	0.127539	2.08857	0.0367467	0.0840485	USP2
ENSG00000036828	422.579	-0.0427446	0.139737	-0.305893	0.759686	0.855132	CASR
ENSG00000037042	1131.81	-0.70441	0.0751196	-9.37718	6.78e-21	1.18e-19	TUBG2
ENSG00000037241	1550.52	-0.363027	0.0654413	-5.54738	2.9e-08	1.79e-07	RPL26L1
ENSG00000037280	28.3614	-0.0648721	0.387024	-0.167618	0.866884	0.924669	FLT4
ENSG00000037474	8475.33	0.113938	0.0381251	2.98854	0.00280318	0.00848207	NSUN2
ENSG00000037637	2504.3	0.298981	0.071503	4.18138	2.9e-05	0.00012297	FBXO42
ENSG00000037749	1483.27	-0.166396	0.123108	-1.35163	0.176495	0.307557	MFAP3
ENSG00000037757	1206.42	-0.899732	0.0814661	-11.0443	2.34e-28	6.36e-27	MRI1
ENSG00000037897	1599.32	0.744727	0.076672	9.71315	2.65e-22	5.11e-21	METTL1
ENSG00000037965	70.8424	-1.24367	0.270011	-4.60602	4.1e-06	1.96e-05	HOXC8
ENSG00000038002	326.741	1.35646	0.128003	10.597	3.08e-26	7.38e-25	AGA
ENSG00000038210	1262.89	-0.383632	0.0694521	-5.52369	3.32e-08	2.03e-07	PI4K2B
ENSG00000038219	4233.77	0.576473	0.0633927	9.09368	9.57e-20	1.55e-18	BOD1L1
ENSG00000038274	3789.53	0.758804	0.0520502	14.5783	3.86e-48	2.87e-46	MAT2B
ENSG00000038295	43.4358	-0.167279	0.389828	-0.429111	0.667842	0.790638	TLL1
ENSG00000038358	8362.36	0.197486	0.069702	2.83329	0.0046072	0.0133423	EDC4
ENSG00000038382	4984.99	0.540175	0.0649269	8.31973	8.82e-17	1.17e-15	TRIO
ENSG00000038427	10789.9	-0.0286	0.0550754	-0.519288	0.60356	0.741947	VCAN
ENSG00000038532	2102.26	-0.494166	0.076401	-6.46805	9.93e-11	7.99e-10	CLEC16A
ENSG00000038945	4.4322	2.25661	1.14909	1.96382	0.0495507	0.108676	MSR1
ENSG00000039068	5124.34	-0.282356	0.0509604	-5.5407	3.01e-08	1.86e-07	CDH1
ENSG00000039123	3584.38	0.246328	0.0577259	4.2672	1.98e-05	8.64e-05	MTREX
ENSG00000039139	46.6515	-0.922206	0.416445	-2.21447	0.0267964	0.0638699	DNAH5
ENSG00000039319	2068.46	-0.592629	0.0607796	-9.75047	1.84e-22	3.59e-21	ZFYVE16
ENSG00000039523	4437.17	-0.151277	0.0711568	-2.12597	0.0335055	0.0777508	RIPOR1
ENSG00000039560	2749.31	0.103422	0.0615224	1.68105	0.0927533	0.183636	RAI14
ENSG00000039600	22.2093	1.77347	0.481438	3.68368	0.000229886	0.000850838	SOX30
ENSG00000039650	1452.99	-0.298261	0.0754942	-3.95078	7.79e-05	0.000310432	PNKP
ENSG00000039987	5.54166	-0.708763	1.03991	-0.68156	0.495517	0.653113	BEST2
ENSG00000040199	1434.12	-0.588973	0.065705	-8.9639	3.13e-19	4.9e-18	PHLPP2
ENSG00000040275	1757.74	0.539421	0.0591099	9.12572	7.13e-20	1.17e-18	SPDL1
ENSG00000040341	1503.23	-0.171797	0.0787863	-2.18054	0.0292173	0.0690085	STAU2
ENSG00000040487	819.761	-0.0892681	0.0966758	-0.923375	0.355812	0.518601	SLC66A1
ENSG00000040531	621.701	-0.165167	0.109077	-1.51422	0.12997	0.241672	CTNS
ENSG00000040608	222.525	0.132755	0.225863	0.587767	0.556689	0.705574	RTN4R
ENSG00000040633	3441.01	0.0817307	0.0542406	1.50682	0.131857	0.244335	PHF23
ENSG00000040933	2280.13	0.295241	0.06869	4.29817	1.72e-05	7.57e-05	INPP4A
ENSG00000041353	333.823	0.391662	0.171229	2.28736	0.0221751	0.0541493	RAB27B
ENSG00000041357	9235.42	-0.510547	0.0586326	-8.70755	3.11e-18	4.53e-17	PSMA4
ENSG00000041515	11.073	-0.0597365	0.637435	-0.0937139	0.925336	0.959103	MYO16
ENSG00000041802	5348.02	0.431992	0.0431512	10.0111	1.36e-23	2.84e-22	LSG1
ENSG00000041880	1590.71	-0.843142	0.0772362	-10.9164	9.62e-28	2.53e-26	PARP3
ENSG00000041982	72.8029	2.27173	0.883338	2.57175	0.0101185	0.0270292	TNC
ENSG00000041988	810.372	0.560216	0.118463	4.72903	2.26e-06	1.11e-05	THAP3
ENSG00000042062	34.1194	0.168847	0.402992	0.418983	0.675228	0.795789	RIPOR3
ENSG00000042088	1542.39	-0.137236	0.0726975	-1.88776	0.0590578	0.126117	TDP1
ENSG00000042286	3963.41	0.394122	0.0811598	4.85613	1.2e-06	6.11e-06	AIFM2
ENSG00000042304	6.52952	0.191809	0.788759	0.243178	0.807868	0.887419	C2orf83
ENSG00000042317	272.588	-0.149586	0.17923	-0.834604	0.403941	0.567219	SPATA7
ENSG00000042429	2274.42	0.307894	0.0705994	4.36114	1.29e-05	5.79e-05	MED17
ENSG00000042445	9282.45	-0.0896921	0.0403298	-2.22397	0.0261507	0.0625153	RETSAT
ENSG00000042493	7130.39	0.236036	0.0591953	3.98742	6.68e-05	0.000268333	CAPG
ENSG00000042753	6812.5	0.149695	0.0572844	2.6132	0.00896995	0.0242719	AP2S1
ENSG00000042781	6.09515	-1.43249	1.07922	-1.32733	0.184398	0.318271	USH2A
ENSG00000042832	42.7894	1.32293	0.395343	3.34629	0.000818996	0.00275201	TG
ENSG00000042980	9.62991	1.2262	0.710611	1.72555	0.0844281	0.170196	ADAM28
ENSG00000043039	31.2672	-0.75338	0.381367	-1.97547	0.0482144	0.106248	BARX2
ENSG00000043093	1632.44	0.224829	0.0833475	2.69749	0.00698638	0.0194297	DCUN1D1
ENSG00000043143	1642.57	-0.37417	0.0793674	-4.7144	2.42e-06	1.19e-05	JADE2
ENSG00000043355	890.65	0.722005	0.0958942	7.52919	5.11e-14	5.56e-13	ZIC2
ENSG00000043514	1402.71	-0.0797293	0.0758997	-1.05046	0.293509	0.451734	TRIT1
ENSG00000043591	54.7974	0.485849	0.300839	1.61498	0.106314	0.205525	ADRB1
ENSG00000044090	3039.4	-0.766898	0.0566581	-13.5355	9.65e-42	5.51e-40	CUL7
ENSG00000044115	21649.1	0.370735	0.0361921	10.2435	1.27e-24	2.8e-23	CTNNA1
ENSG00000044446	1618.49	-0.144478	0.0730996	-1.97645	0.0481036	0.106051	PHKA2
ENSG00000044459	262.636	0.56763	0.133588	4.2491	2.15e-05	9.32e-05	CNTLN
ENSG00000044574	34349.7	-0.487577	0.0339696	-14.3533	1.02e-46	7.22e-45	HSPA5
ENSG00000046604	19089.9	0.109354	0.050407	2.16943	0.0300502	0.0706896	DSG2
ENSG00000046647	433.437	-0.304343	0.106612	-2.85467	0.00430817	0.0125504	GEMIN8
ENSG00000046651	1311.54	0.26963	0.253165	1.06504	0.28686	0.444397	OFD1
ENSG00000046889	8.37478	-1.38004	1.18932	-1.16036	0.2459	0.396786	PREX2
ENSG00000047056	1618.62	0.540695	0.0627514	8.61646	6.91e-18	9.95e-17	WDR37
ENSG00000047188	2309.74	-0.534271	0.0714034	-7.48243	7.3e-14	7.84e-13	YTHDC2
ENSG00000047230	1119.93	0.188123	0.0993823	1.89292	0.0583682	0.12491	CTPS2
ENSG00000047249	2166.97	0.306506	0.0943912	3.24719	0.00116551	0.0038045	ATP6V1H
ENSG00000047315	11714	0.315803	0.054331	5.81257	6.15e-09	4.06e-08	POLR2B
ENSG00000047346	618.177	0.457049	0.107264	4.26099	2.04e-05	8.87e-05	FAM214A
ENSG00000047365	626.423	-0.156458	0.120025	-1.30355	0.192389	0.329045	ARAP2
ENSG00000047410	16141.6	0.106845	0.0677315	1.57748	0.114686	0.218868	TPR
ENSG00000047578	2286.68	0.134046	0.0696724	1.92394	0.0543619	0.117773	KATNIP
ENSG00000047579	954.875	0.159774	0.0854288	1.87026	0.0614477	0.130548	DTNBP1
ENSG00000047597	286.353	0.0405372	0.126859	0.319545	0.749313	0.847519	XK
ENSG00000047617	26.2317	0.274181	0.483553	0.567012	0.570706	0.716589	ANO2
ENSG00000047621	977.498	0.12362	0.0869783	1.42127	0.155238	0.278086	C12orf4
ENSG00000047634	564.211	0.296877	0.0992101	2.99241	0.00276787	0.00838435	SCML1
ENSG00000047644	604.293	-0.0311812	0.092458	-0.337247	0.735931	0.838255	WWC3
ENSG00000047648	3.66407	-0.101216	1.07266	-0.0943592	0.924824	0.958952	ARHGAP6
ENSG00000047662	19.7192	-0.0860106	0.477696	-0.180053	0.857111	0.919181	FAM184B
ENSG00000047849	13993.5	-0.344377	0.0412487	-8.34879	6.9e-17	9.27e-16	MAP4
ENSG00000047932	1922.14	0.0829208	0.0615116	1.34805	0.177642	0.30889	GOPC
ENSG00000047936	11.8154	0.280388	0.616825	0.454567	0.64942	0.777903	ROS1
ENSG00000048028	1205.46	-0.0618327	0.0761616	-0.811861	0.416871	0.580101	USP28
ENSG00000048052	133.376	-0.507661	0.218277	-2.32576	0.0200313	0.0494596	HDAC9
ENSG00000048140	3552.45	-0.203444	0.0596873	-3.40849	0.000653225	0.00223459	TSPAN17
ENSG00000048162	3032.69	0.685935	0.0727016	9.43494	3.91e-21	6.91e-20	NOP16
ENSG00000048342	891.902	0.290649	0.0844808	3.44042	0.000580819	0.00200942	CC2D2A
ENSG00000048392	9097.75	0.211281	0.0480796	4.39441	1.11e-05	5.01e-05	RRM2B
ENSG00000048405	796.995	0.0391396	0.0880933	0.444297	0.656828	0.782626	ZNF800
ENSG00000048471	975.468	-0.0278648	0.0826416	-0.337176	0.735984	0.838278	SNX29
ENSG00000048544	2472.34	-0.561053	0.0579491	-9.68183	3.6e-22	6.9e-21	MRPS10
ENSG00000048545	39.5636	0.114827	0.33174	0.346137	0.72924	0.834165	GUCA1A
ENSG00000048649	3658.61	0.687002	0.0699178	9.82585	8.71e-23	1.73e-21	RSF1
ENSG00000048707	5818.49	-0.223797	0.0510497	-4.3839	1.17e-05	5.25e-05	VPS13D
ENSG00000048740	25.7755	2.03189	0.497526	4.08398	4.43e-05	0.000183163	CELF2
ENSG00000048828	7773.41	0.234106	0.0736922	3.17681	0.00148902	0.00476666	FAM120A
ENSG00000048991	3180.44	-0.213387	0.0610132	-3.49739	0.000469841	0.00164988	R3HDM1
ENSG00000049089	249.154	-0.877613	0.160174	-5.47913	4.27e-08	2.58e-07	COL9A2
ENSG00000049130	13771.9	0.326297	0.0444798	7.33586	2.2e-13	2.28e-12	KITLG
ENSG00000049167	1101.74	-0.165462	0.119922	-1.37976	0.167662	0.295249	ERCC8
ENSG00000049192	66.2145	-0.455268	0.415604	-1.09544	0.273325	0.428899	ADAMTS6
ENSG00000049239	1714.66	-1.20157	0.0685857	-17.5192	1.02e-68	1.62e-66	H6PD
ENSG00000049245	4140.12	0.0198102	0.0485776	0.407805	0.683417	0.801931	VAMP3
ENSG00000049246	193.418	-0.532203	0.205709	-2.58717	0.00967682	0.025974	PER3
ENSG00000049247	157.994	-0.0107664	0.222224	-0.0484486	0.961359	0.97928	UTS2
ENSG00000049249	65.472	0.788381	0.336669	2.34171	0.0191956	0.0476804	TNFRSF9
ENSG00000049283	3601.8	0.734383	0.0648701	11.3208	1.04e-29	3.04e-28	EPN3
ENSG00000049323	891.142	-0.621208	0.107214	-5.79411	6.87e-09	4.51e-08	LTBP1
ENSG00000049449	6624.98	-0.362239	0.0421239	-8.59938	8.01e-18	1.15e-16	RCN1
ENSG00000049540	16.0998	-0.887467	0.561387	-1.58085	0.113913	0.217709	ELN
ENSG00000049541	5490.28	0.280608	0.0597636	4.6953	2.66e-06	1.3e-05	RFC2
ENSG00000049618	3187.46	0.572637	0.0597807	9.57897	9.8e-22	1.81e-20	ARID1B
ENSG00000049656	6035.95	-0.171857	0.0544489	-3.1563	0.00159787	0.00508712	CLPTM1L
ENSG00000049759	3107.63	0.205981	0.0620287	3.32074	0.000897784	0.00299784	NEDD4L
ENSG00000049768	15.1024	-0.828488	0.617213	-1.34231	0.179497	0.311466	FOXP3
ENSG00000049769	41.9336	-0.679719	0.35619	-1.9083	0.056352	0.121422	PPP1R3F
ENSG00000049860	3687.28	-0.997951	0.0571812	-17.4524	3.3e-68	5.13e-66	HEXB
ENSG00000049883	1275.84	-0.00180726	0.075754	-0.023857	0.980967	0.989368	PTCD2
ENSG00000050130	1701.49	-0.265206	0.0710536	-3.73248	0.000189602	0.000710249	JKAMP
ENSG00000050165	79.8511	-4.18053	0.396269	-10.5497	5.09e-26	1.21e-24	DKK3
ENSG00000050327	4718	0.33019	0.0522819	6.31556	2.69e-10	2.08e-09	ARHGEF5
ENSG00000050344	1204.02	-1.15532	0.081364	-14.1994	9.25e-46	6.37e-44	NFE2L3
ENSG00000050393	2422.63	-0.259738	0.0754643	-3.44186	0.000577731	0.00199929	MCUR1
ENSG00000050405	7022.02	-0.781847	0.0419483	-18.6384	1.57e-77	3.14e-75	LIMA1
ENSG00000050426	2372.71	-0.473104	0.0687216	-6.88435	5.81e-12	5.27e-11	LETMD1
ENSG00000050438	432.929	-0.822397	0.115506	-7.11994	1.08e-12	1.05e-11	SLC4A8
ENSG00000050555	1491.6	-0.634998	0.100146	-6.34071	2.29e-10	1.78e-09	LAMC3
ENSG00000050730	23.7537	2.46347	0.513808	4.79452	1.63e-06	8.18e-06	TNIP3
ENSG00000050748	1874.81	-0.598237	0.0811085	-7.37576	1.63e-13	1.71e-12	MAPK9
ENSG00000050767	3.08045	1.09836	1.21375	0.904932	0.365502	0.528844	COL23A1
ENSG00000050820	2363.17	0.362711	0.0829904	4.37051	1.24e-05	5.56e-05	BCAR1
ENSG00000051009	2272.55	-0.0105766	0.0664514	-0.159162	0.873541	0.928567	FHIP1B
ENSG00000051108	1612.9	0.316802	0.0685125	4.624	3.76e-06	1.8e-05	HERPUD1
ENSG00000051128	666.375	0.00839686	0.112728	0.0744881	0.940622	0.968073	HOMER3
ENSG00000051180	1970.11	0.12373	0.0576836	2.14498	0.0319546	0.0746085	RAD51
ENSG00000051341	2699.95	-0.243785	0.0610957	-3.99022	6.6e-05	0.000265436	POLQ
ENSG00000051382	2131.94	-0.306135	0.0964162	-3.17514	0.00149765	0.00479305	PIK3CB
ENSG00000051523	4190.94	0.210202	0.0956376	2.19791	0.0279558	0.0663174	CYBA
ENSG00000051596	2801.53	-0.656094	0.0627178	-10.461	1.3e-25	3.04e-24	THOC3
ENSG00000051620	1361.29	-0.219221	0.10464	-2.09501	0.0361703	0.0829273	HEBP2
ENSG00000051825	1560.2	-0.16244	0.120789	-1.34482	0.178682	0.310396	MPHOSPH9
ENSG00000052126	1118.45	0.364638	0.0935456	3.89797	9.7e-05	0.000380215	PLEKHA5
ENSG00000052344	1695.8	-0.0576818	0.0954398	-0.604378	0.545592	0.696518	PRSS8
ENSG00000052723	2268.01	0.324028	0.08452	3.83375	0.000126206	0.000485335	SIKE1
ENSG00000052749	6511.2	0.474273	0.0660677	7.17859	7.04e-13	6.96e-12	RRP12
ENSG00000052795	667.872	-0.180682	0.0941804	-1.91846	0.0550523	0.119031	FNIP2
ENSG00000052802	1004.18	-1.02196	0.0793198	-12.8841	5.53e-38	2.63e-36	MSMO1
ENSG00000052841	3083.69	0.161814	0.0528539	3.06153	0.00220207	0.00681816	TTC17
ENSG00000053108	48.9998	0.0595423	0.327128	0.182015	0.855571	0.918269	FSTL4
ENSG00000053254	2086.19	0.409389	0.0594926	6.88135	5.93e-12	5.38e-11	FOXN3
ENSG00000053371	2620.69	-0.236515	0.0557331	-4.24372	2.2e-05	9.52e-05	AKR7A2
ENSG00000053372	5666.84	0.242331	0.0663888	3.65018	0.000262059	0.000960817	MRTO4
ENSG00000053501	513.881	0.110282	0.10511	1.0492	0.294085	0.452453	USE1
ENSG00000053524	146.497	-0.459882	0.247633	-1.85711	0.0632954	0.133871	MCF2L2
ENSG00000053747	4587.77	-0.120442	0.0436787	-2.75745	0.00582546	0.0165112	LAMA3
ENSG00000053770	1477.2	-0.145959	0.0879934	-1.65875	0.0971662	0.190728	AP5M1
ENSG00000053900	1208.04	-0.324218	0.0755157	-4.29339	1.76e-05	7.72e-05	ANAPC4
ENSG00000053918	277.21	0.225182	0.13765	1.6359	0.101861	0.198281	KCNQ1
ENSG00000054116	2864.4	-0.103212	0.0523474	-1.97168	0.0486465	0.107059	TRAPPC3
ENSG00000054118	18815.8	0.319399	0.0351957	9.07496	1.14e-19	1.84e-18	THRAP3
ENSG00000054148	4491.54	-0.00755253	0.0696997	-0.108358	0.913712	0.952335	PHPT1
ENSG00000054179	731.108	-0.746193	0.0878501	-8.49394	2e-17	2.79e-16	ENTPD2
ENSG00000054219	24.2333	-0.227229	0.451564	-0.503205	0.61482	0.751544	LY75
ENSG00000054267	2244.03	0.481927	0.0634726	7.59268	3.13e-14	3.47e-13	ARID4B
ENSG00000054277	108.477	0.917269	0.221845	4.13473	3.55e-05	0.0001491	OPN3
ENSG00000054282	870.694	-0.0447795	0.112043	-0.399662	0.689406	0.806514	SDCCAG8
ENSG00000054356	9.178	1.45645	1.14756	1.26917	0.204379	0.344583	PTPRN
ENSG00000054392	556.22	-0.880412	0.111807	-7.87439	3.42e-15	4.06e-14	HHAT
ENSG00000054523	7037.04	0.0614137	0.0446808	1.3745	0.169287	0.297482	KIF1B
ENSG00000054598	838.614	0.293079	0.0924642	3.16965	0.00152622	0.00487515	FOXC1
ENSG00000054611	971.706	0.00548624	0.0731287	0.0750217	0.940197	0.967745	TBC1D22A
ENSG00000054654	6771.89	0.55051	0.0838776	6.56325	5.26e-11	4.35e-10	SYNE2
ENSG00000054690	2770.81	-0.153633	0.0639263	-2.40328	0.0162487	0.0412179	PLEKHH1
ENSG00000054793	3701.59	-0.547211	0.047831	-11.4405	2.62e-30	8.03e-29	ATP9A
ENSG00000054965	5182.99	-0.0083622	0.0556424	-0.150285	0.88054	0.932664	FAM168A
ENSG00000054967	1782.62	0.59258	0.0754962	7.84914	4.19e-15	4.94e-14	RELT
ENSG00000054983	11.9865	0.609176	0.611938	0.995487	0.3195	0.480424	GALC
ENSG00000055044	6945.15	0.234304	0.0415331	5.64137	1.69e-08	1.06e-07	NOP58
ENSG00000055070	13905.1	0.456376	0.053411	8.54462	1.29e-17	1.82e-16	SZRD1
ENSG00000055118	736.237	0.423229	0.0959535	4.41077	1.03e-05	4.67e-05	KCNH2
ENSG00000055130	4393.22	-0.312833	0.0457374	-6.83977	7.93e-12	7.12e-11	CUL1
ENSG00000055147	947.159	-0.281881	0.0824272	-3.41976	0.000626772	0.00215234	FAM114A2
ENSG00000055163	15223.3	0.153283	0.0454877	3.36977	0.000752296	0.00254601	CYFIP2
ENSG00000055208	4174.23	-0.188982	0.0664288	-2.84488	0.00444278	0.012908	TAB2
ENSG00000055211	989	-0.554241	0.0738761	-7.5023	6.27e-14	6.77e-13	GINM1
ENSG00000055332	4895.45	-0.186406	0.0726158	-2.56701	0.0102579	0.0273518	EIF2AK2
ENSG00000055483	6250.91	0.61014	0.0502799	12.1349	6.9e-34	2.59e-32	USP36
ENSG00000055609	5272.24	0.967638	0.0748299	12.9312	3e-38	1.45e-36	KMT2C
ENSG00000055732	809.052	-0.967632	0.084093	-11.5067	1.22e-30	3.83e-29	MCOLN3
ENSG00000055813	5.55651	-0.342713	0.879893	-0.389493	0.696911	0.811615	CCDC85A
ENSG00000055917	5834.25	0.300908	0.0600839	5.00813	5.5e-07	2.93e-06	PUM2
ENSG00000055950	2900.91	0.321675	0.0853796	3.76759	0.00016483	0.000622296	MRPL43
ENSG00000055955	77.5279	-0.355451	0.290737	-1.22259	0.221486	0.366053	ITIH4
ENSG00000055957	2.57685	-0.439516	1.74574	-0.251765	0.801223	0.883083	ITIH1
ENSG00000056050	444.235	-0.0539212	0.112244	-0.480394	0.630947	0.76435	HPF1
ENSG00000056097	7106.68	-0.022429	0.0453861	-0.494181	0.621178	0.756463	ZFR
ENSG00000056277	647.735	0.109661	0.0902786	1.2147	0.224481	0.36944	ZNF280C
ENSG00000056487	2.82019	-0.236954	1.20842	-0.196086	0.844543	0.911342	PHF21B
ENSG00000056558	210.145	-0.529522	0.156497	-3.3836	0.000715433	0.00243078	TRAF1
ENSG00000056586	4631.74	-0.466013	0.0618323	-7.53672	4.82e-14	5.26e-13	RC3H2
ENSG00000056736	1192.4	-0.568437	0.075009	-7.57825	3.5e-14	3.88e-13	IL17RB
ENSG00000056972	1919.87	0.465074	0.0716513	6.49079	8.54e-11	6.92e-10	TRAF3IP2
ENSG00000057019	43809.2	0.288044	0.0623241	4.6217	3.81e-06	1.82e-05	DCBLD2
ENSG00000057252	1825.68	-0.580011	0.0756491	-7.66713	1.76e-14	1.99e-13	SOAT1
ENSG00000057294	1668.9	-0.0685694	0.0662614	-1.03483	0.300747	0.459764	PKP2
ENSG00000057468	52.6893	0.759351	0.298749	2.54177	0.0110293	0.0291509	MSH4
ENSG00000057608	7704	0.0697838	0.0571225	1.22165	0.221839	0.366442	GDI2
ENSG00000057657	1001.19	1.1319	0.0914284	12.3802	3.35e-35	1.35e-33	PRDM1
ENSG00000057663	1003.4	-0.569866	0.110396	-5.16201	2.44e-07	1.35e-06	ATG5
ENSG00000057704	911.877	0.10656	0.0833791	1.27801	0.201244	0.340514	TMCC3
ENSG00000057757	2610.02	0.362793	0.0534921	6.78218	1.18e-11	1.04e-10	PITHD1
ENSG00000057935	2559.8	0.16655	0.0653086	2.5502	0.010766	0.0285455	MTA3
ENSG00000058056	2275.39	-0.216829	0.109456	-1.98097	0.0475942	0.105094	USP13
ENSG00000058063	2289.25	-0.100427	0.102976	-0.975244	0.329439	0.490737	ATP11B
ENSG00000058085	5418.28	-0.489835	0.0425249	-11.5188	1.06e-30	3.35e-29	LAMC2
ENSG00000058091	451.614	0.262527	0.201474	1.30303	0.192564	0.329276	CDK14
ENSG00000058262	28460.3	0.161214	0.0391905	4.11359	3.9e-05	0.000162542	SEC61A1
ENSG00000058272	3193.65	0.177577	0.105291	1.68654	0.0916928	0.18191	PPP1R12A
ENSG00000058335	165.782	-2.37251	0.212245	-11.1782	5.22e-29	1.47e-27	RASGRF1
ENSG00000058404	100.518	-0.900179	0.277323	-3.24596	0.00117057	0.00381963	CAMK2B
ENSG00000058453	1072.16	-2.72e-05	0.0869958	-0.000313135	0.99975	0.999792	CROCC
ENSG00000058600	2668.68	0.298243	0.0893227	3.33894	0.00084099	0.00282251	POLR3E
ENSG00000058668	8758.35	-0.421919	0.0433068	-9.74257	1.98e-22	3.87e-21	ATP2B4
ENSG00000058673	8780.05	0.241529	0.0401872	6.01009	1.85e-09	1.3e-08	ZC3H11A
ENSG00000058729	1083.36	0.273277	0.11154	2.45003	0.0142844	0.0367947	RIOK2
ENSG00000058799	975.703	0.0112905	0.0736784	0.15324	0.878209	0.931232	YIPF1
ENSG00000058804	2798.64	-0.25328	0.0511932	-4.94752	7.52e-07	3.93e-06	NDC1
ENSG00000058866	832.292	-0.286002	0.108813	-2.62837	0.00857942	0.023311	DGKG
ENSG00000059122	3205.1	0.237061	0.0815932	2.90541	0.00366775	0.0108361	FLYWCH1
ENSG00000059145	1105.29	-0.631318	0.112013	-5.63609	1.74e-08	1.09e-07	UNKL
ENSG00000059377	45.8202	-1.0374	0.335279	-3.09413	0.00197393	0.00616671	TBXAS1
ENSG00000059378	1442.51	-0.218222	0.071633	-3.04639	0.00231605	0.00714103	PARP12
ENSG00000059573	7453.28	-0.0249688	0.0468855	-0.532549	0.594346	0.734915	ALDH18A1
ENSG00000059588	1259.86	-0.911518	0.0744423	-12.2446	1.8e-34	7.02e-33	TARBP1
ENSG00000059691	1688.04	-0.898884	0.0726716	-12.3691	3.84e-35	1.55e-33	GATB
ENSG00000059728	601.741	1.09018	0.106703	10.2169	1.67e-24	3.66e-23	MXD1
ENSG00000059758	1125.63	0.511633	0.081947	6.24346	4.28e-10	3.24e-09	CDK17
ENSG00000059769	547.453	0.40002	0.0989974	4.04071	5.33e-05	0.000217138	DNAJC25
ENSG00000059804	130.435	-1.84174	0.226857	-8.1185	4.72e-16	5.91e-15	SLC2A3
ENSG00000059915	272.519	-0.19968	0.155574	-1.28351	0.199315	0.337925	PSD
ENSG00000060069	1675.83	0.661321	0.0937206	7.0563	1.71e-12	1.64e-11	CTDP1
ENSG00000060138	20932.3	0.445404	0.048797	9.12768	7e-20	1.15e-18	YBX3
ENSG00000060140	771.975	0.135143	0.107983	1.25152	0.210747	0.352587	STYK1
ENSG00000060237	11711.1	-0.0810006	0.0426163	-1.9007	0.0573418	0.123089	WNK1
ENSG00000060339	6557.63	0.108256	0.0689866	1.56923	0.116595	0.221802	CCAR1
ENSG00000060491	3638.35	0.41624	0.0748989	5.55736	2.74e-08	1.69e-07	OGFR
ENSG00000060558	92.5958	0.0689934	0.234033	0.294802	0.768145	0.861153	GNA15
ENSG00000060566	58.5958	-1.5243	0.298125	-5.11297	3.17e-07	1.74e-06	CREB3L3
ENSG00000060642	579.671	-1.66033	0.100731	-16.4828	4.88e-61	5.81e-59	PIGV
ENSG00000060656	7537.32	-0.154117	0.0450444	-3.42146	0.000622864	0.00214068	PTPRU
ENSG00000060688	5171.86	0.00726628	0.0469831	0.154657	0.877092	0.930678	SNRNP40
ENSG00000060709	6.26554	1.28433	1.01458	1.26588	0.205557	0.34608	RIMBP2
ENSG00000060718	17.609	0.0844413	0.551427	0.153132	0.878294	0.931243	COL11A1
ENSG00000060749	4288.77	0.0564993	0.0510011	1.10781	0.267946	0.422453	QSER1
ENSG00000060762	753.281	-0.302558	0.0901791	-3.35508	0.000793412	0.00267143	MPC1
ENSG00000060971	2636.97	-0.272072	0.0593565	-4.58369	4.57e-06	2.16e-05	ACAA1
ENSG00000060982	3.3077	0.0184399	1.1301	0.0163171	0.986981	0.992613	BCAT1
ENSG00000061273	2348.52	0.0479811	0.0543186	0.883326	0.37706	0.54097	HDAC7
ENSG00000061337	1292.82	0.358361	0.0758903	4.72209	2.33e-06	1.15e-05	LZTS1
ENSG00000061455	42.2411	0.481359	0.55949	0.860354	0.389594	0.553589	PRDM6
ENSG00000061656	76.4608	-1.14541	0.354273	-3.23313	0.0012244	0.0039822	SPAG4
ENSG00000061676	4601.01	-0.921355	0.0718267	-12.8275	1.15e-37	5.29e-36	NCKAP1
ENSG00000061794	1996.15	-0.375328	0.0599828	-6.25726	3.92e-10	2.97e-09	MRPS35
ENSG00000061936	4567.9	0.48794	0.0483176	10.0986	5.6e-24	1.2e-22	SFSWAP
ENSG00000061938	1650.2	-0.203731	0.115656	-1.76153	0.0781493	0.159622	TNK2
ENSG00000061987	3316.2	-0.0948838	0.0784085	-1.21012	0.226232	0.371541	MON2
ENSG00000062038	13014.2	-0.373527	0.0372583	-10.0253	1.18e-23	2.48e-22	CDH3
ENSG00000062194	2910.52	0.278552	0.0496703	5.60802	2.05e-08	1.28e-07	GPBP1
ENSG00000062282	388.927	-0.75806	0.130412	-5.81281	6.14e-09	4.06e-08	DGAT2
ENSG00000062370	189.275	0.637436	0.173344	3.6773	0.000235716	0.000870997	ZNF112
ENSG00000062485	15071.3	-0.0453282	0.0404958	-1.11933	0.262999	0.416905	CS
ENSG00000062524	764.934	-1.61363	0.0993864	-16.2359	2.81e-59	3.15e-57	LTK
ENSG00000062582	1802.29	0.130422	0.0671661	1.94178	0.052164	0.11369	MRPS24
ENSG00000062598	2121.36	-0.0506029	0.0609309	-0.830496	0.406258	0.569357	ELMO2
ENSG00000062650	3695.1	0.0985011	0.0528345	1.86434	0.0622746	0.132013	WAPL
ENSG00000062716	5171.86	0.0274182	0.0453502	0.604589	0.545452	0.69641	VMP1
ENSG00000062725	2938.97	0.145151	0.0981898	1.47827	0.139336	0.25547	APPBP2
ENSG00000062822	3115.03	0.494386	0.0995697	4.96523	6.86e-07	3.61e-06	POLD1
ENSG00000063015	4.79428	0.111089	1.23944	0.0896284	0.928583	0.96103	SEZ6
ENSG00000063046	53128.4	0.581756	0.0324206	17.944	5.34e-72	9.62e-70	EIF4B
ENSG00000063127	157.721	-0.599924	0.254434	-2.35788	0.0183797	0.0458889	SLC6A16
ENSG00000063169	550.843	0.859472	0.0956689	8.98383	2.62e-19	4.12e-18	BICRA
ENSG00000063176	560.138	0.1052	0.11478	0.916539	0.359384	0.522494	SPHK2
ENSG00000063177	32810.2	0.712886	0.0544496	13.0926	3.63e-39	1.84e-37	RPL18
ENSG00000063180	447.195	-0.921451	0.151707	-6.07388	1.25e-09	8.96e-09	CA11
ENSG00000063241	1400.57	0.0862673	0.0832983	1.03564	0.300368	0.459381	ISOC2
ENSG00000063244	13507.7	0.379987	0.0584766	6.49811	8.13e-11	6.6e-10	U2AF2
ENSG00000063245	2755.42	0.429353	0.102404	4.19274	2.76e-05	0.000117547	EPN1
ENSG00000063322	2809.08	-0.180564	0.053288	-3.38845	0.000702885	0.00239367	MED29
ENSG00000063438	1097.34	0.365695	0.100726	3.6306	0.000282762	0.00103054	AHRR
ENSG00000063587	2089.76	0.144233	0.0665343	2.1678	0.030174	0.070954	ZNF275
ENSG00000063601	2569.51	-0.148446	0.0541533	-2.74121	0.00612126	0.0172519	MTMR1
ENSG00000063660	8081.57	0.469343	0.0812755	5.77471	7.71e-09	5.03e-08	GPC1
ENSG00000063761	483.002	0.0264202	0.108265	0.244033	0.807205	0.887061	ADCK1
ENSG00000063854	1395.82	-0.718954	0.0827069	-8.69279	3.54e-18	5.15e-17	HAGH
ENSG00000063978	6265.12	0.459572	0.0400306	11.4805	1.65e-30	5.15e-29	RNF4
ENSG00000064012	2800.17	0.193336	0.0599217	3.22648	0.00125324	0.00406702	CASP8
ENSG00000064042	789.923	-0.210858	0.0941606	-2.23935	0.0251332	0.0604002	LIMCH1
ENSG00000064102	2075.18	-0.101665	0.0581375	-1.74871	0.0803417	0.163167	INTS13
ENSG00000064115	6882.26	0.125118	0.0650801	1.92252	0.0545403	0.118119	TM7SF3
ENSG00000064195	7.79981	-1.12853	0.943649	-1.19592	0.231727	0.378603	DLX3
ENSG00000064199	389.156	-1.01209	0.150376	-6.7304	1.69e-11	1.47e-10	SPA17
ENSG00000064218	2.69042	2.71668	1.52401	1.78259	0.0746537	0.1538	DMRT3
ENSG00000064225	200.687	-0.0495731	0.214935	-0.230643	0.817592	0.894084	ST3GAL6
ENSG00000064270	1216.31	-0.295793	0.0995037	-2.97268	0.0029521	0.00889183	ATP2C2
ENSG00000064300	1797.26	-0.226684	0.0660605	-3.43145	0.000600358	0.00207033	NGFR
ENSG00000064309	755.965	-0.662833	0.102409	-6.47238	9.65e-11	7.77e-10	CDON
ENSG00000064313	4788.28	-0.265963	0.0587907	-4.5239	6.07e-06	2.83e-05	TAF2
ENSG00000064393	6254.14	0.370579	0.0529636	6.99686	2.62e-12	2.46e-11	HIPK2
ENSG00000064419	5815.31	-0.00443688	0.0441207	-0.100562	0.919898	0.956234	TNPO3
ENSG00000064490	2061.1	0.313889	0.0684989	4.58239	4.6e-06	2.17e-05	RFXANK
ENSG00000064545	2077.82	0.252876	0.104582	2.41796	0.0156077	0.0397248	TMEM161A
ENSG00000064547	989.232	0.0865634	0.0893578	0.968728	0.332681	0.494183	LPAR2
ENSG00000064601	5541.37	-0.34309	0.0487669	-7.0353	1.99e-12	1.89e-11	CTSA
ENSG00000064607	8303.32	0.0541521	0.0452156	1.19764	0.231056	0.377803	SUGP2
ENSG00000064651	2153.39	-0.0963167	0.091788	-1.04934	0.294022	0.452385	SLC12A2
ENSG00000064652	343.04	0.0874921	0.136972	0.63876	0.522979	0.677253	SNX24
ENSG00000064655	10.3358	-0.487457	0.666396	-0.731482	0.464485	0.624528	EYA2
ENSG00000064666	10807.4	-0.799449	0.05052	-15.8244	2.11e-56	2.16e-54	CNN2
ENSG00000064687	3811.81	-0.682295	0.0639272	-10.673	1.36e-26	3.34e-25	ABCA7
ENSG00000064692	10.2249	1.73766	0.716605	2.42485	0.0153146	0.0390741	SNCAIP
ENSG00000064703	1963.47	0.196199	0.0651184	3.01295	0.00258719	0.00788666	DDX20
ENSG00000064726	3727.18	-0.356006	0.0716413	-4.96929	6.72e-07	3.54e-06	BTBD1
ENSG00000064763	239.782	-0.565951	0.160375	-3.52892	0.000417253	0.00147828	FAR2
ENSG00000064787	36.2652	0.433792	0.429694	1.00954	0.312717	0.472718	BCAS1
ENSG00000064886	12.0775	0.125472	0.69404	0.180784	0.856537	0.918801	CHI3L2
ENSG00000064932	2228.28	0.434732	0.068653	6.33231	2.42e-10	1.87e-09	SBNO2
ENSG00000064933	1010.51	-0.543148	0.0926165	-5.86448	4.51e-09	3.02e-08	PMS1
ENSG00000064961	2765.73	-0.336983	0.0823106	-4.09404	4.24e-05	0.00017583	HMG20B
ENSG00000064989	69.5563	0.181342	0.330628	0.548478	0.583364	0.726722	CALCRL
ENSG00000064995	1615.06	-0.652209	0.0749586	-8.70092	3.29e-18	4.8e-17	TAF11
ENSG00000064999	2956.54	0.32273	0.0608719	5.30178	1.15e-07	6.6e-07	ANKS1A
ENSG00000065000	10071.8	-0.184744	0.047496	-3.88968	0.000100378	0.000392279	AP3D1
ENSG00000065029	1883.79	-0.323301	0.0686472	-4.7096	2.48e-06	1.22e-05	ZNF76
ENSG00000065054	736.271	0.111021	0.147416	0.753117	0.451379	0.61345	SLC9A3R2
ENSG00000065057	607.416	0.103458	0.144428	0.716327	0.473789	0.633347	NTHL1
ENSG00000065060	4083.47	-0.290296	0.048002	-6.04758	1.47e-09	1.05e-08	UHRF1BP1
ENSG00000065135	5410.38	0.241175	0.0447737	5.38652	7.18e-08	4.23e-07	GNAI3
ENSG00000065150	16377.6	-0.13817	0.0448896	-3.07799	0.00208403	0.00648155	IPO5
ENSG00000065154	10113.7	-0.231441	0.049137	-4.71011	2.48e-06	1.22e-05	OAT
ENSG00000065183	6060.88	0.571758	0.0502175	11.3856	4.93e-30	1.48e-28	WDR3
ENSG00000065243	2575.29	0.108677	0.0867363	1.25296	0.21022	0.351896	PKN2
ENSG00000065268	2182.91	-0.471323	0.0845103	-5.5771	2.45e-08	1.52e-07	WDR18
ENSG00000065308	5697.75	0.474455	0.0450677	10.5276	6.45e-26	1.52e-24	TRAM2
ENSG00000065320	1573.88	-0.303784	0.0737152	-4.12106	3.77e-05	0.000157785	NTN1
ENSG00000065328	5692.05	0.30904	0.0484665	6.37637	1.81e-10	1.42e-09	MCM10
ENSG00000065357	8421.06	-0.619548	0.0501488	-12.3542	4.62e-35	1.85e-33	DGKA
ENSG00000065361	3396.09	-0.156736	0.0697359	-2.24756	0.0246043	0.0593059	ERBB3
ENSG00000065371	3.88799	-1.24552	1.36804	-0.91044	0.36259	0.525848	ROPN1
ENSG00000065413	339.988	0.300879	0.183603	1.63875	0.101265	0.197369	ANKRD44
ENSG00000065427	12591.1	-0.193308	0.0436405	-4.42956	9.44e-06	4.3e-05	KARS1
ENSG00000065457	2446.29	-0.226963	0.112775	-2.01253	0.0441642	0.0985113	ADAT1
ENSG00000065485	1945.9	-0.555664	0.065286	-8.51123	1.72e-17	2.42e-16	PDIA5
ENSG00000065491	970.148	-0.423045	0.0788437	-5.36562	8.07e-08	4.73e-07	TBC1D22B
ENSG00000065518	3268.96	0.235142	0.0647215	3.63314	0.000279992	0.00102163	NDUFB4
ENSG00000065526	14922.9	0.808573	0.0448336	18.035	1.03e-72	1.89e-70	SPEN
ENSG00000065534	674.448	-1.24056	0.109815	-11.2968	1.36e-29	3.97e-28	MYLK
ENSG00000065548	4110.61	0.397497	0.0483328	8.22416	1.97e-16	2.55e-15	ZC3H15
ENSG00000065559	2781.33	0.189662	0.0576292	3.29108	0.000998036	0.00329654	MAP2K4
ENSG00000065600	1001.19	0.115586	0.082466	1.40162	0.161027	0.286183	PACC1
ENSG00000065609	5.54374	-0.327774	1.11653	-0.293564	0.769091	0.861904	SNAP91
ENSG00000065613	5936.29	0.410632	0.0479116	8.57062	1.03e-17	1.46e-16	SLK
ENSG00000065615	890.675	0.340225	0.09276	3.6678	0.000244647	0.00090147	CYB5R4
ENSG00000065618	5208.5	1.89108	0.0515665	36.6726	2e-294	1.66e-290	COL17A1
ENSG00000065621	5515.47	-0.654315	0.0518602	-12.6169	1.7e-36	7.48e-35	GSTO2
ENSG00000065665	380.773	-0.171673	0.146148	-1.17465	0.240133	0.38959	SEC61A2
ENSG00000065675	184.568	0.16979	0.172288	0.985501	0.324378	0.484955	PRKCQ
ENSG00000065717	824.567	-0.654306	0.091955	-7.11551	1.12e-12	1.08e-11	TLE2
ENSG00000065802	4039.84	0.0652028	0.070662	0.922742	0.356141	0.518961	ASB1
ENSG00000065809	1468.39	0.382257	0.0997796	3.83101	0.000127617	0.000490609	FAM107B
ENSG00000065833	2985.21	-0.325058	0.0675715	-4.81058	1.5e-06	7.58e-06	ME1
ENSG00000065882	4090.95	-0.00375355	0.0594029	-0.063188	0.949617	0.973188	TBC1D1
ENSG00000065883	1731.98	0.191673	0.0866353	2.21241	0.0269381	0.0641526	CDK13
ENSG00000065911	15578.2	0.202881	0.0368935	5.4991	3.82e-08	2.32e-07	MTHFD2
ENSG00000065923	2081.13	-0.119575	0.0797216	-1.49991	0.133639	0.247032	SLC9A7
ENSG00000065970	3079.68	-0.234598	0.052833	-4.44037	8.98e-06	4.1e-05	FOXJ2
ENSG00000065978	49654.1	-0.0347389	0.0411143	-0.844936	0.398147	0.561439	YBX1
ENSG00000065989	2964.58	0.198721	0.0539121	3.68602	0.000227791	0.000843333	PDE4A
ENSG00000066027	1044.21	-0.386636	0.0886247	-4.36262	1.29e-05	5.76e-05	PPP2R5A
ENSG00000066044	6539.63	0.522101	0.0415661	12.5607	3.47e-36	1.5e-34	ELAVL1
ENSG00000066056	45.1392	0.192164	0.375052	0.512366	0.608395	0.746109	TIE1
ENSG00000066084	6388	0.250798	0.0480555	5.21893	1.8e-07	1.01e-06	DIP2B
ENSG00000066117	7895.25	0.902641	0.0447184	20.185	1.33e-90	4.2e-88	SMARCD1
ENSG00000066135	5675.88	0.449124	0.055248	8.12923	4.32e-16	5.43e-15	KDM4A
ENSG00000066136	3591.78	0.688918	0.0551161	12.4994	7.52e-36	3.18e-34	NFYC
ENSG00000066185	39.0243	-1.54447	0.368546	-4.19071	2.78e-05	0.000118443	ZMYND12
ENSG00000066230	213.587	0.184941	0.14866	1.24406	0.213478	0.355943	SLC9A3
ENSG00000066248	372.442	-1.2922	0.127251	-10.1547	3.16e-24	6.83e-23	NGEF
ENSG00000066279	1888.28	0.13793	0.0884924	1.55866	0.119076	0.225562	ASPM
ENSG00000066294	22.5562	0.951021	0.48541	1.95921	0.0500879	0.10971	CD84
ENSG00000066322	5010.33	-0.946089	0.0477404	-19.8174	2.11e-87	6e-85	ELOVL1
ENSG00000066336	4.22779	-0.408853	1.03675	-0.39436	0.693315	0.808872	SPI1
ENSG00000066379	1407.28	0.441662	0.0710727	6.21423	5.16e-10	3.85e-09	POLR1H
ENSG00000066382	2.93321	-0.608529	1.21122	-0.502409	0.61538	0.751971	MPPED2
ENSG00000066405	4.94816	0.523595	1.0104	0.518205	0.604315	0.742693	CLDN18
ENSG00000066422	2228.6	0.345242	0.0590387	5.84773	4.98e-09	3.32e-08	ZBTB11
ENSG00000066427	1705	0.576567	0.0692668	8.32386	8.51e-17	1.13e-15	ATXN3
ENSG00000066455	1796.89	-0.0661615	0.0741722	-0.891998	0.372394	0.53615	GOLGA5
ENSG00000066468	1766.44	0.042436	0.0694115	0.611368	0.540956	0.692719	FGFR2
ENSG00000066557	816.181	-0.0335393	0.0900865	-0.372302	0.709668	0.821274	LRRC40
ENSG00000066583	1807.61	0.3287	0.0575286	5.71369	1.11e-08	7.1e-08	ISOC1
ENSG00000066629	867.467	0.0440181	0.114574	0.38419	0.700837	0.814357	EML1
ENSG00000066651	1149.54	-0.809738	0.0981703	-8.2483	1.61e-16	2.1e-15	TRMT11
ENSG00000066654	2642.8	0.0771478	0.0607986	1.26891	0.204474	0.344697	THUMPD1
ENSG00000066697	1490.49	-0.172063	0.0665619	-2.58502	0.00973747	0.0261144	MSANTD3
ENSG00000066735	509.543	0.150906	0.166862	0.904377	0.365795	0.529208	KIF26A
ENSG00000066739	1442.62	0.417096	0.100909	4.13341	3.57e-05	0.000149911	ATG2B
ENSG00000066777	2204.47	0.217635	0.0927394	2.34674	0.0189387	0.047148	ARFGEF1
ENSG00000066813	4.51624	-1.03211	1.41877	-0.727471	0.466938	0.626833	ACSM2B
ENSG00000066827	417.617	0.492172	0.126767	3.8825	0.000103386	0.000403405	ZFAT
ENSG00000066855	1696.32	-0.279787	0.0669337	-4.18006	2.91e-05	0.000123644	MTFR1
ENSG00000066923	677.06	-0.283672	0.0891292	-3.1827	0.00145909	0.00467983	STAG3
ENSG00000066926	3027.1	0.234372	0.063436	3.69462	0.000220214	0.000816488	FECH
ENSG00000066933	1441.8	0.0861731	0.0724845	1.18885	0.234499	0.382308	MYO9A
ENSG00000067057	15848	-0.630452	0.0468702	-13.451	3.04e-41	1.7e-39	PFKP
ENSG00000067064	2451.31	-0.974812	0.0701355	-13.899	6.42e-44	4e-42	IDI1
ENSG00000067066	2586.51	0.385852	0.0632368	6.1017	1.05e-09	7.6e-09	SP100
ENSG00000067082	2469.18	-0.532895	0.0642698	-8.29154	1.12e-16	1.48e-15	KLF6
ENSG00000067113	352.591	0.0896471	0.133607	0.670976	0.502236	0.659156	PLPP1
ENSG00000067141	3776.89	0.510114	0.0708952	7.19533	6.23e-13	6.19e-12	NEO1
ENSG00000067167	2669.16	-0.443038	0.0585872	-7.56203	3.97e-14	4.37e-13	TRAM1
ENSG00000067177	2924.81	0.0124299	0.052901	0.234966	0.814235	0.891889	PHKA1
ENSG00000067182	3325.74	0.249195	0.0716765	3.47667	0.000507686	0.00177258	TNFRSF1A
ENSG00000067191	748.747	-0.627108	0.110982	-5.65054	1.6e-08	1.01e-07	CACNB1
ENSG00000067208	934.848	-0.0495796	0.125085	-0.396366	0.691835	0.808223	EVI5
ENSG00000067221	221.142	-0.16981	0.194998	-0.87083	0.383847	0.547781	STOML1
ENSG00000067225	116134	-0.105138	0.0362286	-2.90206	0.00370715	0.0109461	PKM
ENSG00000067248	2198.26	0.0452162	0.0655834	0.689447	0.490542	0.648304	DHX29
ENSG00000067334	4452.84	-0.108107	0.0570442	-1.89515	0.0580727	0.124412	DNTTIP2
ENSG00000067365	1377.03	0.426707	0.0724802	5.88722	3.93e-09	2.65e-08	METTL22
ENSG00000067369	5877.49	-0.288158	0.0600833	-4.79597	1.62e-06	8.12e-06	TP53BP1
ENSG00000067445	2.74376	0.691704	1.35523	0.510394	0.609775	0.747201	TRO
ENSG00000067533	1964.5	0.258363	0.068902	3.74971	0.000177037	0.000665172	RRP15
ENSG00000067560	25551.8	-0.117923	0.0350154	-3.36775	0.000757856	0.00256274	RHOA
ENSG00000067596	7375.03	0.281679	0.0459292	6.1329	8.63e-10	6.3e-09	DHX8
ENSG00000067601	554.655	0.169148	0.110561	1.52991	0.126038	0.235858	PMS2P4
ENSG00000067606	2007.08	-0.088171	0.0639028	-1.37977	0.167658	0.295249	PRKCZ
ENSG00000067704	5880.87	-0.702485	0.0544531	-12.9007	4.46e-38	2.13e-36	IARS2
ENSG00000067715	985.02	0.599061	0.081762	7.32689	2.36e-13	2.43e-12	SYT1
ENSG00000067798	807.477	0.337372	0.108327	3.11438	0.00184334	0.0057949	NAV3
ENSG00000067829	2215.6	-0.373194	0.0610385	-6.11408	9.71e-10	7.05e-09	IDH3G
ENSG00000067836	554.879	-0.382676	0.106735	-3.58529	0.000336705	0.00121091	ROGDI
ENSG00000067840	6.25751	-1.89963	1.03838	-1.82942	0.0673373	0.140978	PDZD4
ENSG00000067842	5.2422	-0.463847	1.01221	-0.458252	0.646771	0.775636	ATP2B3
ENSG00000067900	3944.96	0.369181	0.079297	4.65568	3.23e-06	1.56e-05	ROCK1
ENSG00000067955	2774.44	0.30797	0.0523784	5.87973	4.11e-09	2.77e-08	CBFB
ENSG00000067992	1836.88	0.342538	0.0861413	3.97647	6.99e-05	0.000280135	PDK3
ENSG00000068001	3000.63	-0.0507977	0.0721598	-0.703962	0.481457	0.640232	HYAL2
ENSG00000068024	1491.07	0.973661	0.0959023	10.1526	3.23e-24	6.97e-23	HDAC4
ENSG00000068028	1255.61	0.0307345	0.0774118	0.397026	0.691348	0.80788	RASSF1
ENSG00000068078	2193.92	0.227807	0.0993626	2.29269	0.0218661	0.0534677	FGFR3
ENSG00000068079	835.325	-0.254179	0.0898413	-2.8292	0.00466638	0.0134919	IFI35
ENSG00000068097	3104.69	0.129845	0.0599774	2.16491	0.0303947	0.0713659	HEATR6
ENSG00000068120	3832.6	-0.577303	0.0542441	-10.6427	1.89e-26	4.6e-25	COASY
ENSG00000068137	1445.66	-0.121077	0.0669132	-1.80947	0.0703787	0.146232	PLEKHH3
ENSG00000068305	2664.23	0.615546	0.0639776	9.62128	6.5e-22	1.22e-20	MEF2A
ENSG00000068308	2835.31	0.0567601	0.0562259	1.0095	0.312734	0.472718	OTUD5
ENSG00000068323	1423.76	0.0659344	0.0757427	0.870505	0.384025	0.547947	TFE3
ENSG00000068354	877.223	0.569123	0.0824619	6.90165	5.14e-12	4.69e-11	TBC1D25
ENSG00000068366	3307.96	0.00908624	0.0631628	0.143854	0.885616	0.935439	ACSL4
ENSG00000068383	640.692	0.185292	0.09421	1.9668	0.0492066	0.108083	INPP5A
ENSG00000068394	2073.72	0.0178875	0.0738797	0.242116	0.80869	0.887991	GPKOW
ENSG00000068400	3396.99	-0.273252	0.0491521	-5.55931	2.71e-08	1.67e-07	GRIPAP1
ENSG00000068438	2601.51	-0.698746	0.0645993	-10.8166	2.87e-27	7.36e-26	FTSJ1
ENSG00000068489	6271.97	-0.468491	0.0447428	-10.4708	1.18e-25	2.75e-24	PRR11
ENSG00000068615	592.04	-0.908028	0.134395	-6.75643	1.41e-11	1.24e-10	REEP1
ENSG00000068650	5648.35	-0.078964	0.0698205	-1.13096	0.258073	0.411257	ATP11A
ENSG00000068654	15031.5	0.400842	0.0354722	11.3002	1.31e-29	3.83e-28	POLR1A
ENSG00000068697	3969.86	0.280897	0.0470136	5.9748	2.3e-09	1.6e-08	LAPTM4A
ENSG00000068724	2084.26	-0.102625	0.0651857	-1.57435	0.115406	0.220009	TTC7A
ENSG00000068745	7193.33	0.248681	0.0416453	5.97142	2.35e-09	1.63e-08	IP6K2
ENSG00000068784	1310.16	-0.301504	0.0745729	-4.04308	5.28e-05	0.000215275	SRBD1
ENSG00000068796	3159.75	0.105363	0.0643688	1.63686	0.10166	0.197995	KIF2A
ENSG00000068831	395.575	-0.493452	0.134836	-3.65963	0.000252577	0.000928911	RASGRP2
ENSG00000068878	5710.89	-0.418475	0.0756294	-5.53324	3.14e-08	1.93e-07	PSME4
ENSG00000068885	939.956	-0.958093	0.102358	-9.36018	7.96e-21	1.38e-19	IFT80
ENSG00000068903	1786.26	0.0708519	0.0594526	1.19174	0.233364	0.380854	SIRT2
ENSG00000068912	1527.77	-0.252053	0.0695372	-3.62472	0.000289276	0.00105213	ERLEC1
ENSG00000068971	830.639	-0.51944	0.0896913	-5.79141	6.98e-09	4.58e-08	PPP2R5B
ENSG00000068976	68.3362	-0.00871466	0.281418	-0.0309669	0.975296	0.986489	PYGM
ENSG00000069011	539.246	0.230139	0.158787	1.44935	0.147239	0.266871	PITX1
ENSG00000069020	1304.06	1.72523	0.092365	18.6784	7.42e-78	1.51e-75	MAST4
ENSG00000069122	12.8735	0.573022	0.682688	0.839362	0.401266	0.564623	ADGRF5
ENSG00000069188	31.9665	-0.797565	0.468331	-1.70299	0.0885692	0.177004	SDK2
ENSG00000069248	4266.83	0.219273	0.19165	1.14414	0.252567	0.404725	NUP133
ENSG00000069275	12979.7	-0.818951	0.0770628	-10.6271	2.23e-26	5.4e-25	NUCKS1
ENSG00000069329	6767.83	-0.119711	0.048715	-2.45738	0.0139955	0.036147	VPS35
ENSG00000069345	5048.75	0.212637	0.0455009	4.67324	2.96e-06	1.44e-05	DNAJA2
ENSG00000069399	372.274	0.248559	0.155049	1.6031	0.108912	0.209655	BCL3
ENSG00000069424	1796.01	0.141447	0.0856657	1.65115	0.0987076	0.193238	KCNAB2
ENSG00000069431	196.089	-0.249804	0.17544	-1.42387	0.154483	0.277052	ABCC9
ENSG00000069482	1594.21	0.241028	0.0832666	2.89466	0.00379574	0.0111799	GAL
ENSG00000069493	181.347	-0.629711	0.189787	-3.31798	0.000906697	0.00302156	CLEC2D
ENSG00000069509	690.556	-0.29699	0.085149	-3.48788	0.000486867	0.0017046	FUNDC1
ENSG00000069535	2998.39	0.422987	0.057895	7.30611	2.75e-13	2.81e-12	MAOB
ENSG00000069667	6.96183	0.685872	1.13524	0.604166	0.545733	0.696592	RORA
ENSG00000069696	7.1206	0.318128	0.769367	0.413493	0.679245	0.798721	DRD4
ENSG00000069702	719.177	0.680118	0.0944546	7.20047	6e-13	5.96e-12	TGFBR3
ENSG00000069764	52.8484	-0.550112	0.301199	-1.82641	0.0677891	0.141746	PLA2G10
ENSG00000069812	3682.61	-0.220482	0.0640967	-3.43983	0.00058207	0.00201319	HES2
ENSG00000069849	4387.48	-0.471747	0.0617302	-7.64208	2.14e-14	2.4e-13	ATP1B3
ENSG00000069869	1933.74	0.135623	0.086626	1.56562	0.117438	0.22315	NEDD4
ENSG00000069943	238.758	-0.628762	0.155585	-4.04127	5.32e-05	0.000216701	PIGB
ENSG00000069956	4157.11	-0.92294	0.0469625	-19.6527	5.48e-86	1.48e-83	MAPK6
ENSG00000069966	1484.23	-0.247191	0.0706722	-3.49771	0.000469275	0.00164813	GNB5
ENSG00000069974	511.812	-0.796717	0.113035	-7.04844	1.81e-12	1.73e-11	RAB27A
ENSG00000069998	3293.83	-0.00299086	0.0647207	-0.0462119	0.963141	0.980138	HDHD5
ENSG00000070010	8373.31	-0.0301188	0.0435838	-0.691055	0.489531	0.64752	UFD1
ENSG00000070018	2982.73	0.19075	0.0603153	3.16255	0.00156394	0.00498863	LRP6
ENSG00000070047	5868.26	0.730342	0.0768307	9.50585	1.98e-21	3.6e-20	PHRF1
ENSG00000070061	4953.52	-0.0632424	0.0597815	-1.05789	0.290105	0.44801	ELP1
ENSG00000070081	1172.58	-0.624137	0.0790679	-7.89369	2.93e-15	3.5e-14	NUCB2
ENSG00000070087	5082.24	-0.0771455	0.0596671	-1.29293	0.196035	0.333489	PFN2
ENSG00000070159	4542.86	-0.00340533	0.0525672	-0.0647805	0.948349	0.97219	PTPN3
ENSG00000070182	876.442	-0.19758	0.0840531	-2.35066	0.0187403	0.0466959	SPTB
ENSG00000070190	70.6804	0.117945	0.266459	0.442639	0.658027	0.78339	DAPP1
ENSG00000070214	2645.31	-0.396669	0.076844	-5.16201	2.44e-07	1.35e-06	SLC44A1
ENSG00000070269	656.27	0.114356	0.115407	0.990895	0.321737	0.482336	TMEM260
ENSG00000070366	3451.16	0.330913	0.0772838	4.2818	1.85e-05	8.11e-05	SMG6
ENSG00000070367	2159.71	-0.272885	0.0683626	-3.99173	6.56e-05	0.000264002	EXOC5
ENSG00000070371	876.604	-0.48177	0.102581	-4.69646	2.65e-06	1.29e-05	CLTCL1
ENSG00000070388	16.9375	-1.14167	0.555125	-2.05661	0.0397239	0.0899376	FGF22
ENSG00000070404	1980.87	-1.33667	0.0710141	-18.8226	4.93e-79	1.04e-76	FSTL3
ENSG00000070413	4192.94	-0.0763832	0.063831	-1.19665	0.231444	0.378338	DGCR2
ENSG00000070423	1648.79	0.269446	0.0799539	3.37001	0.000751642	0.00254414	RNF126
ENSG00000070444	1933.19	-0.0216451	0.0655311	-0.330302	0.741172	0.841909	MNT
ENSG00000070476	2170.02	-0.0243735	0.0630866	-0.38635	0.699237	0.813345	ZXDC
ENSG00000070495	3061.84	0.67807	0.0616588	10.9971	3.94e-28	1.06e-26	JMJD6
ENSG00000070501	1381.57	0.162984	0.070283	2.31897	0.0203966	0.0502673	POLB
ENSG00000070526	4.48791	2.00441	1.0874	1.84331	0.0652844	0.137439	ST6GALNAC1
ENSG00000070540	1135.76	-0.682827	0.0744011	-9.17764	4.41e-20	7.33e-19	WIPI1
ENSG00000070601	152.736	0.452529	0.184726	2.44973	0.0142964	0.03682	FRMPD1
ENSG00000070610	3699.03	-0.215098	0.0683443	-3.14728	0.00164799	0.00523006	GBA2
ENSG00000070614	7532.66	-0.111681	0.0857861	-1.30185	0.192968	0.32976	NDST1
ENSG00000070669	2765.56	-0.0253889	0.115311	-0.220178	0.825732	0.899169	ASNS
ENSG00000070718	1306.54	-0.311559	0.0760669	-4.09586	4.21e-05	0.000174511	AP3M2
ENSG00000070729	31.6199	-1.42326	0.602294	-2.36307	0.0181244	0.0453463	CNGB1
ENSG00000070731	929.415	-0.937969	0.0861435	-10.8884	1.31e-27	3.4e-26	ST6GALNAC2
ENSG00000070748	5.13385	-2.1102	1.17396	-1.79751	0.0722548	0.149646	CHAT
ENSG00000070756	77915.8	0.104254	0.0651956	1.59909	0.1098	0.211008	PABPC1
ENSG00000070759	337.861	0.17106	0.121102	1.41254	0.157792	0.281533	TESK2
ENSG00000070761	3046.64	0.364532	0.0505891	7.20574	5.77e-13	5.74e-12	CFAP20
ENSG00000070770	5526.47	0.024549	0.05605	0.437983	0.661398	0.785872	CSNK2A2
ENSG00000070778	782.678	-0.237113	0.0844007	-2.80937	0.00496388	0.0142712	PTPN21
ENSG00000070785	1117.77	0.084007	0.0752401	1.11652	0.2642	0.418251	EIF2B3
ENSG00000070808	15.3214	-0.0898287	0.544051	-0.165111	0.868857	0.925747	CAMK2A
ENSG00000070814	13704.3	0.425833	0.0540873	7.87307	3.46e-15	4.1e-14	TCOF1
ENSG00000070831	12834.3	0.115252	0.0539458	2.13644	0.0326439	0.0760406	CDC42
ENSG00000070882	4682.61	0.0990918	0.082406	1.20248	0.229176	0.37528	OSBPL3
ENSG00000070886	18.7168	-0.17911	0.476519	-0.375873	0.707012	0.819049	EPHA8
ENSG00000070915	20.534	-1.56581	0.525968	-2.977	0.00291087	0.0087814	SLC12A3
ENSG00000070950	1672.92	-0.242139	0.0664545	-3.64368	0.000268766	0.000983537	RAD18
ENSG00000070961	2893.35	0.363426	0.0597468	6.08277	1.18e-09	8.51e-09	ATP2B1
ENSG00000070985	3.68746	-2.6285	1.41317	-1.86001	0.0628844	0.133182	TRPM5
ENSG00000071051	957.444	0.670656	0.101097	6.63376	3.27e-11	2.76e-10	NCK2
ENSG00000071054	11215.6	0.124906	0.0414366	3.01439	0.00257492	0.00785409	MAP4K4
ENSG00000071073	548.056	-0.0399266	0.158551	-0.251822	0.801178	0.883083	MGAT4A
ENSG00000071082	25237.8	0.522474	0.0389967	13.3979	6.22e-41	3.43e-39	RPL31
ENSG00000071127	19941.5	0.38026	0.0579022	6.56727	5.12e-11	4.24e-10	WDR1
ENSG00000071189	1185.31	0.071529	0.117314	0.609723	0.542046	0.693431	SNX13
ENSG00000071205	2020.2	0.535871	0.0697969	7.67758	1.62e-14	1.84e-13	ARHGAP10
ENSG00000071242	443.999	-0.704255	0.130221	-5.40817	6.37e-08	3.77e-07	RPS6KA2
ENSG00000071243	412.177	0.320614	0.11401	2.81217	0.00492085	0.0141573	ING3
ENSG00000071246	2027.82	-0.708923	0.0744534	-9.5217	1.7e-21	3.11e-20	VASH1
ENSG00000071282	338.476	-0.184431	0.12668	-1.45588	0.145426	0.264158	LMCD1
ENSG00000071462	8196.35	0.421028	0.0424754	9.91227	3.68e-23	7.5e-22	BUD23
ENSG00000071537	2560.12	-0.240004	0.0733018	-3.27419	0.00105965	0.0034867	SEL1L
ENSG00000071539	2967.74	-0.326558	0.0580139	-5.62897	1.81e-08	1.14e-07	TRIP13
ENSG00000071553	3813.13	-1.60204	0.0570247	-28.0938	1.17e-173	2.08e-170	ATP6AP1
ENSG00000071564	5750.11	0.560159	0.0734119	7.63036	2.34e-14	2.62e-13	TCF3
ENSG00000071575	903	0.122199	0.083444	1.46445	0.143072	0.260697	TRIB2
ENSG00000071626	5375.1	-0.0625702	0.060533	-1.03365	0.301298	0.460353	DAZAP1
ENSG00000071655	2318.6	-0.0921792	0.109342	-0.843037	0.399208	0.562365	MBD3
ENSG00000071794	2871.8	-0.409291	0.065228	-6.27477	3.5e-10	2.67e-09	HLTF
ENSG00000071859	3390.08	-0.166959	0.0613869	-2.71978	0.00653245	0.0182933	FAM50A
ENSG00000071889	411.989	-0.236929	0.117419	-2.01782	0.0436101	0.0974404	FAM3A
ENSG00000071894	7775.3	-0.316475	0.0511518	-6.18698	6.13e-10	4.54e-09	CPSF1
ENSG00000071909	25.5293	0.617308	0.424768	1.45328	0.146145	0.265193	MYO3B
ENSG00000071967	1042.89	-0.134384	0.0801017	-1.67767	0.093411	0.184689	CYBRD1
ENSG00000071994	2907.5	-0.423829	0.0514821	-8.23256	1.83e-16	2.38e-15	PDCD2
ENSG00000072041	8.37858	1.70336	0.765183	2.22608	0.0260087	0.0622235	SLC6A15
ENSG00000072042	4433.61	-0.351402	0.0578549	-6.07385	1.25e-09	8.96e-09	RDH11
ENSG00000072062	5158.92	-0.800288	0.0432788	-18.4914	2.42e-76	4.69e-74	PRKACA
ENSG00000072071	5930.18	0.0500698	0.0771492	0.649	0.516339	0.671294	ADGRL1
ENSG00000072080	6.13649	-0.613869	0.945563	-0.64921	0.516203	0.671222	SPP2
ENSG00000072110	16085.5	-0.0442563	0.0460193	-0.961689	0.336206	0.49794	ACTN1
ENSG00000072121	3244.63	0.0814704	0.0687389	1.18522	0.235932	0.384141	ZFYVE26
ENSG00000072133	10.095	1.87811	0.868006	2.16371	0.0304869	0.0715285	RPS6KA6
ENSG00000072134	4427.46	0.168423	0.0479298	3.51395	0.000441503	0.00155846	EPN2
ENSG00000072135	2330.7	-0.434043	0.0603249	-7.19509	6.24e-13	6.19e-12	PTPN18
ENSG00000072163	115.556	-1.3484	0.231706	-5.81944	5.9e-09	3.91e-08	LIMS2
ENSG00000072182	62.0445	-1.83924	0.307034	-5.99035	2.09e-09	1.46e-08	ASIC4
ENSG00000072195	1936.73	-0.376711	0.074096	-5.08409	3.69e-07	2.01e-06	SPEG
ENSG00000072201	443.47	0.737568	0.106547	6.92244	4.44e-12	4.08e-11	LNX1
ENSG00000072210	4177.92	0.105178	0.0555464	1.89352	0.0582884	0.124768	ALDH3A2
ENSG00000072274	13717.5	-0.0865797	0.0526972	-1.64297	0.10039	0.196102	TFRC
ENSG00000072310	6813.76	-0.18593	0.0514211	-3.61584	0.000299377	0.00108638	SREBF1
ENSG00000072364	5515.65	0.320867	0.0775332	4.13844	3.5e-05	0.000146856	AFF4
ENSG00000072401	333.07	0.744913	0.11898	6.2608	3.83e-10	2.91e-09	UBE2D1
ENSG00000072415	1570.81	-0.0231896	0.0683299	-0.339377	0.734326	0.8372	PALS1
ENSG00000072422	184.378	-0.933542	0.187884	-4.96873	6.74e-07	3.55e-06	RHOBTB1
ENSG00000072501	14890	-0.188745	0.0357068	-5.28596	1.25e-07	7.17e-07	SMC1A
ENSG00000072506	5358.58	0.191647	0.0492532	3.89105	9.98e-05	0.000390242	HSD17B10
ENSG00000072518	3460.81	0.22305	0.0544245	4.09834	4.16e-05	0.000172852	MARK2
ENSG00000072571	1189.7	-0.177366	0.0702164	-2.52599	0.0115372	0.0304001	HMMR
ENSG00000072609	32.6686	0.14055	0.501231	0.28041	0.779163	0.868524	CHFR
ENSG00000072657	74.9337	-1.0778	0.306919	-3.51167	0.000445302	0.00157032	TRHDE
ENSG00000072682	3723.39	0.121928	0.0553132	2.20433	0.0275014	0.0653635	P4HA2
ENSG00000072694	5.49753	-1.11433	1.08305	-1.02888	0.303538	0.46262	FCGR2B
ENSG00000072736	3701.67	0.37369	0.0548471	6.81331	9.54e-12	8.48e-11	NFATC3
ENSG00000072756	532.193	-0.453314	0.101847	-4.45093	8.55e-06	3.91e-05	TRNT1
ENSG00000072778	16042.7	-0.867304	0.0500551	-17.327	2.94e-67	4.49e-65	ACADVL
ENSG00000072786	3290.06	0.580703	0.0598041	9.71009	2.73e-22	5.26e-21	STK10
ENSG00000072803	3593.85	0.222529	0.0600097	3.70822	0.000208723	0.000777339	FBXW11
ENSG00000072818	66.4108	-1.67814	0.358482	-4.68124	2.85e-06	1.39e-05	ACAP1
ENSG00000072832	12.9916	-0.204509	0.581376	-0.351768	0.725013	0.831152	CRMP1
ENSG00000072840	11.8628	0.0398037	0.692473	0.0574806	0.954162	0.975324	EVC
ENSG00000072849	1187.37	0.150521	0.0743583	2.02427	0.0429426	0.0960862	DERL2
ENSG00000072858	13.1053	0.210479	0.587216	0.358435	0.720018	0.827891	SIDT1
ENSG00000072864	2306.99	0.185655	0.057591	3.22367	0.00126558	0.00410547	NDE1
ENSG00000072952	1314.43	0.149437	0.0670984	2.22714	0.025938	0.0620721	IRAG1
ENSG00000072954	853.792	-1.41345	0.0882164	-16.0225	8.9e-58	9.56e-56	TMEM38A
ENSG00000072958	2559.3	0.577245	0.0725142	7.96044	1.71e-15	2.08e-14	AP1M1
ENSG00000073008	6537.36	-0.122869	0.0506258	-2.427	0.0152245	0.0388561	PVR
ENSG00000073050	2620.73	-0.688944	0.0642302	-10.7262	7.67e-27	1.91e-25	XRCC1
ENSG00000073060	6770.35	-1.03314	0.0836097	-12.3566	4.48e-35	1.8e-33	SCARB1
ENSG00000073067	2.61757	0.0887989	1.22205	0.0726637	0.942074	0.968704	CYP2W1
ENSG00000073111	14934.4	0.635309	0.0675587	9.40381	5.26e-21	9.22e-20	MCM2
ENSG00000073146	12.8672	0.0293843	0.591511	0.0496767	0.96038	0.978577	MOV10L1
ENSG00000073150	156.299	0.182207	0.181267	1.00519	0.314807	0.474988	PANX2
ENSG00000073169	824.004	-0.0773945	0.132434	-0.584402	0.55895	0.707088	SELENOO
ENSG00000073282	18.4665	1.46574	0.554271	2.64444	0.00818251	0.0223612	TP63
ENSG00000073331	728.224	-0.0811126	0.105662	-0.767663	0.442687	0.605384	ALPK1
ENSG00000073350	5849.55	-0.135436	0.0736727	-1.83834	0.0660123	0.138738	LLGL2
ENSG00000073417	2417.04	0.0912598	0.0692096	1.3186	0.187303	0.322109	PDE8A
ENSG00000073464	441.422	-0.41594	0.127735	-3.25629	0.00112879	0.00369478	CLCN4
ENSG00000073536	2962.57	0.344883	0.0702826	4.90709	9.24e-07	4.79e-06	NLE1
ENSG00000073578	12284.2	0.424186	0.0454502	9.33298	1.03e-20	1.77e-19	SDHA
ENSG00000073584	9621.03	0.229328	0.0429466	5.33985	9.3e-08	5.41e-07	SMARCE1
ENSG00000073598	5.63567	-0.446291	0.968703	-0.460709	0.645007	0.774229	FNDC8
ENSG00000073605	1656.58	-0.879	0.0608049	-14.4561	2.3e-47	1.67e-45	GSDMB
ENSG00000073614	4111.21	0.408596	0.0947733	4.3113	1.62e-05	7.16e-05	KDM5A
ENSG00000073670	391.168	-1.75166	0.194936	-8.98578	2.57e-19	4.05e-18	ADAM11
ENSG00000073711	486.532	0.386171	0.11172	3.4566	0.000547029	0.0019012	PPP2R3A
ENSG00000073712	1286.58	-1.28796	0.070192	-18.349	3.36e-75	6.32e-73	FERMT2
ENSG00000073734	77.2734	0.456963	0.316817	1.44235	0.149202	0.269609	ABCB11
ENSG00000073737	56.3597	0.617266	0.280446	2.20102	0.0277347	0.0658591	DHRS9
ENSG00000073756	111.219	0.888771	0.254183	3.49658	0.000471269	0.00165397	PTGS2
ENSG00000073792	5745.7	0.590821	0.0426147	13.8643	1.04e-43	6.45e-42	IGF2BP2
ENSG00000073803	1044.19	0.146205	0.0871028	1.67853	0.0932428	0.184473	MAP3K13
ENSG00000073849	1397.69	0.277327	0.0785017	3.53275	0.000411267	0.00145852	ST6GAL1
ENSG00000073861	20.0275	-1.01047	0.498534	-2.02688	0.0426742	0.0956054	TBX21
ENSG00000073910	252.914	0.68841	0.203236	3.38724	0.000705984	0.00240227	FRY
ENSG00000073921	4110.91	-0.0521037	0.0652692	-0.798289	0.424703	0.587695	PICALM
ENSG00000073969	8410.56	0.391369	0.0462411	8.46366	2.59e-17	3.6e-16	NSF
ENSG00000074047	235.651	-1.69792	0.172073	-9.8674	5.76e-23	1.15e-21	GLI2
ENSG00000074054	4620.46	0.405327	0.0542016	7.47814	7.54e-14	8.09e-13	CLASP1
ENSG00000074071	2536.4	0.0340255	0.103737	0.327997	0.742914	0.842948	MRPS34
ENSG00000074181	2771.48	-0.709801	0.087285	-8.13199	4.22e-16	5.31e-15	NOTCH3
ENSG00000074201	4138.67	-0.0433597	0.0452555	-0.958108	0.338008	0.499695	CLNS1A
ENSG00000074211	1794.8	-0.781092	0.0687158	-11.367	6.1e-30	1.82e-28	PPP2R2C
ENSG00000074219	2047.88	0.985738	0.0765418	12.8784	5.95e-38	2.82e-36	TEAD2
ENSG00000074266	1545.8	0.189063	0.0671597	2.81512	0.00487584	0.0140408	EED
ENSG00000074276	14.212	0.0449391	0.604067	0.0743943	0.940697	0.968073	CDHR2
ENSG00000074317	5.26318	-0.641543	0.92964	-0.690098	0.490132	0.647961	SNCB
ENSG00000074319	3650.24	0.214891	0.0505826	4.24832	2.15e-05	9.35e-05	TSG101
ENSG00000074356	5478.57	0.039451	0.0671913	0.587144	0.557107	0.705759	NCBP3
ENSG00000074370	2117.12	-0.508474	0.0671502	-7.57219	3.67e-14	4.05e-13	ATP2A3
ENSG00000074410	784.232	0.366939	0.094249	3.89329	9.89e-05	0.000387016	CA12
ENSG00000074416	902.943	-0.794206	0.0984966	-8.06328	7.43e-16	9.18e-15	MGLL
ENSG00000074527	381.742	-0.230409	0.136167	-1.69211	0.0906256	0.180264	NTN4
ENSG00000074582	2101.74	-0.336815	0.0685239	-4.9153	8.86e-07	4.6e-06	BCS1L
ENSG00000074590	1284.47	0.0276784	0.0766413	0.361141	0.717994	0.826628	NUAK1
ENSG00000074603	1796.51	-0.0783681	0.0989095	-0.792321	0.428173	0.591223	DPP8
ENSG00000074621	1218.53	-0.337694	0.115773	-2.91686	0.00353576	0.0104808	SLC24A1
ENSG00000074657	2120.19	0.480653	0.0708683	6.78234	1.18e-11	1.04e-10	ZNF532
ENSG00000074660	110.52	-1.85054	0.22341	-8.28316	1.2e-16	1.58e-15	SCARF1
ENSG00000074695	3299.04	0.0536311	0.0601454	0.89169	0.372559	0.536296	LMAN1
ENSG00000074696	6800.74	-0.0883911	0.0428627	-2.06219	0.0391894	0.0888964	HACD3
ENSG00000074706	14.5554	0.937441	0.560478	1.67257	0.0944112	0.186343	IPCEF1
ENSG00000074755	3548.03	0.0462424	0.0648564	0.712997	0.475848	0.635014	ZZEF1
ENSG00000074800	137902	-0.0954097	0.0543114	-1.75672	0.0789663	0.161001	ENO1
ENSG00000074842	3754.2	-0.00761239	0.0532354	-0.142995	0.886294	0.93588	MYDGF
ENSG00000074855	865.051	-0.48389	0.0829226	-5.83544	5.36e-09	3.56e-08	ANO8
ENSG00000074935	554.534	0.148405	0.107773	1.37702	0.168505	0.296421	TUBE1
ENSG00000074964	1087.15	-0.0563095	0.0914884	-0.615482	0.538236	0.690331	ARHGEF10L
ENSG00000074966	195.762	0.134822	0.153681	0.877284	0.380332	0.544105	TXK
ENSG00000075035	11.905	0.924671	0.693333	1.33366	0.182315	0.315459	WSCD2
ENSG00000075043	1937.13	0.121691	0.0816213	1.49092	0.135981	0.250456	KCNQ2
ENSG00000075073	4.57644	0.637662	0.994072	0.641464	0.521221	0.67551	TACR2
ENSG00000075089	713.622	-0.177669	0.097625	-1.81992	0.0687718	0.143585	ACTR6
ENSG00000075131	983.538	-0.0814484	0.0806195	-1.01028	0.31236	0.472255	TIPIN
ENSG00000075142	2378.81	0.195242	0.0549624	3.55229	0.000381889	0.00136109	SRI
ENSG00000075151	3550.81	-0.370544	0.0541763	-6.83961	7.94e-12	7.13e-11	EIF4G3
ENSG00000075188	2745.35	-0.0580603	0.0607614	-0.955546	0.339302	0.501247	NUP37
ENSG00000075213	504.768	0.612931	0.163525	3.74824	0.000178079	0.000668885	SEMA3A
ENSG00000075218	2808.77	-0.173714	0.0679358	-2.55703	0.0105569	0.0280565	GTSE1
ENSG00000075223	1229.52	0.0221344	0.0870224	0.254352	0.799223	0.881787	SEMA3C
ENSG00000075234	1052.07	-0.00239532	0.0974205	-0.0245874	0.980384	0.988959	TTC38
ENSG00000075239	2913.25	-0.0682369	0.0505385	-1.3502	0.176953	0.308076	ACAT1
ENSG00000075240	1592.94	0.0427922	0.125028	0.342262	0.732154	0.836122	GRAMD4
ENSG00000075275	3860.03	-0.450323	0.081679	-5.51333	3.52e-08	2.15e-07	CELSR1
ENSG00000075292	4807.88	0.307089	0.061891	4.96177	6.99e-07	3.67e-06	ZNF638
ENSG00000075303	613.716	-0.386916	0.107501	-3.59919	0.000319205	0.00115244	SLC25A40
ENSG00000075336	2051.53	0.248552	0.0570638	4.35568	1.33e-05	5.93e-05	TIMM21
ENSG00000075340	18.2275	-0.58157	0.558747	-1.04085	0.297947	0.456989	ADD2
ENSG00000075391	1739.17	0.0710966	0.0688146	1.03316	0.301528	0.460564	RASAL2
ENSG00000075399	213.206	-0.619311	0.172835	-3.58325	0.00033935	0.0012192	VPS9D1
ENSG00000075407	2230.79	0.433851	0.0690184	6.28603	3.26e-10	2.49e-09	ZNF37A
ENSG00000075413	3976.48	0.223608	0.0519628	4.30323	1.68e-05	7.41e-05	MARK3
ENSG00000075415	34589.8	-0.10778	0.0350792	-3.07247	0.00212294	0.00659192	SLC25A3
ENSG00000075420	2240.41	-0.0929564	0.0629153	-1.47749	0.139546	0.255779	FNDC3B
ENSG00000075426	3689.3	0.215942	0.062802	3.43846	0.000585032	0.00202232	FOSL2
ENSG00000075429	49.8517	0.124238	0.327282	0.379606	0.704238	0.816878	CACNG5
ENSG00000075539	4247.01	0.242172	0.0963776	2.51275	0.0119796	0.0314467	FRYL
ENSG00000075568	5516.33	0.14616	0.0628844	2.32427	0.0201113	0.0496327	TMEM131
ENSG00000075618	14646.9	0.485228	0.0748504	6.48264	9.01e-11	7.29e-10	FSCN1
ENSG00000075624	96613.8	0.349404	0.06313	5.53468	3.12e-08	1.91e-07	ACTB
ENSG00000075643	1666.73	-1.2843	0.0747739	-17.1758	4.03e-66	5.66e-64	MOCOS
ENSG00000075651	552.365	-0.601432	0.144432	-4.16413	3.13e-05	0.000131885	PLD1
ENSG00000075673	50.8085	-1.74758	0.363099	-4.81297	1.49e-06	7.49e-06	ATP12A
ENSG00000075702	2460.45	-0.202646	0.0553463	-3.66143	0.000250815	0.000922975	WDR62
ENSG00000075711	2191.35	0.074985	0.0799544	0.937847	0.348323	0.51072	DLG1
ENSG00000075785	12306.5	0.256437	0.0655947	3.90941	9.25e-05	0.000364249	RAB7A
ENSG00000075790	634.248	-0.0662449	0.12081	-0.548338	0.58346	0.726782	BCAP29
ENSG00000075826	1753.15	-0.961926	0.0743619	-12.9357	2.83e-38	1.37e-36	SEC31B
ENSG00000075856	6578.73	0.274032	0.0487316	5.6233	1.87e-08	1.18e-07	SART3
ENSG00000075891	535.711	-0.212607	0.107065	-1.98577	0.0470584	0.104113	PAX2
ENSG00000075914	2574.81	0.183156	0.0558874	3.27724	0.00104829	0.00345114	EXOSC7
ENSG00000075945	691.517	-0.469425	0.0892368	-5.26044	1.44e-07	8.19e-07	KIFAP3
ENSG00000075975	2530.99	-0.102686	0.0602336	-1.70481	0.0882308	0.176479	MKRN2
ENSG00000076003	8493.01	0.093113	0.0379002	2.45679	0.0140184	0.0361987	MCM6
ENSG00000076043	2244.74	-0.146988	0.0557966	-2.63436	0.00842962	0.0229463	REXO2
ENSG00000076053	810.992	0.165168	0.0946417	1.74519	0.0809514	0.164179	RBM7
ENSG00000076067	3128.31	-0.0426369	0.0581334	-0.733433	0.463294	0.623514	RBMS2
ENSG00000076108	12031	-0.091203	0.0725731	-1.25671	0.20886	0.350134	BAZ2A
ENSG00000076201	4094.87	0.00207205	0.045155	0.0458875	0.9634	0.980216	PTPN23
ENSG00000076242	973.113	0.322378	0.100818	3.19764	0.00138558	0.00446176	MLH1
ENSG00000076248	4795.78	-0.338705	0.0460506	-7.35507	1.91e-13	1.98e-12	UNG
ENSG00000076258	124.714	-0.419432	0.215763	-1.94395	0.0519018	0.113149	FMO4
ENSG00000076321	1227.02	0.32867	0.0690574	4.75937	1.94e-06	9.66e-06	KLHL20
ENSG00000076344	2.93173	0.0774622	1.30847	0.0592005	0.952792	0.97448	RGS11
ENSG00000076351	4184.86	0.303535	0.065496	4.63441	3.58e-06	1.72e-05	SLC46A1
ENSG00000076356	326.108	0.381785	0.193266	1.97543	0.0482189	0.106249	PLXNA2
ENSG00000076382	10006.3	0.122288	0.039501	3.09581	0.00196278	0.00613342	SPAG5
ENSG00000076513	2022.86	-0.301733	0.093653	-3.22182	0.00127379	0.00412781	ANKRD13A
ENSG00000076554	2666.89	-0.12679	0.0688613	-1.84124	0.0655862	0.137946	TPD52
ENSG00000076555	1110.46	0.0974609	0.0870775	1.11924	0.263037	0.416911	ACACB
ENSG00000076604	11568.9	0.364685	0.0524486	6.95318	3.57e-12	3.31e-11	TRAF4
ENSG00000076641	706.091	0.172464	0.115998	1.48679	0.137071	0.25211	PAG1
ENSG00000076650	846.067	0.46183	0.0878078	5.25956	1.44e-07	8.22e-07	GPATCH1
ENSG00000076662	296.352	-0.535222	0.140043	-3.82184	0.000132457	0.000508125	ICAM3
ENSG00000076685	3658.98	0.289882	0.0620594	4.67104	3e-06	1.45e-05	NT5C2
ENSG00000076706	2451.25	-1.54002	0.0828959	-18.5778	4.86e-77	9.58e-75	MCAM
ENSG00000076716	1370.45	0.227132	0.0789984	2.87515	0.00403842	0.0118404	GPC4
ENSG00000076770	461.119	1.02535	0.113836	9.00724	2.11e-19	3.35e-18	MBNL3
ENSG00000076826	990.568	0.220241	0.122707	1.79485	0.0726778	0.150335	CAMSAP3
ENSG00000076864	1759.21	-0.211111	0.074833	-2.8211	0.00478597	0.0138105	RAP1GAP
ENSG00000076924	6491.67	0.417995	0.0933959	4.47552	7.62e-06	3.52e-05	XAB2
ENSG00000076928	5460.4	-0.247303	0.0716428	-3.45189	0.000556667	0.00193147	ARHGEF1
ENSG00000076944	4125.39	-0.228386	0.0593879	-3.84567	0.000120225	0.000463976	STXBP2
ENSG00000076984	1919.32	0.11837	0.0637656	1.85633	0.0634063	0.13406	MAP2K7
ENSG00000077044	4157.27	0.269043	0.0519639	5.17749	2.25e-07	1.25e-06	DGKD
ENSG00000077063	417.112	0.148763	0.149466	0.995299	0.319591	0.480483	CTTNBP2
ENSG00000077092	30.952	0.518147	0.389272	1.33107	0.183167	0.316498	RARB
ENSG00000077097	5327.92	-0.210028	0.061607	-3.40916	0.000651642	0.00222979	TOP2B
ENSG00000077147	3090.78	-0.20395	0.0700611	-2.91103	0.00360243	0.0106645	TM9SF3
ENSG00000077150	5447.34	-0.363562	0.056116	-6.47876	9.25e-11	7.46e-10	NFKB2
ENSG00000077152	3124.8	-0.266574	0.056029	-4.75778	1.96e-06	9.73e-06	UBE2T
ENSG00000077157	1532.65	-0.138428	0.250479	-0.552655	0.5805	0.724489	PPP1R12B
ENSG00000077232	4422.71	-0.994026	0.053339	-18.636	1.64e-77	3.26e-75	DNAJC10
ENSG00000077235	12057.1	0.193214	0.0733025	2.63584	0.00839282	0.0228542	GTF3C1
ENSG00000077238	4363.75	0.0842911	0.0560114	1.50489	0.132352	0.245052	IL4R
ENSG00000077254	2447.35	-0.0975112	0.0660762	-1.47574	0.140014	0.256412	USP33
ENSG00000077264	22.3846	0.424002	0.495725	0.855317	0.392375	0.555775	PAK3
ENSG00000077274	74.0094	1.58489	0.258604	6.12866	8.86e-10	6.47e-09	CAPN6
ENSG00000077279	10.7916	1.68127	0.707701	2.37568	0.0175166	0.0440325	DCX
ENSG00000077312	4458.8	0.224127	0.0544124	4.11903	3.8e-05	0.000159098	SNRPA
ENSG00000077348	1671.21	0.843528	0.096869	8.70792	3.09e-18	4.52e-17	EXOSC5
ENSG00000077380	3278.47	-0.151538	0.0574357	-2.6384	0.00832984	0.0227117	DYNC1I2
ENSG00000077454	1378.4	0.0748495	0.0934714	0.800774	0.423263	0.586382	LRCH4
ENSG00000077458	642.134	0.279797	0.109497	2.5553	0.0106096	0.028171	FAM76B
ENSG00000077463	941.642	0.471222	0.12067	3.90506	9.42e-05	0.000370404	SIRT6
ENSG00000077514	1726.47	-0.0755621	0.0673438	-1.12203	0.261848	0.415579	POLD3
ENSG00000077522	54.6802	0.759974	0.311206	2.44202	0.0146051	0.0374665	ACTN2
ENSG00000077549	7043.3	0.0299049	0.0422108	0.708466	0.478656	0.637844	CAPZB
ENSG00000077585	465.149	-0.0779411	0.117833	-0.661453	0.508322	0.664114	GPR137B
ENSG00000077684	1551.98	-0.409045	0.0760539	-5.37836	7.52e-08	4.41e-07	JADE1
ENSG00000077713	487.866	-0.964807	0.114462	-8.42904	3.49e-17	4.8e-16	SLC25A43
ENSG00000077721	2732.96	0.255699	0.0654153	3.90886	9.27e-05	0.00036496	UBE2A
ENSG00000077782	5451.1	-0.639567	0.0494037	-12.9457	2.48e-38	1.21e-36	FGFR1
ENSG00000077800	4.07232	-1.36286	1.08325	-1.25812	0.208348	0.349603	FKBP6
ENSG00000077935	7.27134	-2.34904	0.945708	-2.4839	0.0129954	0.0338012	SMC1B
ENSG00000077942	1392.31	-0.6017	0.0924965	-6.50512	7.76e-11	6.32e-10	FBLN1
ENSG00000077943	3.81676	0.0301082	1.05053	0.0286601	0.977136	0.987306	ITGA8
ENSG00000078018	611.11	-0.411874	0.119038	-3.46001	0.000540159	0.00188045	MAP2
ENSG00000078043	1467.32	0.211377	0.0914973	2.3102	0.0208769	0.0513297	PIAS2
ENSG00000078053	4.6867	-1.6718	1.08478	-1.54114	0.123282	0.231897	AMPH
ENSG00000078061	2651.37	0.0933046	0.0644284	1.44819	0.147564	0.267363	ARAF
ENSG00000078070	764.239	-0.53603	0.0922223	-5.81237	6.16e-09	4.07e-08	MCCC1
ENSG00000078081	1155.78	-0.756801	0.0774333	-9.77358	1.46e-22	2.88e-21	LAMP3
ENSG00000078098	3.78408	0.854846	1.28381	0.665867	0.505496	0.661978	FAP
ENSG00000078114	923.393	-0.471421	0.108189	-4.35737	1.32e-05	5.88e-05	NEBL
ENSG00000078124	1631.29	0.306578	0.0827684	3.70404	0.000212189	0.000789188	ACER3
ENSG00000078140	4241.62	0.104895	0.0668343	1.56948	0.116537	0.221708	UBE2K
ENSG00000078142	1705.89	0.140896	0.0808939	1.74174	0.0815544	0.165228	PIK3C3
ENSG00000078177	1066.4	-0.784246	0.0883819	-8.87337	7.1e-19	1.09e-17	N4BP2
ENSG00000078237	3114.24	-0.032188	0.0574111	-0.560658	0.575031	0.720069	TIGAR
ENSG00000078246	3144.98	0.0158065	0.0496467	0.318381	0.750196	0.848288	TULP3
ENSG00000078269	2603.86	-0.0172369	0.0560314	-0.307629	0.758365	0.85436	SYNJ2
ENSG00000078295	29.622	0.278606	0.40048	0.69568	0.486629	0.645041	ADCY2
ENSG00000078304	3479.71	-0.177839	0.0671322	-2.64909	0.00807091	0.02209	PPP2R5C
ENSG00000078319	1080.27	-0.425119	0.0901099	-4.71778	2.38e-06	1.17e-05	PMS2P1
ENSG00000078328	9.70475	0.200743	0.805204	0.249307	0.803123	0.884167	RBFOX1
ENSG00000078369	16731	0.112602	0.0527031	2.13654	0.0326358	0.0760358	GNB1
ENSG00000078399	3004.89	0.259506	0.0568888	4.56164	5.08e-06	2.39e-05	HOXA9
ENSG00000078401	22.0879	-1.34658	0.496269	-2.7134	0.00665958	0.0186327	EDN1
ENSG00000078403	2125.55	0.142178	0.0625229	2.27402	0.0229648	0.0558433	MLLT10
ENSG00000078487	60.7382	-1.49566	0.300021	-4.9852	6.19e-07	3.28e-06	ZCWPW1
ENSG00000078549	33.7743	-1.26572	0.378857	-3.3409	0.000835084	0.00280457	ADCYAP1R1
ENSG00000078589	3.1834	-0.388151	1.1402	-0.340422	0.733539	0.836907	P2RY10
ENSG00000078618	11486	-0.462078	0.0391617	-11.7992	3.94e-32	1.37e-30	NRDC
ENSG00000078668	9494.14	-0.152665	0.0405931	-3.76087	0.000169327	0.000637925	VDAC3
ENSG00000078674	7165.93	0.0499873	0.0739332	0.676115	0.498968	0.656161	PCM1
ENSG00000078687	3460.92	0.378815	0.0624755	6.06342	1.33e-09	9.53e-09	TNRC6C
ENSG00000078699	1913.33	0.538074	0.0574103	9.37244	7.09e-21	1.23e-19	CBFA2T2
ENSG00000078747	3979.84	-0.188792	0.0711462	-2.65357	0.00796447	0.0218297	ITCH
ENSG00000078795	34.5911	0.195732	0.357621	0.547318	0.58416	0.727208	PKD2L2
ENSG00000078804	1063.64	-0.131627	0.0848288	-1.55167	0.12074	0.228058	TP53INP2
ENSG00000078808	6154.78	0.0593778	0.0796089	0.745869	0.455747	0.617082	SDF4
ENSG00000078814	102.315	0.32184	0.207681	1.54968	0.121218	0.228771	MYH7B
ENSG00000078900	2539.37	0.600342	0.0773804	7.75832	8.61e-15	9.95e-14	TP73
ENSG00000078902	1199.11	0.315134	0.114838	2.74416	0.00606656	0.017117	TOLLIP
ENSG00000078967	844.528	-0.2985	0.110873	-2.69228	0.00709663	0.0197013	UBE2D4
ENSG00000079101	23.2698	-0.590773	0.765451	-0.771797	0.440235	0.602623	CLUL1
ENSG00000079112	28.3919	-0.144186	0.518734	-0.277958	0.781045	0.869875	CDH17
ENSG00000079134	875.69	0.181989	0.0914297	1.99048	0.0465378	0.103116	THOC1
ENSG00000079150	164.064	0.23679	0.185068	1.27948	0.200729	0.339895	FKBP7
ENSG00000079156	883.675	-0.289196	0.115793	-2.49751	0.0125068	0.0326729	OSBPL6
ENSG00000079215	897.693	1.40178	0.0855137	16.3924	2.17e-60	2.53e-58	SLC1A3
ENSG00000079246	30254.3	0.109619	0.0368434	2.97526	0.00292741	0.00882465	XRCC5
ENSG00000079263	44.9572	0.275286	0.316753	0.869086	0.3848	0.548678	SP140
ENSG00000079277	2574.28	-0.229882	0.0657222	-3.49778	0.000469147	0.00164791	MKNK1
ENSG00000079308	1591.4	0.187015	0.0727687	2.56999	0.0101702	0.0271497	TNS1
ENSG00000079313	1853.62	0.640069	0.0912558	7.01401	2.32e-12	2.19e-11	REXO1
ENSG00000079332	4837.63	0.343402	0.0535185	6.41651	1.39e-10	1.1e-09	SAR1A
ENSG00000079335	257.752	-0.117937	0.151376	-0.7791	0.435921	0.598662	CDC14A
ENSG00000079337	143.612	-1.31646	0.224413	-5.86623	4.46e-09	2.99e-08	RAPGEF3
ENSG00000079385	2911.08	1.19216	0.0595631	20.0151	4.07e-89	1.26e-86	CEACAM1
ENSG00000079387	1325.18	-0.101328	0.0850778	-1.19101	0.23365	0.381198	SENP1
ENSG00000079393	60.1507	-0.662078	0.290427	-2.27967	0.0226273	0.0551297	DUSP13
ENSG00000079432	3389.14	0.255413	0.0870367	2.93454	0.00334045	0.00996087	CIC
ENSG00000079435	298.721	2.11622	0.202116	10.4703	1.18e-25	2.76e-24	LIPE
ENSG00000079459	7663.84	-0.554882	0.0442627	-12.5361	4.74e-36	2.03e-34	FDFT1
ENSG00000079462	2462.54	-0.48667	0.0565511	-8.60583	7.58e-18	1.09e-16	PAFAH1B3
ENSG00000079482	895.969	-0.0853385	0.107589	-0.793192	0.427666	0.590814	OPHN1
ENSG00000079616	9690.6	0.162082	0.0553272	2.92951	0.00339495	0.0101089	KIF22
ENSG00000079691	2283.4	-0.0352831	0.0592798	-0.595196	0.551713	0.701362	CARMIL1
ENSG00000079739	2980.36	-0.687466	0.0537461	-12.791	1.84e-37	8.41e-36	PGM1
ENSG00000079785	9456.88	-0.363868	0.0442156	-8.22942	1.88e-16	2.44e-15	DDX1
ENSG00000079805	11096.2	0.441244	0.0436217	10.1152	4.73e-24	1.01e-22	DNM2
ENSG00000079819	6378.41	0.222426	0.0434533	5.11875	3.08e-07	1.69e-06	EPB41L2
ENSG00000079931	148.188	-1.62044	0.191963	-8.44146	3.13e-17	4.33e-16	MOXD1
ENSG00000079950	1660.11	0.188383	0.0792732	2.37638	0.0174835	0.0439582	STX7
ENSG00000079974	1794.23	-1.2287	0.0835656	-14.7034	6.13e-49	4.64e-47	RABL2B
ENSG00000079999	6261.58	0.436869	0.0492747	8.86599	7.58e-19	1.16e-17	KEAP1
ENSG00000080031	708.401	-0.160991	0.10676	-1.50797	0.131561	0.243877	PTPRH
ENSG00000080166	40.8607	2.34802	0.369196	6.35983	2.02e-10	1.58e-09	DCT
ENSG00000080189	1750.22	-0.0553359	0.0751265	-0.736569	0.461384	0.622097	SLC35C2
ENSG00000080200	1554.65	0.552745	0.0921808	5.99631	2.02e-09	1.41e-08	CRYBG3
ENSG00000080224	73.2898	0.306866	0.258316	1.18795	0.234854	0.382812	EPHA6
ENSG00000080298	635.6	-0.317386	0.108049	-2.93743	0.00330945	0.00988131	RFX3
ENSG00000080345	3566.55	-0.0404575	0.0585527	-0.690958	0.489592	0.64752	RIF1
ENSG00000080371	2491.31	0.197273	0.0644188	3.06236	0.00219601	0.0068011	RAB21
ENSG00000080493	12.3304	0.210709	0.616855	0.341585	0.732663	0.836398	SLC4A4
ENSG00000080503	1810.57	0.647485	0.10843	5.97146	2.35e-09	1.63e-08	SMARCA2
ENSG00000080546	3680.03	0.617053	0.0579559	10.6469	1.8e-26	4.4e-25	SESN1
ENSG00000080561	425.469	-0.103827	0.121079	-0.857512	0.391162	0.554803	MID2
ENSG00000080572	7.41556	-0.270092	0.787398	-0.343019	0.731584	0.835624	DNAAF6
ENSG00000080573	54.6944	-0.685043	0.322232	-2.12593	0.0335092	0.0777521	COL5A3
ENSG00000080603	8025.19	0.349898	0.0547884	6.38634	1.7e-10	1.33e-09	SRCAP
ENSG00000080608	1926.47	0.29264	0.0745454	3.92566	8.65e-05	0.000342234	PUM3
ENSG00000080618	18.5857	0.354749	0.50941	0.696391	0.486184	0.644614	CPB2
ENSG00000080644	35.2988	0.451041	0.391389	1.15241	0.249152	0.400755	CHRNA3
ENSG00000080709	8.26272	-0.85117	0.783676	-1.08612	0.277424	0.433477	KCNN2
ENSG00000080802	1501.1	0.424421	0.0699714	6.06564	1.31e-09	9.41e-09	CNOT4
ENSG00000080815	2606.46	0.800472	0.0735146	10.8886	1.31e-27	3.4e-26	PSEN1
ENSG00000080819	14707.6	0.10062	0.0367661	2.73675	0.00620493	0.017468	CPOX
ENSG00000080822	8738.38	-0.1037	0.0463117	-2.23917	0.025145	0.0604229	CLDND1
ENSG00000080823	491.442	-0.476666	0.13174	-3.61822	0.000296631	0.001077	MOK
ENSG00000080824	158663	-0.0328582	0.0299771	-1.09611	0.27303	0.428557	HSP90AA1
ENSG00000080839	1145.92	0.110332	0.0827804	1.33282	0.18259	0.315825	RBL1
ENSG00000080845	2496.38	0.363984	0.0546827	6.65629	2.81e-11	2.38e-10	DLGAP4
ENSG00000080854	3244.8	-0.402242	0.103174	-3.89869	9.67e-05	0.000379308	IGSF9B
ENSG00000080910	38.872	0.0934679	0.336794	0.277522	0.781379	0.869949	CFHR2
ENSG00000080947	344.37	-0.157905	0.144985	-1.08911	0.276104	0.431974	CROCCP3
ENSG00000080986	1655.26	-0.109223	0.0666508	-1.63874	0.101267	0.197369	NDC80
ENSG00000081014	1366.62	-0.326193	0.0673355	-4.8443	1.27e-06	6.46e-06	AP4E1
ENSG00000081019	600.674	0.232648	0.0932792	2.4941	0.0126277	0.0329511	RSBN1
ENSG00000081026	1063.04	-0.133737	0.085625	-1.56189	0.118314	0.224525	MAGI3
ENSG00000081041	35.7889	2.05829	0.439041	4.68815	2.76e-06	1.34e-05	CXCL2
ENSG00000081052	1084.38	-0.476382	0.0839382	-5.67539	1.38e-08	8.8e-08	COL4A4
ENSG00000081059	2843.14	0.15637	0.0502145	3.11404	0.00184546	0.00580012	TCF7
ENSG00000081087	277.373	-1.03308	0.149666	-6.90254	5.11e-12	4.66e-11	OSTM1
ENSG00000081138	8.87791	0.0593769	0.81082	0.0732306	0.941623	0.968399	CDH7
ENSG00000081148	64.0315	-0.336152	0.28694	-1.17151	0.241396	0.391131	IMPG2
ENSG00000081154	5033.68	0.00497409	0.049558	0.100369	0.920051	0.956251	PCNP
ENSG00000081177	1473.18	-0.302338	0.0702289	-4.30504	1.67e-05	7.35e-05	EXD2
ENSG00000081181	869.437	0.1909	0.0943189	2.02398	0.0429717	0.0961428	ARG2
ENSG00000081189	1115.95	1.43674	0.0921469	15.5919	8.27e-55	7.9e-53	MEF2C
ENSG00000081237	9.66888	-1.46727	0.784736	-1.86977	0.0615161	0.130649	PTPRC
ENSG00000081248	31.5293	-2.80676	0.510583	-5.49717	3.86e-08	2.34e-07	CACNA1S
ENSG00000081277	25.0236	0.928784	0.422226	2.19973	0.0278259	0.0660531	PKP1
ENSG00000081307	2043.83	0.155699	0.0784583	1.98448	0.0472025	0.104368	UBA5
ENSG00000081320	831.007	0.1906	0.0924383	2.06191	0.0392159	0.0889403	STK17B
ENSG00000081377	2141.59	0.587727	0.060897	9.65117	4.86e-22	9.22e-21	CDC14B
ENSG00000081386	422.446	0.612199	0.116206	5.2682	1.38e-07	7.87e-07	ZNF510
ENSG00000081479	28.5447	0.323791	0.457488	0.707757	0.479096	0.638123	LRP2
ENSG00000081665	38.2509	0.602526	0.395116	1.52493	0.127275	0.23764	ZNF506
ENSG00000081692	747.052	0.655609	0.10759	6.09356	1.1e-09	7.97e-09	JMJD4
ENSG00000081721	957.869	-0.184129	0.0810124	-2.27285	0.0230355	0.0559826	DUSP12
ENSG00000081760	1711.99	-0.139836	0.0617817	-2.26339	0.0236119	0.0572335	AACS
ENSG00000081791	3288	0.0568758	0.0504067	1.12834	0.259177	0.412491	DELE1
ENSG00000081800	6.01964	0.380292	0.915718	0.415294	0.677927	0.797684	SLC13A1
ENSG00000081803	559.604	0.155307	0.0948417	1.63754	0.101517	0.197795	CADPS2
ENSG00000081853	3.77456	2.21819	1.21943	1.81903	0.0689062	0.143802	PCDHGA2
ENSG00000081870	1215.97	-0.683579	0.0780309	-8.76036	1.95e-18	2.88e-17	HSPB11
ENSG00000081913	1031.53	0.680834	0.0770137	8.84043	9.54e-19	1.44e-17	PHLPP1
ENSG00000081923	863.815	-0.469603	0.0864503	-5.43206	5.57e-08	3.32e-07	ATP8B1
ENSG00000081985	36.5811	-0.179116	0.399502	-0.448349	0.653901	0.780928	IL12RB2
ENSG00000082014	987.374	-0.838919	0.0851135	-9.85647	6.43e-23	1.28e-21	SMARCD3
ENSG00000082068	1518.77	0.353064	0.0723976	4.87673	1.08e-06	5.54e-06	WDR70
ENSG00000082074	4.46552	-0.0329931	1.01511	-0.0325021	0.974072	0.986149	FYB1
ENSG00000082126	16.6324	-0.380866	0.519068	-0.73375	0.463101	0.623394	MPP4
ENSG00000082146	583.992	-0.184817	0.094137	-1.96327	0.0496143	0.108759	STRADB
ENSG00000082153	15281	-0.230779	0.0543913	-4.24294	2.21e-05	9.55e-05	BZW1
ENSG00000082196	71.9227	0.136112	0.262333	0.518852	0.603864	0.742175	C1QTNF3
ENSG00000082212	3932.55	-0.45426	0.0592486	-7.66702	1.76e-14	1.99e-13	ME2
ENSG00000082213	1643.8	0.382651	0.0716143	5.34322	9.13e-08	5.32e-07	C5orf22
ENSG00000082258	2070.25	0.342263	0.0693796	4.93319	8.09e-07	4.22e-06	CCNT2
ENSG00000082269	687.371	-0.574349	0.100016	-5.74258	9.32e-09	6.04e-08	FAM135A
ENSG00000082293	5.41653	1.22696	0.943368	1.30061	0.19339	0.330329	COL19A1
ENSG00000082438	859.698	-0.200057	0.0894915	-2.23549	0.0253855	0.0609247	COBLL1
ENSG00000082458	3126.69	0.0129578	0.061557	0.2105	0.833277	0.903963	DLG3
ENSG00000082497	61.6084	-2.6032	0.402914	-6.46094	1.04e-10	8.35e-10	SERTAD4
ENSG00000082512	780.063	-0.556135	0.123547	-4.5014	6.75e-06	3.13e-05	TRAF5
ENSG00000082515	1644.91	0.0233603	0.0703242	0.33218	0.739753	0.840963	MRPL22
ENSG00000082516	5535.98	-0.179743	0.0536247	-3.35187	0.000802685	0.00270047	GEMIN5
ENSG00000082556	6.35258	0.550346	0.924187	0.595491	0.551515	0.701218	OPRK1
ENSG00000082641	20225.4	0.0437233	0.0486273	0.899151	0.368572	0.532025	NFE2L1
ENSG00000082684	47.8735	-0.645345	0.416274	-1.55029	0.121072	0.228581	SEMA5B
ENSG00000082701	5045.29	0.487859	0.0599396	8.13917	3.98e-16	5.03e-15	GSK3B
ENSG00000082781	5594.87	-1.12334	0.0489345	-22.9559	1.29e-116	8.25e-114	ITGB5
ENSG00000082805	4661.45	0.244199	0.0610819	3.9979	6.39e-05	0.000257632	ERC1
ENSG00000082898	10246.1	-0.0228772	0.0450061	-0.508312	0.611234	0.748492	XPO1
ENSG00000082996	1038.68	-0.260092	0.0869278	-2.99205	0.00277113	0.0083932	RNF13
ENSG00000083067	67.8928	0.219467	0.263131	0.83406	0.404247	0.567321	TRPM3
ENSG00000083093	1258.84	0.187072	0.0833392	2.24471	0.024787	0.0596714	PALB2
ENSG00000083097	896.816	0.236624	0.136311	1.7359	0.082581	0.167037	DOP1A
ENSG00000083099	1541.19	-0.0189445	0.0705182	-0.268646	0.788202	0.874293	LYRM2
ENSG00000083123	353.599	-0.368705	0.122109	-3.01948	0.00253206	0.00773935	BCKDHB
ENSG00000083168	5609.62	0.617869	0.0456789	13.5264	1.09e-41	6.23e-40	KAT6A
ENSG00000083223	2299.11	-0.424514	0.0760322	-5.58334	2.36e-08	1.47e-07	TUT7
ENSG00000083290	800.18	-0.40979	0.101145	-4.0515	5.09e-05	0.000208216	ULK2
ENSG00000083307	2954.98	0.576008	0.0516815	11.1453	7.55e-29	2.12e-27	GRHL2
ENSG00000083312	6385.48	0.350018	0.0691632	5.06075	4.18e-07	2.26e-06	TNPO1
ENSG00000083444	13323.9	-0.156188	0.0494803	-3.15656	0.00159642	0.00508316	PLOD1
ENSG00000083454	465.238	-0.502635	0.150181	-3.34686	0.000817328	0.00274678	P2RX5
ENSG00000083457	603.036	-0.599731	0.0957567	-6.26307	3.77e-10	2.87e-09	ITGAE
ENSG00000083520	3602.1	-0.0299288	0.0562948	-0.531644	0.594973	0.735582	DIS3
ENSG00000083535	368.031	-0.115837	0.120604	-0.960472	0.336818	0.498466	PIBF1
ENSG00000083544	486.646	-0.165385	0.10846	-1.52485	0.127297	0.237662	TDRD3
ENSG00000083635	817.728	0.199729	0.0880385	2.26865	0.0232895	0.0565231	NUFIP1
ENSG00000083642	1249.2	0.471353	0.0777393	6.06326	1.33e-09	9.54e-09	PDS5B
ENSG00000083720	2143.73	-0.999277	0.0709592	-14.0824	4.87e-45	3.23e-43	OXCT1
ENSG00000083750	442.427	0.399853	0.145893	2.74073	0.00613031	0.0172754	RRAGB
ENSG00000083799	1122.06	0.192876	0.0809472	2.38274	0.0171845	0.0432848	CYLD
ENSG00000083807	646.513	0.81515	0.0988842	8.24348	1.67e-16	2.18e-15	SLC27A5
ENSG00000083812	1220.72	0.204252	0.0755222	2.70453	0.00684002	0.0190608	ZNF324
ENSG00000083817	398.658	0.828503	0.110414	7.50361	6.21e-14	6.71e-13	ZNF416
ENSG00000083828	179.534	0.0809355	0.184563	0.438525	0.661006	0.785517	ZNF586
ENSG00000083838	335.907	-0.242195	0.119557	-2.02577	0.0427882	0.0957921	ZNF446
ENSG00000083844	2081.65	0.138255	0.0739132	1.8705	0.0614143	0.130499	ZNF264
ENSG00000083845	41920.1	0.635697	0.0548958	11.5801	5.2e-31	1.68e-29	RPS5
ENSG00000083857	88701.5	0.281627	0.0360304	7.81637	5.44e-15	6.37e-14	FAT1
ENSG00000083896	4488.12	0.332671	0.0611424	5.44093	5.3e-08	3.17e-07	YTHDC1
ENSG00000083937	1405.62	0.11553	0.0739956	1.5613	0.118452	0.224753	CHMP2B
ENSG00000084070	2039.35	-0.216297	0.0662132	-3.26668	0.00108817	0.00357256	SMAP2
ENSG00000084072	4142.92	-0.110573	0.0485232	-2.27876	0.0226812	0.055245	PPIE
ENSG00000084073	2102.9	0.0546818	0.0625084	0.874792	0.381687	0.545327	ZMPSTE24
ENSG00000084090	10503.7	-0.144099	0.0413176	-3.48759	0.000487393	0.00170601	STARD7
ENSG00000084092	2202.1	0.154963	0.0582273	2.66135	0.0077828	0.0213879	NOA1
ENSG00000084093	3103.77	0.400525	0.0520261	7.69854	1.38e-14	1.57e-13	REST
ENSG00000084110	55.9046	-0.160273	0.376742	-0.425418	0.670532	0.792306	HAL
ENSG00000084112	10055.4	0.540285	0.0448732	12.0403	2.18e-33	7.95e-32	SSH1
ENSG00000084207	26168.5	0.268793	0.0726398	3.70035	0.000215299	0.000799803	GSTP1
ENSG00000084234	28963.9	-0.388846	0.0349082	-11.1391	8.09e-29	2.27e-27	APLP2
ENSG00000084444	1407.44	-0.43805	0.0724893	-6.04296	1.51e-09	1.08e-08	FAM234B
ENSG00000084453	16.1344	1.28337	0.530749	2.41803	0.0156046	0.039721	SLCO1A2
ENSG00000084463	7770.02	0.435506	0.0450482	9.66756	4.14e-22	7.89e-21	WBP11
ENSG00000084623	19245.7	-0.121099	0.0353451	-3.42618	0.000612124	0.00210695	EIF3I
ENSG00000084628	149.718	-0.394921	0.222563	-1.77442	0.0759932	0.15602	NKAIN1
ENSG00000084636	295.508	-1.59352	0.142063	-11.217	3.36e-29	9.62e-28	COL16A1
ENSG00000084652	6501.95	0.0421917	0.0448333	0.94108	0.346664	0.509003	TXLNA
ENSG00000084674	4.89652	-1.25204	0.994698	-1.25871	0.208135	0.349339	APOB
ENSG00000084676	1747.92	0.424515	0.0605957	7.0057	2.46e-12	2.32e-11	NCOA1
ENSG00000084693	2660.72	-0.397352	0.0556516	-7.13999	9.33e-13	9.12e-12	AGBL5
ENSG00000084710	268.841	-1.30495	0.142187	-9.17772	4.4e-20	7.33e-19	EFR3B
ENSG00000084731	1087.83	-0.615761	0.117482	-5.24133	1.59e-07	9.04e-07	KIF3C
ENSG00000084733	5773.76	0.314321	0.045837	6.85737	7.01e-12	6.33e-11	RAB10
ENSG00000084734	3.29518	-0.402951	1.18587	-0.339793	0.734013	0.837175	GCKR
ENSG00000084754	10472.1	-0.290725	0.0379042	-7.66999	1.72e-14	1.95e-13	HADHA
ENSG00000084764	541.007	-0.233443	0.100694	-2.31834	0.0204309	0.050346	MAPRE3
ENSG00000084774	14134	-0.411092	0.0491889	-8.35741	6.41e-17	8.63e-16	CAD
ENSG00000085063	6567.16	-0.234605	0.0424002	-5.53311	3.15e-08	1.93e-07	CD59
ENSG00000085117	3028.58	0.364519	0.0853022	4.27326	1.93e-05	8.41e-05	CD82
ENSG00000085185	3434.56	0.855865	0.0504706	16.9577	1.69e-64	2.27e-62	BCORL1
ENSG00000085224	3283.49	0.307314	0.0914684	3.35978	0.000780048	0.00262926	ATRX
ENSG00000085231	630.372	-0.146527	0.0900197	-1.62772	0.103585	0.200993	AK6
ENSG00000085265	6.09594	1.16368	0.857417	1.35719	0.174721	0.305104	FCN1
ENSG00000085274	871.486	-0.0963751	0.0804065	-1.1986	0.230685	0.377293	MYNN
ENSG00000085276	252.558	0.0981438	0.175149	0.560345	0.575244	0.720264	MECOM
ENSG00000085365	1131.15	-0.239285	0.110969	-2.15632	0.0310589	0.0727206	SCAMP1
ENSG00000085377	4224.29	0.338591	0.0482989	7.01032	2.38e-12	2.24e-11	PREP
ENSG00000085382	779.06	0.0712276	0.114449	0.622353	0.533709	0.686319	HACE1
ENSG00000085415	2389.84	0.210787	0.0579368	3.63821	0.000274536	0.00100369	SEH1L
ENSG00000085433	1156.48	0.271672	0.0691137	3.93079	8.47e-05	0.000335594	WDR47
ENSG00000085449	2510.8	-0.250452	0.0651974	-3.84144	0.000122312	0.000471593	WDFY1
ENSG00000085465	214.171	-0.121185	0.18303	-0.662107	0.507903	0.663879	OVGP1
ENSG00000085491	1432.31	0.092896	0.0688241	1.34976	0.177093	0.308216	SLC25A24
ENSG00000085511	2227.07	0.123203	0.0844545	1.45881	0.144618	0.262928	MAP3K4
ENSG00000085514	19.9478	-0.981124	0.499611	-1.96377	0.0495562	0.108679	PILRA
ENSG00000085552	603.982	0.0386134	0.0987489	0.391027	0.695778	0.810785	IGSF9
ENSG00000085563	398.368	1.20906	0.184831	6.54143	6.09e-11	5.01e-10	ABCB1
ENSG00000085644	530.613	0.466318	0.133841	3.48412	0.000493765	0.00172735	ZNF213
ENSG00000085662	2993.93	-0.0384131	0.0541246	-0.709717	0.47788	0.63708	AKR1B1
ENSG00000085719	6679.74	-0.153768	0.0478133	-3.21602	0.00129984	0.00420558	CPNE3
ENSG00000085721	6248.2	0.479421	0.0417698	11.4777	1.71e-30	5.31e-29	RRN3
ENSG00000085733	12167.7	-0.554852	0.0503282	-11.0247	2.91e-28	7.85e-27	CTTN
ENSG00000085741	168.738	-0.309144	0.204671	-1.51044	0.13093	0.242959	WNT11
ENSG00000085760	2768.31	0.00354344	0.059487	0.0595667	0.952501	0.974421	MTIF2
ENSG00000085788	1672.98	-0.430753	0.0793884	-5.42589	5.77e-08	3.43e-07	DDHD2
ENSG00000085831	1471.13	-0.798016	0.0744665	-10.7164	8.52e-27	2.12e-25	TTC39A
ENSG00000085832	2159.98	-0.172184	0.0667651	-2.57895	0.00990998	0.0265344	EPS15
ENSG00000085840	3575.13	-0.83914	0.0589552	-14.2335	5.67e-46	3.93e-44	ORC1
ENSG00000085871	952.985	0.11462	0.0774352	1.48021	0.138817	0.254777	MGST2
ENSG00000085872	4668.06	0.744496	0.0774217	9.6161	6.84e-22	1.28e-20	CHERP
ENSG00000085978	2218.16	-0.302655	0.0584059	-5.18193	2.2e-07	1.22e-06	ATG16L1
ENSG00000085982	2060.4	-0.231091	0.0714472	-3.23443	0.00121885	0.00396621	USP40
ENSG00000085998	5525.42	-0.919756	0.0515805	-17.8315	4.03e-71	6.72e-69	POMGNT1
ENSG00000085999	2545.57	0.70026	0.064	10.9416	7.29e-28	1.92e-26	RAD54L
ENSG00000086015	6686.16	0.217929	0.0537394	4.05529	5.01e-05	0.000205098	MAST2
ENSG00000086061	15699.5	0.616215	0.0474416	12.9889	1.41e-38	6.95e-37	DNAJA1
ENSG00000086062	3149.3	-0.267741	0.0510304	-5.24671	1.55e-07	8.78e-07	B4GALT1
ENSG00000086065	3723.37	-0.055307	0.0555264	-0.99605	0.319226	0.480153	CHMP5
ENSG00000086102	4543.1	-0.180138	0.0552235	-3.26199	0.00110634	0.00362699	NFX1
ENSG00000086159	39.5482	-0.658657	0.343473	-1.91764	0.0551568	0.119206	AQP6
ENSG00000086189	1085.46	-0.0530581	0.0711679	-0.745534	0.455949	0.617195	DIMT1
ENSG00000086200	1958.71	0.200708	0.0791968	2.5343	0.0112672	0.0297359	IPO11
ENSG00000086232	10101.9	-0.284466	0.0618519	-4.59914	4.24e-06	2.02e-05	EIF2AK1
ENSG00000086289	586.231	-1.28965	0.11891	-10.8455	2.09e-27	5.4e-26	EPDR1
ENSG00000086300	1008.87	-0.7105	0.0782064	-9.08493	1.04e-19	1.68e-18	SNX10
ENSG00000086475	3680.48	-0.0302086	0.0510217	-0.592074	0.553801	0.703195	SEPHS1
ENSG00000086504	2204.5	0.0647086	0.0723157	0.894807	0.37089	0.534477	MRPL28
ENSG00000086544	1261.43	0.0850397	0.0795994	1.06835	0.285365	0.442739	ITPKC
ENSG00000086570	181.232	-0.694568	0.17698	-3.92455	8.69e-05	0.000343662	FAT2
ENSG00000086589	5176.69	0.549793	0.0469803	11.7026	1.24e-31	4.15e-30	RBM22
ENSG00000086598	7595.73	-0.44671	0.0475126	-9.40191	5.36e-21	9.38e-20	TMED2
ENSG00000086619	310.942	-0.515178	0.123016	-4.18789	2.82e-05	0.000119759	ERO1B
ENSG00000086666	1547.56	-0.0391682	0.0753314	-0.519945	0.603102	0.741811	ZFAND6
ENSG00000086696	6.13582	-0.447971	1.06408	-0.420994	0.673759	0.794598	HSD17B2
ENSG00000086712	1999.17	0.30056	0.0558029	5.38611	7.2e-08	4.24e-07	TXLNG
ENSG00000086717	21.9492	-0.709165	0.464233	-1.52761	0.12661	0.236662	PPEF1
ENSG00000086730	877.695	-1.51178	0.0877668	-17.2249	1.73e-66	2.48e-64	LAT2
ENSG00000086758	40310.5	-0.104084	0.0454388	-2.29065	0.0219837	0.0537291	HUWE1
ENSG00000086827	1771.1	0.181906	0.065561	2.7746	0.00552694	0.0157346	ZW10
ENSG00000086848	1805.64	0.293773	0.0953839	3.0799	0.00207073	0.00644418	ALG9
ENSG00000086967	13.3897	-2.57821	0.738011	-3.49346	0.000476811	0.00167107	MYBPC2
ENSG00000086991	4.28606	0.659487	1.10179	0.598558	0.549468	0.699823	NOX4
ENSG00000087008	873.02	-0.444383	0.0904982	-4.91041	9.09e-07	4.71e-06	ACOX3
ENSG00000087053	1778.74	-0.768439	0.0711286	-10.8035	3.31e-27	8.44e-26	MTMR2
ENSG00000087074	3259.81	0.617472	0.0534724	11.5475	7.6e-31	2.42e-29	PPP1R15A
ENSG00000087076	80.7943	-0.318424	0.250163	-1.27287	0.203066	0.342854	HSD17B14
ENSG00000087077	6273.64	0.585441	0.0763398	7.66888	1.74e-14	1.97e-13	TRIP6
ENSG00000087085	334.193	-0.0866647	0.133807	-0.647684	0.517189	0.67185	ACHE
ENSG00000087086	57667.5	0.263421	0.0584639	4.50571	6.62e-06	3.07e-05	FTL
ENSG00000087087	10512.8	0.311952	0.046198	6.7525	1.45e-11	1.27e-10	SRRT
ENSG00000087088	6071.74	0.251568	0.0740139	3.39893	0.000676491	0.00231071	BAX
ENSG00000087095	446.52	-0.107559	0.108142	-0.99461	0.319926	0.480784	NLK
ENSG00000087111	4595.57	-0.234282	0.0469612	-4.98885	6.07e-07	3.22e-06	PIGS
ENSG00000087116	230.224	-0.443165	0.184064	-2.40768	0.0160544	0.0407623	ADAMTS2
ENSG00000087128	18.4236	1.33589	0.566031	2.36011	0.0182696	0.0456735	TMPRSS11E
ENSG00000087152	4874.63	-0.0147853	0.0521083	-0.283741	0.776609	0.86699	ATXN7L3
ENSG00000087157	2394.95	0.488293	0.0640145	7.62785	2.39e-14	2.67e-13	PGS1
ENSG00000087191	17969.9	-0.150501	0.0384486	-3.91435	9.06e-05	0.000357495	PSMC5
ENSG00000087206	1675.85	0.29018	0.0722451	4.0166	5.9e-05	0.00023919	UIMC1
ENSG00000087245	22.3087	1.68803	0.479679	3.51909	0.00043303	0.0015305	MMP2
ENSG00000087253	676.166	-0.123662	0.17591	-0.702985	0.482065	0.640769	LPCAT2
ENSG00000087258	14.7091	-0.0107506	0.561009	-0.0191629	0.984711	0.991246	GNAO1
ENSG00000087263	4864.72	-0.0105681	0.0462193	-0.228651	0.81914	0.895185	OGFOD1
ENSG00000087266	5370.53	0.0384315	0.0940554	0.408605	0.68283	0.80167	SH3BP2
ENSG00000087269	5900.05	0.288371	0.0512088	5.63128	1.79e-08	1.12e-07	NOP14
ENSG00000087274	8711.4	0.185346	0.0507757	3.65029	0.000261941	0.000960528	ADD1
ENSG00000087299	1544.35	-0.121102	0.0857093	-1.41294	0.157674	0.281402	L2HGDH
ENSG00000087301	218.462	0.188314	0.166501	1.13101	0.258051	0.411257	TXNDC16
ENSG00000087302	4428.02	0.0270146	0.0671005	0.402599	0.687243	0.804756	RTRAF
ENSG00000087303	9.46247	1.05034	0.839163	1.25165	0.210698	0.352543	NID2
ENSG00000087338	819.761	-0.387239	0.0846125	-4.57662	4.73e-06	2.23e-05	GMCL1
ENSG00000087365	25453.7	0.250901	0.0378621	6.62669	3.43e-11	2.89e-10	SF3B2
ENSG00000087448	2658.76	0.0270255	0.0671925	0.40221	0.687529	0.804858	KLHL42
ENSG00000087460	36568.2	0.112344	0.0345198	3.25449	0.00113598	0.00371587	GNAS
ENSG00000087470	3850.27	0.240829	0.0593947	4.05472	5.02e-05	0.000205563	DNM1L
ENSG00000087494	26.4469	-0.66875	0.404397	-1.6537	0.0981889	0.192388	PTHLH
ENSG00000087495	4.74113	-0.643894	1.15	-0.559907	0.575543	0.720385	PHACTR3
ENSG00000087502	1209.41	-0.0702692	0.112093	-0.626884	0.530735	0.68362	ERGIC2
ENSG00000087510	809.687	0.0110623	0.098613	0.112179	0.910682	0.950553	TFAP2C
ENSG00000087586	3000.14	0.159196	0.0541517	2.93981	0.00328412	0.00980925	AURKA
ENSG00000087589	21.7467	0.867408	0.451316	1.92195	0.0546117	0.118232	CASS4
ENSG00000087842	1456.8	-0.271937	0.0639716	-4.25089	2.13e-05	9.25e-05	PIR
ENSG00000087884	275.942	-0.0133128	0.131888	-0.10094	0.919598	0.956041	AAMDC
ENSG00000087903	733.751	-0.407454	0.170773	-2.38594	0.0170357	0.0429488	RFX2
ENSG00000087995	2423.52	-0.196005	0.0583396	-3.35973	0.000780199	0.00262942	METTL2A
ENSG00000088002	167.796	-0.62727	0.203134	-3.08796	0.00201534	0.00628352	SULT2B1
ENSG00000088035	332.988	-0.0250451	0.145204	-0.172482	0.863059	0.922791	ALG6
ENSG00000088038	2952.09	0.0865368	0.0573029	1.51016	0.131001	0.243073	CNOT3
ENSG00000088053	5.96039	-0.429418	0.866272	-0.495708	0.620101	0.75559	GP6
ENSG00000088179	889.931	0.252051	0.103774	2.42885	0.015147	0.0386859	PTPN4
ENSG00000088205	6225.35	-0.120363	0.0427512	-2.81542	0.0048713	0.0140341	DDX18
ENSG00000088247	13845.7	0.621348	0.0735445	8.4486	2.95e-17	4.08e-16	KHSRP
ENSG00000088256	4752.6	0.371317	0.0582156	6.37832	1.79e-10	1.41e-09	GNA11
ENSG00000088280	1496.06	-0.608986	0.0633408	-9.61443	6.95e-22	1.3e-20	ASAP3
ENSG00000088298	1021.14	-0.900154	0.0753178	-11.9514	6.38e-33	2.29e-31	EDEM2
ENSG00000088305	3559.24	0.0810061	0.0485029	1.67013	0.0948939	0.18706	DNMT3B
ENSG00000088325	15175.9	-0.00680939	0.0381102	-0.178676	0.858192	0.919946	TPX2
ENSG00000088340	2028.85	-1.24063	0.0743428	-16.6879	1.6e-62	2.03e-60	FER1L4
ENSG00000088356	2156.92	0.765964	0.0624304	12.2691	1.33e-34	5.26e-33	PDRG1
ENSG00000088367	3590.44	-0.797179	0.0488887	-16.306	8.95e-60	1.01e-57	EPB41L1
ENSG00000088386	24.3081	-0.433517	0.491743	-0.881592	0.377997	0.541796	SLC15A1
ENSG00000088387	3216.63	0.00878199	0.118952	0.0738282	0.941147	0.968264	DOCK9
ENSG00000088448	2952.55	0.298692	0.0837523	3.56638	0.000361953	0.00129372	ANKRD10
ENSG00000088451	557.573	0.27705	0.122009	2.27073	0.0231634	0.0562498	TGDS
ENSG00000088538	1311.89	-0.0217166	0.0678674	-0.319986	0.748979	0.847333	DOCK3
ENSG00000088543	559.088	-1.33511	0.105849	-12.6134	1.78e-36	7.81e-35	C3orf18
ENSG00000088682	2734.73	-0.772818	0.0587497	-13.1544	1.61e-39	8.28e-38	COQ9
ENSG00000088726	1010.12	-0.415151	0.0916248	-4.53099	5.87e-06	2.74e-05	TMEM40
ENSG00000088727	264.603	-0.488565	0.137457	-3.55431	0.000378966	0.00135202	KIF9
ENSG00000088756	9.66978	0.390442	0.963162	0.405376	0.685201	0.803066	ARHGAP28
ENSG00000088766	538.806	-0.319706	0.11716	-2.72881	0.00635629	0.01785	CRLS1
ENSG00000088808	1239.91	0.666138	0.110799	6.01211	1.83e-09	1.29e-08	PPP1R13B
ENSG00000088812	4112.67	0.0257237	0.055757	0.461353	0.644545	0.773913	ATRN
ENSG00000088826	1912.58	0.396111	0.0711419	5.5679	2.58e-08	1.6e-07	SMOX
ENSG00000088827	31.5513	-0.140213	0.389485	-0.359994	0.718851	0.827196	SIGLEC1
ENSG00000088832	11919.9	-0.344914	0.0360294	-9.57311	1.04e-21	1.91e-20	FKBP1A
ENSG00000088833	5844.63	0.113906	0.0471748	2.41455	0.0157547	0.0400585	NSFL1C
ENSG00000088836	2079.12	0.224886	0.0924717	2.43194	0.0150182	0.0384198	SLC4A11
ENSG00000088854	826.669	-0.253981	0.0848592	-2.99297	0.00276273	0.00837079	DNAAF9
ENSG00000088876	1184.49	0.230842	0.0825221	2.79734	0.00515259	0.0147595	ZNF343
ENSG00000088881	246.57	-2.21138	0.170257	-12.9884	1.42e-38	6.98e-37	EBF4
ENSG00000088882	104.185	-0.165356	0.221796	-0.745535	0.455948	0.617195	CPXM1
ENSG00000088888	22411.8	-0.0428212	0.0357646	-1.19731	0.231187	0.377967	MAVS
ENSG00000088899	483.952	-0.485322	0.0999363	-4.85632	1.2e-06	6.11e-06	LZTS3
ENSG00000088930	10672.2	0.0675719	0.0417606	1.61808	0.105646	0.204442	XRN2
ENSG00000088970	616.909	0.718799	0.100059	7.18372	6.78e-13	6.71e-12	KIZ
ENSG00000088986	6713.54	-0.0980609	0.0466044	-2.10411	0.0353687	0.0813535	DYNLL1
ENSG00000088992	426.163	0.512134	0.126694	4.0423	5.29e-05	0.000215919	TESC
ENSG00000089006	7342.21	-0.0376467	0.0552912	-0.680881	0.495947	0.653473	SNX5
ENSG00000089009	56485.3	0.279283	0.0362263	7.7094	1.26e-14	1.45e-13	RPL6
ENSG00000089022	2254.32	-0.133449	0.0639826	-2.0857	0.0370055	0.0845863	MAPKAPK5
ENSG00000089041	168.611	-0.744362	0.186334	-3.99478	6.48e-05	0.000260798	P2RX7
ENSG00000089048	1696.63	-0.0358261	0.0613698	-0.583775	0.559372	0.707397	ESF1
ENSG00000089050	1152.46	-0.158905	0.0858658	-1.85063	0.0642233	0.135536	RBBP9
ENSG00000089053	8958.34	-0.044899	0.0395709	-1.13465	0.256523	0.409399	ANAPC5
ENSG00000089057	2450.15	0.0025412	0.0849496	0.0299142	0.976136	0.986758	SLC23A2
ENSG00000089060	3043.58	0.408601	0.0535081	7.63623	2.24e-14	2.51e-13	SLC8B1
ENSG00000089063	1795.59	-1.23984	0.0671649	-18.4596	4.36e-76	8.27e-74	TMEM230
ENSG00000089091	296.953	-0.0402816	0.140938	-0.285811	0.775023	0.866069	DZANK1
ENSG00000089094	2686.19	0.408443	0.10215	3.99845	6.38e-05	0.000257166	KDM2B
ENSG00000089101	33.1163	2.08836	0.402836	5.18414	2.17e-07	1.21e-06	CFAP61
ENSG00000089116	170.161	-0.0079919	0.17707	-0.0451342	0.964	0.980494	LHX5
ENSG00000089123	510.843	-0.308765	0.104492	-2.95492	0.00312755	0.00937852	TASP1
ENSG00000089127	129.742	0.93069	0.247333	3.76291	0.000167949	0.000633023	OAS1
ENSG00000089154	26601.1	-0.115804	0.0436009	-2.656	0.00790731	0.021692	GCN1
ENSG00000089157	134195	0.248165	0.0361111	6.87224	6.32e-12	5.72e-11	RPLP0
ENSG00000089159	14839.9	-0.726911	0.0587281	-12.3776	3.46e-35	1.4e-33	PXN
ENSG00000089163	170.051	0.190542	0.179471	1.06169	0.288378	0.445979	SIRT4
ENSG00000089169	22.348	0.524968	0.582346	0.901471	0.367338	0.53055	RPH3A
ENSG00000089177	900.509	-0.0290298	0.116181	-0.249867	0.802691	0.883924	KIF16B
ENSG00000089195	1733.84	0.410048	0.0616502	6.65121	2.91e-11	2.46e-10	TRMT6
ENSG00000089199	6.00759	0.5925	0.938235	0.631505	0.527711	0.68123	CHGB
ENSG00000089220	11392.8	0.158767	0.0378089	4.19919	2.68e-05	0.000114483	PEBP1
ENSG00000089225	6.50656	1.44892	0.823839	1.75874	0.0786223	0.160444	TBX5
ENSG00000089234	1795.51	0.433349	0.0666039	6.50637	7.7e-11	6.28e-10	BRAP
ENSG00000089248	6275.94	0.367381	0.06295	5.83607	5.34e-09	3.55e-08	ERP29
ENSG00000089250	72.0241	-0.641959	0.307252	-2.08936	0.0366755	0.0839011	NOS1
ENSG00000089280	31459.1	0.843894	0.0470738	17.927	7.25e-72	1.27e-69	FUS
ENSG00000089289	3163.8	-0.0814568	0.0544835	-1.49507	0.134895	0.248915	IGBP1
ENSG00000089327	3392.85	-0.719813	0.0569958	-12.6292	1.46e-36	6.41e-35	FXYD5
ENSG00000089335	321.49	-0.551746	0.123465	-4.46885	7.86e-06	3.62e-05	ZNF302
ENSG00000089351	2821.12	0.27498	0.0638978	4.30343	1.68e-05	7.4e-05	GRAMD1A
ENSG00000089356	917.899	0.225117	0.0909374	2.47551	0.0133045	0.0345121	FXYD3
ENSG00000089472	203.319	1.73357	0.154587	11.2143	3.47e-29	9.9e-28	HEPH
ENSG00000089486	2097.24	-0.0532033	0.0606091	-0.87781	0.380047	0.543852	CDIP1
ENSG00000089505	35.3054	0.295518	0.390979	0.755842	0.449744	0.611858	CMTM1
ENSG00000089597	34485.8	-0.316389	0.0353066	-8.96118	3.21e-19	5.01e-18	GANAB
ENSG00000089639	1281.8	-0.123323	0.0724054	-1.70323	0.0885249	0.176944	GMIP
ENSG00000089682	1447.12	-0.134225	0.0674975	-1.98858	0.046747	0.103498	RBM41
ENSG00000089685	8453.87	0.449739	0.0706864	6.36245	1.99e-10	1.55e-09	BIRC5
ENSG00000089692	95.0533	-1.22863	0.273984	-4.48431	7.32e-06	3.38e-05	LAG3
ENSG00000089693	14537.1	0.12099	0.051869	2.33262	0.0196683	0.0486594	MLF2
ENSG00000089723	1197.69	-0.226121	0.0884065	-2.55774	0.0105354	0.0280111	OTUB2
ENSG00000089737	16875.3	0.239876	0.0353998	6.7762	1.23e-11	1.08e-10	DDX24
ENSG00000089775	829.818	-0.908505	0.0839642	-10.8201	2.76e-27	7.09e-26	ZBTB25
ENSG00000089818	2630.25	0.11158	0.0739539	1.50878	0.131354	0.243584	NECAP1
ENSG00000089820	1836.93	0.113363	0.098146	1.15504	0.248073	0.399469	ARHGAP4
ENSG00000089847	309.624	-1.79124	0.163033	-10.987	4.41e-28	1.18e-26	ANKRD24
ENSG00000089876	2991.54	-0.187669	0.0558888	-3.3579	0.000785359	0.00264609	DHX32
ENSG00000089902	2692.08	0.501236	0.0751892	6.66633	2.62e-11	2.23e-10	RCOR1
ENSG00000089916	4547.59	0.097902	0.0500718	1.95523	0.0505555	0.110604	GPATCH2L
ENSG00000090006	3120.21	-0.376452	0.0606132	-6.21074	5.27e-10	3.93e-09	LTBP4
ENSG00000090013	3492.76	-0.645372	0.0859943	-7.50482	6.15e-14	6.66e-13	BLVRB
ENSG00000090020	2747.06	0.18308	0.0533418	3.4322	0.000598715	0.00206534	SLC9A1
ENSG00000090054	4188.51	0.0195262	0.0503804	0.387575	0.698331	0.812715	SPTLC1
ENSG00000090060	9648.26	-0.0128072	0.0492826	-0.259872	0.794962	0.878778	PAPOLA
ENSG00000090061	7583.33	0.481016	0.0501564	9.59032	8.78e-22	1.63e-20	CCNK
ENSG00000090097	3545.73	-0.689553	0.0528614	-13.0445	6.83e-39	3.41e-37	PCBP4
ENSG00000090238	339.053	0.020972	0.143493	0.146153	0.8838	0.934192	YPEL3
ENSG00000090263	1821.6	-0.0076171	0.0593102	-0.128428	0.89781	0.943153	MRPS33
ENSG00000090266	2945.82	-0.00317768	0.0559376	-0.0568075	0.954699	0.975505	NDUFB2
ENSG00000090273	11922.4	0.0159211	0.0616727	0.258155	0.796287	0.879892	NUDC
ENSG00000090316	4450.68	0.0723596	0.0748741	0.966417	0.333836	0.495449	MAEA
ENSG00000090339	1769.43	0.237004	0.0591124	4.00938	6.09e-05	0.000246061	ICAM1
ENSG00000090372	6439.93	0.545965	0.0685795	7.96106	1.71e-15	2.07e-14	STRN4
ENSG00000090376	30.8942	-0.25603	0.473295	-0.540953	0.58854	0.730671	IRAK3
ENSG00000090382	85.3533	0.727082	0.234705	3.09785	0.00194929	0.00609356	LYZ
ENSG00000090432	2110.8	0.259559	0.0576813	4.49988	6.8e-06	3.15e-05	MUL1
ENSG00000090447	949.345	0.635109	0.118552	5.35722	8.45e-08	4.94e-07	TFAP4
ENSG00000090470	1186.1	0.328025	0.0781484	4.19746	2.7e-05	0.00011528	PDCD7
ENSG00000090487	1761.94	-0.555478	0.0611822	-9.07907	1.1e-19	1.77e-18	SPG21
ENSG00000090512	79.393	0.467314	0.311993	1.49783	0.134176	0.24788	FETUB
ENSG00000090520	4023.83	-0.373424	0.0476846	-7.83112	4.84e-15	5.68e-14	DNAJB11
ENSG00000090530	81.6194	-0.00238841	0.244349	-0.00977458	0.992201	0.995463	P3H2
ENSG00000090534	15.645	-1.48011	0.617164	-2.39825	0.0164737	0.0417253	THPO
ENSG00000090539	600.186	-0.899583	0.132547	-6.78688	1.15e-11	1.01e-10	CHRD
ENSG00000090554	99.1096	-0.277541	0.263718	-1.05242	0.292609	0.450841	FLT3LG
ENSG00000090565	881.461	-0.176658	0.112186	-1.57469	0.115328	0.219909	RAB11FIP3
ENSG00000090581	1354.98	0.0947119	0.0699593	1.35382	0.175795	0.306616	GNPTG
ENSG00000090612	606.42	0.173918	0.10858	1.60174	0.109212	0.210116	ZNF268
ENSG00000090615	5822.03	0.492387	0.0776316	6.34261	2.26e-10	1.75e-09	GOLGA3
ENSG00000090621	15450.5	0.419372	0.0374546	11.1968	4.23e-29	1.2e-27	PABPC4
ENSG00000090661	1078.36	0.0086931	0.0758409	0.114623	0.908744	0.94978	CERS4
ENSG00000090674	899.42	0.368397	0.118879	3.09893	0.00194221	0.00607439	MCOLN1
ENSG00000090686	4537.78	-0.369922	0.0477002	-7.75514	8.82e-15	1.02e-13	USP48
ENSG00000090776	3396.18	0.557299	0.0734977	7.58254	3.39e-14	3.75e-13	EFNB1
ENSG00000090857	8754.55	0.224075	0.0496227	4.51557	6.31e-06	2.94e-05	PDPR
ENSG00000090861	12053	-0.0849858	0.0422423	-2.01187	0.0442341	0.0986497	AARS1
ENSG00000090863	18932.3	-0.273683	0.0514134	-5.3232	1.02e-07	5.9e-07	GLG1
ENSG00000090889	4505.97	0.256053	0.0470769	5.43904	5.36e-08	3.2e-07	KIF4A
ENSG00000090905	6464.72	0.322241	0.054072	5.95948	2.53e-09	1.75e-08	TNRC6A
ENSG00000090924	1925.83	-0.578118	0.122746	-4.70988	2.48e-06	1.22e-05	PLEKHG2
ENSG00000090932	2.67032	2.28211	1.54949	1.47281	0.140801	0.257406	DLL3
ENSG00000090971	1002.28	-0.389469	0.0740299	-5.26096	1.43e-07	8.17e-07	NAT14
ENSG00000090975	1292.8	0.0837212	0.0874824	0.957006	0.338564	0.500398	PITPNM2
ENSG00000090989	1623.58	0.151726	0.0921847	1.64589	0.0997857	0.195059	EXOC1
ENSG00000091009	1967.75	0.118075	0.0726721	1.62476	0.104213	0.201994	RBM27
ENSG00000091010	8.90971	1.6294	0.735448	2.21552	0.0267241	0.0637279	POU4F3
ENSG00000091039	3689.14	0.591814	0.0935649	6.32517	2.53e-10	1.96e-09	OSBPL8
ENSG00000091073	1416.29	0.742661	0.0689588	10.7696	4.79e-27	1.21e-25	DTX2
ENSG00000091106	3.54929	-1.01213	1.33174	-0.760001	0.447254	0.609664	NLRC4
ENSG00000091127	2422.28	-0.356806	0.0690333	-5.16861	2.36e-07	1.31e-06	PUS7
ENSG00000091128	41.4963	0.0939861	0.389687	0.241184	0.809413	0.888356	LAMB4
ENSG00000091129	16.8507	2.06994	0.736617	2.81006	0.00495328	0.0142457	NRCAM
ENSG00000091136	3360.86	-0.652456	0.0634552	-10.2821	8.48e-25	1.9e-23	LAMB1
ENSG00000091137	51.7553	-0.485544	0.334109	-1.45325	0.146155	0.265193	SLC26A4
ENSG00000091140	4796.49	-0.0481523	0.0455116	-1.05802	0.290045	0.447973	DLD
ENSG00000091157	1101.94	0.105988	0.0818899	1.29427	0.195572	0.333033	WDR7
ENSG00000091164	2367.31	0.115784	0.0580564	1.99434	0.0461153	0.102289	TXNL1
ENSG00000091262	228.626	-0.0355296	0.17108	-0.207678	0.83548	0.905333	ABCC6
ENSG00000091317	3293.49	-0.110467	0.0594715	-1.85748	0.0632432	0.133776	CMTM6
ENSG00000091409	7411.93	-0.808334	0.0670232	-12.0605	1.71e-33	6.26e-32	ITGA6
ENSG00000091428	22.1493	1.37671	0.478768	2.87554	0.0040334	0.0118271	RAPGEF4
ENSG00000091436	3037.41	0.260697	0.0577539	4.51394	6.36e-06	2.96e-05	MAP3K20
ENSG00000091482	12.9634	-1.17014	0.609011	-1.92138	0.0546843	0.118349	SMPX
ENSG00000091483	3118.05	-0.708816	0.0594247	-11.928	8.46e-33	3.03e-31	FH
ENSG00000091490	4055.47	-0.351556	0.0583092	-6.02917	1.65e-09	1.16e-08	SEL1L3
ENSG00000091513	255.111	0.32137	0.185556	1.73193	0.0832867	0.168152	TF
ENSG00000091527	7116.88	-0.0548707	0.0525484	-1.04419	0.296396	0.455085	CDV3
ENSG00000091536	152.412	-1.27934	0.22326	-5.73029	1e-08	6.47e-08	MYO15A
ENSG00000091542	4337.8	0.0657821	0.0542557	1.21245	0.225341	0.370344	ALKBH5
ENSG00000091592	2341.51	0.0553566	0.060151	0.920295	0.357419	0.520337	NLRP1
ENSG00000091622	720.611	0.0966077	0.0906278	1.06598	0.286431	0.443938	PITPNM3
ENSG00000091640	2044.74	0.272683	0.0725936	3.7563	0.000172446	0.000648701	SPAG7
ENSG00000091651	3346.43	0.275007	0.0484285	5.67862	1.36e-08	8.64e-08	ORC6
ENSG00000091656	2133.27	0.558494	0.0840075	6.64815	2.97e-11	2.51e-10	ZFHX4
ENSG00000091732	1820.57	-0.193748	0.0643117	-3.01264	0.00258989	0.00789299	ZC3HC1
ENSG00000091831	6.87224	0.214588	0.811316	0.264493	0.7914	0.876582	ESR1
ENSG00000091844	116.899	-0.786107	0.199445	-3.94148	8.1e-05	0.000322162	RGS17
ENSG00000091879	83.0941	1.70568	0.259408	6.57527	4.86e-11	4.03e-10	ANGPT2
ENSG00000091947	1442.09	0.0927066	0.0701598	1.32136	0.18638	0.321073	TMEM101
ENSG00000091972	10.3993	1.88391	0.806566	2.33572	0.0195059	0.0483484	CD200
ENSG00000091986	315.993	1.1592	0.187336	6.18783	6.1e-10	4.52e-09	CCDC80
ENSG00000092010	4062.21	-0.438679	0.0472155	-9.291	1.53e-20	2.61e-19	PSME1
ENSG00000092020	359.209	-0.602952	0.162317	-3.71467	0.00020347	0.00075947	PPP2R3C
ENSG00000092036	1684.15	-0.583786	0.067162	-8.69221	3.55e-18	5.18e-17	HAUS4
ENSG00000092054	4.42887	-1.57013	1.06448	-1.47503	0.140206	0.256688	MYH7
ENSG00000092068	951.69	0.070054	0.0816463	0.858018	0.390882	0.55466	SLC7A8
ENSG00000092094	1199.96	-0.159849	0.0784695	-2.03708	0.0416421	0.0935612	OSGEP
ENSG00000092096	329.879	-0.182524	0.127167	-1.43531	0.151199	0.272254	SLC22A17
ENSG00000092098	2889.23	-0.0318835	0.0708923	-0.449746	0.652894	0.780584	RNF31
ENSG00000092108	2250.5	-0.0259917	0.0701183	-0.370684	0.710873	0.821853	SCFD1
ENSG00000092140	718.119	0.19101	0.130478	1.46392	0.143216	0.260862	G2E3
ENSG00000092148	9903.79	0.082349	0.0523351	1.57349	0.115605	0.220286	HECTD1
ENSG00000092199	37602	0.120035	0.0474143	2.53162	0.0113536	0.0299417	HNRNPC
ENSG00000092200	3.84087	-1.50382	1.49359	-1.00685	0.314007	0.474105	RPGRIP1
ENSG00000092201	24774.8	-0.0578759	0.0375599	-1.5409	0.123342	0.231975	SUPT16H
ENSG00000092203	4731.26	0.107896	0.0510337	2.11421	0.0344971	0.079675	TOX4
ENSG00000092208	724.837	0.408352	0.0842065	4.84942	1.24e-06	6.31e-06	GEMIN2
ENSG00000092295	338.108	-1.37106	0.146875	-9.33491	1.01e-20	1.74e-19	TGM1
ENSG00000092330	1345.88	0.0253878	0.0826225	0.307275	0.758634	0.854509	TINF2
ENSG00000092421	662.982	0.300456	0.150373	1.99807	0.0457092	0.101514	SEMA6A
ENSG00000092439	2587.73	-0.0625428	0.0851805	-0.734238	0.462804	0.623251	TRPM7
ENSG00000092445	3147.34	-0.192786	0.0643038	-2.99806	0.00271707	0.00824244	TYRO3
ENSG00000092470	2971.87	-0.00928938	0.0561168	-0.165537	0.868522	0.925706	WDR76
ENSG00000092529	178.74	-0.887743	0.167484	-5.30047	1.16e-07	6.65e-07	CAPN3
ENSG00000092531	1426.11	-0.19669	0.0995831	-1.97513	0.0482531	0.106315	SNAP23
ENSG00000092607	13.3429	1.78926	0.616225	2.90359	0.00368914	0.0108955	TBX15
ENSG00000092621	6989.2	0.173386	0.0516841	3.35473	0.000794413	0.00267444	PHGDH
ENSG00000092758	727.503	-0.160953	0.147131	-1.09395	0.273979	0.429547	COL9A3
ENSG00000092820	53714.7	-0.151763	0.0459546	-3.30245	0.000958428	0.00317703	EZR
ENSG00000092841	22336.1	-0.349642	0.0461547	-7.57544	3.58e-14	3.96e-13	MYL6
ENSG00000092847	7371.11	-0.0971714	0.0427455	-2.27326	0.0230107	0.0559442	AGO1
ENSG00000092850	9.05916	0.145578	0.699936	0.207988	0.835239	0.905283	TEKT2
ENSG00000092853	6475.15	0.0272342	0.0411833	0.661292	0.508425	0.664215	CLSPN
ENSG00000092871	2025.77	-0.177443	0.0895577	-1.98133	0.0475544	0.105016	RFFL
ENSG00000092929	1107.12	-1.1537	0.0976193	-11.8184	3.14e-32	1.09e-30	UNC13D
ENSG00000092931	924.064	-1.31799	0.0845994	-15.5792	1.01e-54	9.52e-53	MFSD11
ENSG00000092964	3515.38	-0.388246	0.0474754	-8.17785	2.89e-16	3.7e-15	DPYSL2
ENSG00000092969	23.2206	0.266135	0.436247	0.610057	0.541824	0.693299	TGFB2
ENSG00000092978	784.243	0.537472	0.0888267	6.05079	1.44e-09	1.03e-08	GPATCH2
ENSG00000093000	8072.85	0.280632	0.0476806	5.88566	3.96e-09	2.68e-08	NUP50
ENSG00000093009	3162.48	-0.0360837	0.0548612	-0.657728	0.510713	0.66623	CDC45
ENSG00000093010	2825.37	-0.0434555	0.0808423	-0.537534	0.590899	0.732136	COMT
ENSG00000093072	32.1932	-0.297063	0.559579	-0.530868	0.59551	0.73607	ADA2
ENSG00000093144	1941.64	-0.580779	0.0769669	-7.54583	4.49e-14	4.93e-13	ECHDC1
ENSG00000093167	1729.48	-0.233153	0.0668633	-3.48701	0.000488446	0.00170946	LRRFIP2
ENSG00000093183	2621.46	-0.39182	0.0647325	-6.05291	1.42e-09	1.01e-08	SEC22C
ENSG00000093217	526.275	-0.153502	0.138148	-1.11114	0.266509	0.420921	XYLB
ENSG00000094631	3572.35	-0.769196	0.066819	-11.5116	1.15e-30	3.63e-29	HDAC6
ENSG00000094661	31.1341	0.107475	0.405129	0.265286	0.790789	0.876199	OR1I1
ENSG00000094755	51.0413	-0.21706	0.306415	-0.708386	0.478706	0.637844	GABRP
ENSG00000094796	24.8494	1.91468	0.442789	4.32413	1.53e-05	6.78e-05	KRT31
ENSG00000094804	10190.5	0.0935799	0.0382262	2.44805	0.014363	0.0369476	CDC6
ENSG00000094841	343.187	-0.25034	0.130242	-1.92211	0.0545918	0.11821	UPRT
ENSG00000094880	2443.67	-0.31748	0.062444	-5.08423	3.69e-07	2.01e-06	CDC23
ENSG00000094914	3586.57	-0.0786978	0.049026	-1.60523	0.108444	0.208852	AAAS
ENSG00000094916	17898.5	0.0560254	0.0429018	1.3059	0.191587	0.328032	CBX5
ENSG00000094975	2172.69	-0.0868841	0.0695509	-1.24922	0.211586	0.353476	SUCO
ENSG00000095002	4113.33	-0.112443	0.0554916	-2.02631	0.042733	0.0956942	MSH2
ENSG00000095015	1228.77	0.554887	0.0726026	7.64279	2.13e-14	2.39e-13	MAP3K1
ENSG00000095059	2745.05	0.128274	0.0608008	2.10974	0.0348808	0.0803981	DHPS
ENSG00000095066	2024.61	-0.602391	0.0639982	-9.41263	4.84e-21	8.49e-20	HOOK2
ENSG00000095139	12876.4	0.141173	0.0382352	3.69223	0.000222301	0.000823737	ARCN1
ENSG00000095203	1257.82	-0.379933	0.0679746	-5.58934	2.28e-08	1.42e-07	EPB41L4B
ENSG00000095209	802.657	0.238908	0.0797405	2.99607	0.00273487	0.0082944	TMEM38B
ENSG00000095261	3214.64	0.046298	0.0559245	0.827867	0.407746	0.570983	PSMD5
ENSG00000095303	499.748	-0.571982	0.117403	-4.87195	1.11e-06	5.67e-06	PTGS1
ENSG00000095319	16203.9	-0.200094	0.0341705	-5.85575	4.75e-09	3.17e-08	NUP188
ENSG00000095321	1902.92	-1.31456	0.0696834	-18.8648	2.22e-79	4.75e-77	CRAT
ENSG00000095370	86.2678	-0.441312	0.240885	-1.83204	0.066945	0.140326	SH2D3C
ENSG00000095380	2315.29	0.0925811	0.0602511	1.53659	0.124394	0.233444	NANS
ENSG00000095383	1464.3	-0.169774	0.0821744	-2.06602	0.0388267	0.0881774	TBC1D2
ENSG00000095397	1355.96	0.496694	0.0814234	6.10014	1.06e-09	7.67e-09	WHRN
ENSG00000095464	54.9411	0.584846	0.409605	1.42783	0.153341	0.275378	PDE6C
ENSG00000095485	2374.4	-0.650507	0.0580253	-11.2107	3.61e-29	1.03e-27	CWF19L1
ENSG00000095539	1434.12	-0.880837	0.097379	-9.04545	1.49e-19	2.38e-18	SEMA4G
ENSG00000095564	5152.27	-0.159555	0.0606351	-2.63139	0.00850363	0.0231327	BTAF1
ENSG00000095574	1298.11	0.206195	0.0762849	2.70297	0.00687238	0.0191425	IKZF5
ENSG00000095585	151.963	2.57119	0.222367	11.5628	6.36e-31	2.04e-29	BLNK
ENSG00000095587	157.844	-0.655327	0.233466	-2.80695	0.00500135	0.0143641	TLL2
ENSG00000095596	39.8135	-1.49835	0.368633	-4.0646	4.81e-05	0.000197667	CYP26A1
ENSG00000095627	2.66886	-0.517321	1.28644	-0.402133	0.687586	0.804874	TDRD1
ENSG00000095637	1001.41	0.842236	0.143491	5.86961	4.37e-09	2.93e-08	SORBS1
ENSG00000095739	762.987	1.33915	0.102659	13.0446	6.82e-39	3.41e-37	BAMBI
ENSG00000095752	162.369	-1.29254	0.210474	-6.14108	8.2e-10	6e-09	IL11
ENSG00000095787	6156.49	0.221965	0.0492048	4.51105	6.45e-06	3e-05	WAC
ENSG00000095794	580.677	0.321889	0.095786	3.3605	0.000778013	0.00262381	CREM
ENSG00000095906	2576.16	0.265872	0.125985	2.11035	0.034828	0.080306	NUBP2
ENSG00000095951	796.228	0.0627484	0.114917	0.546034	0.585043	0.727944	HIVEP1
ENSG00000095970	22.5071	1.2342	0.467587	2.63952	0.00830246	0.0226445	TREM2
ENSG00000096060	4566.28	-0.145619	0.0506178	-2.87683	0.00401692	0.011785	FKBP5
ENSG00000096063	6005.48	-0.0599343	0.0532712	-1.12508	0.260556	0.414163	SRPK1
ENSG00000096070	2930.66	-0.180228	0.0988661	-1.82295	0.0683117	0.142755	BRPF3
ENSG00000096080	3318.93	0.366441	0.0602053	6.08652	1.15e-09	8.31e-09	MRPS18A
ENSG00000096088	8.66061	-1.09839	0.870293	-1.26209	0.206916	0.347806	PGC
ENSG00000096092	1463.12	-0.677306	0.0683132	-9.91471	3.59e-23	7.32e-22	TMEM14A
ENSG00000096093	385.063	-1.87018	0.170852	-10.9462	6.93e-28	1.83e-26	EFHC1
ENSG00000096384	203234	-0.164886	0.041319	-3.99056	6.59e-05	0.000265095	HSP90AB1
ENSG00000096401	4899.87	0.316125	0.0477155	6.62521	3.47e-11	2.92e-10	CDC5L
ENSG00000096433	22619.3	-0.15962	0.0470417	-3.39316	0.000690903	0.00235607	ITPR3
ENSG00000096654	457.902	0.324595	0.103188	3.14567	0.00165705	0.00525682	ZNF184
ENSG00000096696	34175.2	0.0652391	0.0409882	1.59165	0.111462	0.213662	DSP
ENSG00000096717	1116.53	-0.18132	0.0810988	-2.23579	0.0253658	0.0608833	SIRT1
ENSG00000096746	6879.51	-0.0227371	0.0466664	-0.487226	0.626098	0.76028	HNRNPH3
ENSG00000096872	436.492	-1.01674	0.207617	-4.8972	9.72e-07	5.02e-06	IFT74
ENSG00000096968	416.939	0.561218	0.13447	4.17354	3e-05	0.000126997	JAK2
ENSG00000096996	26.4237	-0.417601	0.432634	-0.965254	0.334418	0.495969	IL12RB1
ENSG00000097007	5604.67	0.619346	0.0500072	12.3851	3.15e-35	1.28e-33	ABL1
ENSG00000097021	6266.21	0.101209	0.069279	1.4609	0.144044	0.26201	ACOT7
ENSG00000097033	1941.73	-0.125858	0.0737675	-1.70615	0.0879801	0.176094	SH3GLB1
ENSG00000097046	1245.16	-0.561241	0.0699919	-8.01866	1.07e-15	1.31e-14	CDC7
ENSG00000097096	249.08	-0.44262	0.153571	-2.88218	0.00394936	0.0116051	SYDE2
ENSG00000099139	558.988	-0.348085	0.11404	-3.0523	0.00227093	0.00701575	PCSK5
ENSG00000099194	43943.7	-1.08697	0.0479169	-22.6844	6.39e-114	3.72e-111	SCD
ENSG00000099203	1161.4	0.553312	0.141524	3.90967	9.24e-05	0.000364032	TMED1
ENSG00000099204	17937.6	0.414322	0.0369271	11.22	3.25e-29	9.31e-28	ABLIM1
ENSG00000099219	2661.63	-0.458722	0.0709446	-6.46591	1.01e-10	8.09e-10	ERMP1
ENSG00000099246	1880.86	0.151205	0.0670293	2.25581	0.0240826	0.0582053	RAB18
ENSG00000099250	792.64	1.96809	0.11945	16.4762	5.44e-61	6.45e-59	NRP1
ENSG00000099251	279.249	-0.119799	0.149171	-0.803097	0.421919	0.585296	HSD17B7P2
ENSG00000099256	8.09758	-0.462635	0.758141	-0.610223	0.541714	0.693229	PRTFDC1
ENSG00000099260	3.13754	1.90093	1.29045	1.47307	0.140732	0.257352	PALMD
ENSG00000099282	794.45	0.278028	0.0877962	3.16674	0.00154156	0.004921	TSPAN15
ENSG00000099284	3790.15	0.594626	0.0646281	9.20073	3.56e-20	5.97e-19	MACROH2A2
ENSG00000099290	2953.65	0.301247	0.0602722	4.99811	5.79e-07	3.08e-06	WASHC2A
ENSG00000099308	2112.06	0.865761	0.063677	13.5961	4.22e-42	2.46e-40	MAST3
ENSG00000099326	465.367	-0.151728	0.111812	-1.35698	0.174786	0.305196	MZF1
ENSG00000099330	409.688	-0.247232	0.114209	-2.16474	0.0304077	0.0713897	OCEL1
ENSG00000099331	6783.06	0.360968	0.0710777	5.0785	3.8e-07	2.07e-06	MYO9B
ENSG00000099337	2972.32	-0.254751	0.0554855	-4.5913	4.4e-06	2.09e-05	KCNK6
ENSG00000099338	173.887	-1.62912	0.278114	-5.85773	4.69e-09	3.13e-08	CATSPERG
ENSG00000099341	13878.3	0.0682701	0.0513935	1.32838	0.184053	0.317822	PSMD8
ENSG00000099364	1427.07	0.235341	0.0787394	2.98886	0.00280022	0.00847515	FBXL19
ENSG00000099365	31.5677	-1.11662	0.406945	-2.74391	0.00607113	0.017128	STX1B
ENSG00000099377	616.576	-0.243173	0.119486	-2.03516	0.0418345	0.0939511	HSD3B7
ENSG00000099381	3414.02	0.439712	0.0820547	5.35877	8.38e-08	4.9e-07	SETD1A
ENSG00000099385	1729.74	-0.0981082	0.0752018	-1.3046	0.192029	0.328668	BCL7C
ENSG00000099399	8954.97	0.164995	0.0411137	4.01314	5.99e-05	0.000242498	MAGEB2
ENSG00000099617	278.039	-0.412783	0.157593	-2.6193	0.00881112	0.0238783	EFNA2
ENSG00000099622	5781.8	0.0167773	0.0532427	0.31511	0.752679	0.850004	CIRBP
ENSG00000099624	2318.82	0.231067	0.108672	2.12628	0.0334803	0.0777089	ATP5F1D
ENSG00000099625	233.294	0.0604284	0.229041	0.263832	0.791909	0.876836	CBARP
ENSG00000099715	44.2923	0.877705	0.325364	2.69761	0.00698395	0.0194251	PCDH11Y
ENSG00000099725	7.4388	-0.786268	0.896468	-0.877074	0.380447	0.544206	PRKY
ENSG00000099783	17776.7	0.318029	0.0369151	8.61516	6.98e-18	1e-16	HNRNPM
ENSG00000099785	1388.14	-0.555563	0.077662	-7.1536	8.45e-13	8.29e-12	MARCHF2
ENSG00000099795	1340.85	0.241128	0.140738	1.71331	0.0866551	0.173859	NDUFB7
ENSG00000099797	7346.7	0.144832	0.0607134	2.38551	0.0170556	0.0429945	TECR
ENSG00000099800	2311.26	0.708342	0.120046	5.9006	3.62e-09	2.45e-08	TIMM13
ENSG00000099804	3091.49	0.347227	0.0523242	6.63608	3.22e-11	2.72e-10	CDC34
ENSG00000099810	9058.99	0.122129	0.0671253	1.81942	0.068847	0.143718	MTAP
ENSG00000099812	3303.62	-0.150847	0.0718527	-2.09939	0.0357821	0.082192	MISP
ENSG00000099814	7259.94	0.265148	0.0768487	3.45026	0.000560056	0.00194215	CEP170B
ENSG00000099817	6798.3	0.227324	0.0997095	2.27986	0.0226158	0.0551073	POLR2E
ENSG00000099821	4781.8	-0.13496	0.0600631	-2.24697	0.0246418	0.0593847	POLRMT
ENSG00000099822	212.053	2.35525	0.168313	13.9933	1.71e-44	1.09e-42	HCN2
ENSG00000099840	95.5026	-1.71971	0.270185	-6.36495	1.95e-10	1.53e-09	IZUMO4
ENSG00000099849	934.1	-0.320985	0.119063	-2.69592	0.00701943	0.0195065	RASSF7
ENSG00000099860	555.22	0.218095	0.11933	1.82766	0.0676013	0.141448	GADD45B
ENSG00000099864	996	-0.444489	0.0754167	-5.89378	3.77e-09	2.55e-08	PALM
ENSG00000099866	4.30104	-0.459572	1.08883	-0.422078	0.672968	0.794039	MADCAM1
ENSG00000099869	12.5639	-1.54785	0.630329	-2.45562	0.0140644	0.0362875	IGF2-AS
ENSG00000099875	7221.78	0.956073	0.085331	11.2043	3.88e-29	1.11e-27	MKNK2
ENSG00000099889	3243.43	0.326843	0.0766758	4.26266	2.02e-05	8.81e-05	ARVCF
ENSG00000099899	2170.03	-0.296955	0.0743656	-3.99318	6.52e-05	0.000262439	TRMT2A
ENSG00000099901	8499.86	0.230104	0.05954	3.8647	0.000111225	0.000431435	RANBP1
ENSG00000099904	1649.01	0.182409	0.0951012	1.91805	0.0551043	0.119113	ZDHHC8
ENSG00000099910	1009.57	-0.288587	0.0867814	-3.32545	0.000882758	0.0029524	KLHL22
ENSG00000099917	3620.68	0.0163289	0.0700148	0.233221	0.81559	0.892825	MED15
ENSG00000099937	9.31043	0.507884	0.709917	0.715413	0.474354	0.63383	SERPIND1
ENSG00000099940	2454.07	-0.203345	0.0593988	-3.42339	0.000618445	0.00212724	SNAP29
ENSG00000099942	9592.28	0.197911	0.0396402	4.99269	5.95e-07	3.16e-06	CRKL
ENSG00000099949	2813.23	-0.379074	0.0914584	-4.14477	3.4e-05	0.000143051	LZTR1
ENSG00000099953	675.009	-0.799289	0.118978	-6.71797	1.84e-11	1.59e-10	MMP11
ENSG00000099954	1052.91	0.203592	0.107318	1.8971	0.057815	0.123977	CECR2
ENSG00000099956	5567.08	0.446566	0.0442736	10.0865	6.34e-24	1.35e-22	SMARCB1
ENSG00000099957	5.13044	-2.9869	1.1919	-2.50599	0.0122109	0.0320068	P2RX6
ENSG00000099968	4398.25	0.0455144	0.0635682	0.715993	0.473995	0.633555	BCL2L13
ENSG00000099974	59.3376	0.0616558	0.296279	0.208101	0.83515	0.90527	DDTL
ENSG00000099977	2554.54	0.113667	0.0678668	1.67485	0.0939634	0.185576	DDT
ENSG00000099984	83.8638	-1.37602	0.273411	-5.03279	4.83e-07	2.6e-06	GSTT2
ENSG00000099991	5087.67	0.137088	0.0593127	2.31127	0.0208179	0.0511997	CABIN1
ENSG00000099992	1117.99	0.17253	0.0859982	2.0062	0.0448349	0.099794	TBC1D10A
ENSG00000099994	165.861	-0.912889	0.183367	-4.97849	6.41e-07	3.38e-06	SUSD2
ENSG00000099995	16486.1	0.640215	0.059335	10.7898	3.85e-27	9.75e-26	SF3A1
ENSG00000099998	38.168	-0.786917	0.358167	-2.19707	0.0280158	0.0664409	GGT5
ENSG00000099999	740.79	-0.644765	0.107297	-6.00914	1.87e-09	1.31e-08	RNF215
ENSG00000100003	1801.86	-0.425418	0.0685808	-6.20317	5.53e-10	4.11e-09	SEC14L2
ENSG00000100014	3107.53	0.246846	0.0697514	3.53894	0.00040173	0.00142672	SPECC1L
ENSG00000100023	3722.28	0.217926	0.0597834	3.64527	0.000267114	0.000977633	PPIL2
ENSG00000100024	23.039	0.178433	0.490254	0.36396	0.715888	0.825187	UPB1
ENSG00000100027	107.246	0.327621	0.281675	1.16312	0.244782	0.395262	YPEL1
ENSG00000100028	5858.24	0.154992	0.0724926	2.13804	0.0325138	0.0757868	SNRPD3
ENSG00000100029	10357.2	0.298268	0.0538513	5.53873	3.05e-08	1.87e-07	PES1
ENSG00000100030	8944.01	0.108472	0.0486795	2.22828	0.0258617	0.0619073	MAPK1
ENSG00000100031	729.111	0.223993	0.135619	1.65163	0.0986094	0.193121	GGT1
ENSG00000100033	2078.61	-0.379699	0.0724929	-5.23774	1.63e-07	9.2e-07	PRODH
ENSG00000100034	2093.87	0.140937	0.0773791	1.82138	0.0685495	0.143192	PPM1F
[truncated: 16,863 more rows]
