# Supplementary material for: A dual role of RBM42 in modulating splicing and translation of CDKN1A/p21 during DNA damage response
Source: Nat Commun. 2023 Nov 22;14:7628. doi: 10.1038/s41467-023-43495-6 (PMC10665399; doi:10.1038/s41467-023-43495-6)
Supplement: Supplementary file 4 — Supplementary Data 2 [file 41467_2023_43495_MOESM4_ESM.xlsx]

## Sheet: SE.MATS.JCEC
ID	GeneID	geneSymbol	chr	strand	exonStart_0base	exonEnd	upstreamES	upstreamEE	downstreamES	downstreamEE	ID	IJC_SAMPLE_1	SJC_SAMPLE_1	IJC_SAMPLE_2	SJC_SAMPLE_2	IncFormLen	SkipFormLen	PValue	FDR	IncLevel1	IncLevel2	IncLevelDifference
1	ENSG00000271254	AC240274.1	chrKI270711.1	-	18226	18432	16870	16922	18896	18969	1	155142193	0,0,0	109,115,88	5,1,0	355	149	0.212992	0.859205	1.0,1.0,1.0	0.901,0.98,1.0	0.04
2	ENSG00000271254	AC240274.1	chrKI270711.1	-	21056	21159	20006	20221	22932	23113	2	61,66,122	0,0,6	67,61,59	11,5,2	252	149	0.0007924	0.00912861	1.0,1.0,0.923	0.783,0.878,0.946	0.105
3	ENSG00000271254	AC240274.1	chrKI270711.1	-	22932	23142	16870	16922	24491	24650	3	368305415	0,0,1	255236290	0,0,0	359	149	1	1	1.0,1.0,0.994	1.0,1.0,1.0	-0.002
4	ENSG00000271254	AC240274.1	chrKI270711.1	-	27336	27439	20006	20221	29278	29488	4	7,21,15	5,0,0	17,23,8	1,7,7	252	149	0.0581946	0.312958	0.453,1.0,1.0	0.91,0.66,0.403	0.16
5	ENSG00000271254	AC240274.1	chrKI270711.1	-	27336	27439	26290	26505	29278	29488	5	12,27,25	23,0,28	9,22,11	10,11,7	252	149	0.548269	1	0.236,1.0,0.346	0.347,0.542,0.482	0.07
6	ENSG00000276345	AC004556.3	chrKI270721.1	+	7321	7404	6093	6216	7976	8050	6	20,30,41	0,0,2	69,24,167	0,0,0	232	149	1	1	1.0,1.0,0.929	1.0,1.0,1.0	-0.024
7	ENSG00000160305	DIP2A	chr21	+	46484756	46484828	46458890	46459222	46490599	46490719	7	120110145	0,0,0	96,77,68	2,0,0	221	149	1	1	1.0,1.0,1.0	0.97,1.0,1.0	0.01
8	ENSG00000160305	DIP2A	chr21	+	46490599	46490719	46484756	46484828	46496987	46497107	8	134165264	0,2,8	179131130	0,2,2	269	149	0.104189	0.495355	1.0,0.979,0.948	1.0,0.973,0.973	-0.006
9	ENSG00000160305	DIP2A	chr21	+	46498581	46498833	46496987	46497107	46504360	46504489	9	89150234	6,0,3	205122104	3,8,2	401	149	0.27132	1	0.846,1.0,0.967	0.962,0.85,0.951	0.017
10	ENSG00000160305	DIP2A	chr21	+	46498581	46498833	46496987	46497107	46509256	46509376	10	78127192	4,0,2	165123102	0,4,0	401	149	0.437284	1	0.879,1.0,0.973	1.0,0.92,1.0	-0.023
11	ENSG00000160305	DIP2A	chr21	+	46504360	46504489	46496987	46497107	46509256	46509376	11	91,73,118	4,0,2	79,88,79	0,4,0	278	149	0.418037	1	0.924,1.0,0.969	1.0,0.922,1.0	-0.01
12	ENSG00000160305	DIP2A	chr21	+	46504360	46504489	46498581	46498833	46509256	46509376	12	102100166	6,4,9	122,85,87	6,6,8	278	149	0.426338	1	0.901,0.931,0.908	0.916,0.884,0.854	0.029
13	ENSG00000160305	DIP2A	chr21	+	46511416	46511614	46509256	46509376	46529091	46529183	13	240250294	0,0,0	250154225	0,0,1	347	149	1	1	1.0,1.0,1.0	1.0,1.0,0.99	0.003
14	ENSG00000160305	DIP2A	chr21	+	46511428	46511614	46509256	46509376	46529091	46529183	14	134116180	0,0,0	130,90,96	0,0,1	335	149	1	1	1.0,1.0,1.0	1.0,1.0,0.977	0.008
15	ENSG00000160305	DIP2A	chr21	+	46529091	46529183	46511416	46511614	46532126	46532237	15	198154221	2,0,2	165119109	1,2,8	241	149	0.0107164	0.0795905	0.984,1.0,0.986	0.99,0.974,0.894	0.037
16	ENSG00000160305	DIP2A	chr21	+	46532126	46532237	46529091	46529183	46533523	46533647	16	221259307	0,2,0	240167170	0,0,0	260	149	1	1	1.0,0.987,1.0	1.0,1.0,1.0	-0.004
17	ENSG00000160305	DIP2A	chr21	+	46534584	46534687	46534003	46534113	46537223	46537288	17	169239283	0,0,10	187181150	3,0,0	252	149	0.190792	0.790243	1.0,1.0,0.944	0.974,1.0,1.0	-0.01
18	ENSG00000160305	DIP2A	chr21	+	46537223	46537288	46534003	46534113	46537445	46537539	18	43,65,104	0,0,0	44,61,51	0,1,0	214	149	1	1	1.0,1.0,1.0	1.0,0.977,1.0	0.008
19	ENSG00000160305	DIP2A	chr21	+	46538482	46538602	46537445	46537539	46539876	46539991	19	75131158	0,3,12	136,71,77	22,5,9	269	149	0.00032268	0.00427483	1.0,0.96,0.879	0.774,0.887,0.826	0.117
20	ENSG00000160305	DIP2A	chr21	+	46545136	46545273	46541755	46541895	46545880	46545961	20	373385435	0,0,0	338276293	2,0,0	286	149	1	1	1.0,1.0,1.0	0.989,1.0,1.0	0.004
22	ENSG00000160305	DIP2A	chr21	+	46566559	46566683	46565712	46565887	46567369	46569585	22	183247305	0,0,0	243142142	0,0,2	273	149	1	1	1.0,1.0,1.0	1.0,1.0,0.975	0.008
23	ENSG00000160294	MCM3AP	chr21	-	46240810	46241017	46236828	46236979	46243464	46243722	23	623680806	0,1,2	611627513	2,0,0	356	149	1	1	1.0,0.996,0.994	0.992,1.0,1.0	-0.001
24	ENSG00000160294	MCM3AP	chr21	-	46242801	46242931	46240810	46241017	46243464	46243722	24	682646814	0,0,2	556588516	6,12,11	279	149	1.5292e-05	0.000314451	1.0,1.0,0.995	0.98,0.963,0.962	0.03
25	ENSG00000160294	MCM3AP	chr21	-	46246627	46246886	46246306	46246404	46251528	46251682	25	569742862	2,0,0	730603519	3,2,0	408	149	1	1	0.99,1.0,1.0	0.989,0.991,1.0	0.003
26	ENSG00000160294	MCM3AP	chr21	-	46246627	46246886	46246306	46246404	46254391	46254526	26	289392431	0,0,0	472348305	0,0,4	408	149	1	1	1.0,1.0,1.0	1.0,1.0,0.965	0.012
27	ENSG00000160294	MCM3AP	chr21	-	46251528	46251682	46246306	46246404	46254391	46254526	27	423453512	0,0,0	411369312	0,0,4	303	149	1	1	1.0,1.0,1.0	1.0,1.0,0.975	0.008
28	ENSG00000160294	MCM3AP	chr21	-	46251528	46251682	46246306	46246886	46254391	46254526	28	717812951	10,9,8	695630556	29,8,30	303	149	2.14603e-07	7.3407e-06	0.972,0.978,0.983	0.922,0.975,0.901	0.045
29	ENSG00000160294	MCM3AP	chr21	-	46251528	46251682	46246306	46246886	46254775	46254844	29	387478521	1,1,0	364355302	0,0,0	303	149	1	1	0.995,0.996,1.0	1.0,1.0,1.0	-0.003
30	ENSG00000160294	MCM3AP	chr21	-	46254391	46254526	46246306	46246886	46254775	46254844	30	134299352	1,1,0	293248226	0,0,0	284	149	1	1	0.986,0.994,1.0	1.0,1.0,1.0	-0.007
31	ENSG00000160294	MCM3AP	chr21	-	46254391	46254526	46251514	46251682	46254775	46254844	31	456621774	0,2,0	593514451	0,0,0	284	149	1	1	1.0,0.994,1.0	1.0,1.0,1.0	-0.002
32	ENSG00000160294	MCM3AP	chr21	-	46256788	46256986	46254775	46254844	46258938	46259091	32	323437537	0,0,4	460329327	0,0,0	347	149	1	1	1.0,1.0,0.983	1.0,1.0,1.0	-0.006
33	ENSG00000160294	MCM3AP	chr21	-	46264116	46264217	46261279	46261411	46265320	46265523	33	187247266	0,6,0	236223180	4,9,1	250	149	0.0245373	0.155912	1.0,0.961,1.0	0.972,0.937,0.991	0.02
34	ENSG00000160294	MCM3AP	chr21	-	46265924	46266166	46265320	46265523	46266981	46267142	34	255621693	0,0,0	530401402	12,4,0	391	149	0.00504696	0.0430296	1.0,1.0,1.0	0.944,0.974,1.0	0.027
35	ENSG00000160294	MCM3AP	chr21	-	46270400	46270563	46266981	46267142	46272560	46272829	35	413432570	0,0,0	329414310	4,0,0	312	149	1	1	1.0,1.0,1.0	0.975,1.0,1.0	0.008
36	ENSG00000160294	MCM3AP	chr21	-	46272560	46272829	46270400	46270563	46273387	46273585	36	8009151147	0,2,0	836853718	0,6,3	418	149	1	1	1.0,0.994,1.0	1.0,0.981,0.988	0.008
37	ENSG00000160294	MCM3AP	chr21	-	46279992	46280137	46277526	46277717	46280496	46280575	37	555694872	0,0,1	529550512	0,0,0	294	149	1	1	1.0,1.0,0.998	1.0,1.0,1.0	-0.001
38	ENSG00000160294	MCM3AP	chr21	-	46279992	46280137	46277526	46277717	46283614	46283838	38	231396486	0,0,0	313292240	1,0,0	294	149	1	1	1.0,1.0,1.0	0.994,1.0,1.0	0.002
39	ENSG00000160294	MCM3AP	chr21	-	46280496	46280575	46277526	46277717	46283614	46283838	39	173127192	0,0,0	135135119	1,0,0	228	149	1	1	1.0,1.0,1.0	0.989,1.0,1.0	0.004
40	ENSG00000160294	MCM3AP	chr21	-	46280496	46280575	46279992	46280137	46283614	46283838	40	497425579	0,2,2	351399397	0,6,6	228	149	0.713182	1	1.0,0.993,0.995	1.0,0.978,0.977	0.011
41	ENSG00000160294	MCM3AP	chr21	-	46283614	46283838	46280496	46280575	46285698	46286184	41	568474634	0,0,0	422451465	2,0,0	373	149	1	1	1.0,1.0,1.0	0.988,1.0,1.0	0.004
42	ENSG00000160285	LSS	chr21	-	46191065	46191235	46188140	46188821	46191880	46191959	42	255497564	4,2,2	283262218	0,2,0	319	149	1	1	0.968,0.991,0.992	1.0,0.984,1.0	-0.011
43	ENSG00000160285	LSS	chr21	-	46191075	46191235	46188445	46188821	46191880	46193487	43	263516577	4,2,2	289262219	0,2,0	309	149	1	1	0.969,0.992,0.993	1.0,0.984,1.0	-0.01
44	ENSG00000160285	LSS	chr21	-	46194490	46194661	46191880	46191959	46195675	46195756	44	167418457	0,2,0	254161185	0,0,0	320	149	1	1	1.0,0.99,1.0	1.0,1.0,1.0	-0.003
45	ENSG00000160285	LSS	chr21	-	46195675	46195756	46191880	46191959	46196201	46196267	45	21,52,71	0,0,2	44,31,31	0,0,0	230	149	1	1	1.0,1.0,0.958	1.0,1.0,1.0	-0.014
46	ENSG00000160285	LSS	chr21	-	46196201	46196267	46195675	46195756	46205835	46205941	46	76125185	7,23,29	101,74,58	16,1,6	215	149	0.0736587	0.376659	0.883,0.79,0.816	0.814,0.981,0.87	-0.059
47	ENSG00000160285	LSS	chr21	-	46210687	46210744	46209553	46209625	46213024	46213052	47	153226285	0,0,1	194129102	0,0,0	206	149	1	1	1.0,1.0,0.995	1.0,1.0,1.0	-0.002
48	ENSG00000160285	LSS	chr21	-	46215179	46215298	46213737	46213835	46215684	46215793	48	119224283	0,2,0	210159121	0,0,0	268	149	1	1	1.0,0.984,1.0	1.0,1.0,1.0	-0.005
49	ENSG00000160285	LSS	chr21	-	46219475	46219572	46216388	46216524	46221853	46221975	49	383477560	0,7,7	274232214	5,2,0	246	149	0.67611	1	1.0,0.976,0.98	0.971,0.986,1.0	0
50	ENSG00000160285	LSS	chr21	-	46227551	46227690	46222629	46222738	46228433	46228599	50	131271282	0,0,2	140,96,99	0,2,0	288	149	1	1	1.0,1.0,0.986	1.0,0.961,1.0	0.008
51	ENSG00000160285	LSS	chr21	-	46228433	46228599	46227318	46227690	46228731	46228774	51	42,96,119	0,0,0	63,39,29	0,0,2	315	149	1	1	1.0,1.0,1.0	1.0,1.0,0.873	0.042
52	ENSG00000142173	COL6A2	chr21	+	46116376	46116403	46116008	46116053	46116650	46116677	52	146308306	0,0,0	261187183	0,2,0	176	149	1	1	1.0,1.0,1.0	1.0,0.988,1.0	0.004
53	ENSG00000142173	COL6A2	chr21	+	46125265	46125311	46124884	46124920	46125464	46125617	53	50167198	0,2,0	216,90,122	4,4,0	195	149	0.473262	1	1.0,0.985,1.0	0.976,0.945,1.0	0.021
56	ENSG00000183570	PCBP3	chr21	+	45744230	45744337	45735391	45735429	45749380	45749475	56	2,0,4	0,2,0	0,0,1	0,0,0	256	149	1	1	1.0,0.0,1.0	NA,NA,1.0	-0.333
57	ENSG00000183570	PCBP3	chr21	+	45849960	45850095	45735391	45735429	45896207	45896362	57	6,10,7	0,0,0	11,14,13	0,2,0	284	149	1	1	1.0,1.0,1.0	1.0,0.786,1.0	0.071
58	ENSG00000183570	PCBP3	chr21	+	45913950	45914025	45910901	45911030	45917587	45917629	58	0,4,8	0,0,0	6,5,3	0,1,0	224	149	1	1	NA,1.0,1.0	1.0,0.769,1.0	0.077
59	ENSG00000183570	PCBP3	chr21	+	45913950	45914025	45910901	45911030	45929916	45929995	59	0,0,6	0,0,0	2,4,2	0,2,0	224	149	1	1	NA,NA,1.0	1.0,0.571,1.0	0.143
60	ENSG00000183570	PCBP3	chr21	+	45913950	45914094	45910901	45911030	45917587	45917629	60	0,2,4	0,0,0	4,4,1	0,1,0	293	149	1	1	NA,1.0,1.0	1.0,0.67,1.0	0.11
62	ENSG00000183570	PCBP3	chr21	+	45917587	45917629	45913950	45914025	45929916	45929995	62	0,6,4	0,0,2	6,2,3	0,0,2	191	149	1	1	NA,1.0,0.609	1.0,1.0,0.539	-0.042
66	ENSG00000182871	COL18A1	chr21	+	45477749	45477965	45477410	45477487	45478326	45478353	66	42124168	2,0,0	112,41,55	0,0,0	365	149	1	1	0.896,1.0,1.0	1.0,1.0,1.0	-0.035
67	ENSG00000182871	COL18A1	chr21	+	45480699	45480858	45480466	45480520	45481962	45482025	67	10,74,109	0,0,0	56,24,24	0,1,0	308	149	1	1	1.0,1.0,1.0	1.0,0.921,1.0	0.026
68	ENSG00000182871	COL18A1	chr21	+	45489485	45489521	45488417	45488444	45490274	45490346	68	20,122,96	0,2,0	48,26,31	4,1,4	185	149	0.000609581	0.00732388	1.0,0.98,1.0	0.906,0.954,0.862	0.086
69	ENSG00000182871	COL18A1	chr21	+	45494544	45494571	45493500	45493575	45494861	45494915	69	33158155	0,2,1	98,43,44	4,0,0	176	149	0.478736	1	1.0,0.985,0.992	0.954,1.0,1.0	0.008
70	ENSG00000182871	COL18A1	chr21	+	45504415	45504556	45504010	45504054	45505133	45505278	70	111228217	0,4,0	103,62,87	2,0,0	290	149	1	1	1.0,0.967,1.0	0.964,1.0,1.0	0.001
71	ENSG00000182871	COL18A1	chr21	+	45507560	45507593	45505834	45505966	45509355	45509601	71	10,54,66	0,0,0	54,12,31	0,2,0	182	149	1	1	1.0,1.0,1.0	1.0,0.831,1.0	0.056
72	ENSG00000186866	POFUT2	chr21	-	45266021	45266227	45263927	45265635	45267589	45267713	72	28,108,88	110112152	67,61,50	122,129,87	355	149	0.816213	1	0.097,0.288,0.195	0.187,0.166,0.194	0.011
73	ENSG00000186866	POFUT2	chr21	-	45267589	45267713	45263927	45265635	45269838	45270019	73	255291348	0,0,0	254285217	2,2,1	273	149	1	1	1.0,1.0,1.0	0.986,0.987,0.992	0.012
74	ENSG00000186866	POFUT2	chr21	-	45269838	45270019	45263927	45265635	45285677	45285691	74	33,24,46	8,2,0	26,25,38	0,2,0	330	149	0.00118756	0.0127706	0.651,0.844,1.0	1.0,0.849,1.0	-0.118
75	ENSG00000186866	POFUT2	chr21	-	45277016	45277142	45269838	45270019	45278102	45278169	75	156232322	0,0,1	278277200	0,0,0	275	149	1	1	1.0,1.0,0.994	1.0,1.0,1.0	-0.002
76	ENSG00000186866	POFUT2	chr21	-	45277232	45277773	45277016	45277142	45278102	45278169	76	14,33,35	68126191	20,30,12	139,115,92	690	149	0.357693	1	0.043,0.054,0.038	0.03,0.053,0.027	0.008
77	ENSG00000186866	POFUT2	chr21	-	45278102	45278169	45269838	45270019	45285677	45285928	77	1,2,6	0,0,0	4,0,0	1,0,0	216	149	1	1	1.0,1.0,1.0	0.734,NA,NA	0.266
78	ENSG00000186866	POFUT2	chr21	-	45282348	45282459	45263927	45265635	45285677	45285928	78	2,2,14	8,2,0	4,9,13	0,2,0	260	149	0.000656007	0.00780078	0.125,0.364,1.0	1.0,0.721,1.0	-0.411
79	ENSG00000186866	POFUT2	chr21	-	45282348	45282459	45278102	45278169	45285677	45285928	79	51111159	1,2,10	86,80,78	4,0,0	260	149	0.022483	0.145045	0.967,0.97,0.901	0.925,1.0,1.0	-0.029
80	ENSG00000186866	POFUT2	chr21	-	45282803	45282938	45282348	45282459	45283382	45283527	80	4,1,2	81,91,112	2,0,0	95,100,65	284	149	1	1	0.025,0.006,0.009	0.011,0.0,0.0	0.01
81	ENSG00000186866	POFUT2	chr21	-	45282803	45282938	45282368	45282398	45283382	45283527	81	2,4,2	5,25,10	2,0,0	18,6,12	284	149	0.00762217	0.0602513	0.173,0.077,0.095	0.055,0.0,0.0	0.097
82	ENSG00000186866	POFUT2	chr21	-	45283351	45283527	45282348	45282459	45285268	45285328	82	38,27,42	1,0,0	37,46,24	5,2,2	325	149	0.000166404	0.0024368	0.946,1.0,1.0	0.772,0.913,0.846	0.138
83	ENSG00000186866	POFUT2	chr21	-	45283351	45283527	45282368	45282398	45285268	45285328	83	34,22,36	0,0,0	26,48,22	0,1,0	325	149	1	1	1.0,1.0,1.0	1.0,0.957,1.0	0.014
84	ENSG00000186866	POFUT2	chr21	-	45283382	45283527	45282348	45282459	45285677	45285691	84	253246290	2,2,13	210229200	0,7,7	294	149	0.855004	1	0.985,0.984,0.919	1.0,0.943,0.935	0.003
85	ENSG00000186866	POFUT2	chr21	-	45285268	45285328	45282348	45282459	45285677	45285928	85	1,10,0	2,2,13	4,0,2	0,7,7	209	149	0.915848	1	0.263,0.781,0.0	1.0,0.0,0.169	-0.042
86	ENSG00000186866	POFUT2	chr21	-	45285268	45285328	45283351	45283527	45285677	45285928	86	0,19,7	146145160	9,7,7	103103121	209	149	0.622751	1	0.0,0.085,0.03	0.059,0.046,0.04	-0.01
93	ENSG00000184900	SUMO3	chr21	-	44813861	44814104	44809046	44809118	44817947	44818129	93	72150170	0,2,0	174110123	0,0,4	392	149	0.587871	1	1.0,0.966,1.0	1.0,1.0,0.921	0.015
94	ENSG00000184900	SUMO3	chr21	-	44813975	44814104	44808996	44809118	44817947	44817968	94	376775854	0,2,0	890680677	0,0,4	278	149	1	1	1.0,0.995,1.0	1.0,1.0,0.989	0.002
98	ENSG00000241945	PWP2	chr21	+	44113752	44113847	44108983	44109096	44114624	44114768	98	100126190	4,0,0	110160105	6,0,0	244	149	0.602587	1	0.939,1.0,1.0	0.918,1.0,1.0	0.007
99	ENSG00000241945	PWP2	chr21	+	44114178	44114278	44113752	44113847	44114624	44114768	99	3,6,13	0,0,0	9,6,7	0,0,2	249	149	1	1	1.0,1.0,1.0	1.0,1.0,0.677	0.108
100	ENSG00000241945	PWP2	chr21	+	44127574	44127693	44126899	44126965	44127931	44128150	100	0,0,1	5,11,19	0,0,0	9,6,10	268	149	1	1	0.0,0.0,0.028	0.0,0.0,0.0	0.009
101	ENSG00000160216	AGPAT3	chr21	+	43903956	43904019	43867241	43867346	43959633	43959859	101	4,33,20	2,0,0	21,6,16	0,0,0	212	149	1	1	0.584,1.0,1.0	1.0,1.0,1.0	-0.139
102	ENSG00000160216	AGPAT3	chr21	+	43903956	43904019	43882543	43882615	43959633	43959859	102	4,12,10	0,0,2	8,0,6	2,0,0	212	149	1	1	1.0,1.0,0.778	0.738,NA,1.0	0.057
105	ENSG00000160216	AGPAT3	chr21	+	43960631	43960779	43959782	43959859	43967945	43968115	105	35,35,45	30113150	18,14,20	113,47,81	297	149	0.00744278	0.0590774	0.369,0.134,0.131	0.074,0.13,0.11	0.107
106	ENSG00000160216	AGPAT3	chr21	+	43978045	43978121	43971387	43971490	43980988	43981187	106	449498508	2,1,1	378342324	8,0,2	225	149	0.742833	1	0.993,0.997,0.997	0.969,1.0,0.991	0.009
108	ENSG00000160214	RRP1	chr21	+	43791015	43791056	43789558	43789762	43791349	43791432	108	0,6,2	163292256	0,2,2	297205221	190	149	1	1	0.0,0.016,0.006	0.0,0.008,0.007	0.002
109	ENSG00000160214	RRP1	chr21	+	43792671	43792729	43791349	43791432	43795188	43795250	109	139189184	0,0,0	189163177	0,0,3	207	149	1	1	1.0,1.0,1.0	1.0,1.0,0.977	0.008
110	ENSG00000160214	RRP1	chr21	+	43792671	43792729	43791349	43791432	43797421	43797537	110	139189184	0,4,2	189165173	4,2,2	207	149	0.540933	1	1.0,0.971,0.985	0.971,0.983,0.984	0.006
111	ENSG00000160214	RRP1	chr21	+	43793318	43793404	43792671	43792729	43795188	43795250	111	62110841201	0,0,0	1188980933	0,0,4	235	149	1	1	1.0,1.0,1.0	1.0,1.0,0.993	0.002
112	ENSG00000160214	RRP1	chr21	+	43793318	43793404	43792671	43792729	43797421	43797537	112	261438454	0,0,0	419310375	0,2,0	235	149	1	1	1.0,1.0,1.0	1.0,0.99,1.0	0.003
113	ENSG00000160214	RRP1	chr21	+	43795188	43795250	43791349	43791432	43797421	43797537	113	239261318	0,4,2	362299257	4,2,2	211	149	1	1	1.0,0.979,0.991	0.985,0.991,0.989	0.002
114	ENSG00000160214	RRP1	chr21	+	43795188	43795250	43792671	43792729	43797421	43797537	114	239261318	0,0,0	362299258	0,2,0	211	149	1	1	1.0,1.0,1.0	1.0,0.991,1.0	0.003
115	ENSG00000160214	RRP1	chr21	+	43795188	43795250	43792930	43793404	43797421	43797537	115	6099111068	0,0,0	1135981814	4,4,0	211	149	1	1	1.0,1.0,1.0	0.995,0.994,1.0	0.004
116	ENSG00000160214	RRP1	chr21	+	43797906	43798100	43797630	43797695	43799569	43799649	116	65011721293	0,0,0	13321013947	2,2,2	343	149	1	1	1.0,1.0,1.0	0.997,0.995,0.995	0.004
117	ENSG00000160214	RRP1	chr21	+	43800516	43800614	43799569	43799649	43802273	43802387	117	139297309	0,0,1	321270231	4,2,2	247	149	0.646232	1	1.0,1.0,0.995	0.98,0.988,0.986	0.014
118	ENSG00000160214	RRP1	chr21	+	43800861	43800881	43800516	43800614	43802273	43802387	118	348485651	0,2,0	575543515	2,0,0	169	149	1	1	1.0,0.995,1.0	0.996,1.0,1.0	0
119	ENSG00000160213	CSTB	chr21	-	43774657	43774759	43772510	43774330	43776203	43776445	119	250832203842	3,2,2	308628373183	2,0,0	251	149	1	1	0.998,0.999,0.999	0.999,1.0,1.0	-0.001
120	ENSG00000160209	PDXK	chr21	+	43732138	43732442	43728916	43729010	43734068	43734123	120	66,51,45	13,8,8	75,77,49	0,6,0	453	149	3.83957e-06	9.46621e-05	0.625,0.677,0.649	1.0,0.808,1.0	-0.286
121	ENSG00000160209	PDXK	chr21	+	43732138	43732647	43719222	43719381	43734068	43734123	121	62,65,51	166279332	141126103	243185190	658	149	9.75553e-13	9.24499e-11	0.078,0.05,0.034	0.116,0.134,0.109	-0.066
122	ENSG00000160209	PDXK	chr21	+	43732138	43732647	43728899	43729010	43734068	43734123	122	77,65,55	13,8,8	127121108	0,6,0	658	149	2.4927e-08	1.04922e-06	0.573,0.648,0.609	1.0,0.82,1.0	-0.33
123	ENSG00000160209	PDXK	chr21	+	43734068	43734123	43719093	43719381	43741666	43741771	123	510563687	0,0,0	488449383	2,0,3	204	149	1	1	1.0,1.0,1.0	0.994,1.0,0.989	0.006
124	ENSG00000160209	PDXK	chr21	+	43741666	43741771	43734068	43734123	43746078	43746125	124	371412435	10,4,5	314330284	2,2,1	254	149	0.0168955	0.115165	0.956,0.984,0.981	0.989,0.99,0.994	-0.017
125	ENSG00000160209	PDXK	chr21	+	43743668	43743807	43741666	43741771	43746078	43746125	125	432732671	4,9,0	408434447	6,2,8	288	149	0.157236	0.681049	0.982,0.977,1.0	0.972,0.991,0.967	0.01
126	ENSG00000160209	PDXK	chr21	+	43743723	43743807	43741475	43741771	43746078	43746125	126	103414201606	4,9,0	919987977	6,2,8	233	149	1	1	0.994,0.99,1.0	0.99,0.997,0.987	0.003
127	ENSG00000160209	PDXK	chr21	+	43748994	43749080	43745702	43746125	43750499	43750545	127	88314271510	0,0,2	1000910979	0,0,0	235	149	1	1	1.0,1.0,0.998	1.0,1.0,1.0	-0.001
128	ENSG00000160209	PDXK	chr21	+	43750499	43750545	43748994	43749080	43752517	43752629	128	392798960	0,0,4	696521558	0,0,0	195	149	1	1	1.0,1.0,0.995	1.0,1.0,1.0	-0.002
129	ENSG00000160209	PDXK	chr21	+	43752517	43752629	43750499	43750545	43753582	43753594	129	40910301166	0,0,1	900658675	0,0,4	261	149	1	1	1.0,1.0,0.998	1.0,1.0,0.99	0.003
130	ENSG00000160208	RRP1B	chr21	+	43669883	43669966	43659559	43659794	43672307	43672365	130	7908371075	4,0,0	9241007918	0,2,2	232	149	1	1	0.992,1.0,1.0	1.0,0.997,0.997	-0.001
131	ENSG00000160208	RRP1B	chr21	+	43672307	43672365	43669883	43669966	43673869	43673955	131	9969781376	0,4,7	104012191118	4,2,0	207	149	1	1	1.0,0.994,0.993	0.995,0.998,1.0	-0.002
132	ENSG00000160208	RRP1B	chr21	+	43675033	43675163	43674635	43674697	43676271	43676336	132	125112741606	0,0,0	130515001248	0,0,2	279	149	1	1	1.0,1.0,1.0	1.0,1.0,0.997	0.001
133	ENSG00000160208	RRP1B	chr21	+	43675033	43675163	43674635	43674697	43676732	43676914	133	470517639	0,0,2	538553483	0,0,0	279	149	1	1	1.0,1.0,0.994	1.0,1.0,1.0	-0.002
134	ENSG00000160208	RRP1B	chr21	+	43676271	43676336	43674635	43674697	43676732	43676914	134	410395463	0,0,2	400513440	0,0,0	214	149	1	1	1.0,1.0,0.994	1.0,1.0,1.0	-0.002
135	ENSG00000160208	RRP1B	chr21	+	43676271	43676336	43675033	43675163	43676732	43676914	135	119111591429	0,3,0	116114641201	0,0,0	214	149	1	1	1.0,0.996,1.0	1.0,1.0,1.0	-0.001
136	ENSG00000160208	RRP1B	chr21	+	43685769	43685789	43684552	43684650	43686803	43686935	136	812842937	0,0,0	783920828	2,0,0	169	149	1	1	1.0,1.0,1.0	0.997,1.0,1.0	0.001
137	ENSG00000160208	RRP1B	chr21	+	43686803	43686935	43685769	43685789	43687515	43688240	137	120912411440	0,0,1	116313711202	0,0,0	281	149	1	1	1.0,1.0,0.999	1.0,1.0,1.0	0
138	ENSG00000160208	RRP1B	chr21	+	43687515	43688240	43686131	43686935	43690287	43690440	138	202729623302	1,0,0	313727012617	4,2,2	874	149	1	1	0.997,1.0,1.0	0.993,0.996,0.996	0.004
139	ENSG00000160208	RRP1B	chr21	+	43691438	43691502	43690287	43690440	43693189	43696077	139	87410361290	0,0,0	119310291020	1,0,0	213	149	1	1	1.0,1.0,1.0	0.999,1.0,1.0	0
140	ENSG00000160207	HSF2BP	chr21	-	43592224	43592328	43529185	43529962	43613829	43613947	140	2,4,6	0,2,1	0,4,9	0,0,0	253	149	1	1	1.0,0.541,0.779	NA,1.0,1.0	-0.227
141	ENSG00000160207	HSF2BP	chr21	-	43613829	43613947	43592224	43592328	43630321	43630454	141	5,2,7	0,2,0	0,10,10	0,0,0	267	149	1	1	1.0,0.358,1.0	NA,1.0,1.0	-0.214
142	ENSG00000160207	HSF2BP	chr21	-	43656586	43656737	43644288	43644392	43658060	43658320	142	4,6,5	0,0,0	11,8,2	0,2,0	300	149	1	1	1.0,1.0,1.0	1.0,0.665,1.0	0.112
143	ENSG00000160207	HSF2BP	chr21	-	43658060	43658320	43656586	43656737	43659385	43659470	143	2,10,10	6,0,0	2,4,4	0,0,0	409	149	0.0169013	0.115195	0.108,1.0,1.0	1.0,1.0,1.0	-0.297
146	ENSG00000160199	PKNOX1	chr21	+	43010052	43010224	43007490	43007618	43013067	43013238	146	245241264	4,5,6	214320233	4,1,4	321	149	0.158771	0.685908	0.966,0.957,0.953	0.961,0.993,0.964	-0.014
147	ENSG00000160194	NDUFV3	chr21	+	42886800	42886959	42883605	42883795	42896926	42897047	147	0,3,0	0,3,0	3,0,14	1,0,0	308	149	1	1	NA,0.326,NA	0.592,NA,1.0	-0.47
148	ENSG00000160194	NDUFV3	chr21	+	42896926	42897047	42883605	42883795	42903181	42904276	148	285263259	0,0,0	296357290	0,2,0	270	149	1	1	1.0,1.0,1.0	1.0,0.99,1.0	0.003
149	ENSG00000160194	NDUFV3	chr21	+	42896926	42897047	42883605	42883795	42908863	42913304	149	398374422	0,0,0	467482479	0,0,2	270	149	1	1	1.0,1.0,1.0	1.0,1.0,0.992	0.003
150	ENSG00000160194	NDUFV3	chr21	+	42896926	42897047	42893267	42893381	42903181	42904276	150	467600624	6,8,11	767698627	13,13,5	270	149	0.925714	1	0.977,0.976,0.969	0.97,0.967,0.986	0
151	ENSG00000160194	NDUFV3	chr21	+	42896926	42897047	42893267	42893381	42908863	42913304	151	603744782	11,2,6	975839838	24,9,4	270	149	0.0986668	0.474384	0.968,0.995,0.986	0.957,0.981,0.991	0.007
152	ENSG00000160194	NDUFV3	chr21	+	42903181	42904276	42883605	42883795	42908863	42909105	152	116514961726	0,0,0	192019701881	0,0,2	1244	149	1	1	1.0,1.0,1.0	1.0,1.0,0.991	0.003
153	ENSG00000160194	NDUFV3	chr21	+	42903181	42904276	42896926	42897047	42908863	42909105	153	144417441996	414393430	221723322175	508508506	1244	149	0.520251	1	0.295,0.347,0.357	0.343,0.355,0.34	-0.013
154	ENSG00000160191	PDE9A	chr21	+	42686191	42686262	42653620	42653883	42687916	42687994	154	57105133	10,10,9	104,86,102	6,0,6	220	149	0.00596735	0.0493659	0.794,0.877,0.909	0.922,1.0,0.92	-0.087
155	ENSG00000160191	PDE9A	chr21	+	42686191	42686262	42653620	42653883	42698967	42699011	155	24,34,24	6,3,4	24,34,31	4,0,3	220	149	0.104321	0.495795	0.73,0.885,0.803	0.803,1.0,0.875	-0.087
156	ENSG00000160191	PDE9A	chr21	+	42687916	42687994	42653778	42653883	42697414	42697490	156	2,8,6	0,0,0	5,0,7	1,2,0	227	149	0.153625	0.66952	1.0,1.0,1.0	0.766,0.0,1.0	0.411
158	ENSG00000160191	PDE9A	chr21	+	42687916	42687994	42653778	42653883	42698967	42699011	158	47,68,59	6,3,4	53,43,47	4,0,3	227	149	0.226554	0.900325	0.837,0.937,0.906	0.897,1.0,0.911	-0.043
160	ENSG00000160191	PDE9A	chr21	+	42687916	42687994	42686191	42686262	42698967	42699011	160	72129159	2,0,0	125,96,112	0,2,0	227	149	1	1	0.959,1.0,1.0	1.0,0.969,1.0	-0.003
161	ENSG00000160191	PDE9A	chr21	+	42697414	42697490	42653748	42653883	42698967	42699011	161	0,0,0	6,3,4	3,2,3	4,0,3	225	149	3.93978e-06	9.66776e-05	0.0,0.0,0.0	0.332,1.0,0.398	-0.577
162	ENSG00000160191	PDE9A	chr21	+	42697414	42697490	42687916	42687994	42698967	42699011	162	0,2,2	58,85,88	4,0,4	76,60,67	225	149	0.343452	1	0.0,0.015,0.015	0.034,0.0,0.038	-0.014
163	ENSG00000160191	PDE9A	chr21	+	42698912	42699011	42653635	42653883	42732069	42732124	163	25,13,21	0,0,3	18,15,19	0,0,0	248	149	0.718807	1	1.0,1.0,0.808	1.0,1.0,1.0	-0.064
165	ENSG00000160191	PDE9A	chr21	+	42698967	42699011	42653778	42653883	42732069	42732124	165	31,11,23	0,0,3	20,15,22	0,0,0	193	149	0.801918	1	1.0,1.0,0.855	1.0,1.0,1.0	-0.048
169	ENSG00000160191	PDE9A	chr21	+	42731769	42731949	42653754	42653883	42732069	42732124	169	24,35,22	0,0,3	47,46,46	0,0,0	329	149	0.717374	1	1.0,1.0,0.769	1.0,1.0,1.0	-0.077
171	ENSG00000160191	PDE9A	chr21	+	42731769	42731949	42698967	42699011	42732069	42732124	171	32,64,41	55,54,56	61,74,69	59,43,56	329	149	0.0261006	0.163661	0.209,0.349,0.249	0.319,0.438,0.358	-0.103
172	ENSG00000160191	PDE9A	chr21	+	42731769	42731949	42698967	42699011	42733355	42733426	172	13,33,23	4,3,0	32,37,27	4,0,2	329	149	0.387123	1	0.595,0.833,1.0	0.784,1.0,0.859	-0.072
174	ENSG00000160191	PDE9A	chr21	+	42732069	42732124	42698912	42699011	42733355	42733426	174	118111144	4,3,0	93,94,98	4,0,2	204	149	0.97915	1	0.956,0.964,1.0	0.944,1.0,0.973	0.001
176	ENSG00000160191	PDE9A	chr21	+	42733355	42733426	42698967	42699011	42743775	42743860	176	62,67,86	2,2,0	68,69,54	0,2,0	220	149	0.683498	1	0.955,0.958,1.0	1.0,0.959,1.0	-0.015
177	ENSG00000160191	PDE9A	chr21	+	42743775	42743860	42733355	42733426	42751115	42751197	177	260290370	7,2,1	198223177	0,0,0	234	149	0.834503	1	0.959,0.989,0.996	1.0,1.0,1.0	-0.019
178	ENSG00000160191	PDE9A	chr21	+	42758998	42759085	42753989	42754064	42760327	42760432	178	164228299	0,0,0	174153174	0,0,1	236	149	1	1	1.0,1.0,1.0	1.0,1.0,0.991	0.003
179	ENSG00000160191	PDE9A	chr21	+	42768187	42768292	42765380	42765494	42769026	42769155	179	296242359	0,4,4	141206173	2,10,0	254	149	0.0455377	0.257018	1.0,0.973,0.981	0.976,0.924,1.0	0.018
181	ENSG00000157617	C2CD2	chr21	-	41899052	41899347	41885111	41889344	41901621	41901652	181	107149166	2,0,0	159142134	2,3,2	444	149	0.0679801	0.354007	0.947,1.0,1.0	0.964,0.941,0.957	0.028
182	ENSG00000157617	C2CD2	chr21	-	41899052	41899362	41885111	41889344	41901621	41901749	182	183244302	2,0,0	260250225	2,3,2	459	149	0.435958	1	0.967,1.0,1.0	0.977,0.964,0.973	0.018
183	ENSG00000157617	C2CD2	chr21	-	41906991	41907166	41905723	41905837	41907659	41907784	183	119207278	0,2,2	241162155	0,0,0	324	149	1	1	1.0,0.979,0.985	1.0,1.0,1.0	-0.012
184	ENSG00000157617	C2CD2	chr21	-	41907659	41907784	41905723	41905837	41909458	41909523	184	113,86,157	2,0,2	104,87,101	6,5,17	274	149	1.42653e-07	5.0786e-06	0.968,1.0,0.977	0.904,0.904,0.764	0.124
185	ENSG00000157617	C2CD2	chr21	-	41909458	41909523	41907659	41907784	41912331	41912440	185	147120205	0,0,0	154124144	0,0,1	214	149	1	1	1.0,1.0,1.0	1.0,1.0,0.99	0.003
186	ENSG00000157617	C2CD2	chr21	-	41918855	41918960	41918104	41918227	41921971	41922085	186	172209277	0,0,1	186241187	0,0,0	254	149	1	1	1.0,1.0,0.994	1.0,1.0,1.0	-0.002
187	ENSG00000157617	C2CD2	chr21	-	41921971	41922085	41918855	41918960	41942146	41942160	187	82152182	0,0,0	124135101	0,0,1	263	149	1	1	1.0,1.0,1.0	1.0,1.0,0.983	0.006
188	ENSG00000157617	C2CD2	chr21	-	41942146	41942245	41918855	41918960	41953369	41954018	188	4,18,6	0,0,0	16,8,11	1,0,0	248	149	1	1	1.0,1.0,1.0	0.906,1.0,1.0	0.031
199	ENSG00000183036	PCP4	chr21	+	39883452	39883632	39867450	39867510	39898475	39898527	199	0,2,0	0,0,2	0,0,0	0,0,1	329	149	1	1	NA,1.0,0.0	NA,NA,0.0	0.5
202	ENSG00000185437	SH3BGR	chr21	+	39462374	39462560	39445864	39445892	39475134	39475215	202	63,35,56	0,0,1	49,64,62	0,0,0	335	149	1	1	1.0,1.0,0.961	1.0,1.0,1.0	-0.013
203	ENSG00000185437	SH3BGR	chr21	+	39462379	39462560	39445864	39445892	39475134	39475215	203	68,37,52	0,0,1	45,58,54	0,0,0	330	149	1	1	1.0,1.0,0.959	1.0,1.0,1.0	-0.014
205	ENSG00000185437	SH3BGR	chr21	+	39499822	39499915	39475134	39475215	39508997	39509027	205	101,65,52	2,4,2	37,99,51	0,6,8	242	149	0.122538	0.561745	0.969,0.909,0.941	1.0,0.91,0.797	0.037
206	ENSG00000185437	SH3BGR	chr21	+	39508997	39509027	39499822	39499915	39515087	39515207	206	29,6,12	0,1,0	2,15,8	0,0,4	179	149	0.357094	1	1.0,0.833,1.0	1.0,1.0,0.625	0.069
207	ENSG00000185437	SH3BGR	chr21	+	39511679	39511809	39508997	39509027	39515087	39515207	207	66,93,50	0,2,6	46,103,65	0,1,0	279	149	0.0089259	0.0685106	1.0,0.961,0.817	1.0,0.982,1.0	-0.068
208	ENSG00000285815	WRB-SH3BGR	chr21	+	39390697	39390863	39380331	39380486	39391768	39391836	208	570506680	0,2,0	451435428	0,0,0	315	149	1	1	1.0,0.992,1.0	1.0,1.0,1.0	-0.003
209	ENSG00000182093	GET1	chr21	+	39393165	39393280	39391768	39391836	39405913	39406058	209	389317430	4,0,10	232236262	0,2,0	264	149	0.122659	0.562191	0.982,1.0,0.96	1.0,0.985,1.0	-0.014
210	ENSG00000285815	WRB-SH3BGR	chr21	+	39393165	39393280	39391768	39391836	39410843	39410937	210	386312429	0,0,0	234232262	0,2,1	264	149	1	1	1.0,1.0,1.0	1.0,0.985,0.993	0.007
211	ENSG00000285815	WRB-SH3BGR	chr21	+	39410843	39410937	39391768	39391836	39425759	39426034	211	0,3,0	0,0,0	1,4,2	0,0,2	243	149	1	1	NA,1.0,NA	1.0,1.0,0.38	0.207
212	ENSG00000285815	WRB-SH3BGR	chr21	+	39425759	39426034	39391768	39391836	39462374	39462560	212	16,10,9	3,1,6	8,0,6	6,0,2	424	149	1	1	0.652,0.778,0.345	0.319,NA,0.513	0.176
213	ENSG00000183527	PSMG1	chr21	-	39179923	39179986	39178448	39178647	39180284	39180436	213	152113911912	52,43,56	113313441166	65,57,60	212	149	0.000753346	0.00876232	0.954,0.958,0.96	0.925,0.943,0.932	0.024
214	ENSG00000183527	PSMG1	chr21	-	39179923	39179986	39178448	39178647	39183251	39183385	214	696642825	0,0,2	495559535	0,0,0	212	149	1	1	1.0,1.0,0.997	1.0,1.0,1.0	-0.001
215	ENSG00000183527	PSMG1	chr21	-	39180284	39180436	39178448	39178647	39183251	39183385	215	260280308	0,0,2	212271304	0,0,0	301	149	1	1	1.0,1.0,0.987	1.0,1.0,1.0	-0.004
216	ENSG00000183527	PSMG1	chr21	-	39180284	39180436	39179923	39179986	39183251	39183385	216	10379871345	0,0,0	7871006877	2,4,0	301	149	1	1	1.0,1.0,1.0	0.995,0.992,1.0	0.004
217	ENSG00000183527	PSMG1	chr21	-	39181771	39181878	39180284	39180436	39183251	39183451	217	652715837	2,13,12	729607539	13,25,20	256	149	6.76255e-05	0.00112968	0.995,0.97,0.976	0.97,0.934,0.94	0.032
226	ENSG00000157557	ETS2	chr21	+	38805970	38806120	38805182	38805616	38810034	38810106	226	21,30,46	0,0,0	55,41,17	1,2,0	299	149	0.367862	1	1.0,1.0,1.0	0.965,0.911,1.0	0.041
227	ENSG00000157557	ETS2	chr21	+	38805970	38806120	38805257	38805440	38810034	38810106	227	21,30,50	0,0,1	55,41,19	1,1,2	299	149	0.438194	1	1.0,1.0,0.961	0.965,0.953,0.826	0.072
228	ENSG00000157557	ETS2	chr21	+	38806450	38806808	38805950	38806120	38810034	38810106	228	7,11,10	21,30,46	26,23,24	55,41,17	507	149	0.00255917	0.0243754	0.089,0.097,0.06	0.122,0.142,0.293	-0.104
229	ENSG00000157557	ETS2	chr21	+	38806690	38806808	38805982	38806120	38810034	38810106	229	7,7,10	21,30,46	22,20,22	55,41,17	267	149	0.00485237	0.0416884	0.157,0.115,0.108	0.182,0.214,0.419	-0.145
230	ENSG00000157557	ETS2	chr21	+	38814272	38814392	38813002	38813114	38814780	38814823	230	555580715	0,2,0	99411041037	0,0,0	269	149	1	1	1.0,0.994,1.0	1.0,1.0,1.0	-0.002
231	ENSG00000157557	ETS2	chr21	+	38821585	38821704	38819502	38819766	38822673	38823783	231	522677792	0,0,0	990952981	0,2,0	268	149	1	1	1.0,1.0,1.0	1.0,0.996,1.0	0.001
232	ENSG00000141959	PFKL	chr21	+	44304274	44304455	44300050	44300190	44306680	44306754	232	4,6,0	2,26,37	5,0,2	36,7,22	330	149	0.289732	1	0.475,0.094,0.0	0.059,0.0,0.039	0.157
233	ENSG00000141959	PFKL	chr21	+	44305799	44305935	44305256	44305417	44306680	44306754	233	15,13,17	3,7,11	13,2,11	15,7,15	285	149	0.00555695	0.0465716	0.723,0.493,0.447	0.312,0.13,0.277	0.315
234	ENSG00000141959	PFKL	chr21	+	44306680	44306754	44300052	44300190	44311005	44311083	234	143316334	0,0,8	238129148	0,0,0	223	149	0.710873	1	1.0,1.0,0.965	1.0,1.0,1.0	-0.012
235	ENSG00000141959	PFKL	chr21	+	44311005	44311083	44306680	44306754	44312104	44312294	235	218476473	0,0,0	361180204	2,2,2	227	149	1	1	1.0,1.0,1.0	0.992,0.983,0.985	0.013
236	ENSG00000141959	PFKL	chr21	+	44313912	44314021	44313637	44313682	44316243	44316339	236	294651728	0,0,4	554234324	6,0,0	258	149	1	1	1.0,1.0,0.991	0.982,1.0,1.0	0.003
237	ENSG00000141959	PFKL	chr21	+	44325152	44325264	44324855	44324917	44325960	44326060	237	87113261404	0,0,0	922695689	2,2,0	261	149	1	1	1.0,1.0,1.0	0.996,0.995,1.0	0.003
238	ENSG00000182670	TTC3	chr21	+	37087832	37087875	37085789	37087401	37088195	37088346	238	75,90,143	0,0,0	134,143,91	0,1,0	192	149	1	1	1.0,1.0,1.0	1.0,0.991,1.0	0.003
239	ENSG00000182670	TTC3	chr21	+	37090232	37090286	37088798	37088886	37091292	37091413	239	18,51,33	0,0,2	35,47,41	0,0,6	203	149	0.0829274	0.413536	1.0,1.0,0.924	1.0,1.0,0.834	0.03
240	ENSG00000182670	TTC3	chr21	+	37094004	37094090	37091292	37091413	37095349	37095444	240	22,37,29	1,10,0	30,39,24	3,1,2	235	149	0.342182	1	0.933,0.701,1.0	0.864,0.961,0.884	-0.025
241	ENSG00000182670	TTC3	chr21	+	37121236	37121342	37108391	37108446	37121816	37121979	241	0,6,5	191163193	0,6,3	200225179	255	149	0.922316	1	0.0,0.021,0.015	0.0,0.015,0.01	0.004
243	ENSG00000182670	TTC3	chr21	+	37129002	37129063	37126079	37126143	37132681	37132766	243	209225246	0,8,14	184260214	12,2,3	210	149	0.476329	1	1.0,0.952,0.926	0.916,0.989,0.981	-0.003
244	ENSG00000182670	TTC3	chr21	+	37132681	37132766	37129002	37129063	37135379	37135411	244	137154185	0,0,0	118163145	0,0,1	234	149	1	1	1.0,1.0,1.0	1.0,1.0,0.989	0.004
245	ENSG00000182670	TTC3	chr21	+	37148545	37148647	37147480	37147603	37150077	37150170	245	68111111	20,10,25	77,128,73	14,24,33	251	149	0.312486	1	0.669,0.868,0.725	0.766,0.76,0.568	0.056
246	ENSG00000182670	TTC3	chr21	+	37150819	37150884	37150077	37150170	37151892	37151958	246	145110175	0,0,0	113,162,90	4,3,10	214	149	8.10897e-06	0.000181608	1.0,1.0,1.0	0.952,0.974,0.862	0.071
247	ENSG00000182670	TTC3	chr21	+	37157160	37157214	37156654	37156906	37158130	37158203	247	17,21,33	6,10,8	2,13,17	10,21,5	203	149	0.0190743	0.126964	0.675,0.607,0.752	0.128,0.312,0.714	0.293
248	ENSG00000182670	TTC3	chr21	+	37157160	37157214	37156654	37156906	37159698	37159745	248	30,22,29	162129237	6,12,11	207206182	203	149	1.9084e-07	6.59586e-06	0.12,0.111,0.082	0.021,0.041,0.042	0.07
249	ENSG00000182670	TTC3	chr21	+	37158130	37158203	37156654	37156906	37159698	37159745	249	37,56,25	162129237	26,29,19	207206182	222	149	0.00321529	0.029591	0.133,0.226,0.066	0.078,0.086,0.065	0.065
250	ENSG00000182670	TTC3	chr21	+	37158130	37158203	37157160	37157214	37159698	37159745	250	39,50,29	22,12,15	20,13,23	6,7,8	222	149	0.730959	1	0.543,0.737,0.565	0.691,0.555,0.659	-0.02
251	ENSG00000182670	TTC3	chr21	+	37165549	37166615	37164050	37164215	37167554	37167620	251	258323193052	0,2,10	272129822583	1,9,2	1215	149	0.947302	1	1.0,0.993,0.974	0.997,0.976,0.994	0
252	ENSG00000182670	TTC3	chr21	+	37182773	37182913	37172594	37172744	37185705	37185774	252	310242329	1,2,3	263309257	0,1,2	289	149	1	1	0.994,0.984,0.983	1.0,0.994,0.985	-0.006
253	ENSG00000182670	TTC3	chr21	+	37192111	37192213	37191333	37191424	37195674	37196036	253	284321337	6,3,4	345381270	16,14,12	251	149	9.79657e-05	0.00153974	0.966,0.985,0.98	0.928,0.942,0.93	0.044
254	ENSG00000182670	TTC3	chr21	+	37194965	37195017	37192111	37192213	37195674	37196036	254	4,0,2	196235254	8,0,3	257288226	201	149	0.904213	1	0.015,0.0,0.006	0.023,0.0,0.01	-0.004
255	ENSG00000182670	TTC3	chr21	+	37197881	37198025	37197569	37197696	37200231	37200324	255	647632871	4,1,7	757717671	7,14,10	293	149	0.00248987	0.0238317	0.988,0.997,0.984	0.982,0.963,0.972	0.017
256	ENSG00000159267	HLCS	chr21	-	36765011	36765172	36759726	36759841	36767217	36767285	256	201163232	0,1,0	201190165	0,0,0	310	149	1	1	1.0,0.987,1.0	1.0,1.0,1.0	-0.004
257	ENSG00000159267	HLCS	chr21	-	36767217	36767285	36759726	36759841	36896859	36897131	257	42,69,52	0,0,1	48,52,23	1,0,0	217	149	1	1	1.0,1.0,0.973	0.971,1.0,1.0	0.001
258	ENSG00000159267	HLCS	chr21	-	36930250	36930433	36896859	36897131	36936448	36937392	258	256192210	0,0,0	211230223	0,0,3	332	149	1	1	1.0,1.0,1.0	1.0,1.0,0.971	0.01
259	ENSG00000159267	HLCS	chr21	-	36938831	36938994	36936448	36937392	36946008	36946154	259	134129199	0,0,1	143169156	0,1,0	312	149	1	1	1.0,1.0,0.99	1.0,0.988,1.0	0.001
260	ENSG00000159267	HLCS	chr21	-	36938831	36938994	36936448	36937392	36962035	36962170	260	191195258	4,2,15	175212190	8,5,12	312	149	0.353772	1	0.958,0.979,0.891	0.913,0.953,0.883	0.026
261	ENSG00000159267	HLCS	chr21	-	36946008	36946154	36936448	36937392	36962035	36962170	261	4,9,17	4,2,15	10,11,31	8,5,12	295	149	0.582074	1	0.336,0.694,0.364	0.387,0.526,0.566	-0.028
262	ENSG00000159267	HLCS	chr21	-	36946008	36946154	36938831	36938994	36947332	36948287	262	8,15,23	0,0,1	14,28,33	1,0,1	295	149	1	1	1.0,1.0,0.921	0.876,1.0,0.943	0.034
263	ENSG00000159267	HLCS	chr21	-	36946008	36946154	36938831	36938994	36962035	36962170	263	10,24,33	63,81,76	24,37,50	46,70,53	295	149	0.000423329	0.00538662	0.074,0.13,0.18	0.209,0.211,0.323	-0.12
264	ENSG00000159267	HLCS	chr21	-	36947332	36948287	36938831	36938994	36962035	36962170	264	24,18,21	63,81,76	23,10,11	46,70,53	1104	149	0.630168	1	0.049,0.029,0.036	0.063,0.019,0.027	0.002
265	ENSG00000159267	HLCS	chr21	-	36947332	36948287	36946008	36946154	36962035	36962170	265	24,18,24	2,9,14	22,10,10	10,9,17	1104	149	0.0538405	0.294152	0.618,0.213,0.188	0.229,0.13,0.074	0.195
266	ENSG00000159267	HLCS	chr21	-	36948165	36948287	36938831	36938994	36962035	36962170	266	6,4,2	63,81,76	6,8,0	46,70,53	271	149	0.343824	1	0.05,0.026,0.014	0.067,0.059,0.0	-0.012
268	ENSG00000185917	SETD4	chr21	-	36045581	36046011	36043685	36043956	36048307	36048396	268	609568740	6,0,2	517539511	0,4,4	579	149	0.756246	1	0.963,1.0,0.99	1.0,0.972,0.97	0.004
269	ENSG00000185917	SETD4	chr21	-	36045581	36046011	36043685	36043956	36053582	36053620	269	397392514	0,0,0	380388352	0,2,0	579	149	1	1	1.0,1.0,1.0	1.0,0.98,1.0	0.007
270	ENSG00000185917	SETD4	chr21	-	36045581	36046011	36043685	36043956	36057108	36057204	270	380389501	3,0,0	368368334	0,0,0	579	149	1	1	0.97,1.0,1.0	1.0,1.0,1.0	-0.01
271	ENSG00000185917	SETD4	chr21	-	36048307	36048396	36043685	36043956	36053582	36053620	271	91105145	0,0,0	70,95,117	0,2,0	238	149	1	1	1.0,1.0,1.0	1.0,0.967,1.0	0.011
272	ENSG00000185917	SETD4	chr21	-	36048307	36048396	36043685	36043956	36057108	36057204	272	8,6,5	3,0,0	0,3,6	0,0,0	238	149	1	1	0.625,1.0,1.0	NA,1.0,1.0	-0.125
273	ENSG00000185917	SETD4	chr21	-	36048307	36048396	36045581	36046011	36053582	36053620	273	311288382	23,8,13	221260289	14,20,18	238	149	0.0699456	0.361936	0.894,0.958,0.948	0.908,0.891,0.91	0.03
274	ENSG00000185917	SETD4	chr21	-	36048307	36048396	36045581	36046011	36057108	36057204	274	182139165	6,5,0	86107115	2,0,0	238	149	0.0279786	0.173189	0.95,0.946,1.0	0.964,1.0,1.0	-0.023
275	ENSG00000185917	SETD4	chr21	-	36053582	36053620	36043685	36043956	36057108	36057204	275	50,60,49	3,0,0	41,56,48	0,0,0	187	149	1	1	0.93,1.0,1.0	1.0,1.0,1.0	-0.023
276	ENSG00000185917	SETD4	chr21	-	36053582	36053620	36045581	36046011	36057108	36057204	276	73,68,62	6,5,0	55,74,66	2,0,0	187	149	0.00268353	0.0253705	0.906,0.916,1.0	0.956,1.0,1.0	-0.045
277	ENSG00000185917	SETD4	chr21	-	36053582	36053620	36048307	36048396	36057108	36057204	277	189212271	8,1,7	176213221	0,1,0	187	149	0.00717026	0.0573996	0.95,0.994,0.969	1.0,0.994,1.0	-0.027
278	ENSG00000185917	SETD4	chr21	-	36057108	36057204	36053582	36053620	36058815	36058924	278	254277283	0,0,0	212252270	0,0,3	245	149	1	1	1.0,1.0,1.0	1.0,1.0,0.982	0.006
279	ENSG00000185917	SETD4	chr21	-	36057383	36057477	36057108	36057204	36058815	36058924	279	6,6,2	170172148	1,4,10	127149151	243	149	0.62069	1	0.021,0.021,0.008	0.005,0.016,0.039	-0.003
286	ENSG00000243927	MRPS6	chr21	+	34102834	34102908	34073223	34073268	34125340	34125480	286	8,0,0	8,3,0	1,0,3	7,2,6	223	149	1	1	0.401,0.0,NA	0.087,0.0,0.25	0.088
287	ENSG00000243927	MRPS6	chr21	+	34102834	34102908	34073548	34073745	34125340	34125480	287	18,2,12	147261235	1,12,1	288282221	223	149	0.00067749	0.00801494	0.076,0.005,0.033	0.002,0.028,0.003	0.027
288	ENSG00000243927	MRPS6	chr21	+	34103496	34103519	34102834	34102908	34125340	34125480	288	15,15,29	10,0,4	12,15,19	1,1,1	172	149	0.0133421	0.0950055	0.565,1.0,0.863	0.912,0.929,0.943	-0.119
289	ENSG00000243927	MRPS6	chr21	+	34125340	34125480	34073223	34073268	34142407	34143030	289	488425564	0,0,2	519616465	0,0,0	289	149	1	1	1.0,1.0,0.993	1.0,1.0,1.0	-0.002
290	ENSG00000243927	MRPS6	chr21	+	34125340	34125480	34073577	34073745	34142407	34143030	290	627681799	0,8,8	798896680	5,8,12	289	149	0.264644	1	1.0,0.978,0.981	0.988,0.983,0.967	0.007
291	ENSG00000243927	MRPS6	chr21	+	34125340	34125480	34103496	34103519	34142407	34143030	291	497440587	2,3,3	535642481	0,4,0	289	149	1	1	0.992,0.987,0.99	1.0,0.988,1.0	-0.006
293	ENSG00000241837	ATP5PO	chr21	-	33906448	33906500	33903934	33904021	33906725	33906821	293	8,16,6	6,2,0	6,7,2	0,0,0	201	149	9.84659e-05	0.00154638	0.497,0.856,1.0	1.0,1.0,1.0	-0.216
294	ENSG00000241837	ATP5PO	chr21	-	33906448	33906500	33903934	33904021	33907340	33907453	294	25,22,17	298124023506	24,21,9	294834812862	201	149	1	1	0.006,0.007,0.004	0.006,0.004,0.002	0.002
295	ENSG00000241837	ATP5PO	chr21	-	33906448	33906500	33903934	33904021	33909081	33909211	295	8,16,6	7,3,1	6,7,0	23,5,20	201	149	0.000144559	0.0021569	0.459,0.798,0.816	0.162,0.509,0.0	0.467
296	ENSG00000241837	ATP5PO	chr21	-	33906448	33907453	33903934	33904021	33909081	33909211	296	300225903792	7,3,1	302134843020	23,5,20	1154	149	9.98318e-07	2.88269e-05	0.982,0.991,0.998	0.944,0.989,0.951	0.029
297	ENSG00000241837	ATP5PO	chr21	-	33906725	33906821	33903934	33904021	33907340	33907416	297	6,2,0	298124023506	0,0,0	294834812862	245	149	1	1	0.001,0.001,0.0	0.0,0.0,0.0	0.001
299	ENSG00000241837	ATP5PO	chr21	-	33906727	33906794	33906448	33906500	33907340	33907412	299	2,0,0	17,6,11	0,0,0	18,14,9	216	149	1	1	0.075,0.0,0.0	0.0,0.0,0.0	0.025
300	ENSG00000241837	ATP5PO	chr21	-	33907340	33907453	33903934	33904021	33909081	33909095	300	587348717166	7,3,1	580967825736	23,5,20	262	149	1	1	0.998,0.999,1.0	0.993,0.999,0.994	0.004
301	ENSG00000241837	ATP5PO	chr21	-	33907340	33907453	33903934	33904021	33912288	33912399	301	247719952861	9,4,15	247629472387	15,41,29	262	149	8.8439e-05	0.00141186	0.994,0.996,0.991	0.989,0.976,0.979	0.012
302	ENSG00000241837	ATP5PO	chr21	-	33907340	33907453	33906448	33906500	33909081	33909095	302	290924773676	0,0,0	288133282888	0,2,0	262	149	1	1	1.0,1.0,1.0	1.0,0.999,1.0	0
303	ENSG00000241837	ATP5PO	chr21	-	33909081	33909211	33903934	33904021	33912288	33912399	303	302029093904	9,4,15	323334963326	15,41,29	279	149	0.00484169	0.0416254	0.994,0.997,0.993	0.991,0.979,0.984	0.01
304	ENSG00000241837	ATP5PO	chr21	-	33909081	33909211	33906448	33907453	33912288	33912399	304	641957998231	0,11,14	656773516673	9,14,15	279	149	1	1	1.0,0.996,0.997	0.997,0.996,0.996	0.001
305	ENSG00000241837	ATP5PO	chr21	-	33909081	33909211	33906448	33907453	33914449	33914500	305	340727794177	0,0,0	327737443305	0,2,0	279	149	1	1	1.0,1.0,1.0	1.0,0.999,1.0	0
306	ENSG00000241837	ATP5PO	chr21	-	33912288	33912399	33907340	33907453	33914449	33914500	306	274741214614	0,0,0	405337063958	0,2,0	260	149	1	1	1.0,1.0,1.0	1.0,0.999,1.0	0
307	ENSG00000241837	ATP5PO	chr21	-	33912288	33912399	33908813	33909211	33914449	33914500	307	576371288647	4,0,0	733072907304	0,0,0	260	149	1	1	0.999,1.0,1.0	1.0,1.0,1.0	0
308	ENSG00000241837	ATP5PO	chr21	-	33912288	33912399	33908813	33909211	33915727	33915753	308	257326513476	1,4,0	286531852916	0,0,0	260	149	1	1	0.999,0.997,1.0	1.0,1.0,1.0	-0.001
309	ENSG00000241837	ATP5PO	chr21	-	33914449	33914500	33908813	33909211	33915727	33915753	309	185242181	1,4,0	269256231	0,0,0	200	149	1	1	0.993,0.978,1.0	1.0,1.0,1.0	-0.01
310	ENSG00000241837	ATP5PO	chr21	-	33914449	33914500	33912288	33912399	33915651	33915724	310	8287231044	0,0,0	893906888	0,0,2	200	149	1	1	1.0,1.0,1.0	1.0,1.0,0.997	0.001
311	ENSG00000241837	ATP5PO	chr21	-	33914449	33914500	33912288	33912399	33915727	33915753	311	335647115345	2,4,0	467243404584	0,0,0	200	149	1	1	0.999,0.999,1.0	1.0,1.0,1.0	-0.001
312	ENSG00000159131	GART	chr21	-	33504411	33504527	33503930	33504315	33505560	33505702	312	154012581833	1,0,3	104313561243	0,0,0	265	149	1	1	0.999,1.0,0.997	1.0,1.0,1.0	-0.001
313	ENSG00000159131	GART	chr21	-	33505560	33505702	33504411	33504527	33505973	33506104	313	157112161689	0,0,0	97912171061	0,0,1	291	149	1	1	1.0,1.0,1.0	1.0,1.0,0.998	0.001
314	ENSG00000159131	GART	chr21	-	33505560	33505702	33504411	33504527	33509782	33509920	314	10067091098	0,0,0	615810772	1,0,0	291	149	1	1	1.0,1.0,1.0	0.997,1.0,1.0	0.001
315	ENSG00000159131	GART	chr21	-	33505560	33505702	33504411	33504527	33511251	33511458	315	10047091097	0,0,1	613805776	2,0,0	291	149	1	1	1.0,1.0,0.998	0.994,1.0,1.0	0.001
316	ENSG00000159131	GART	chr21	-	33505973	33506104	33504411	33504527	33509782	33509920	316	8667451017	0,0,0	522623600	1,0,0	280	149	1	1	1.0,1.0,1.0	0.996,1.0,1.0	0.001
317	ENSG00000159131	GART	chr21	-	33505973	33506104	33504411	33504527	33511251	33511458	317	96127126	0,0,1	118145152	2,0,0	280	149	1	1	1.0,1.0,0.985	0.969,1.0,1.0	0.005
318	ENSG00000159131	GART	chr21	-	33505973	33506104	33505560	33505702	33509782	33509920	318	143312521609	2,0,1	8881035891	5,6,4	280	149	1	1	0.997,1.0,0.999	0.99,0.989,0.992	0.008
319	ENSG00000159131	GART	chr21	-	33505973	33506104	33505560	33505702	33511251	33511458	319	639619703	0,0,0	479539439	2,1,8	280	149	0.752205	1	1.0,1.0,1.0	0.992,0.997,0.967	0.015
320	ENSG00000159131	GART	chr21	-	33509782	33509920	33504411	33504527	33511251	33511458	320	9349361301	0,0,1	650884737	2,0,0	287	149	1	1	1.0,1.0,0.999	0.994,1.0,1.0	0.002
321	ENSG00000159131	GART	chr21	-	33509782	33509920	33505560	33505702	33511251	33511458	321	9369361302	0,0,0	654890741	2,1,8	287	149	1	1	1.0,1.0,1.0	0.994,0.998,0.98	0.009
322	ENSG00000159131	GART	chr21	-	33509782	33509920	33505973	33506104	33511251	33511458	322	173415862229	6,17,24	110214241244	40,45,56	287	149	0	0	0.993,0.98,0.98	0.935,0.943,0.92	0.052
323	ENSG00000159131	GART	chr21	-	33509782	33509920	33505973	33506104	33516988	33517141	323	807643959	0,2,0	464544504	0,0,0	287	149	1	1	1.0,0.994,1.0	1.0,1.0,1.0	-0.002
324	ENSG00000159131	GART	chr21	-	33511251	33511458	33505973	33506104	33516988	33517141	324	173318071888	0,2,0	142116281398	0,0,0	356	149	1	1	1.0,0.997,1.0	1.0,1.0,1.0	-0.001
325	ENSG00000159131	GART	chr21	-	33511251	33511458	33509782	33509920	33516988	33517141	325	265627333138	0,0,4	203124662092	2,0,0	356	149	1	1	1.0,1.0,0.997	0.998,1.0,1.0	0
326	ENSG00000159131	GART	chr21	-	33516988	33517141	33511251	33511458	33517356	33517608	326	292828353313	0,0,0	228426582285	0,2,0	302	149	1	1	1.0,1.0,1.0	1.0,0.998,1.0	0.001
327	ENSG00000159131	GART	chr21	-	33520363	33520562	33517356	33517608	33520905	33521015	327	230120202557	4,0,7	166519881529	10,7,24	348	149	0.00639759	0.0522997	0.996,1.0,0.994	0.986,0.992,0.965	0.016
328	ENSG00000159131	GART	chr21	-	33520363	33520562	33517356	33517608	33522187	33522282	328	137211131421	0,0,0	9651134898	2,0,0	348	149	1	1	1.0,1.0,1.0	0.995,1.0,1.0	0.002
329	ENSG00000159131	GART	chr21	-	33520905	33521015	33517356	33517608	33522187	33522282	329	533389701	0,0,0	346483450	2,0,0	259	149	1	1	1.0,1.0,1.0	0.99,1.0,1.0	0.003
330	ENSG00000159131	GART	chr21	-	33520905	33521015	33520363	33520562	33522187	33522282	330	145612951830	0,0,0	103413311056	0,2,0	259	149	1	1	1.0,1.0,1.0	1.0,0.997,1.0	0.001
331	ENSG00000159131	GART	chr21	-	33524768	33525000	33522187	33522282	33528166	33528335	331	476745885299	0,0,1	404243583979	0,0,0	381	149	1	1	1.0,1.0,1.0	1.0,1.0,1.0	0
332	ENSG00000159131	GART	chr21	-	33528166	33528335	33524008	33525000	33528514	33528604	332	214221172385	0,0,6	185719671928	0,0,0	318	149	1	1	1.0,1.0,0.995	1.0,1.0,1.0	-0.002
333	ENSG00000159131	GART	chr21	-	33528166	33528335	33524008	33525000	33528518	33528604	333	443142265419	2,0,5	352039333867	5,4,7	318	149	1	1	0.999,1.0,0.998	0.997,0.998,0.996	0.002
334	ENSG00000159131	GART	chr21	-	33528514	33528604	33528166	33528335	33530758	33530884	334	0,1,1	0,0,0	4,14,4	1,4,9	239	149	1	1	NA,1.0,1.0	0.714,0.686,0.217	0.461
335	ENSG00000159131	GART	chr21	-	33528518	33528604	33528166	33528335	33530758	33530884	335	148512981930	0,0,0	110213211298	1,4,9	235	149	1	1	1.0,1.0,1.0	0.999,0.995,0.989	0.006
336	ENSG00000159131	GART	chr21	-	33528849	33528937	33528514	33528604	33530758	33530884	336	235022172927	0,0,0	191721161959	0,2,0	237	149	1	1	1.0,1.0,1.0	1.0,0.998,1.0	0.001
337	ENSG00000159131	GART	chr21	-	33529566	33529768	33528849	33528937	33530758	33530884	337	4,6,3	10729461300	17,19,9	9361008945	351	149	1	1	0.002,0.003,0.001	0.008,0.008,0.004	-0.005
338	ENSG00000159131	GART	chr21	-	33530758	33530884	33528849	33528937	33531488	33531557	338	345034464124	4,9,2	319633462912	0,6,3	275	149	1	1	0.998,0.995,0.999	1.0,0.997,0.998	-0.001
339	ENSG00000159131	GART	chr21	-	33531488	33531557	33530709	33530884	33532344	33532456	339	320332253754	0,0,0	299331462686	2,0,0	218	149	1	1	1.0,1.0,1.0	0.999,1.0,1.0	0
340	ENSG00000159131	GART	chr21	-	33534578	33534753	33532344	33532456	33535224	33535320	340	326732694078	0,0,0	324235643013	0,0,1	324	149	1	1	1.0,1.0,1.0	1.0,1.0,0.999	0
341	ENSG00000159131	GART	chr21	-	33535224	33535320	33532344	33532456	33539170	33539323	341	156616281906	0,0,0	159117311552	0,0,2	245	149	1	1	1.0,1.0,1.0	1.0,1.0,0.998	0.001
342	ENSG00000159131	GART	chr21	-	33539170	33539323	33535224	33535320	33542064	33542363	342	223922172676	4,9,9	224624442173	5,9,7	302	149	1	1	0.996,0.992,0.993	0.996,0.993,0.994	-0.001
343	ENSG00000159131	GART	chr21	-	33539170	33539356	33535224	33535320	33542064	33542079	343	351735394042	4,9,9	341738003443	5,9,7	335	149	1	1	0.997,0.994,0.995	0.997,0.995,0.995	0
344	ENSG00000243646	IL10RB	chr21	+	33268393	33268517	33266366	33266514	33276595	33276753	344	186194248	0,0,0	160168176	0,0,2	273	149	1	1	1.0,1.0,1.0	1.0,1.0,0.98	0.007
345	ENSG00000243646	IL10RB	chr21	+	33276595	33276753	33267927	33268517	33279751	33279918	345	452411545	4,2,11	272330372	15,24,18	307	149	1.00453e-09	5.55927e-08	0.982,0.99,0.96	0.898,0.87,0.909	0.085
346	ENSG00000243646	IL10RB	chr21	+	33288103	33288261	33283093	33283241	33296183	33296239	346	128269353	2,2,11	242226201	6,0,1	307	149	0.0964866	0.466471	0.969,0.985,0.94	0.951,1.0,0.99	-0.016
347	ENSG00000243646	IL10RB	chr21	+	33294011	33294127	33288103	33288261	33296183	33296350	347	2,0,0	67115172	0,2,0	99119103	265	149	1	1	0.017,0.0,0.0	0.0,0.009,0.0	0.003
351	ENSG00000205930	C21orf62-AS1	chr21	+	32784796	32784919	32772160	32772320	32788611	32788701	351	3,2,2	0,0,0	0,6,4	2,0,0	272	149	0.231937	0.916482	1.0,1.0,1.0	0.0,1.0,1.0	0.333
353	ENSG00000205930	C21orf62-AS1	chr21	+	32851748	32852490	32784796	32784919	32884103	32884227	353	0,4,6	0,0,0	2,2,4	0,2,0	891	149	1	1	NA,1.0,1.0	1.0,0.143,1.0	0.286
355	ENSG00000159086	PAXBP1	chr21	-	32743247	32743314	32738172	32738319	32743677	32743754	355	45,52,44	3,3,1	38,25,38	0,4,3	216	149	0.73234	1	0.912,0.923,0.968	1.0,0.812,0.897	0.031
356	ENSG00000159086	PAXBP1	chr21	-	32743247	32743314	32741392	32741622	32743677	32743754	356	48,45,38	0,0,1	39,12,19	0,0,0	216	149	1	1	1.0,1.0,0.963	1.0,1.0,1.0	-0.012
357	ENSG00000159086	PAXBP1	chr21	-	32750916	32751032	32748498	32748698	32751118	32751218	357	444681745	41,42,43	575547422	21,25,11	265	149	0.000411752	0.00525611	0.859,0.901,0.907	0.939,0.925,0.956	-0.051
358	ENSG00000159086	PAXBP1	chr21	-	32759079	32759269	32755212	32755353	32759776	32759994	358	582435587	0,0,0	373389352	2,0,0	339	149	1	1	1.0,1.0,1.0	0.988,1.0,1.0	0.004
359	ENSG00000159086	PAXBP1	chr21	-	32761058	32761162	32759401	32759994	32762095	32762317	359	97511281318	0,2,8	823833741	0,0,0	253	149	1	1	1.0,0.997,0.99	1.0,1.0,1.0	-0.004
364	ENSG00000242220	TCP10L	chr21	-	32577425	32577676	32576658	32576923	32578693	32578831	364	0,0,0	12,4,4	0,2,1	6,6,20	400	149	1	1	0.0,0.0,0.0	0.0,0.11,0.018	-0.043
369	ENSG00000166979	EVA1C	chr21	+	32453311	32453508	32412005	32413013	32467695	32467848	369	84141139	34,42,35	127118120	63,60,51	346	149	0.0126344	0.0908306	0.515,0.591,0.631	0.465,0.459,0.503	0.103
370	ENSG00000166979	EVA1C	chr21	+	32453311	32453508	32412041	32412193	32467695	32467848	370	53,69,76	0,0,2	78,76,86	0,0,0	346	149	1	1	1.0,1.0,0.942	1.0,1.0,1.0	-0.019
371	ENSG00000166979	EVA1C	chr21	+	32453311	32453508	32428333	32428684	32457596	32457720	371	114143161	0,0,0	127128101	1,0,0	346	149	1	1	1.0,1.0,1.0	0.982,1.0,1.0	0.006
372	ENSG00000166979	EVA1C	chr21	+	32453311	32453508	32428333	32428684	32467695	32467848	372	54,68,74	0,0,0	78,87,88	2,0,0	346	149	1	1	1.0,1.0,1.0	0.944,1.0,1.0	0.019
373	ENSG00000166979	EVA1C	chr21	+	32457596	32457720	32412436	32413013	32467695	32467848	373	43,56,95	34,42,35	55,33,39	63,60,51	273	149	0.000379914	0.00491782	0.408,0.421,0.597	0.323,0.231,0.294	0.193
374	ENSG00000166979	EVA1C	chr21	+	32457596	32457720	32412436	32413013	32495026	32495137	374	6,10,6	0,0,0	4,0,4	0,3,0	273	149	0.0559708	0.30326	1.0,1.0,1.0	1.0,0.0,1.0	0.333
375	ENSG00000166979	EVA1C	chr21	+	32457596	32457720	32428333	32428684	32467695	32467848	375	43,56,95	0,0,0	56,33,39	2,0,0	273	149	1	1	1.0,1.0,1.0	0.939,1.0,1.0	0.02
376	ENSG00000166979	EVA1C	chr21	+	32457596	32457720	32452184	32453508	32467695	32467848	376	114137209	13,6,27	122,86,73	19,12,21	273	149	0.0137271	0.097294	0.827,0.926,0.809	0.778,0.796,0.655	0.111
377	ENSG00000166979	EVA1C	chr21	+	32467695	32467848	32412552	32413013	32495026	32495137	377	267269295	0,0,0	367276315	0,3,0	302	149	1	1	1.0,1.0,1.0	1.0,0.978,1.0	0.007
378	ENSG00000166979	EVA1C	chr21	+	32467695	32467848	32457596	32457720	32495026	32495137	378	274279353	0,2,0	358250300	0,0,0	302	149	1	1	1.0,0.986,1.0	1.0,1.0,1.0	-0.005
379	ENSG00000166979	EVA1C	chr21	+	32495026	32495170	32467695	32467848	32501414	32501455	379	380348415	2,0,1	452407411	2,0,0	293	149	1	1	0.99,1.0,0.995	0.991,1.0,1.0	-0.002
380	ENSG00000166979	EVA1C	chr21	+	32501414	32501486	32495026	32495170	32503925	32504015	380	102,94,138	9,2,0	152169148	0,0,2	221	149	0.00442794	0.0385957	0.884,0.969,1.0	1.0,1.0,0.98	-0.042
381	ENSG00000166979	EVA1C	chr21	+	32501414	32501495	32495026	32495170	32503925	32504015	381	198173276	9,2,0	217271207	0,0,2	230	149	0.120785	0.555857	0.934,0.982,1.0	1.0,1.0,0.985	-0.023
382	ENSG00000166979	EVA1C	chr21	+	32501414	32501495	32495026	32495170	32514813	32514880	382	109,85,130	0,0,0	114123117	3,0,3	230	149	0.702849	1	1.0,1.0,1.0	0.961,1.0,0.962	0.026
383	ENSG00000166979	EVA1C	chr21	+	32501414	32501538	32495026	32495170	32503925	32504015	383	112,85,128	9,2,0	108125121	0,0,2	273	149	0.00284223	0.0266406	0.872,0.959,1.0	1.0,1.0,0.971	-0.047
384	ENSG00000166979	EVA1C	chr21	+	32503925	32504015	32495116	32495170	32514813	32514880	384	32,87,62	0,0,0	97,90,83	3,0,3	239	149	0.485272	1	1.0,1.0,1.0	0.953,1.0,0.945	0.034
385	ENSG00000166979	EVA1C	chr21	+	32503925	32504015	32501414	32501495	32514813	32514880	385	112173213	0,0,4	203238171	6,0,0	239	149	0.730121	1	1.0,1.0,0.971	0.955,1.0,1.0	0.005
391	ENSG00000265590	C21orf59-TCP10L	chr21	-	32575376	32576923	32574575	32574676	32578693	32578831	391	18,8,6	0,0,0	24,36,42	2,2,0	1696	149	0.0291976	0.179284	1.0,1.0,1.0	0.513,0.613,1.0	0.291
392	ENSG00000265590	C21orf59-TCP10L	chr21	-	32582199	32582415	32577801	32578831	32602271	32602367	392	9,4,7	0,0,0	19,18,14	2,0,0	365	149	1	1	1.0,1.0,1.0	0.795,1.0,1.0	0.068
397	ENSG00000265590	C21orf59-TCP10L	chr21	-	32602271	32602367	32578821	32578831	32604124	32604283	397	34,14,14	0,0,0	24,12,19	1,2,4	245	149	0.000396602	0.00509342	1.0,1.0,1.0	0.936,0.785,0.743	0.179
398	ENSG00000265590	C21orf59-TCP10L	chr21	-	32602271	32602367	32582199	32582415	32603160	32603292	398	8979731037	0,0,0	847995853	2,7,11	245	149	0.865871	1	1.0,1.0,1.0	0.996,0.989,0.979	0.012
399	ENSG00000265590	C21orf59-TCP10L	chr21	-	32602271	32602367	32582199	32582415	32604124	32604283	399	34,14,14	0,0,0	23,12,19	1,2,4	245	149	0.000369041	0.00479956	1.0,1.0,1.0	0.933,0.785,0.743	0.18
400	ENSG00000265590	C21orf59-TCP10L	chr21	-	32603160	32603292	32578693	32578831	32604124	32604185	400	127112981572	0,0,0	120512991170	1,2,4	281	149	1	1	1.0,1.0,1.0	0.998,0.997,0.994	0.004
401	ENSG00000265590	C21orf59-TCP10L	chr21	-	32603160	32603292	32582199	32582415	32604124	32604185	401	127112981572	0,0,0	120713061181	1,2,4	281	149	1	1	1.0,1.0,1.0	0.998,0.997,0.994	0.004
402	ENSG00000265590	C21orf59-TCP10L	chr21	-	32603160	32603292	32602271	32602367	32604124	32604185	402	255726393082	0,0,0	236927042328	4,2,3	281	149	1	1	1.0,1.0,1.0	0.997,0.999,0.998	0.002
403	ENSG00000159079	CFAP298	chr21	-	32607648	32607716	32604124	32604283	32609837	32609954	403	183514651843	0,0,0	149915661406	1,1,2	217	149	1	1	1.0,1.0,1.0	0.999,0.999,0.998	0.001
404	ENSG00000265590	C21orf59-TCP10L	chr21	-	32609837	32610005	32607648	32607716	32612104	32612146	404	227619572376	6,0,8	190920031944	3,4,5	317	149	1	1	0.994,1.0,0.993	0.997,0.996,0.995	0
405	ENSG00000142207	URB1	chr21	-	32316465	32317065	32311017	32315099	32319216	32319414	405	386812848	0,0,0	652415475	0,2,0	749	149	1	1	1.0,1.0,1.0	1.0,0.976,1.0	0.008
406	ENSG00000142207	URB1	chr21	-	32317675	32317917	32316465	32317065	32319216	32319414	406	7138451114	2,0,0	645564458	5,5,6	391	149	0.0283966	0.175253	0.993,1.0,1.0	0.98,0.977,0.967	0.023
407	ENSG00000142207	URB1	chr21	-	32321800	32321944	32320530	32320640	32322477	32322584	407	419509605	0,0,0	331385310	0,2,0	293	149	1	1	1.0,1.0,1.0	1.0,0.99,1.0	0.003
408	ENSG00000142207	URB1	chr21	-	32345373	32345575	32344569	32344756	32346955	32347811	408	501809891	0,0,1	479351347	3,5,2	351	149	0.477936	1	1.0,1.0,0.997	0.985,0.968,0.987	0.019
409	ENSG00000142207	URB1	chr21	-	32352709	32352906	32350703	32350922	32353932	32354103	409	462553582	0,6,1	331247257	12,6,9	346	149	8.92383e-08	3.35081e-06	1.0,0.975,0.996	0.922,0.947,0.925	0.059
410	ENSG00000142207	URB1	chr21	-	32352709	32352906	32350703	32350922	32354858	32354997	410	135189200	0,2,7	131,74,114	25,6,15	346	149	1.02498e-10	6.80848e-09	1.0,0.976,0.925	0.693,0.842,0.766	0.2
411	ENSG00000142207	URB1	chr21	-	32353932	32354103	32350703	32350922	32354858	32354997	411	365340453	0,2,7	221217181	25,6,15	320	149	2.53286e-12	2.23235e-10	1.0,0.988,0.968	0.805,0.944,0.849	0.119
412	ENSG00000142207	URB1	chr21	-	32353932	32354103	32352709	32352906	32354858	32354997	412	692698834	0,0,0	409384319	0,0,4	320	149	1	1	1.0,1.0,1.0	1.0,1.0,0.974	0.009
413	ENSG00000142207	URB1	chr21	-	32355448	32355565	32354858	32354997	32357536	32357656	413	657551740	0,0,0	328360344	0,2,0	266	149	1	1	1.0,1.0,1.0	1.0,0.99,1.0	0.003
414	ENSG00000142207	URB1	chr21	-	32357536	32357656	32355448	32355565	32359795	32359908	414	411384528	0,0,2	245271248	0,0,0	269	149	1	1	1.0,1.0,0.993	1.0,1.0,1.0	-0.002
415	ENSG00000142207	URB1	chr21	-	32363155	32363329	32361891	32362021	32366617	32366755	415	683779852	3,0,2	377408390	0,0,1	323	149	1	1	0.991,1.0,0.995	1.0,1.0,0.994	-0.003
416	ENSG00000142207	URB1	chr21	-	32366617	32366755	32363155	32363329	32368402	32368598	416	534571655	5,8,2	275290235	6,4,10	287	149	0.00320553	0.029523	0.982,0.974,0.994	0.96,0.974,0.924	0.031
417	ENSG00000142207	URB1	chr21	-	32375397	32375483	32373646	32373772	32383421	32383554	417	83,42,109	0,0,1	45,43,32	0,0,0	235	149	1	1	1.0,1.0,0.986	1.0,1.0,1.0	-0.005
418	ENSG00000142207	URB1	chr21	-	32378444	32378541	32375397	32375483	32383421	32383554	418	181267214	0,1,0	145142101	0,0,0	246	149	1	1	1.0,0.994,1.0	1.0,1.0,1.0	-0.002
419	ENSG00000142207	URB1	chr21	-	32383421	32383554	32378444	32378541	32384312	32384464	419	227376348	0,0,0	198184174	0,0,2	282	149	1	1	1.0,1.0,1.0	1.0,1.0,0.979	0.007
421	ENSG00000156304	SCAF4	chr21	-	31700994	31701171	31696568	31696750	31701775	31701823	421	496401525	0,6,0	579641665	9,0,9	326	149	0.0837948	0.417067	1.0,0.968,1.0	0.967,1.0,0.971	0.01
423	ENSG00000156304	SCAF4	chr21	-	31706273	31706357	31703764	31703926	31731662	31731961	423	2,8,8	0,0,0	18,8,18	0,0,2	233	149	1	1	1.0,1.0,1.0	1.0,1.0,0.852	0.049
424	ENSG00000142168	SOD1	chr21	+	31661548	31661734	31659692	31659841	31663789	31663886	424	0,8,1	161225563065	4,0,0	323124432361	335	149	1	1	0.0,0.001,0.0	0.001,0.0,0.0	0
425	ENSG00000142168	SOD1	chr21	+	31663789	31663886	31659621	31659841	31666448	31666518	425	8603897910721	57,41,76	948491758954	52,46,48	246	149	0.7132	1	0.989,0.993,0.988	0.991,0.992,0.991	-0.001
426	ENSG00000142168	SOD1	chr21	+	31663789	31663886	31659621	31659841	31667257	31667341	426	113721212450	11,5,9	282419711893	21,0,13	246	149	1	1	0.984,0.996,0.994	0.988,1.0,0.989	-0.001
427	ENSG00000142168	SOD1	chr21	+	31663789	31663886	31659708	31660708	31666448	31666518	427	699364467677	0,0,0	634568186734	1,0,0	246	149	1	1	1.0,1.0,1.0	1.0,1.0,1.0	0
428	ENSG00000142168	SOD1	chr21	+	31666448	31666518	31659621	31659841	31667257	31667341	428	275523682965	11,5,9	264328812614	21,0,13	219	149	1	1	0.994,0.997,0.996	0.988,1.0,0.993	0.002
429	ENSG00000142168	SOD1	chr21	+	31666448	31666518	31663789	31663886	31667257	31667341	429	10455935911300	0,5,7	9354101589739	2,13,2	219	149	1	1	1.0,0.999,0.999	1.0,0.998,1.0	0
430	ENSG00000156299	TIAM1	chr21	-	31146894	31147003	31141324	31141504	31152635	31152761	430	309313393	0,2,2	215212211	0,1,2	258	149	1	1	1.0,0.989,0.991	1.0,0.992,0.984	0.001
431	ENSG00000156299	TIAM1	chr21	-	31182420	31182645	31164961	31165065	31187000	31187087	431	152201189	0,0,0	122,98,113	2,0,0	374	149	1	1	1.0,1.0,1.0	0.96,1.0,1.0	0.013
432	ENSG00000156299	TIAM1	chr21	-	31182420	31182645	31164961	31165065	31195223	31195305	432	25,97,93	0,0,0	54,21,57	2,0,0	374	149	1	1	1.0,1.0,1.0	0.915,1.0,1.0	0.028
433	ENSG00000156299	TIAM1	chr21	-	31187000	31187087	31164961	31165065	31195223	31195305	433	61,50,58	0,0,0	65,74,60	2,0,0	236	149	1	1	1.0,1.0,1.0	0.954,1.0,1.0	0.015
434	ENSG00000156299	TIAM1	chr21	-	31187000	31187087	31182420	31182645	31195223	31195305	434	189154154	1,0,0	131150116	0,0,0	236	149	1	1	0.992,1.0,1.0	1.0,1.0,1.0	-0.003
435	ENSG00000156299	TIAM1	chr21	-	31202907	31203012	31195223	31195305	31210044	31210215	435	217221235	0,0,0	160156150	0,2,0	254	149	1	1	1.0,1.0,1.0	1.0,0.979,1.0	0.007
436	ENSG00000156299	TIAM1	chr21	-	31210044	31210215	31202907	31203012	31217552	31217699	436	166233233	0,0,2	119134108	0,0,0	320	149	1	1	1.0,1.0,0.982	1.0,1.0,1.0	-0.006
437	ENSG00000156299	TIAM1	chr21	-	31213397	31213472	31210044	31210215	31217552	31217699	437	272241321	0,3,2	203162179	0,2,0	224	149	1	1	1.0,0.982,0.991	1.0,0.982,1.0	-0.003
438	ENSG00000156299	TIAM1	chr21	-	31217552	31217699	31212630	31213472	31223405	31223591	438	302285415	0,2,0	251202200	0,4,0	296	149	1	1	1.0,0.986,1.0	1.0,0.962,1.0	0.008
439	ENSG00000156299	TIAM1	chr21	-	31245487	31245660	31225725	31225950	31251741	31252189	439	332363421	2,0,0	275207197	0,4,2	322	149	0.575601	1	0.987,1.0,1.0	1.0,0.96,0.979	0.016
440	ENSG00000156299	TIAM1	chr21	-	31266009	31266983	31251741	31252189	31339242	31339422	440	95911551365	0,0,0	757711722	2,0,0	1123	149	1	1	1.0,1.0,1.0	0.98,1.0,1.0	0.007
441	ENSG00000156299	TIAM1	chr21	-	31276731	31276908	31266009	31266983	31339242	31339422	441	237204260	23,32,23	146167129	20,29,15	326	149	0.218637	0.876635	0.825,0.744,0.838	0.769,0.725,0.797	0.039
442	ENSG00000156299	TIAM1	chr21	-	31339242	31339422	31276731	31276908	31344137	31344279	442	172164183	0,0,0	109,104,98	0,0,2	329	149	1	1	1.0,1.0,1.0	1.0,1.0,0.957	0.014
443	ENSG00000248476	BACH1-IT1	chr21	+	29352578	29352663	29351633	29351813	29361030	29361243	443	0,4,10	0,0,0	4,0,0	0,0,2	234	149	1	1	NA,1.0,1.0	1.0,NA,0.0	0.5
444	ENSG00000248476	BACH1-IT1	chr21	+	29361030	29361243	29352578	29352663	29361551	29361894	444	8,5,8	0,1,0	2,4,2	0,0,0	362	149	1	1	1.0,0.673,1.0	1.0,1.0,1.0	-0.109
447	ENSG00000156273	BACH1	chr21	+	29321220	29321514	29299415	29299598	29326058	29326336	447	139149250	0,0,0	225222183	0,0,2	443	149	1	1	1.0,1.0,1.0	1.0,1.0,0.969	0.01
448	ENSG00000156273	BACH1	chr21	+	29326058	29327393	29321220	29321514	29342398	29346148	448	114010911319	0,0,0	117410781006	0,0,2	1484	149	1	1	1.0,1.0,1.0	1.0,1.0,0.981	0.006
449	ENSG00000156273	BACH1	chr21	+	29329486	29329693	29326058	29327393	29342398	29346148	449	208200311	0,0,0	157209188	1,0,0	356	149	1	1	1.0,1.0,1.0	0.985,1.0,1.0	0.005
451	ENSG00000156261	CCT8	chr21	-	29060540	29060660	29056321	29056552	29061252	29061376	451	11109988212595	0,0,2	891898609067	0,0,0	269	149	1	1	1.0,1.0,1.0	1.0,1.0,1.0	0
452	ENSG00000156261	CCT8	chr21	-	29061495	29061567	29061252	29061417	29062127	29062243	452	9085808010365	1,0,2	760084697590	2,1,0	221	149	1	1	1.0,1.0,1.0	1.0,1.0,1.0	0
453	ENSG00000156261	CCT8	chr21	-	29062327	29062415	29062127	29062243	29062489	29062556	453	661956707509	0,0,0	517761995214	0,0,2	237	149	1	1	1.0,1.0,1.0	1.0,1.0,0.999	0
454	ENSG00000156261	CCT8	chr21	-	29064967	29065105	29063351	29063530	29066715	29066777	454	535238157345	0,1,0	352349763908	0,0,0	287	149	1	1	1.0,0.999,1.0	1.0,1.0,1.0	0
455	ENSG00000156261	CCT8	chr21	-	29066890	29067071	29066715	29066777	29067555	29067705	455	352431434197	0,0,0	269433282610	0,3,2	330	149	1	1	1.0,1.0,1.0	1.0,0.998,0.998	0.001
456	ENSG00000156261	CCT8	chr21	-	29069422	29069502	29067555	29067705	29070246	29070337	456	665046818191	0,0,7	461056685130	0,0,0	229	149	1	1	1.0,1.0,0.999	1.0,1.0,1.0	0
457	ENSG00000156261	CCT8	chr21	-	29069422	29069502	29067555	29067705	29073530	29073565	457	226510003148	6,4,2	124919931587	0,0,0	229	149	1	1	0.996,0.994,0.999	1.0,1.0,1.0	-0.004
458	ENSG00000156261	CCT8	chr21	-	29070246	29070337	29067555	29067705	29073530	29073565	458	221834743666	6,4,2	316826912579	0,0,0	240	149	1	1	0.996,0.998,0.999	1.0,1.0,1.0	-0.002
459	ENSG00000156261	CCT8	chr21	-	29070246	29070337	29069422	29069502	29073530	29073565	459	658771418683	2,0,2	645362806054	0,0,0	240	149	1	1	1.0,1.0,1.0	1.0,1.0,1.0	0
460	ENSG00000156261	CCT8	chr21	-	29071951	29071988	29070246	29070337	29073259	29073351	460	5,4,4	5,7,9	19,41,43	13,14,12	186	149	0.000790797	0.00911482	0.445,0.314,0.263	0.539,0.701,0.742	-0.32
461	ENSG00000156261	CCT8	chr21	-	29071951	29071988	29070246	29070337	29073505	29073639	461	5,4,4	30,12,33	17,44,43	65,55,51	186	149	0.000332223	0.00438491	0.118,0.211,0.089	0.173,0.391,0.403	-0.183
462	ENSG00000156261	CCT8	chr21	-	29071951	29071988	29070246	29070337	29073530	29073797	462	5,8,6	342245125170	15,47,47	420037813628	186	149	1	1	0.001,0.001,0.001	0.003,0.01,0.01	-0.007
472	ENSG00000154727	GABPA	chr21	+	25741572	25741675	25735383	25735578	25745209	25745354	472	158195244	0,0,0	275293267	0,0,1	252	149	1	1	1.0,1.0,1.0	1.0,1.0,0.994	0.002
473	ENSG00000154727	GABPA	chr21	+	25745209	25745354	25741572	25741675	25749035	25749120	473	371315464	0,0,8	458563484	3,11,3	294	149	0.152396	0.665476	1.0,1.0,0.967	0.987,0.963,0.988	0.01
474	ENSG00000154727	GABPA	chr21	+	25745209	25745354	25741572	25741675	25751988	25752234	474	185209234	0,0,0	256292267	0,0,2	294	149	1	1	1.0,1.0,1.0	1.0,1.0,0.985	0.005
475	ENSG00000154727	GABPA	chr21	+	25749035	25749120	25741572	25741675	25751988	25752234	475	177128163	0,0,0	152207145	0,0,2	234	149	1	1	1.0,1.0,1.0	1.0,1.0,0.979	0.007
476	ENSG00000154727	GABPA	chr21	+	25749035	25749120	25745209	25745354	25751988	25752234	476	363234385	0,0,0	350468359	0,2,0	234	149	1	1	1.0,1.0,1.0	1.0,0.993,1.0	0.002
477	ENSG00000154727	GABPA	chr21	+	25758009	25758204	25751988	25752234	25762311	25762365	477	351373408	0,0,2	501489430	0,0,1	344	149	1	1	1.0,1.0,0.989	1.0,1.0,0.995	-0.002
478	ENSG00000154727	GABPA	chr21	+	25762311	25762365	25758009	25758204	25764209	25764350	478	139119198	0,0,1	170167125	0,0,0	203	149	1	1	1.0,1.0,0.993	1.0,1.0,1.0	-0.002
512	ENSG00000154642	C21orf91	chr21	-	17795207	17795270	17788973	17793581	17796581	17797118	512	167138222	2,1,2	235245249	2,4,3	212	149	0.776979	1	0.983,0.99,0.987	0.988,0.977,0.983	0.004
513	ENSG00000154642	C21orf91	chr21	-	17811355	17811471	17796722	17797118	17818191	17818325	513	4,0,0	34,47,124	2,4,5	86,142,81	265	149	0.336722	1	0.062,0.0,0.0	0.013,0.016,0.034	0
515	ENSG00000154640	BTG3	chr21	-	17604144	17604276	17598616	17598824	17604859	17604997	515	101153188	8657941074	165183152	126814431268	281	149	0.0249761	0.158145	0.058,0.093,0.085	0.065,0.063,0.06	0.016
516	ENSG00000154640	BTG3	chr21	-	17604859	17604997	17598616	17598824	17608971	17609152	516	188715262196	46,27,31	219127672392	97,110,87	287	149	1.75259e-08	7.66557e-07	0.955,0.967,0.974	0.921,0.929,0.935	0.037
517	ENSG00000154640	BTG3	chr21	-	17611656	17611774	17609006	17609152	17612698	17612945	517	11,14,12	141140192	15,14,10	308211239	267	149	0.11333	0.529258	0.042,0.053,0.034	0.026,0.036,0.023	0.015
555	ENSG00000155313	USP25	chr21	+	15777903	15778027	15765996	15766141	15791501	15791664	555	330277449	12,0,0	230230241	13,13,11	273	149	5.18491e-07	1.61378e-05	0.938,1.0,1.0	0.906,0.906,0.923	0.068
556	ENSG00000155313	USP25	chr21	+	15791501	15791664	15765996	15766141	15799756	15799843	556	82102117	0,1,0	86,89,67	0,0,0	312	149	1	1	1.0,0.98,1.0	1.0,1.0,1.0	-0.007
557	ENSG00000155313	USP25	chr21	+	15808808	15808885	15805120	15805258	15811136	15811210	557	127161231	2,2,3	81,82,98	3,11,7	226	149	7.87731e-06	0.000177243	0.977,0.982,0.981	0.947,0.831,0.902	0.087
559	ENSG00000155313	USP25	chr21	+	15824038	15824166	15818697	15818846	15824965	15825061	559	127107154	5,6,0	71,109,96	7,4,0	277	149	0.550623	1	0.932,0.906,1.0	0.845,0.936,1.0	0.019
560	ENSG00000155313	USP25	chr21	+	15824965	15825061	15818697	15818846	15826203	15826365	560	176118200	0,0,0	116,101,81	0,2,0	245	149	1	1	1.0,1.0,1.0	1.0,0.968,1.0	0.011
561	ENSG00000155313	USP25	chr21	+	15826203	15826365	15824965	15825061	15826976	15827203	561	441355573	1,0,0	362318278	0,0,0	311	149	1	1	0.995,1.0,1.0	1.0,1.0,1.0	-0.002
562	ENSG00000155313	USP25	chr21	+	15833347	15833548	15831400	15831629	15842397	15842540	562	409389601	0,1,0	343369361	0,0,4	350	149	1	1	1.0,0.994,1.0	1.0,1.0,0.975	0.006
563	ENSG00000155313	USP25	chr21	+	15833347	15833548	15831400	15831629	15864267	15864446	563	227191381	0,0,0	216194227	1,0,0	350	149	1	1	1.0,1.0,1.0	0.989,1.0,1.0	0.004
564	ENSG00000155313	USP25	chr21	+	15842397	15842540	15831400	15831629	15864267	15864446	564	137109227	0,0,0	109,133,84	1,0,0	292	149	1	1	1.0,1.0,1.0	0.982,1.0,1.0	0.006
565	ENSG00000155313	USP25	chr21	+	15842397	15842540	15833347	15833548	15864267	15864446	565	322306457	3,0,10	244322235	8,15,22	292	149	9.40679e-08	3.5136e-06	0.982,1.0,0.959	0.94,0.916,0.845	0.08
566	ENSG00000155313	USP25	chr21	+	15847662	15847776	15842397	15842540	15849776	15849872	566	2,0,0	16,19,16	0,0,2	6,11,0	263	149	0.388459	1	0.066,0.0,0.0	0.0,0.0,1.0	-0.311
567	ENSG00000155313	USP25	chr21	+	15849776	15849872	15842397	15842540	15864267	15864446	567	57,48,47	127106217	19,20,20	104,128,79	245	149	0.00149032	0.0155055	0.214,0.216,0.116	0.1,0.087,0.133	0.075
579	ENSG00000281903	LINC02246	chr21	-	14853273	14853431	14825522	14825624	14857541	14857708	579	8,22,8	3,0,0	22,34,35	9,11,18	307	149	0.000379235	0.00491032	0.564,1.0,1.0	0.543,0.6,0.486	0.312
580	ENSG00000281903	LINC02246	chr21	-	14853273	14853431	14837181	14837823	14857541	14857708	580	3,24,9	0,0,0	22,33,26	1,0,7	307	149	0.000286827	0.0038605	1.0,1.0,1.0	0.914,1.0,0.643	0.148
585	ENSG00000155304	HSPA13	chr21	-	14375651	14375819	14371114	14374284	14378198	14378412	585	550546764	0,1,0	316429330	0,0,0	317	149	1	1	1.0,0.996,1.0	1.0,1.0,1.0	-0.001
586	ENSG00000155304	HSPA13	chr21	-	14378198	14378412	14375651	14375819	14381202	14381543	586	528429646	0,0,1	280395305	0,0,0	363	149	1	1	1.0,1.0,0.996	1.0,1.0,1.0	-0.001
601	ENSG00000160284	SPATC1L	chr21	-	46182623	46183774	46168307	46168658	46184355	46184459	601	0,2,4	8,20,11	0,0,0	5,4,9	1300	149	0.629439	1	0.0,0.011,0.04	0.0,0.0,0.0	0.017
603	ENSG00000277067	CU634019.2	chr21	+	7061346	7061405	7048890	7049060	7081048	7081213	603	0,0,14	4,19,0	1,1,0	2,23,4	208	149	0.0312364	0.189177	0.0,0.0,1.0	0.264,0.03,0.0	0.235
604	ENSG00000277067	CU634019.2	chr21	+	7080035	7080289	7048938	7049060	7081048	7081213	604	0,0,1	4,19,0	3,4,1	2,23,4	403	149	0.115017	0.535353	0.0,0.0,1.0	0.357,0.06,0.085	0.166
605	ENSG00000280018	CU634019.6	chr21	-	6992109	6992322	6986449	6986648	6993498	6993596	605	4,3,7	0,0,4	7,7,14	2,0,2	362	149	0.871509	1	1.0,1.0,0.419	0.59,1.0,0.742	0.029
606	ENSG00000280018	CU634019.6	chr21	-	6995221	6995313	6993156	6993596	6997591	6997699	606	5,6,29	0,0,0	9,5,5	0,2,0	241	149	1	1	1.0,1.0,1.0	1.0,0.607,1.0	0.131
608	ENSG00000275895	U2AF1L5	chr21	-	6492130	6492197	6487362	6487412	6493043	6493110	608	109,65,103	349,367,42	89,148,91	85,48,52	216	149	0.00865063	0.0668775	0.177,0.109,0.628	0.419,0.68,0.547	-0.244
609	ENSG00000275895	U2AF1L5	chr21	-	6492130	6492197	6487362	6487412	6495992	6496080	609	158115189	0,0,0	146140121	4,0,0	216	149	1	1	1.0,1.0,1.0	0.962,1.0,1.0	0.013
611	ENSG00000275895	U2AF1L5	chr21	-	6493043	6493110	6487362	6487412	6495992	6496080	611	376,384,41	0,0,0	81,54,50	4,0,0	216	149	0.412157	1	1.0,1.0,1.0	0.933,1.0,1.0	0.022
612	ENSG00000275895	U2AF1L5	chr21	-	6493043	6493110	6492130	6492197	6495992	6496080	612	31,22,1	54,50,86	4,68,35	66,50,59	216	149	0.213267	0.859922	0.284,0.233,0.008	0.04,0.484,0.29	-0.096
613	ENSG00000275895	U2AF1L5	chr21	-	6495992	6496080	6489290	6493110	6499128	6499202	613	201,198,21	0,1,0	31,46,41	0,0,0	237	149	1	1	1.0,0.992,1.0	1.0,1.0,1.0	-0.003
616	ENSG00000278903	CU633906.4	chr21	+	6320871	6320974	6318439	6318604	6322599	6322697	616	1,4,9	0,0,0	5,2,2	6,0,0	252	149	0.0135549	0.0962931	1.0,1.0,1.0	0.33,1.0,1.0	0.223
619	ENSG00000274333	CU633967.1	chr21	+	5566124	5566183	5553668	5553838	5585822	5585987	619	0,0,0	0,3,4	0,0,4	0,0,0	208	149	1	1	NA,0.0,0.0	NA,NA,1.0	-1
623	ENSG00000274333	CU633967.1	chr21	+	5585822	5585987	5553636	5553838	5590018	5590200	623	2,10,12	0,0,0	0,0,6	0,2,0	314	149	1	1	1.0,1.0,1.0	NA,0.0,1.0	0.5
624	ENSG00000274333	CU633967.1	chr21	+	5586444	5586499	5585822	5585987	5590018	5590178	624	0,2,0	2,7,8	0,0,0	0,0,6	204	149	1	1	0.0,0.173,0.0	NA,NA,0.0	0.058
625	ENSG00000275464	FP565260.1	chr21	-	5134360	5134479	5133901	5134120	5135088	5135154	625	0,7,8	10,21,21	5,0,2	42,7,15	268	149	0.0292803	0.179693	0.0,0.156,0.175	0.062,0.0,0.069	0.067
626	ENSG00000275464	FP565260.1	chr21	-	5141276	5141424	5139697	5141103	5141558	5141707	626	80134190	0,0,0	118114114	0,0,2	297	149	1	1	1.0,1.0,1.0	1.0,1.0,0.966	0.011
627	ENSG00000275464	FP565260.1	chr21	-	5143221	5143292	5142531	5142668	5144090	5144234	627	208265335	0,0,0	259231193	2,0,0	220	149	1	1	1.0,1.0,1.0	0.989,1.0,1.0	0.004
631	ENSG00000184319	RPL23AP82	chr22	+	50783119	50783294	50756947	50757326	50785172	50785293	631	6,5,9	0,2,0	18,12,13	0,0,0	324	149	0.835064	1	1.0,0.535,1.0	1.0,1.0,1.0	-0.155
632	ENSG00000184319	RPL23AP82	chr22	+	50785172	50785293	50756947	50757326	50798654	50799305	632	316284319	0,1,0	184218225	2,4,0	270	149	0.613103	1	1.0,0.994,1.0	0.981,0.968,1.0	0.015
633	ENSG00000184319	RPL23AP82	chr22	+	50785172	50785293	50783796	50784021	50798654	50799305	633	370306380	2,0,0	253245265	0,0,0	270	149	1	1	0.99,1.0,1.0	1.0,1.0,1.0	-0.003
634	ENSG00000184319	RPL23AP82	chr22	+	50788749	50788798	50785172	50785293	50788891	50789353	634	14,10,21	6,18,9	10,7,20	13,18,19	198	149	0.127854	0.580367	0.637,0.295,0.637	0.367,0.226,0.442	0.178
635	ENSG00000184319	RPL23AP82	chr22	+	50788749	50788798	50785172	50785293	50788894	50788954	635	23,8,28	4,10,11	16,27,28	8,9,12	198	149	0.919505	1	0.812,0.376,0.657	0.601,0.693,0.637	-0.029
636	ENSG00000251322	SHANK3	chr22	+	50676621	50676693	50674891	50675251	50678584	50678693	636	40,59,57	0,2,0	78,33,57	0,2,0	221	149	1	1	1.0,0.952,1.0	1.0,0.918,1.0	0.011
637	ENSG00000251322	SHANK3	chr22	+	50679311	50679428	50679018	50679186	50684584	50684651	637	10,22,22	0,0,0	17,24,4	0,0,2	266	149	0.826857	1	1.0,1.0,1.0	1.0,1.0,0.528	0.157
638	ENSG00000251322	SHANK3	chr22	+	50683339	50683417	50679311	50679428	50684584	50684651	638	52,80,78	0,4,2	73,79,66	0,2,2	227	149	0.377982	1	1.0,0.929,0.962	1.0,0.963,0.956	-0.009
639	ENSG00000251322	SHANK3	chr22	+	50684584	50684651	50679311	50679428	50694774	50695048	639	6,14,13	0,4,0	19,14,20	0,0,0	216	149	0.449353	1	1.0,0.707,1.0	1.0,1.0,1.0	-0.098
640	ENSG00000251322	SHANK3	chr22	+	50694774	50695048	50684584	50684651	50698689	50698803	640	25,83,72	0,0,4	85,69,44	0,0,0	423	149	0.6807	1	1.0,1.0,0.864	1.0,1.0,1.0	-0.045
641	ENSG00000251322	SHANK3	chr22	+	50694774	50695048	50684584	50684651	50703859	50703935	641	25,82,74	0,0,0	87,67,44	0,0,2	423	149	1	1	1.0,1.0,1.0	1.0,1.0,0.886	0.038
642	ENSG00000251322	SHANK3	chr22	+	50697563	50697715	50694774	50695048	50698689	50698803	642	2,5,8	0,3,0	13,3,2	0,2,0	301	149	0.609005	1	1.0,0.452,1.0	1.0,0.426,1.0	0.009
643	ENSG00000251322	SHANK3	chr22	+	50698143	50698342	50697563	50697715	50698689	50698803	643	0,0,0	2,3,6	2,0,0	13,3,2	348	149	1	1	0.0,0.0,0.0	0.062,0.0,0.0	-0.021
644	ENSG00000251322	SHANK3	chr22	+	50698689	50698803	50684584	50684651	50703859	50703918	644	6,72,71	0,0,0	83,61,50	0,0,2	263	149	1	1	1.0,1.0,1.0	1.0,1.0,0.934	0.022
645	ENSG00000251322	SHANK3	chr22	+	50698689	50698803	50694774	50695048	50703859	50703918	645	6,75,67	0,2,2	83,63,50	2,0,0	263	149	0.517926	1	1.0,0.955,0.95	0.959,1.0,1.0	-0.018
646	ENSG00000251322	SHANK3	chr22	+	50704165	50704248	50703859	50703935	50704737	50704862	646	87157170	0,0,0	200162152	2,0,0	232	149	1	1	1.0,1.0,1.0	0.985,1.0,1.0	0.005
649	ENSG00000100299	ARSA	chr22	-	50626153	50626278	50625935	50626063	50626590	50626760	649	30,17,27	0,0,2	23,11,24	0,2,0	274	149	1	1	1.0,1.0,0.88	1.0,0.749,1.0	0.044
650	ENSG00000100299	ARSA	chr22	-	50626590	50626760	50626153	50626278	50626833	50627052	650	34,27,44	0,0,0	28,11,28	2,0,0	319	149	1	1	1.0,1.0,1.0	0.867,1.0,1.0	0.044
651	ENSG00000100299	ARSA	chr22	-	50626833	50627052	50626590	50626760	50627165	50627406	651	4,8,20	0,0,0	5,2,6	4,2,8	368	149	6.15286e-13	6.03192e-11	1.0,1.0,1.0	0.336,0.288,0.233	0.714
653	ENSG00000254413	CHKB-CPT1B	chr22	-	50569166	50569421	50568868	50569081	50569575	50569668	653	115137146	0,0,0	69,66,70	0,0,2	404	149	1	1	1.0,1.0,1.0	1.0,1.0,0.928	0.024
654	ENSG00000254413	CHKB-CPT1B	chr22	-	50569335	50569421	50568994	50569081	50569575	50569668	654	159171142	0,0,0	86,84,71	0,0,2	235	149	1	1	1.0,1.0,1.0	1.0,1.0,0.957	0.014
655	ENSG00000254413	CHKB-CPT1B	chr22	-	50570292	50570406	50569575	50569668	50570890	50571043	655	134260298	0,0,0	147,94,112	2,0,0	263	149	1	1	1.0,1.0,1.0	0.977,1.0,1.0	0.008
656	ENSG00000254413	CHKB-CPT1B	chr22	-	50572202	50572308	50572005	50572122	50572874	50573060	656	181190219	0,0,0	125,81,92	4,2,0	255	149	0.525642	1	1.0,1.0,1.0	0.948,0.959,1.0	0.031
657	ENSG00000254413	CHKB-CPT1B	chr22	-	50576535	50576593	50576197	50576335	50577323	50577463	657	65,56,63	4,6,4	16,29,21	0,2,0	207	149	0.00304439	0.0282296	0.921,0.87,0.919	1.0,0.913,1.0	-0.068
658	ENSG00000254413	CHKB-CPT1B	chr22	-	50576535	50576637	50576197	50576335	50577323	50577463	658	123,94,89	4,6,4	25,45,38	0,2,0	251	149	0.00494648	0.0423507	0.948,0.903,0.93	1.0,0.93,1.0	-0.05
659	ENSG00000254413	CHKB-CPT1B	chr22	-	50576856	50577034	50576535	50576593	50577323	50577463	659	55,64,80	0,0,0	44,26,33	2,0,0	327	149	1	1	1.0,1.0,1.0	0.909,1.0,1.0	0.03
660	ENSG00000254413	CHKB-CPT1B	chr22	-	50576856	50577034	50576535	50576637	50577323	50577463	660	109122144	16,3,5	65,52,52	4,1,2	327	149	0.166598	0.711445	0.756,0.949,0.929	0.881,0.96,0.922	-0.043
661	ENSG00000254413	CHKB-CPT1B	chr22	-	50578548	50578659	50577774	50577934	50579035	50579255	661	30,124,71	0,9,0	55,24,25	5,0,3	260	149	0.326693	1	1.0,0.888,1.0	0.863,1.0,0.827	0.066
662	ENSG00000254413	CHKB-CPT1B	chr22	-	50579726	50579830	50579425	50579507	50579973	50580082	662	401413412	4,0,0	264253229	0,0,4	253	149	1	1	0.983,1.0,1.0	1.0,1.0,0.971	0.004
663	ENSG00000254413	CHKB-CPT1B	chr22	-	50579726	50579830	50579425	50579507	50580189	50580416	663	233226244	0,2,0	165167129	1,0,0	253	149	1	1	1.0,0.985,1.0	0.99,1.0,1.0	-0.002
664	ENSG00000254413	CHKB-CPT1B	chr22	-	50579790	50579830	50579425	50579507	50579973	50579999	664	58,38,67	4,0,0	34,24,30	0,0,4	189	149	1	1	0.92,1.0,1.0	1.0,1.0,0.855	0.022
665	ENSG00000254413	CHKB-CPT1B	chr22	-	50579973	50580082	50579425	50579507	50580189	50580416	665	197169198	0,2,0	114116113	1,0,0	258	149	1	1	1.0,0.98,1.0	0.985,1.0,1.0	-0.002
666	ENSG00000254413	CHKB-CPT1B	chr22	-	50579973	50580082	50579726	50579830	50580189	50580416	666	361356367	0,0,0	222207214	4,2,0	258	149	0.69391	1	1.0,1.0,1.0	0.97,0.984,1.0	0.015
667	ENSG00000254413	CHKB-CPT1B	chr22	-	50580189	50580416	50579973	50580082	50580564	50580660	667	439393444	2,0,0	357341355	0,0,0	376	149	1	1	0.989,1.0,1.0	1.0,1.0,1.0	-0.004
668	ENSG00000254413	CHKB-CPT1B	chr22	-	50581419	50581553	50580564	50580660	50581748	50582965	668	257325382	2,3,0	167143122	8,0,10	283	149	5.7746e-06	0.000135073	0.985,0.983,1.0	0.917,1.0,0.865	0.062
669	ENSG00000025770	NCAPH2	chr22	+	50515719	50515774	50508258	50508445	50516446	50516548	669	6,27,7	195321318	6,11,8	258276223	204	149	0.14527	0.641025	0.022,0.058,0.016	0.017,0.028,0.026	0.008
670	ENSG00000025770	NCAPH2	chr22	+	50516446	50516548	50508223	50508445	50517426	50517482	670	587839861	7,2,0	647633566	12,4,5	251	149	0.0827049	0.412757	0.98,0.996,1.0	0.97,0.989,0.985	0.011
671	ENSG00000025770	NCAPH2	chr22	+	50518648	50518732	50518132	50518278	50519189	50519320	671	150473610	0,0,0	540333304	0,0,4	233	149	1	1	1.0,1.0,1.0	1.0,1.0,0.98	0.007
672	ENSG00000025770	NCAPH2	chr22	+	50521740	50521848	50521542	50521609	50521985	50522039	672	421821865	0,0,0	736510438	3,0,7	257	149	0.905488	1	1.0,1.0,1.0	0.993,1.0,0.973	0.011
673	ENSG00000100241	SBF1	chr22	-	50454511	50454706	50448542	50448650	50454813	50454944	673	36143122	0,0,0	162,68,84	2,0,0	344	149	1	1	1.0,1.0,1.0	0.972,1.0,1.0	0.009
674	ENSG00000100241	SBF1	chr22	-	50454511	50454742	50448542	50448650	50454813	50454944	674	259552574	0,0,0	557357357	2,0,0	380	149	1	1	1.0,1.0,1.0	0.991,1.0,1.0	0.003
675	ENSG00000100241	SBF1	chr22	-	50455015	50455142	50454813	50454944	50455223	50455377	675	488813896	0,0,0	756569552	4,0,0	276	149	1	1	1.0,1.0,1.0	0.99,1.0,1.0	0.003
676	ENSG00000100241	SBF1	chr22	-	50455223	50455409	50455015	50455142	50455480	50455582	676	372738867	0,8,0	708460510	0,0,0	335	149	0.90085	1	1.0,0.976,1.0	1.0,1.0,1.0	-0.008
677	ENSG00000100241	SBF1	chr22	-	50457033	50457111	50456491	50456673	50459254	50459392	677	0,10,38	8,45,50	44,6,8	66,20,26	227	149	0.39552	1	0.0,0.127,0.333	0.304,0.165,0.168	-0.059
678	ENSG00000100241	SBF1	chr22	-	50459254	50459392	50456491	50456673	50459469	50459666	678	30142174	0,0,0	168,61,84	0,0,2	287	149	1	1	1.0,1.0,1.0	1.0,1.0,0.956	0.015
679	ENSG00000100241	SBF1	chr22	-	50459469	50459666	50459254	50459392	50459951	50460159	679	51235265	0,0,0	267,96,142	0,0,6	346	149	0.66557	1	1.0,1.0,1.0	1.0,1.0,0.911	0.03
680	ENSG00000100241	SBF1	chr22	-	50465000	50465129	50464818	50464917	50465214	50465328	680	66256326	0,0,0	342167204	0,3,0	278	149	1	1	1.0,1.0,1.0	1.0,0.968,1.0	0.011
681	ENSG00000100241	SBF1	chr22	-	50466149	50466258	50465960	50466074	50466349	50466482	681	180490507	0,3,0	375225304	2,8,13	258	149	1.60236e-05	0.000327063	1.0,0.99,1.0	0.991,0.942,0.931	0.042
682	ENSG00000100239	PPP6R2	chr22	+	50388985	50389111	50372071	50372150	50391866	50392015	682	2,14,14	0,2,4	1,0,4	0,0,0	275	149	1	1	1.0,0.791,0.655	1.0,NA,1.0	-0.185
683	ENSG00000100239	PPP6R2	chr22	+	50388985	50389111	50372071	50372150	50393892	50394135	683	11,32,38	136146133	13,19,8	119137140	275	149	0.00237178	0.0228575	0.042,0.106,0.134	0.056,0.07,0.03	0.042
684	ENSG00000100239	PPP6R2	chr22	+	50391866	50392015	50372071	50372150	50393892	50394135	684	8,6,4	136146133	2,0,1	119137140	298	149	0.056309	0.304678	0.029,0.02,0.015	0.008,0.0,0.004	0.017
685	ENSG00000100239	PPP6R2	chr22	+	50391866	50392015	50388985	50389111	50393892	50394135	685	8,8,4	10,23,29	6,0,1	12,20,4	298	149	0.118596	0.548037	0.286,0.148,0.065	0.2,0.0,0.111	0.063
686	ENSG00000100239	PPP6R2	chr22	+	50393892	50394135	50372019	50372150	50406688	50406875	686	480676723	0,0,4	622571610	2,4,2	392	149	1	1	1.0,1.0,0.986	0.992,0.982,0.991	0.007
687	ENSG00000100239	PPP6R2	chr22	+	50406688	50406875	50393892	50394135	50414551	50414689	687	359514685	2,2,2	588514412	0,5,6	336	149	0.753008	1	0.988,0.991,0.993	1.0,0.979,0.968	0.008
688	ENSG00000100239	PPP6R2	chr22	+	50414551	50414689	50406688	50406875	50416091	50416157	688	213345401	0,0,0	378283262	0,0,2	287	149	1	1	1.0,1.0,1.0	1.0,1.0,0.986	0.005
689	ENSG00000100239	PPP6R2	chr22	+	50418866	50418979	50416091	50416157	50419345	50419462	689	140242235	0,0,4	169142137	0,0,1	262	149	1	1	1.0,1.0,0.971	1.0,1.0,0.987	-0.005
690	ENSG00000100239	PPP6R2	chr22	+	50418866	50418979	50416091	50416157	50419348	50419462	690	232429466	26,26,36	398293252	39,21,20	262	149	0.724678	1	0.835,0.904,0.88	0.853,0.888,0.878	0
691	ENSG00000100239	PPP6R2	chr22	+	50419345	50419462	50416091	50416157	50422253	50422380	691	205241265	0,0,0	282180229	0,1,0	266	149	1	1	1.0,1.0,1.0	1.0,0.99,1.0	0.003
692	ENSG00000100239	PPP6R2	chr22	+	50419348	50419462	50416091	50416157	50422253	50422380	692	228267297	0,0,0	320199246	0,1,0	263	149	1	1	1.0,1.0,1.0	1.0,0.991,1.0	0.003
693	ENSG00000100239	PPP6R2	chr22	+	50423461	50423614	50422253	50422380	50431172	50431382	693	327493503	0,0,0	575366406	0,0,2	302	149	1	1	1.0,1.0,1.0	1.0,1.0,0.99	0.003
694	ENSG00000100239	PPP6R2	chr22	+	50436987	50437068	50436366	50436452	50437505	50437603	694	250299303	23,42,48	182125177	95,77,62	230	149	3.66374e-14	4.30922e-12	0.876,0.822,0.804	0.554,0.513,0.649	0.262
695	ENSG00000100239	PPP6R2	chr22	+	50437842	50437900	50437505	50437603	50438173	50438298	695	321494510	0,0,0	450383425	2,0,0	207	149	1	1	1.0,1.0,1.0	0.994,1.0,1.0	0.002
696	ENSG00000100239	PPP6R2	chr22	+	50438173	50438298	50437505	50437603	50438598	50438762	696	120307297	0,0,0	321204214	0,2,0	274	149	1	1	1.0,1.0,1.0	1.0,0.982,1.0	0.006
697	ENSG00000100239	PPP6R2	chr22	+	50438598	50438762	50438173	50438298	50439697	50439857	697	146359383	0,0,4	393264254	0,0,0	313	149	1	1	1.0,1.0,0.979	1.0,1.0,1.0	-0.007
698	ENSG00000100239	PPP6R2	chr22	+	50440800	50441026	50439960	50440049	50443865	50444117	698	18,32,52	0,0,0	62,49,39	0,2,0	375	149	1	1	1.0,1.0,1.0	1.0,0.907,1.0	0.031
699	ENSG00000100239	PPP6R2	chr22	+	50440821	50441026	50439960	50440049	50443865	50444117	699	56,92,149	0,0,0	147,78,80	0,2,0	354	149	1	1	1.0,1.0,1.0	1.0,0.943,1.0	0.019
700	ENSG00000205593	DENND6B	chr22	-	50312998	50313108	50312522	50312625	50313445	50313499	700	10,48,57	0,0,0	25,6,19	0,4,0	259	149	0.117327	0.543335	1.0,1.0,1.0	1.0,0.463,1.0	0.179
701	ENSG00000205593	DENND6B	chr22	-	50314399	50314494	50313813	50314272	50314604	50314700	701	25,20,38	4,8,16	0,17,3	4,2,2	244	149	0.26986	1	0.792,0.604,0.592	0.0,0.838,0.478	0.224
702	ENSG00000205593	DENND6B	chr22	-	50316024	50316087	50315713	50315769	50316173	50316253	702	2,18,23	0,0,0	8,4,5	4,0,0	212	149	0.227209	0.902206	1.0,1.0,1.0	0.584,1.0,1.0	0.139
703	ENSG00000205593	DENND6B	chr22	-	50316173	50316253	50316024	50316087	50316369	50316475	703	2,12,21	0,4,0	3,3,4	0,0,0	229	149	0.36348	1	1.0,0.661,1.0	1.0,1.0,1.0	-0.113
704	ENSG00000205593	DENND6B	chr22	-	50316565	50316626	50316369	50316475	50317292	50317373	704	4,6,8	0,8,7	3,0,0	5,2,6	210	149	0.000611656	0.00734554	1.0,0.347,0.448	0.299,0.0,0.0	0.499
705	ENSG00000205593	DENND6B	chr22	-	50316565	50316712	50316369	50316475	50317292	50317373	705	4,8,9	0,8,7	3,0,0	5,2,6	296	149	0.000349798	0.00458404	1.0,0.335,0.393	0.232,0.0,0.0	0.499
706	ENSG00000185386	MAPK11	chr22	-	50265581	50265660	50265320	50265494	50266225	50266305	706	62,52,115	2,1,4	55,22,21	3,5,5	228	149	0.00197557	0.0196324	0.953,0.971,0.949	0.923,0.742,0.733	0.158
707	ENSG00000185386	MAPK11	chr22	-	50267568	50267627	50267370	50267482	50267819	50267949	707	4,16,22	2,8,8	16,0,6	16,2,0	208	149	0.644315	1	0.589,0.589,0.663	0.417,0.0,1.0	0.141
708	ENSG00000188130	MAPK12	chr22	-	50246297	50246376	50245909	50246092	50246678	50246735	708	30106109	0,0,0	83,70,57	0,0,2	228	149	1	1	1.0,1.0,1.0	1.0,1.0,0.949	0.017
709	ENSG00000100429	HDAC10	chr22	-	50247691	50247776	50246874	50246966	50247889	50247948	709	40,126,84	22,17,42	96,49,57	35,14,12	234	149	0.68341	1	0.537,0.825,0.56	0.636,0.69,0.752	-0.052
710	ENSG00000100429	HDAC10	chr22	-	50248365	50248472	50247907	50248292	50248661	50248751	710	10,30,53	0,0,2	56,30,35	0,0,0	256	149	1	1	1.0,1.0,0.939	1.0,1.0,1.0	-0.02
711	ENSG00000188130	MAPK12	chr22	-	50248365	50248472	50248224	50248292	50249102	50249454	711	12,20,48	0,6,0	48,28,28	0,2,4	256	149	0.836579	1	1.0,0.66,1.0	1.0,0.891,0.803	-0.011
712	ENSG00000188130	MAPK12	chr22	-	50248365	50248472	50248224	50248292	50249634	50249703	712	10,20,48	4,4,4	48,28,24	0,0,0	256	149	4.63243e-07	1.46148e-05	0.593,0.744,0.875	1.0,1.0,1.0	-0.263
713	ENSG00000188130	MAPK12	chr22	-	50248661	50248751	50248224	50248292	50249102	50249454	713	0,2,2	0,6,0	0,0,4	0,2,4	239	149	1	1	NA,0.172,1.0	NA,0.0,0.384	0.394
714	ENSG00000188130	MAPK12	chr22	-	50248661	50248751	50248224	50248292	50249634	50249703	714	0,0,0	4,4,4	0,2,2	0,0,0	239	149	1	1	0.0,0.0,0.0	NA,1.0,1.0	-1
715	ENSG00000188130	MAPK12	chr22	-	50248661	50248751	50248365	50248472	50248830	50248890	715	10,53,62	0,0,0	47,30,45	2,0,0	239	149	1	1	1.0,1.0,1.0	0.936,1.0,1.0	0.021
716	ENSG00000100429	HDAC10	chr22	-	50248661	50248751	50248224	50248472	50249102	50249168	716	0,12,7	2,0,0	12,2,15	2,0,4	239	149	0.254728	0.98038	0.0,1.0,1.0	0.789,1.0,0.7	-0.163
717	ENSG00000188130	MAPK12	chr22	-	50248661	50248751	50248365	50248472	50249634	50249703	717	0,10,5	0,0,0	12,4,13	2,0,0	239	149	1	1	NA,1.0,1.0	0.789,1.0,1.0	0.07
718	ENSG00000188130	MAPK12	chr22	-	50248830	50248890	50248365	50248472	50249102	50249454	718	10,6,17	2,0,0	8,6,6	2,0,4	209	149	0.00129499	0.0137463	0.781,1.0,1.0	0.74,1.0,0.517	0.175
719	ENSG00000188130	MAPK12	chr22	-	50248830	50248890	50248365	50248472	50249634	50249703	719	0,2,0	0,0,0	0,0,0	2,0,0	209	149	1	1	NA,1.0,NA	0.0,NA,NA	1
720	ENSG00000100429	HDAC10	chr22	-	50248830	50248890	50248661	50248751	50249102	50249168	720	16,33,52	0,2,2	30,26,27	0,0,4	209	149	0.53161	1	1.0,0.922,0.949	1.0,1.0,0.828	0.014
721	ENSG00000188130	MAPK12	chr22	-	50248830	50248890	50248661	50248751	50249634	50249703	721	4,11,8	0,0,0	6,6,10	0,2,2	209	149	0.115781	0.538153	1.0,1.0,1.0	1.0,0.681,0.781	0.179
722	ENSG00000188130	MAPK12	chr22	-	50249102	50249454	50248224	50248292	50249634	50249703	722	117147168	4,4,4	96,48,56	0,0,0	501	149	0.000225754	0.00315323	0.897,0.916,0.926	1.0,1.0,1.0	-0.087
723	ENSG00000188130	MAPK12	chr22	-	50249102	50249454	50248365	50248472	50249634	50249703	723	119143168	0,0,0	96,48,58	2,0,0	501	149	1	1	1.0,1.0,1.0	0.935,1.0,1.0	0.022
724	ENSG00000188130	MAPK12	chr22	-	50249102	50249454	50248661	50248751	50249634	50249703	724	117145170	0,0,0	96,48,60	0,2,2	501	149	0.737174	1	1.0,1.0,1.0	1.0,0.877,0.899	0.075
725	ENSG00000188130	MAPK12	chr22	-	50249102	50249454	50248830	50248890	50249634	50249703	725	118161197	0,2,0	116,58,73	0,0,0	501	149	1	1	1.0,0.96,1.0	1.0,1.0,1.0	-0.013
726	ENSG00000188130	MAPK12	chr22	-	50249634	50249703	50249102	50249454	50249859	50249964	726	124191192	0,0,2	129,79,88	2,4,0	218	149	0.800157	1	1.0,1.0,0.985	0.978,0.931,1.0	0.025
727	ENSG00000188130	MAPK12	chr22	-	50255809	50255881	50255614	50255694	50256084	50256199	727	227607575	0,0,9	292206181	1,0,0	221	149	0.891889	1	1.0,1.0,0.977	0.995,1.0,1.0	-0.006
728	ENSG00000188130	MAPK12	chr22	-	50256787	50256964	50256598	50256646	50257081	50257193	728	116289233	12,9,21	144,117,86	7,5,6	326	149	0.306482	1	0.815,0.936,0.835	0.904,0.914,0.868	-0.033
729	ENSG00000188130	MAPK12	chr22	-	50256934	50256964	50256598	50256646	50257081	50257193	729	203433523	12,9,21	161116137	7,5,6	179	149	0.884666	1	0.934,0.976,0.954	0.95,0.951,0.95	0.004
730	ENSG00000188130	MAPK12	chr22	-	50257081	50257193	50256598	50256646	50258242	50258301	730	166170212	10,8,7	108,76,92	12,2,4	261	149	0.443322	1	0.905,0.924,0.945	0.837,0.956,0.929	0.017
731	ENSG00000128159	TUBGCP6	chr22	-	50219287	50219456	50219067	50219209	50219643	50219791	731	20,70,78	0,0,0	87,22,38	4,2,0	318	149	0.0411868	0.237417	1.0,1.0,1.0	0.911,0.838,1.0	0.084
732	ENSG00000128159	TUBGCP6	chr22	-	50219287	50219791	50219067	50219209	50219956	50220015	732	52,72,117	0,0,0	139,62,58	2,0,2	653	149	0.723066	1	1.0,1.0,1.0	0.941,1.0,0.869	0.063
733	ENSG00000128159	TUBGCP6	chr22	-	50219643	50219791	50219067	50219209	50219956	50220015	733	40,34,69	0,0,0	56,46,33	2,0,2	297	149	0.700769	1	1.0,1.0,1.0	0.934,1.0,0.892	0.058
734	ENSG00000128159	TUBGCP6	chr22	-	50220191	50221874	50219956	50220015	50222027	50222102	734	2949791018	0,0,0	999557607	6,2,0	1832	149	0.0481849	0.269105	1.0,1.0,1.0	0.931,0.958,1.0	0.037
735	ENSG00000128159	TUBGCP6	chr22	-	50220250	50221874	50219956	50220015	50222027	50222102	735	3109811013	0,0,0	993548600	6,2,0	1773	149	0.0528983	0.289912	1.0,1.0,1.0	0.933,0.958,1.0	0.036
736	ENSG00000128159	TUBGCP6	chr22	-	50221274	50221874	50219956	50220015	50222027	50222102	736	33211211	0,0,0	228116145	6,2,0	749	149	0.00353134	0.0319745	1.0,1.0,1.0	0.883,0.92,1.0	0.066
737	ENSG00000128159	TUBGCP6	chr22	-	50226998	50227077	50226732	50226842	50227906	50228028	737	23,64,71	0,2,1	46,30,31	7,14,6	228	149	8.42229e-09	3.91983e-07	1.0,0.954,0.979	0.811,0.583,0.772	0.256
738	ENSG00000128159	TUBGCP6	chr22	-	50227906	50228028	50226732	50226842	50229403	50229577	738	61101150	0,0,0	93,55,86	2,0,0	271	149	1	1	1.0,1.0,1.0	0.962,1.0,1.0	0.013
739	ENSG00000128159	TUBGCP6	chr22	-	50229403	50229577	50226732	50226842	50240203	50240367	739	14,37,34	0,0,0	30,13,11	1,2,2	323	149	0.0200651	0.132247	1.0,1.0,1.0	0.933,0.75,0.717	0.2
740	ENSG00000128159	TUBGCP6	chr22	-	50233315	50233526	50229403	50229577	50240203	50240367	740	6,91,99	0,0,0	140,46,56	1,1,0	360	149	1	1	1.0,1.0,1.0	0.983,0.95,1.0	0.022
741	ENSG00000128159	TUBGCP6	chr22	-	50240203	50240367	50233315	50233526	50243718	50244971	741	87204234	0,4,1	174122101	2,0,0	313	149	0.55292	1	1.0,0.96,0.991	0.976,1.0,1.0	-0.008
742	ENSG00000073169	SELENOO	chr22	+	50210180	50210311	50208487	50208716	50210630	50210911	742	42107135	0,0,1	123,60,61	0,0,0	280	149	1	1	1.0,1.0,0.986	1.0,1.0,1.0	-0.005
743	ENSG00000170638	TRABD	chr22	+	50197240	50197351	50194899	50195040	50197448	50197588	743	134329403	0,6,2	345170191	0,0,0	260	149	0.645345	1	1.0,0.969,0.991	1.0,1.0,1.0	-0.013
744	ENSG00000170638	TRABD	chr22	+	50197822	50197995	50197448	50197588	50198074	50198186	744	176368442	0,2,4	259140232	0,0,0	322	149	1	1	1.0,0.988,0.981	1.0,1.0,1.0	-0.01
745	ENSG00000170638	TRABD	chr22	+	50198344	50198515	50198074	50198186	50199115	50199569	745	32,85,97	0,0,0	114,44,25	3,0,2	320	149	0.29489	1	1.0,1.0,1.0	0.947,1.0,0.853	0.067
746	ENSG00000073150	PANX2	chr22	+	50175431	50175482	50170760	50170956	50176938	50178402	746	6,16,8	0,0,0	16,2,6	4,0,2	200	149	0.00123838	0.013233	1.0,1.0,1.0	0.749,1.0,0.691	0.187
748	ENSG00000184164	CRELD2	chr22	+	49919229	49919312	49918634	49918898	49920155	49920247	748	54102114	0,0,0	46,48,41	1,0,0	232	149	1	1	1.0,1.0,1.0	0.967,1.0,1.0	0.011
749	ENSG00000184164	CRELD2	chr22	+	49919729	49919840	49919229	49919312	49920155	49920247	749	467785891	0,8,0	634441415	2,0,0	260	149	1	1	1.0,0.983,1.0	0.995,1.0,1.0	-0.004
750	ENSG00000184164	CRELD2	chr22	+	49922296	49922443	49921584	49921761	49922611	49922707	750	2,22,22	33157214	18,18,19	145,76,88	296	149	0.0467719	0.262747	0.03,0.066,0.049	0.059,0.107,0.098	-0.04
751	ENSG00000184164	CRELD2	chr22	+	49923233	49923317	49922611	49922707	49924359	49924455	751	133285340	4,0,0	249151135	0,0,2	233	149	1	1	0.955,1.0,1.0	1.0,1.0,0.977	-0.007
752	ENSG00000184164	CRELD2	chr22	+	49923233	49923317	49922611	49922707	49925416	49925557	752	18,74,70	0,0,0	56,19,24	0,6,0	233	149	0.0328361	0.1969	1.0,1.0,1.0	1.0,0.669,1.0	0.11
753	ENSG00000184164	CRELD2	chr22	+	49924359	49924455	49922611	49922707	49925416	49925557	753	468507528	0,0,0	288314279	0,6,0	245	149	1	1	1.0,1.0,1.0	1.0,0.97,1.0	0.01
754	ENSG00000184164	CRELD2	chr22	+	49924359	49924455	49923233	49923317	49925416	49925557	754	579726800	0,6,2	487447388	4,0,0	245	149	1	1	1.0,0.987,0.996	0.987,1.0,1.0	-0.001
755	ENSG00000188511	C22orf34	chr22	-	49416601	49416735	49414523	49416035	49416814	49416928	755	24,0,13	26,41,21	8,15,26	95,74,54	283	149	0.237377	0.932167	0.327,0.0,0.246	0.042,0.096,0.202	0.078
756	ENSG00000188511	C22orf34	chr22	-	49416814	49416928	49415775	49416035	49657404	49657504	756	28,64,33	0,0,0	104112113	0,2,0	263	149	1	1	1.0,1.0,1.0	1.0,0.969,1.0	0.01
757	ENSG00000188511	C22orf34	chr22	-	49440875	49441212	49416814	49416928	49657404	49657457	757	6,39,23	2,34,15	97,78,83	20,54,65	486	149	0.316938	1	0.479,0.26,0.32	0.598,0.307,0.281	-0.042
758	ENSG00000188511	C22orf34	chr22	-	49622194	49623610	49620455	49620660	49624177	49624681	758	2,20,16	0,0,0	32,20,12	4,0,0	1565	149	0.0464159	0.261174	1.0,1.0,1.0	0.432,1.0,1.0	0.189
759	ENSG00000188511	C22orf34	chr22	-	49624177	49624681	49620455	49620660	49624857	49624920	759	0,8,6	0,0,0	9,6,6	0,2,0	653	149	1	1	NA,1.0,1.0	1.0,0.406,1.0	0.198
760	ENSG00000188511	C22orf34	chr22	-	49624369	49624681	49620470	49620660	49624857	49624936	760	0,8,6	0,0,0	4,4,2	0,2,0	461	149	1	1	NA,1.0,1.0	1.0,0.393,1.0	0.202
761	ENSG00000188511	C22orf34	chr22	-	49624446	49624681	49619643	49620660	49624857	49624936	761	0,0,2	0,0,0	2,4,0	0,2,0	384	149	1	1	NA,NA,1.0	1.0,0.437,NA	0.281
762	ENSG00000188511	C22orf34	chr22	-	49624857	49624936	49619643	49620660	49657404	49657542	762	0,0,0	0,2,6	0,2,2	0,5,2	228	149	1	1	NA,0.0,0.0	NA,0.207,0.395	-0.301
763	ENSG00000188511	C22orf34	chr22	-	49626842	49627047	49624857	49624936	49657404	49657542	763	4,0,8	0,0,0	3,10,2	0,2,2	354	149	1	1	1.0,NA,1.0	1.0,0.678,0.296	0.342
772	ENSG00000054611	TBC1D22A	chr22	+	46788979	46789037	46768047	46768177	46792519	46792576	772	0,0,0	0,2,0	0,0,2	0,0,0	207	149	1	1	NA,0.0,NA	NA,NA,1.0	-1
773	ENSG00000054611	TBC1D22A	chr22	+	46789311	46789471	46762650	46762848	46792519	46792576	773	0,0,0	28,65,82	2,0,0	87,72,48	309	149	1	1	0.0,0.0,0.0	0.011,0.0,0.0	-0.004
777	ENSG00000054611	TBC1D22A	chr22	+	46797443	46797620	46793500	46793841	46878652	46878723	777	36146152	0,0,4	148,92,88	6,0,4	326	149	0.045974	0.25905	1.0,1.0,0.946	0.919,1.0,0.91	0.039
778	ENSG00000054611	TBC1D22A	chr22	+	46878652	46878723	46797443	46797620	46891265	46891394	778	111186160	0,0,0	167131122	4,0,0	220	149	1	1	1.0,1.0,1.0	0.966,1.0,1.0	0.011
779	ENSG00000054611	TBC1D22A	chr22	+	46894783	46894846	46891265	46891394	46912073	46912188	779	285166217	0,0,0	213236216	0,1,0	212	149	1	1	1.0,1.0,1.0	1.0,0.994,1.0	0.002
780	ENSG00000054611	TBC1D22A	chr22	+	46912073	46912188	46894783	46894846	46997633	46997709	780	167,95,135	0,0,0	133159119	1,0,1	264	149	1	1	1.0,1.0,1.0	0.987,1.0,0.985	0.009
781	ENSG00000054611	TBC1D22A	chr22	+	46913333	46913446	46912073	46912188	46997633	46997709	781	0,0,7	0,6,2	2,0,1	3,6,2	262	149	1	1	NA,0.0,0.666	0.275,0.0,0.221	0.168
782	ENSG00000054611	TBC1D22A	chr22	+	46974289	46974399	46912073	46912188	46997633	46997709	782	110153225	0,6,2	163151155	3,6,2	259	149	0.378934	1	1.0,0.936,0.985	0.969,0.935,0.978	0.013
783	ENSG00000054611	TBC1D22A	chr22	+	46997633	46997709	46912073	46912188	47037070	47037198	783	79,100,95	3,1,0	93,96,58	0,4,0	225	149	0.935246	1	0.946,0.985,1.0	1.0,0.941,1.0	-0.003
784	ENSG00000054611	TBC1D22A	chr22	+	46997633	46997709	46912073	46912188	47111507	47111603	784	0,5,2	0,0,0	6,3,2	0,2,0	225	149	1	1	NA,1.0,1.0	1.0,0.498,1.0	0.167
785	ENSG00000054611	TBC1D22A	chr22	+	47037070	47037198	46912073	46912188	47111507	47111603	785	113190185	0,0,0	108138115	0,2,0	277	149	1	1	1.0,1.0,1.0	1.0,0.974,1.0	0.009
786	ENSG00000054611	TBC1D22A	chr22	+	47037070	47037198	46997633	46997709	47111507	47111603	786	225346366	0,2,2	254267227	3,0,2	277	149	1	1	1.0,0.989,0.99	0.979,1.0,0.984	0.005
787	ENSG00000054611	TBC1D22A	chr22	+	47111507	47111603	47037070	47037198	47173497	47174083	787	199285321	1,0,0	197231182	1,0,0	245	149	1	1	0.992,1.0,1.0	0.992,1.0,1.0	0
788	ENSG00000075275	CELSR1	chr22	-	46372882	46373057	46369691	46369804	46377060	46377261	788	135195239	0,0,0	152,88,84	3,2,0	324	149	0.582348	1	1.0,1.0,1.0	0.959,0.953,1.0	0.029
789	ENSG00000075275	CELSR1	chr22	-	46378590	46378717	46377060	46377261	46380787	46380955	789	64113139	0,0,0	88,52,38	2,0,0	276	149	1	1	1.0,1.0,1.0	0.96,1.0,1.0	0.013
790	ENSG00000075275	CELSR1	chr22	-	46394141	46394262	46391632	46391816	46396604	46396746	790	144231256	0,0,2	123,77,76	0,0,0	270	149	1	1	1.0,1.0,0.986	1.0,1.0,1.0	-0.005
791	ENSG00000075275	CELSR1	chr22	-	46396604	46396746	46394141	46394262	46397673	46397848	791	55177210	0,0,0	112,52,46	4,0,0	291	149	0.460087	1	1.0,1.0,1.0	0.935,1.0,1.0	0.022
792	ENSG00000075275	CELSR1	chr22	-	46408995	46409162	46399716	46399902	46409754	46409880	792	117294299	0,0,0	127142127	2,0,0	316	149	1	1	1.0,1.0,1.0	0.968,1.0,1.0	0.011
793	ENSG00000075234	TTC38	chr22	+	46269141	46269289	46268513	46268591	46272334	46272416	793	16,8,10	52,85,79	31,17,24	76,47,61	297	149	0.000136675	0.00205444	0.134,0.045,0.06	0.17,0.154,0.165	-0.083
794	ENSG00000075234	TTC38	chr22	+	46273897	46274069	46272334	46272416	46275247	46275285	794	296364387	0,0,0	327326272	0,0,2	321	149	1	1	1.0,1.0,1.0	1.0,1.0,0.984	0.005
795	ENSG00000075234	TTC38	chr22	+	46275247	46275421	46273897	46274069	46278585	46278661	795	423439503	0,2,0	370415314	0,6,0	323	149	1	1	1.0,0.99,1.0	1.0,0.97,1.0	0.007
796	ENSG00000075234	TTC38	chr22	+	46281598	46281718	46278585	46278661	46283972	46284032	796	251292348	0,0,0	221277207	0,0,1	269	149	1	1	1.0,1.0,1.0	1.0,1.0,0.991	0.003
797	ENSG00000075234	TTC38	chr22	+	46281970	46282151	46281598	46281718	46283972	46284032	797	30,26,24	126152179	76,49,55	76111106	330	149	1.86592e-10	1.17437e-08	0.097,0.072,0.057	0.311,0.166,0.19	-0.147
798	ENSG00000075234	TTC38	chr22	+	46287072	46287154	46285240	46285279	46288422	46288588	798	73151185	0,0,0	103,100,74	2,2,8	231	149	0.000219622	0.00308274	1.0,1.0,1.0	0.971,0.97,0.856	0.068
799	ENSG00000075234	TTC38	chr22	+	46288422	46288588	46285240	46285279	46289401	46289561	799	26,53,71	0,0,0	68,53,60	2,0,0	315	149	1	1	1.0,1.0,1.0	0.941,1.0,1.0	0.02
800	ENSG00000075234	TTC38	chr22	+	46292202	46292328	46289825	46289899	46292790	46292933	800	20,43,63	40,49,66	32,32,58	45,28,26	275	149	0.132879	0.59788	0.213,0.322,0.341	0.278,0.382,0.547	-0.11
801	ENSG00000186951	PPARA	chr22	+	46175988	46176144	46151887	46151970	46176752	46176836	801	11,10,14	6,11,15	5,6,10	13,28,22	305	149	0.00110493	0.0120502	0.472,0.308,0.313	0.158,0.095,0.182	0.219
802	ENSG00000186951	PPARA	chr22	+	46176752	46176836	46151883	46151970	46188722	46188822	802	8,10,12	0,0,0	12,23,20	0,2,0	233	149	1	1	1.0,1.0,1.0	1.0,0.88,1.0	0.04
803	ENSG00000186951	PPARA	chr22	+	46176752	46176836	46151883	46151970	46198341	46198410	803	10,26,20	2,3,8	18,31,25	8,4,4	233	149	0.986582	1	0.762,0.847,0.615	0.59,0.832,0.8	0.001
804	ENSG00000186951	PPARA	chr22	+	46188722	46188822	46151887	46151970	46198344	46198410	804	0,2,2	8,11,4	0,2,3	6,8,9	249	149	0.590621	1	0.0,0.098,0.23	0.0,0.13,0.166	0.011
805	ENSG00000186951	PPARA	chr22	+	46188722	46188822	46176752	46176836	46198344	46198410	805	2,4,4	0,10,6	2,3,7	2,3,10	249	149	0.840622	1	1.0,0.193,0.285	0.374,0.374,0.295	0.145
806	ENSG00000186951	PPARA	chr22	+	46215172	46215333	46198341	46198591	46218262	46218401	806	49100150	0,0,0	96,76,65	0,0,4	310	149	0.724575	1	1.0,1.0,1.0	1.0,1.0,0.886	0.038
807	ENSG00000186951	PPARA	chr22	+	46218262	46218401	46215172	46215333	46231791	46232239	807	47,45,108	0,0,0	57,54,25	0,1,0	288	149	1	1	1.0,1.0,1.0	1.0,0.965,1.0	0.012
808	ENSG00000186951	PPARA	chr22	+	46219811	46220014	46218262	46218401	46231791	46232239	808	68,32,61	16,15,20	49,70,50	11,12,6	352	149	0.0275214	0.170944	0.643,0.475,0.564	0.653,0.712,0.779	-0.154
809	ENSG00000186951	PPARA	chr22	+	46231791	46232239	46218262	46218401	46235132	46235403	809	99118167	0,2,14	97,96,97	7,1,4	597	149	0.821277	1	1.0,0.936,0.749	0.776,0.96,0.858	0.03
810	ENSG00000235159	AL121672.2	chr22	-	46067970	46068089	46067355	46067871	46069659	46069891	810	1,0,0	6,4,3	1,0,0	0,2,1	268	149	1	1	0.085,0.0,0.0	1.0,0.0,0.0	-0.305
811	ENSG00000197182	MIRLET7BHG	chr22	+	46103191	46103249	46098493	46098558	46105408	46106023	811	0,4,3	0,0,0	18,4,4	2,0,2	207	149	1	1	NA,1.0,1.0	0.866,1.0,0.59	0.181
813	ENSG00000188064	WNT7B	chr22	-	45931097	45931369	45920365	45923335	45949919	45950146	813	6,42,16	0,0,0	29,33,18	2,0,0	421	149	1	1	1.0,1.0,1.0	0.837,1.0,1.0	0.054
814	ENSG00000188064	WNT7B	chr22	-	45949919	45950146	45931097	45931369	45976683	45976805	814	42,68,68	0,2,0	48,24,34	0,0,0	376	149	1	1	1.0,0.931,1.0	1.0,1.0,1.0	-0.023
816	ENSG00000128408	RIBC2	chr22	+	45417601	45417946	45414321	45414403	45422289	45422408	816	191148266	0,2,0	78,114,96	0,0,0	494	149	1	1	1.0,0.957,1.0	1.0,1.0,1.0	-0.014
817	ENSG00000100376	FAM118A	chr22	+	45327841	45328063	45323174	45323427	45330602	45330731	817	105250221	12,15,33	237135160	34,30,21	371	149	0.0487651	0.271735	0.778,0.87,0.729	0.737,0.644,0.754	0.081
818	ENSG00000100376	FAM118A	chr22	+	45327841	45328063	45323174	45323427	45332424	45332710	818	80188207	27,27,17	167123147	35,35,42	371	149	0.0824736	0.411995	0.543,0.737,0.83	0.657,0.585,0.584	0.095
819	ENSG00000100376	FAM118A	chr22	+	45330602	45330731	45323174	45323427	45332424	45332691	819	128156225	27,27,17	143167146	35,35,42	278	149	0.00919437	0.0701599	0.718,0.756,0.876	0.687,0.719,0.651	0.098
820	ENSG00000100376	FAM118A	chr22	+	45330602	45330731	45327841	45328063	45332424	45332691	820	141202206	0,0,0	180149141	2,0,3	278	149	0.558589	1	1.0,1.0,1.0	0.98,1.0,0.962	0.019
821	ENSG00000100376	FAM118A	chr22	+	45335349	45335382	45332424	45332710	45336327	45336410	821	233177242	0,0,8	211204229	0,0,0	182	149	0.719994	1	1.0,1.0,0.961	1.0,1.0,1.0	-0.013
822	ENSG00000100376	FAM118A	chr22	+	45337833	45337968	45336394	45336411	45340385	45340882	822	18,28,36	163115224	30,28,24	150174157	284	149	0.842325	1	0.055,0.113,0.078	0.095,0.078,0.074	0
823	ENSG00000100364	KIAA0930	chr22	-	45202989	45203184	45199872	45200035	45203844	45203985	823	355956987	0,0,0	921562627	2,0,0	344	149	1	1	1.0,1.0,1.0	0.995,1.0,1.0	0.002
824	ENSG00000100364	KIAA0930	chr22	-	45205629	45205641	45205216	45205318	45205792	45205849	824	42,48,59	0,0,0	51,71,55	0,4,0	161	149	0.50778	1	1.0,1.0,1.0	1.0,0.943,1.0	0.019
825	ENSG00000100364	KIAA0930	chr22	-	45205629	45205707	45205216	45205318	45205792	45205912	825	6178731008	0,0,0	842813672	0,4,0	227	149	1	1	1.0,1.0,1.0	1.0,0.993,1.0	0.002
826	ENSG00000100364	KIAA0930	chr22	-	45207572	45207772	45205792	45205912	45211955	45212081	826	0,6,0	32179190	0,0,0	209110163	349	149	1	1	0.0,0.014,0.0	0.0,0.0,0.0	0.005
828	ENSG00000093000	NUP50	chr22	+	45165864	45166116	45164281	45164296	45168167	45168190	828	1,2,0	108140138	5,9,2	200159137	401	149	0.906063	1	0.003,0.005,0.0	0.009,0.021,0.005	-0.009
830	ENSG00000093000	NUP50	chr22	+	45166308	45166430	45163986	45164296	45168167	45168246	830	67,61,73	108140138	63,42,31	200159137	271	149	1.94497e-05	0.000386914	0.254,0.193,0.225	0.148,0.127,0.111	0.095
831	ENSG00000093000	NUP50	chr22	+	45170987	45171143	45168167	45168246	45171599	45171683	831	157137113	547536542	272234213	499435403	305	149	1.54365e-12	1.41829e-10	0.123,0.111,0.092	0.21,0.208,0.205	-0.099
832	ENSG00000093000	NUP50	chr22	+	45170987	45171152	45168167	45168246	45171599	45171639	832	154143118	547536542	279244230	499435403	314	149	1.91624e-13	2.05605e-11	0.118,0.112,0.094	0.21,0.21,0.213	-0.103
833	ENSG00000093000	NUP50	chr22	+	45170987	45171177	45168165	45168246	45171599	45171683	833	283309286	547536542	561573529	499435403	339	149	0	0	0.185,0.202,0.188	0.331,0.367,0.366	-0.163
834	ENSG00000093000	NUP50	chr22	+	45171808	45172037	45171599	45171683	45175893	45176080	834	80,90,104	743689729	72,79,53	618682599	378	149	0.184829	0.77062	0.041,0.049,0.053	0.044,0.044,0.034	0.007
835	ENSG00000093000	NUP50	chr22	+	45171808	45172037	45171599	45171683	45178237	45178430	835	74,78,89	48,32,18	70,79,49	92,92,84	378	149	2.40582e-06	6.2783e-05	0.378,0.49,0.661	0.231,0.253,0.187	0.286
836	ENSG00000093000	NUP50	chr22	+	45175893	45176080	45171599	45171683	45178237	45178430	836	169317992104	48,32,18	153016581553	92,92,84	336	149	0	0	0.94,0.961,0.981	0.881,0.889,0.891	0.074
837	ENSG00000093000	NUP50	chr22	+	45175893	45176080	45171599	45171683	45181285	45181367	837	99910591116	4,15,10	907967870	31,21,20	336	149	1.5891e-06	4.36082e-05	0.991,0.969,0.98	0.928,0.953,0.951	0.036
838	ENSG00000093000	NUP50	chr22	+	45175893	45176080	45171808	45172037	45178237	45178430	838	95611221390	0,0,0	916976958	2,0,0	336	149	1	1	1.0,1.0,1.0	0.995,1.0,1.0	0.002
839	ENSG00000093000	NUP50	chr22	+	45178237	45178900	45171599	45171683	45181285	45181367	839	332230003765	4,15,10	308135963500	31,21,20	812	149	3.69836e-05	0.000672402	0.993,0.973,0.986	0.948,0.969,0.97	0.022
840	ENSG00000093000	NUP50	chr22	+	45178237	45178900	45175893	45176080	45181285	45181367	840	397237154743	4,7,8	361741974102	3,2,3	812	149	1	1	0.995,0.99,0.991	0.996,0.997,0.996	-0.004
841	ENSG00000093000	NUP50	chr22	+	45180219	45180320	45178237	45178900	45181285	45181367	841	0,2,0	575589607	4,0,2	565685547	250	149	1	1	0.0,0.002,0.0	0.004,0.0,0.002	-0.001
842	ENSG00000093000	NUP50	chr22	+	45181285	45181367	45177698	45178900	45183401	45183515	842	848798917	2,2,3	789935786	1,4,2	231	149	1	1	0.996,0.996,0.995	0.998,0.993,0.996	0
843	ENSG00000226328	NUP50-DT	chr22	-	45138823	45138916	45133019	45134797	45152404	45152623	843	39,45,53	0,6,6	30,25,33	2,2,2	242	149	0.635216	1	1.0,0.822,0.845	0.902,0.885,0.91	-0.01
844	ENSG00000226328	NUP50-DT	chr22	-	45138823	45138916	45133019	45134797	45163576	45163781	844	27,43,42	0,0,0	29,25,23	0,0,2	242	149	1	1	1.0,1.0,1.0	1.0,1.0,0.876	0.041
845	ENSG00000248405	PRR5-ARHGAP8	chr22	+	44714590	44714671	44702232	44702608	44725243	44725292	845	41,75,52	0,1,0	95,74,71	2,3,2	230	149	0.0907934	0.444125	1.0,0.98,1.0	0.969,0.941,0.958	0.037
846	ENSG00000186654	PRR5	chr22	+	44725243	44725292	44714590	44714671	44726576	44726634	846	80156118	6,0,7	158147150	4,0,0	198	149	0.0037948	0.0339326	0.909,1.0,0.927	0.967,1.0,1.0	-0.044
847	ENSG00000248405	PRR5-ARHGAP8	chr22	+	44731729	44731821	44726576	44726634	44732250	44732391	847	103188176	0,0,1	160167190	0,0,0	241	149	1	1	1.0,1.0,0.991	1.0,1.0,1.0	-0.003
848	ENSG00000248405	PRR5-ARHGAP8	chr22	+	44732250	44732391	44731729	44731821	44735026	44735162	848	26,90,90	0,4,10	114,56,63	6,2,2	290	149	0.310737	1	1.0,0.92,0.822	0.907,0.935,0.942	-0.014
849	ENSG00000241484	ARHGAP8	chr22	+	44802076	44802164	44786456	44786606	44808306	44808438	849	223397443	6,8,19	437317326	9,12,7	237	149	0.517021	1	0.959,0.969,0.936	0.968,0.943,0.967	-0.005
850	ENSG00000248405	PRR5-ARHGAP8	chr22	+	44802076	44802164	44786456	44786606	44814671	44814758	850	32,98,100	2,4,2	121,38,89	8,4,3	237	149	0.146194	0.643875	0.91,0.939,0.969	0.905,0.857,0.949	0.036
851	ENSG00000248405	PRR5-ARHGAP8	chr22	+	44808306	44808438	44786456	44786606	44814671	44814758	851	440398519	2,4,2	386457394	8,4,3	281	149	0.0969392	0.468067	0.992,0.981,0.993	0.962,0.984,0.986	0.011
852	ENSG00000248405	PRR5-ARHGAP8	chr22	+	44808306	44808438	44802076	44802164	44814671	44814758	852	627682842	0,0,0	697725630	2,0,4	281	149	1	1	1.0,1.0,1.0	0.995,1.0,0.988	0.006
853	ENSG00000248405	PRR5-ARHGAP8	chr22	+	44814671	44814758	44808306	44808438	44822370	44822469	853	741640830	0,0,1	587718612	0,0,0	236	149	1	1	1.0,1.0,0.998	1.0,1.0,1.0	-0.001
854	ENSG00000248405	PRR5-ARHGAP8	chr22	+	44859679	44859834	44848931	44849060	44862274	44862671	854	192322368	41,44,48	269220179	40,66,34	304	149	0.110756	0.519405	0.697,0.782,0.79	0.767,0.62,0.721	0.054
855	ENSG00000241484	ARHGAP8	chr22	+	44859730	44859834	44848931	44849060	44862274	44862784	855	238447454	41,44,48	391294270	40,66,34	253	149	0.249345	0.965335	0.774,0.857,0.848	0.852,0.724,0.824	0.026
859	ENSG00000188677	PARVB	chr22	+	44119037	44119140	44100052	44100123	44131486	44131627	859	287348417	0,0,2	321233219	0,0,0	252	149	1	1	1.0,1.0,0.992	1.0,1.0,1.0	-0.003
860	ENSG00000188677	PARVB	chr22	+	44131486	44131627	44119037	44119140	44132893	44132965	860	176329344	2,0,0	305181198	0,1,0	290	149	1	1	0.978,1.0,1.0	1.0,0.989,1.0	-0.004
861	ENSG00000188677	PARVB	chr22	+	44132893	44133009	44131486	44131627	44136459	44136518	861	54222203	0,1,0	175100112	0,0,0	265	149	1	1	1.0,0.992,1.0	1.0,1.0,1.0	-0.003
862	ENSG00000188677	PARVB	chr22	+	44147860	44147922	44140123	44140143	44151482	44151551	862	165222313	0,0,0	156146150	2,4,0	211	149	0.583002	1	1.0,1.0,1.0	0.982,0.963,1.0	0.018
863	ENSG00000188677	PARVB	chr22	+	44151482	44151551	44147860	44147922	44157981	44158083	863	235311358	8,2,2	215227182	0,4,2	218	149	0.3293	1	0.953,0.991,0.992	1.0,0.975,0.984	-0.008
864	ENSG00000100347	SAMM50	chr22	+	43963285	43963396	43955441	43955598	43968730	43968818	864	140242259	0,0,2	352285292	0,0,0	260	149	1	1	1.0,1.0,0.987	1.0,1.0,1.0	-0.004
865	ENSG00000100347	SAMM50	chr22	+	43964451	43964553	43963285	43963396	43968730	43968818	865	604395713	0,0,0	553723581	2,0,0	251	149	1	1	1.0,1.0,1.0	0.994,1.0,1.0	0.002
866	ENSG00000100347	SAMM50	chr22	+	43968730	43968818	43964451	43964553	43972235	43972342	866	874577951	8,0,0	7481000792	3,0,0	237	149	1	1	0.986,1.0,1.0	0.994,1.0,1.0	-0.003
867	ENSG00000100347	SAMM50	chr22	+	43973235	43973323	43972870	43973001	43976054	43976183	867	800719950	0,0,0	8761017824	3,0,0	237	149	1	1	1.0,1.0,1.0	0.995,1.0,1.0	0.002
868	ENSG00000100347	SAMM50	chr22	+	43976054	43976183	43973235	43973323	43976749	43976821	868	100011961470	0,0,0	145714841229	3,0,0	278	149	1	1	1.0,1.0,1.0	0.996,1.0,1.0	0.001
869	ENSG00000100347	SAMM50	chr22	+	43976749	43976821	43974594	43976183	43977871	43977958	869	8519601216	0,0,0	122612411076	0,0,1	221	149	1	1	1.0,1.0,1.0	1.0,1.0,0.999	0
870	ENSG00000100347	SAMM50	chr22	+	43989110	43989257	43983932	43984000	43996337	43996529	870	287485616	0,0,0	817535497	0,2,0	296	149	1	1	1.0,1.0,1.0	1.0,0.993,1.0	0.002
871	ENSG00000100347	SAMM50	chr22	+	43990264	43990406	43986343	43989257	43996337	43996529	871	88311011247	0,2,0	159614631222	0,0,0	291	149	1	1	1.0,0.996,1.0	1.0,1.0,1.0	-0.001
873	ENSG00000130540	SULT4A1	chr22	-	43841801	43841932	43839944	43840025	43862213	43862470	873	30,56,62	0,0,2	55,36,32	2,2,4	280	149	0.00352161	0.0319083	1.0,1.0,0.943	0.936,0.905,0.81	0.097
874	ENSG00000100304	TTLL12	chr22	-	43171818	43171900	43169499	43169568	43172402	43172554	874	90612401525	4,0,0	119911071003	2,0,0	231	149	1	1	0.993,1.0,1.0	0.997,1.0,1.0	-0.001
875	ENSG00000100304	TTLL12	chr22	-	43179618	43179752	43176319	43176396	43179840	43180000	875	150636667	0,0,0	679355417	2,0,0	283	149	1	1	1.0,1.0,1.0	0.994,1.0,1.0	0.002
876	ENSG00000100227	POLDIP3	chr22	-	42587505	42587572	42583720	42585968	42591954	42592084	876	7229261118	0,4,22	11319471000	13,13,16	216	149	0.116792	0.541461	1.0,0.994,0.972	0.984,0.98,0.977	0.008
877	ENSG00000100227	POLDIP3	chr22	-	42591954	42592084	42583720	42585968	42595536	42595603	877	682763948	0,2,1	9911050923	3,8,1	279	149	1	1	1.0,0.995,0.998	0.994,0.986,0.998	0.005
878	ENSG00000100227	POLDIP3	chr22	-	42591954	42592084	42583720	42585968	42599697	42599793	878	42,58,71	0,0,1	81,71,88	0,1,0	279	149	1	1	1.0,1.0,0.974	1.0,0.974,1.0	0
879	ENSG00000100227	POLDIP3	chr22	-	42595536	42595603	42591954	42592084	42596185	42596365	879	347417468	0,0,0	518523455	4,0,3	216	149	1	1	1.0,1.0,1.0	0.989,1.0,0.991	0.007
880	ENSG00000100227	POLDIP3	chr22	-	42595536	42595614	42591954	42592084	42596185	42596365	880	114511991517	0,0,0	156616791534	4,0,3	227	149	1	1	1.0,1.0,1.0	0.996,1.0,0.997	0.002
881	ENSG00000100227	POLDIP3	chr22	-	42596185	42596365	42591954	42592084	42599697	42599793	881	126812641535	0,0,1	155416681679	0,4,0	329	149	1	1	1.0,1.0,0.999	1.0,0.995,1.0	0.001
882	ENSG00000100227	POLDIP3	chr22	-	42597672	42597737	42596185	42596365	42599697	42599793	882	29,41,79	8528321049	38,27,44	102511281142	214	149	0.00148196	0.0154351	0.023,0.033,0.05	0.025,0.016,0.026	0.013
883	ENSG00000100227	POLDIP3	chr22	-	42599697	42599793	42596185	42596365	42601969	42602056	883	130411281422	0,0,2	136615571479	0,6,4	245	149	1	1	1.0,1.0,0.998	1.0,0.994,0.996	0.003
884	ENSG00000100227	POLDIP3	chr22	-	42601969	42602056	42599697	42599793	42602769	42603012	884	11449641305	128,99,127	106311771134	203205238	236	149	1.14528e-08	5.20608e-07	0.849,0.86,0.866	0.768,0.784,0.751	0.091
885	ENSG00000100227	POLDIP3	chr22	-	42601969	42602107	42599697	42599793	42602769	42603160	885	502340444	128,99,127	340442407	203205238	287	149	1.29443e-09	7.01919e-08	0.671,0.641,0.645	0.465,0.528,0.47	0.165
886	ENSG00000100227	POLDIP3	chr22	-	42603595	42603686	42602767	42603160	42614798	42614877	886	4,0,0	159468530	0,2,0	601442423	240	149	1	1	0.015,0.0,0.0	0.0,0.003,0.0	0.004
887	ENSG00000182841	RRP7BP	chr22	-	42576511	42576609	42575930	42576126	42576980	42577098	887	118198182	0,2,0	239140132	0,0,0	247	149	1	1	1.0,0.984,1.0	1.0,1.0,1.0	-0.005
888	ENSG00000182841	RRP7BP	chr22	-	42576980	42577098	42575930	42576126	42577843	42577962	888	88135157	0,0,0	97,99,101	0,0,2	267	149	1	1	1.0,1.0,1.0	1.0,1.0,0.966	0.011
889	ENSG00000189306	RRP7A	chr22	-	42515150	42515268	42514676	42514779	42518004	42518147	889	110197313	0,0,1	194214205	0,0,0	267	149	1	1	1.0,1.0,0.994	1.0,1.0,1.0	-0.002
890	ENSG00000189306	RRP7A	chr22	-	42516010	42516136	42515150	42515268	42518004	42518147	890	102812901756	0,0,0	130313091184	1,2,0	275	149	1	1	1.0,1.0,1.0	0.999,0.997,1.0	0.001
891	ENSG00000189306	RRP7A	chr22	-	42516010	42516296	42515200	42515268	42518004	42518147	891	465585715	0,0,0	658609507	1,2,0	435	149	1	1	1.0,1.0,1.0	0.996,0.991,1.0	0.004
892	ENSG00000189306	RRP7A	chr22	-	42518004	42518147	42514676	42514779	42519713	42519796	892	506805775	0,0,3	742616620	0,0,0	292	149	1	1	1.0,1.0,0.992	1.0,1.0,1.0	-0.003
893	ENSG00000189306	RRP7A	chr22	-	42518004	42518147	42516010	42516136	42519713	42519796	893	107415321822	0,4,0	142713321304	15,6,0	292	149	0.772496	1	1.0,0.995,1.0	0.98,0.991,1.0	0.008
894	ENSG00000189306	RRP7A	chr22	-	42518004	42518147	42516010	42516296	42519713	42519796	894	506805774	0,0,2	742616620	0,0,0	292	149	1	1	1.0,1.0,0.995	1.0,1.0,1.0	-0.002
895	ENSG00000189306	RRP7A	chr22	-	42518612	42518728	42518004	42518147	42519713	42519794	895	58,33,65	410713677	35,7,25	696548532	265	149	2.02143e-07	6.95995e-06	0.074,0.025,0.051	0.027,0.007,0.026	0.03
896	ENSG00000182057	OGFRP1	chr22	+	42273893	42273974	42269767	42270025	42274655	42274821	896	0,0,0	0,0,1	5,0,0	0,0,0	230	149	1	1	NA,NA,0.0	1.0,NA,NA	-1
897	ENSG00000182057	OGFRP1	chr22	+	42274655	42274821	42269784	42270025	42274987	42275033	897	4,2,15	0,2,5	14,3,16	5,8,1	315	149	0.608569	1	1.0,0.321,0.587	0.57,0.151,0.883	0.101
898	ENSG00000100207	TCF20	chr22	-	42168608	42168703	42161097	42161358	42169846	42169896	898	42,59,100	100109159	69,68,63	124106130	244	149	0.844283	1	0.204,0.248,0.277	0.254,0.281,0.228	-0.011
899	ENSG00000100207	TCF20	chr22	-	42168608	42168736	42160012	42161358	42169846	42169896	899	24,46,57	100109159	55,57,45	124106130	277	149	0.134513	0.603624	0.114,0.185,0.162	0.193,0.224,0.157	-0.038
900	ENSG00000100207	TCF20	chr22	-	42169846	42169896	42161055	42161358	42179608	42179702	900	226208306	0,0,0	257228229	0,0,3	199	149	1	1	1.0,1.0,1.0	1.0,1.0,0.983	0.006
901	ENSG00000100207	TCF20	chr22	-	42179608	42179702	42169846	42169896	42209650	42210208	901	566583785	0,2,0	612607585	0,0,3	243	149	1	1	1.0,0.994,1.0	1.0,1.0,0.992	0.001
902	ENSG00000226450	CYP2D8P	chr22	-	42150754	42150939	42150162	42150304	42151143	42151285	902	4,12,12	0,0,2	4,2,4	0,0,0	334	149	1	1	1.0,1.0,0.728	1.0,1.0,1.0	-0.091
903	ENSG00000184983	NDUFA6	chr22	-	42087059	42087175	42085525	42086314	42090605	42090772	903	246729053314	0,2,4	310030202863	2,3,2	265	149	1	1	1.0,0.999,0.998	0.999,0.998,0.999	0
904	ENSG00000183172	SMDT1	chr22	+	42081924	42082065	42079690	42079905	42083118	42083353	904	367273375	0,0,0	405460376	2,0,0	290	149	1	1	1.0,1.0,1.0	0.99,1.0,1.0	0.003
905	ENSG00000183172	SMDT1	chr22	+	42081924	42082065	42079699	42079954	42083118	42083353	905	520436536	0,0,0	618661549	2,7,0	290	149	1	1	1.0,1.0,1.0	0.994,0.98,1.0	0.009
906	ENSG00000198951	NAGA	chr22	-	42065737	42065899	42062826	42063024	42066709	42066804	906	191409384	0,0,0	266155170	4,2,2	311	149	0.299058	1	1.0,1.0,1.0	0.97,0.974,0.976	0.027
907	ENSG00000198951	NAGA	chr22	-	42067764	42067936	42067112	42067290	42068438	42068574	907	404498631	11,25,16	303271274	25,14,9	321	149	0.0281245	0.173876	0.945,0.902,0.948	0.849,0.9,0.934	0.037
910	ENSG00000100162	CENPM	chr22	-	41943609	41943701	41938736	41939196	41945224	41945304	910	183445444	6,7,0	362256228	5,9,7	241	149	0.0398924	0.231417	0.95,0.975,1.0	0.978,0.946,0.953	0.016
911	ENSG00000100162	CENPM	chr22	-	41945912	41946005	41944920	41945304	41946416	41946496	911	383598565	0,0,0	377417349	2,0,0	242	149	1	1	1.0,1.0,1.0	0.991,1.0,1.0	0.003
912	ENSG00000198911	SREBF2	chr22	+	41866830	41867280	41833078	41833358	41868610	41868792	912	236734303822	4,0,0	193917261744	0,0,0	599	149	1	1	0.993,1.0,1.0	1.0,1.0,1.0	-0.002
913	ENSG00000198911	SREBF2	chr22	+	41868610	41868792	41866830	41867280	41870888	41871035	913	100214021659	0,0,0	939682671	0,2,0	331	149	1	1	1.0,1.0,1.0	1.0,0.994,1.0	0.002
914	ENSG00000198911	SREBF2	chr22	+	41870888	41871035	41868610	41868792	41873797	41874019	914	68212971522	1,0,0	969650551	0,0,0	296	149	1	1	0.997,1.0,1.0	1.0,1.0,1.0	-0.001
915	ENSG00000198911	SREBF2	chr22	+	41873797	41874019	41870888	41871035	41875336	41875451	915	214325253097	2,2,8	150214301380	7,2,7	371	149	1	1	0.998,0.998,0.994	0.989,0.997,0.988	0.005
916	ENSG00000198911	SREBF2	chr22	+	41873797	41874019	41870888	41871035	41880715	41880992	916	120216511975	2,2,2	981873814	2,3,11	371	149	0.573776	1	0.996,0.997,0.997	0.995,0.992,0.967	0.012
917	ENSG00000198911	SREBF2	chr22	+	41875336	41875451	41873688	41874019	41875542	41875724	917	193118632283	0,0,0	100111631116	4,0,0	264	149	1	1	1.0,1.0,1.0	0.993,1.0,1.0	0.002
918	ENSG00000198911	SREBF2	chr22	+	41875542	41875724	41873688	41874019	41880715	41880992	918	751836853	0,0,0	513429417	4,0,0	331	149	1	1	1.0,1.0,1.0	0.983,1.0,1.0	0.006
919	ENSG00000198911	SREBF2	chr22	+	41877228	41877421	41875542	41875724	41880715	41880992	919	151616721914	15,64,53	870804721	83,55,32	342	149	8.13183e-12	6.64333e-10	0.978,0.919,0.94	0.82,0.864,0.908	0.082
920	ENSG00000198911	SREBF2	chr22	+	41877941	41878123	41877228	41877421	41880715	41880992	920	86115161846	2,0,0	824680688	0,0,0	331	149	1	1	0.995,1.0,1.0	1.0,1.0,1.0	-0.002
921	ENSG00000198911	SREBF2	chr22	+	41878658	41878758	41877941	41878123	41880715	41880992	921	3,6,15	220539550	0,3,2	308172207	249	149	0.87579	1	0.008,0.007,0.016	0.0,0.01,0.006	0.005
922	ENSG00000198911	SREBF2	chr22	+	41891249	41891399	41884841	41885011	41893116	41893285	922	0,8,4	74290405	4,4,4	278152135	299	149	1	1	0.0,0.014,0.005	0.007,0.013,0.015	-0.005
923	ENSG00000198911	SREBF2	chr22	+	41891249	41891399	41886268	41886308	41893116	41893285	923	0,6,4	2,3,2	4,2,4	0,2,0	299	149	0.0016012	0.0164697	0.0,0.499,0.499	1.0,0.333,1.0	-0.445
924	ENSG00000198911	SREBF2	chr22	+	41893116	41893285	41884841	41885011	41894819	41894937	924	98114491844	0,0,0	1076889681	2,0,0	318	149	1	1	1.0,1.0,1.0	0.996,1.0,1.0	0.001
925	ENSG00000198911	SREBF2	chr22	+	41897051	41897161	41894819	41894937	41898648	41898781	925	7769221225	14,7,18	512547598	20,6,36	259	149	3.00165e-06	7.62326e-05	0.97,0.987,0.975	0.936,0.981,0.905	0.037
926	ENSG00000198911	SREBF2	chr22	+	41898648	41898781	41894819	41894937	41900329	41900498	926	6288201051	0,0,0	571409453	1,1,1	282	149	1	1	1.0,1.0,1.0	0.997,0.995,0.996	0.004
927	ENSG00000198911	SREBF2	chr22	+	41899236	41899553	41898648	41898781	41900019	41900122	927	26,46,51	0,3,0	51,40,33	0,2,8	466	149	0.00879232	0.0677099	1.0,0.831,1.0	1.0,0.865,0.569	0.132
928	ENSG00000198911	SREBF2	chr22	+	41899236	41899553	41898648	41898781	41900329	41900498	928	26,46,54	5447301008	51,39,36	522385398	466	149	0.000378715	0.00490486	0.015,0.02,0.017	0.03,0.031,0.028	-0.012
929	ENSG00000198911	SREBF2	chr22	+	41900019	41900122	41898648	41898781	41900329	41900498	929	8,10,12	5447301008	5,6,18	522385398	252	149	0.484557	1	0.009,0.008,0.007	0.006,0.009,0.026	-0.006
930	ENSG00000198911	SREBF2	chr22	+	41900019	41900122	41899236	41899553	41900329	41900498	930	8,7,14	0,0,5	7,6,11	2,1,4	252	149	0.220625	0.882649	1.0,1.0,0.623	0.674,0.78,0.619	0.183
931	ENSG00000198911	SREBF2	chr22	+	41900329	41900498	41898648	41898781	41902969	41903155	931	68111381437	0,0,4	841568561	11,2,0	318	149	0.889979	1	1.0,1.0,0.994	0.973,0.993,1.0	0.009
932	ENSG00000198911	SREBF2	chr22	+	41900329	41900498	41898648	41898781	41904862	41904973	932	6159061165	0,0,0	625477477	0,0,2	318	149	1	1	1.0,1.0,1.0	1.0,1.0,0.991	0.003
933	ENSG00000198911	SREBF2	chr22	+	41902969	41903155	41898648	41898781	41904862	41904974	933	24123144	0,0,0	132,40,42	0,0,2	335	149	1	1	1.0,1.0,1.0	1.0,1.0,0.903	0.032
934	ENSG00000198911	SREBF2	chr22	+	41902969	41903155	41900329	41900498	41904862	41904974	934	91357412	0,2,0	339129126	2,0,0	335	149	1	1	1.0,0.988,1.0	0.987,1.0,1.0	0
935	ENSG00000198911	SREBF2	chr22	+	41904534	41904732	41902969	41903155	41904862	41904973	935	11,12,27	2,55,73	13,6,12	57,24,18	347	149	0.252206	0.973837	0.703,0.086,0.137	0.089,0.097,0.223	0.172
936	ENSG00000100147	CCDC134	chr22	+	41808874	41808993	41800678	41800766	41809878	41810000	936	131215198	10,1,6	172127125	5,4,6	268	149	0.796854	1	0.879,0.992,0.948	0.95,0.946,0.921	0.001
937	ENSG00000100147	CCDC134	chr22	+	41809878	41810000	41800678	41800766	41810206	41810291	937	85137129	0,0,0	85,67,66	1,0,0	271	149	1	1	1.0,1.0,1.0	0.979,1.0,1.0	0.007
938	ENSG00000100147	CCDC134	chr22	+	41809878	41810000	41800678	41800766	41813263	41813445	938	17,6,12	0,0,0	13,9,17	2,0,0	271	149	1	1	1.0,1.0,1.0	0.781,1.0,1.0	0.073
939	ENSG00000100147	CCDC134	chr22	+	41809878	41810000	41800678	41800766	41813750	41813822	939	14,3,8	0,0,0	10,10,14	2,4,0	271	149	0.000993039	0.0110196	1.0,1.0,1.0	0.733,0.579,1.0	0.229
940	ENSG00000100147	CCDC134	chr22	+	41809878	41810000	41800678	41800766	41825697	41825893	940	16,3,12	0,2,9	13,8,15	0,2,0	271	149	0.00115067	0.0124508	1.0,0.452,0.423	1.0,0.687,1.0	-0.271
941	ENSG00000100147	CCDC134	chr22	+	41810206	41810291	41800678	41800766	41813263	41813445	941	43,81,76	0,0,0	46,36,40	2,0,0	234	149	1	1	1.0,1.0,1.0	0.936,1.0,1.0	0.021
943	ENSG00000100147	CCDC134	chr22	+	41810206	41810291	41800678	41800766	41825697	41826299	943	0,0,1	0,2,9	1,2,0	0,2,0	234	149	1	1	NA,0.0,0.066	1.0,0.389,NA	-0.661
944	ENSG00000100147	CCDC134	chr22	+	41810206	41810291	41809878	41810000	41813263	41813445	944	122218202	3,3,4	129,97,93	3,1,3	234	149	0.948453	1	0.963,0.979,0.97	0.965,0.984,0.952	0.004
945	ENSG00000100147	CCDC134	chr22	+	41810206	41810291	41809878	41810000	41813750	41813822	945	71104106	0,0,0	73,51,43	0,2,0	234	149	1	1	1.0,1.0,1.0	1.0,0.942,1.0	0.019
946	ENSG00000100147	CCDC134	chr22	+	41810206	41810291	41809878	41810000	41825697	41826299	946	71106107	2,0,4	74,51,41	4,0,1	234	149	0.88011	1	0.958,1.0,0.945	0.922,1.0,0.963	0.006
947	ENSG00000100147	CCDC134	chr22	+	41813263	41813445	41800678	41800766	41813750	41813822	947	146194242	0,0,0	169162150	2,4,0	331	149	0.811134	1	1.0,1.0,1.0	0.974,0.948,1.0	0.026
948	ENSG00000100147	CCDC134	chr22	+	41813263	41813445	41809878	41810000	41813750	41813822	948	149197246	0,0,0	170163153	0,2,0	331	149	1	1	1.0,1.0,1.0	1.0,0.973,1.0	0.009
949	ENSG00000100147	CCDC134	chr22	+	41813263	41813445	41810206	41810291	41813750	41813822	949	197308338	0,0,0	224208202	0,0,2	331	149	1	1	1.0,1.0,1.0	1.0,1.0,0.978	0.007
950	ENSG00000100147	CCDC134	chr22	+	41813750	41813822	41800678	41800766	41825697	41826299	950	73,83,110	0,2,9	54,85,59	0,2,0	221	149	0.00571576	0.0476777	1.0,0.965,0.892	1.0,0.966,1.0	-0.036
951	ENSG00000100147	CCDC134	chr22	+	41813750	41813822	41809878	41810000	41825697	41826299	951	73,83,110	2,0,4	52,83,59	4,0,1	221	149	0.920027	1	0.961,1.0,0.949	0.898,1.0,0.975	0.012
952	ENSG00000100147	CCDC134	chr22	+	41813750	41813822	41810206	41810291	41825697	41826299	952	73,83,110	0,2,1	52,81,61	1,0,0	221	149	1	1	1.0,0.965,0.987	0.972,1.0,1.0	-0.007
953	ENSG00000184208	C22orf46	chr22	+	41690783	41690843	41688936	41689304	41693462	41693851	953	38,47,41	0,8,1	23,15,12	0,0,0	209	149	0.00104514	0.0114951	1.0,0.807,0.967	1.0,1.0,1.0	-0.075
954	ENSG00000100138	SNU13	chr22	-	41680243	41680364	41673932	41675195	41682355	41682587	954	340645325619	0,0,0	684362295691	0,2,0	270	149	1	1	1.0,1.0,1.0	1.0,0.999,1.0	0
955	ENSG00000100138	SNU13	chr22	-	41680243	41680364	41673932	41675195	41688793	41688867	955	380856686601	0,10,3	769670526388	8,2,14	270	149	1	1	1.0,0.997,0.999	0.998,0.999,0.996	0.001
956	ENSG00000100138	SNU13	chr22	-	41681225	41681559	41680243	41680364	41682355	41682456	956	6,4,6	6428421036	3,4,6	144511561232	483	149	1	1	0.003,0.001,0.002	0.001,0.001,0.002	0.001
957	ENSG00000100138	SNU13	chr22	-	41681225	41681559	41680243	41680364	41688793	41688981	957	6,4,5	104819782019	1,4,4	231019811930	483	149	1	1	0.002,0.001,0.001	0.0,0.001,0.001	0.001
958	ENSG00000100138	SNU13	chr22	-	41682355	41682587	41674614	41675195	41688793	41688895	958	26,28,32	0,10,3	63,48,46	8,2,14	381	149	0.656736	1	1.0,0.523,0.807	0.755,0.904,0.562	0.036
959	ENSG00000100138	SNU13	chr22	-	41682355	41682587	41680243	41680364	41688793	41688895	959	6688701068	104819782019	150812021278	231019811930	381	149	0.0268474	0.167458	0.2,0.147,0.171	0.203,0.192,0.206	-0.028
960	ENSG00000100138	SNU13	chr22	-	41687721	41688327	41680243	41680364	41688793	41688799	960	38,44,50	104819782019	64,98,61	231019811930	755	149	1	1	0.007,0.004,0.005	0.005,0.01,0.006	-0.002
961	ENSG00000100138	SNU13	chr22	-	41688078	41688327	41680243	41680364	41688793	41688804	961	8,14,12	104819782019	14,20,10	231019811930	398	149	1	1	0.003,0.003,0.002	0.002,0.004,0.002	0
962	ENSG00000100138	SNU13	chr22	-	41688151	41688327	41680243	41680364	41688793	41688825	962	6,10,2	104819782019	10,9,2	231019811930	325	149	1	1	0.003,0.002,0.0	0.002,0.002,0.0	0
964	ENSG00000100418	DESI1	chr22	-	41604043	41604153	41603258	41603381	41607261	41607331	964	116612941451	0,2,0	666742623	0,0,2	259	149	1	1	1.0,0.997,1.0	1.0,1.0,0.994	0.001
965	ENSG00000100418	DESI1	chr22	-	41604043	41604153	41603258	41603381	41620751	41621043	965	750742814	0,0,2	409431393	0,0,0	259	149	1	1	1.0,1.0,0.996	1.0,1.0,1.0	-0.001
966	ENSG00000100418	DESI1	chr22	-	41607261	41607331	41603258	41603381	41620751	41621043	966	2,11,2	0,0,2	0,2,1	0,0,0	219	149	1	1	1.0,1.0,0.405	NA,1.0,1.0	-0.198
967	ENSG00000100418	DESI1	chr22	-	41607261	41607331	41604043	41604153	41607839	41607861	967	482726823	0,0,0	313363309	2,4,6	219	149	0.481085	1	1.0,1.0,1.0	0.991,0.984,0.972	0.018
968	ENSG00000100418	DESI1	chr22	-	41607261	41607331	41604043	41604153	41620751	41621043	968	278375391	1,0,17	148196150	2,1,0	219	149	0.0338269	0.201662	0.995,1.0,0.94	0.981,0.993,1.0	-0.013
969	ENSG00000100418	DESI1	chr22	-	41607839	41607861	41604043	41604153	41620751	41621043	969	8,40,37	1,0,17	12,12,20	2,1,0	171	149	0.0104153	0.0776601	0.875,1.0,0.655	0.839,0.913,1.0	-0.074
970	ENSG00000100418	DESI1	chr22	-	41607839	41607861	41607261	41607331	41620751	41621043	970	224401474	11,12,3	175177175	2,2,0	171	149	0.00645246	0.0526617	0.947,0.967,0.993	0.987,0.987,1.0	-0.022
971	ENSG00000100417	PMM1	chr22	-	41577807	41577923	41576899	41577440	41578805	41578881	971	389698747	0,0,0	472349385	2,2,0	265	149	1	1	1.0,1.0,1.0	0.993,0.99,1.0	0.006
972	ENSG00000100417	PMM1	chr22	-	41584280	41584372	41583958	41584058	41584526	41584603	972	172343384	13,4,9	225170187	12,9,14	241	149	0.0102115	0.0764386	0.891,0.981,0.963	0.921,0.921,0.892	0.034
973	ENSG00000100417	PMM1	chr22	-	41586075	41586193	41584005	41584603	41589051	41589163	973	136195218	0,0,0	130109100	2,0,1	267	149	1	1	1.0,1.0,1.0	0.973,1.0,0.982	0.015
974	ENSG00000100417	PMM1	chr22	-	41586075	41586193	41584005	41584603	41589718	41589818	974	145267256	4,2,6	178142136	2,2,0	267	149	0.0624216	0.330527	0.953,0.987,0.96	0.98,0.975,1.0	-0.018
975	ENSG00000100417	PMM1	chr22	-	41586296	41586430	41586075	41586193	41589718	41589796	975	0,0,0	20,78,59	0,2,0	71,44,48	283	149	1	1	0.0,0.0,0.0	0.0,0.023,0.0	-0.008
976	ENSG00000100417	PMM1	chr22	-	41589051	41589163	41584526	41584603	41589718	41589847	976	0,0,5	4,2,6	10,0,5	2,2,0	261	149	0.0197845	0.130773	0.0,0.0,0.322	0.741,0.0,1.0	-0.473
977	ENSG00000100417	PMM1	chr22	-	41589051	41589163	41586075	41586193	41589718	41589847	977	11,6,26	20,78,59	30,11,15	71,44,48	261	149	0.457167	1	0.239,0.042,0.201	0.194,0.125,0.151	0.004
978	ENSG00000100413	POLR3H	chr22	-	41530686	41530888	41525798	41529336	41540698	41540795	978	256691800	2,4,5	699503519	6,1,0	351	149	0.728554	1	0.982,0.987,0.985	0.98,0.995,1.0	-0.007
979	ENSG00000100413	POLR3H	chr22	-	41532093	41532157	41530686	41530888	41540698	41540795	979	56187216	0,9,0	213179152	0,4,0	213	149	0.16234	0.697488	1.0,0.936,1.0	1.0,0.969,1.0	-0.011
980	ENSG00000100413	POLR3H	chr22	-	41532603	41532745	41532093	41532157	41540698	41540795	980	298267322	4,6,11	483467430	4,18,14	291	149	0.613099	1	0.974,0.958,0.937	0.984,0.93,0.94	0.005
981	ENSG00000100413	POLR3H	chr22	-	41532658	41532745	41532093	41532157	41540698	41540795	981	620711899	4,6,11	616631620	4,18,14	236	149	0.00899037	0.0689098	0.99,0.987,0.981	0.99,0.957,0.965	0.015
982	ENSG00000100413	POLR3H	chr22	-	41533521	41533687	41532658	41532745	41540698	41540795	982	10,34,52	369332451	26,37,19	404447401	315	149	0.192519	0.795384	0.013,0.046,0.052	0.03,0.038,0.022	0.007
983	ENSG00000100413	POLR3H	chr22	-	41540698	41540795	41532093	41532157	41543990	41544121	983	337394381	0,0,0	313378312	2,0,0	246	149	1	1	1.0,1.0,1.0	0.99,1.0,1.0	0.003
984	ENSG00000100413	POLR3H	chr22	-	41540698	41540795	41532603	41532745	41543990	41544121	984	699718816	0,2,0	713803696	1,0,0	246	149	1	1	1.0,0.995,1.0	0.998,1.0,1.0	-0.001
985	ENSG00000100413	POLR3H	chr22	-	41543990	41544121	41539142	41540795	41544510	41544606	985	397470474	0,0,2	416507394	0,0,0	280	149	1	1	1.0,1.0,0.992	1.0,1.0,1.0	-0.003
986	ENSG00000100401	RANGAP1	chr22	-	41249329	41249451	41245610	41246672	41249728	41249817	986	76117102164	0,0,0	217715031669	4,3,1	271	149	1	1	1.0,1.0,1.0	0.997,0.996,0.999	0.003
987	ENSG00000100401	RANGAP1	chr22	-	41249728	41249817	41245610	41246672	41251006	41251109	987	531748912	0,0,0	847808750	0,2,0	238	149	1	1	1.0,1.0,1.0	1.0,0.996,1.0	0.001
988	ENSG00000100401	RANGAP1	chr22	-	41252871	41252991	41251006	41251109	41254307	41254494	988	98324722954	2,3,0	288020052070	2,0,3	269	149	1	1	0.996,0.998,1.0	0.999,1.0,0.997	-0.001
989	ENSG00000100401	RANGAP1	chr22	-	41256710	41256824	41256190	41256290	41257947	41258106	989	89514311649	1,3,2	175514261279	15,13,7	263	149	0.285566	1	0.998,0.996,0.998	0.985,0.984,0.99	0.011
990	ENSG00000100401	RANGAP1	chr22	-	41257947	41258106	41256710	41256824	41261445	41261580	990	112122012576	0,2,0	261519881859	0,0,0	308	149	1	1	1.0,0.998,1.0	1.0,1.0,1.0	-0.001
991	ENSG00000100401	RANGAP1	chr22	-	41261445	41261580	41257947	41258106	41264663	41264843	991	96318502317	4,16,8	241117221602	25,12,9	284	149	0.141944	0.629754	0.992,0.984,0.993	0.981,0.987,0.989	0.004
992	ENSG00000100401	RANGAP1	chr22	-	41261445	41261580	41257947	41258106	41268096	41268156	992	66412901529	0,0,2	148911701061	0,0,1	284	149	1	1	1.0,1.0,0.998	1.0,1.0,0.998	0
993	ENSG00000100401	RANGAP1	chr22	-	41264663	41264843	41257947	41258106	41268096	41268156	993	60312841440	0,0,2	152210241076	0,0,1	329	149	1	1	1.0,1.0,0.997	1.0,1.0,0.998	0
994	ENSG00000100401	RANGAP1	chr22	-	41264663	41264843	41261445	41261580	41268096	41268156	994	90018432240	2,15,20	243715741613	18,10,5	329	149	0.382921	1	0.995,0.982,0.981	0.984,0.986,0.993	-0.002
995	ENSG00000100401	RANGAP1	chr22	-	41268096	41268156	41264663	41264843	41274599	41274660	995	79715761814	0,0,0	180013161310	0,0,2	209	149	1	1	1.0,1.0,1.0	1.0,1.0,0.998	0.001
996	ENSG00000100401	RANGAP1	chr22	-	41274599	41274727	41268096	41268156	41280932	41281082	996	165223892881	0,0,0	279124972165	5,0,10	277	149	1	1	1.0,1.0,1.0	0.997,1.0,0.991	0.004
997	ENSG00000100401	RANGAP1	chr22	-	41280932	41281082	41274599	41274727	41285985	41286251	997	122614461777	0,0,0	183617201353	0,0,2	299	149	1	1	1.0,1.0,1.0	1.0,1.0,0.997	0.001
998	ENSG00000100401	RANGAP1	chr22	-	41284900	41285153	41280932	41281082	41285362	41285905	998	76113117	2,5,1	61,65,51	2,5,4	402	149	0.0714318	0.367862	0.934,0.893,0.977	0.919,0.828,0.825	0.077
999	ENSG00000100401	RANGAP1	chr22	-	41284900	41285153	41280932	41281082	41285543	41285965	999	76115118	9,28,27	61,67,51	26,18,9	402	149	0.220658	0.882709	0.758,0.604,0.618	0.465,0.58,0.677	0.086
1000	ENSG00000100401	RANGAP1	chr22	-	41284900	41285153	41280932	41281082	41285985	41286251	1000	76120119	18,57,66	67,65,51	134,64,46	402	149	5.96348e-06	0.000138871	0.61,0.438,0.401	0.156,0.273,0.291	0.243
1001	ENSG00000235513	L3MBTL2-AS1	chr22	-	41213629	41214703	41207591	41209951	41217031	41217910	1001	75,68,65	0,1,0	69,79,69	0,0,0	1223	149	1	1	1.0,0.892,1.0	1.0,1.0,1.0	-0.036
1002	ENSG00000235513	L3MBTL2-AS1	chr22	-	41213795	41214703	41208551	41209951	41217031	41217310	1002	62,61,53	0,1,0	52,58,62	0,0,0	1057	149	1	1	1.0,0.896,1.0	1.0,1.0,1.0	-0.035
1006	ENSG00000100395	L3MBTL2	chr22	+	41206006	41206125	41205301	41205386	41209695	41209933	1006	18,0,7	276301276	4,2,3	282239200	268	149	0.157122	0.680703	0.035,0.0,0.014	0.008,0.005,0.008	0.009
1007	ENSG00000100395	L3MBTL2	chr22	+	41208314	41208457	41205311	41205386	41209695	41210008	1007	0,2,5	276301276	0,0,0	282239200	292	149	1	1	0.0,0.003,0.009	0.0,0.0,0.0	0.004
1008	ENSG00000100395	L3MBTL2	chr22	+	41213850	41214026	41209695	41209933	41216138	41216262	1008	290274341	3,8,16	326284214	8,13,10	325	149	0.409053	1	0.978,0.94,0.907	0.949,0.909,0.908	0.02
1009	ENSG00000100395	L3MBTL2	chr22	+	41213850	41214026	41209695	41209933	41219418	41219536	1009	40,23,32	0,0,1	26,29,38	0,0,0	325	149	1	1	1.0,1.0,0.936	1.0,1.0,1.0	-0.021
1010	ENSG00000100395	L3MBTL2	chr22	+	41213892	41214026	41209695	41209933	41216138	41216262	1010	390487612	3,8,16	496453350	8,13,10	283	149	0.325075	1	0.986,0.97,0.953	0.97,0.948,0.949	0.014
1011	ENSG00000100395	L3MBTL2	chr22	+	41213892	41214026	41209695	41209933	41219418	41219536	1011	138227283	0,0,1	188185163	0,0,0	283	149	1	1	1.0,1.0,0.993	1.0,1.0,1.0	-0.002
1012	ENSG00000100395	L3MBTL2	chr22	+	41219418	41219536	41209695	41209933	41220733	41220868	1012	196245317	0,0,2	212211204	0,0,0	267	149	1	1	1.0,1.0,0.989	1.0,1.0,1.0	-0.004
1013	ENSG00000100395	L3MBTL2	chr22	+	41219418	41219536	41217122	41217202	41220733	41220868	1013	351439489	4,0,1	318360345	0,4,3	267	149	1	1	0.98,1.0,0.996	1.0,0.98,0.985	0.004
1014	ENSG00000100395	L3MBTL2	chr22	+	41220733	41220868	41217122	41219536	41221198	41221287	1014	453640716	0,0,0	565535465	0,0,2	284	149	1	1	1.0,1.0,1.0	1.0,1.0,0.992	0.003
1015	ENSG00000100395	L3MBTL2	chr22	+	41224724	41224801	41224019	41224251	41224966	41225071	1015	254433452	0,0,0	294318285	2,0,0	226	149	1	1	1.0,1.0,1.0	0.99,1.0,1.0	0.003
1016	ENSG00000100395	L3MBTL2	chr22	+	41224966	41225071	41224724	41224801	41225793	41225941	1016	430583607	0,0,0	389474374	0,0,2	254	149	1	1	1.0,1.0,1.0	1.0,1.0,0.991	0.003
1017	ENSG00000100395	L3MBTL2	chr22	+	41227574	41227679	41227088	41227323	41227803	41227869	1017	4,0,9	38,93,179	20,6,8	128,95,61	254	149	0.000776454	0.0089808	0.058,0.0,0.029	0.084,0.036,0.071	-0.035
1018	ENSG00000100395	L3MBTL2	chr22	+	41229539	41229656	41227088	41227869	41230138	41230654	1018	154330325	0,0,13	304208213	17,4,9	266	149	0.00236999	0.0228425	1.0,1.0,0.933	0.909,0.967,0.93	0.042
1019	ENSG00000100393	EP300	chr22	+	41131387	41131633	41129889	41130003	41135812	41135906	1019	711624751	0,2,0	800782856	0,3,2	395	149	1	1	1.0,0.992,1.0	1.0,0.99,0.994	0.003
1020	ENSG00000100393	EP300	chr22	+	41137652	41137790	41135812	41135906	41140139	41140257	1020	421393599	0,2,0	469577540	2,0,6	287	149	1	1	1.0,0.99,1.0	0.992,1.0,0.979	0.006
1021	ENSG00000100393	EP300	chr22	+	41140139	41140257	41137652	41137790	41141047	41141222	1021	389376517	0,0,0	437508477	0,0,2	267	149	1	1	1.0,1.0,1.0	1.0,1.0,0.993	0.002
1022	ENSG00000100393	EP300	chr22	+	41141047	41141222	41140139	41140257	41146738	41146809	1022	561558730	0,0,0	781840736	0,0,3	324	149	1	1	1.0,1.0,1.0	1.0,1.0,0.991	0.003
1023	ENSG00000100393	EP300	chr22	+	41141047	41141222	41140139	41140257	41147836	41147946	1023	291282367	0,2,0	369465388	0,0,0	324	149	1	1	1.0,0.985,1.0	1.0,1.0,1.0	-0.005
1024	ENSG00000100393	EP300	chr22	+	41146738	41146816	41140139	41140257	41147836	41147946	1024	152178205	0,2,0	196242215	0,0,0	227	149	1	1	1.0,0.983,1.0	1.0,1.0,1.0	-0.006
1025	ENSG00000100393	EP300	chr22	+	41146738	41146816	41141047	41141222	41147836	41147946	1025	451472592	29,18,24	637672589	30,55,29	227	149	0.150643	0.659442	0.911,0.945,0.942	0.933,0.889,0.93	0.015
1026	ENSG00000100393	EP300	chr22	+	41149760	41150198	41149037	41149175	41151832	41152012	1026	7339411143	0,0,0	123411321059	6,0,0	587	149	1	1	1.0,1.0,1.0	0.981,1.0,1.0	0.006
1027	ENSG00000100393	EP300	chr22	+	41160641	41160722	41158411	41158500	41162722	41162779	1027	326309450	0,3,0	393524393	0,0,0	230	149	1	1	1.0,0.985,1.0	1.0,1.0,1.0	-0.005
1028	ENSG00000100393	EP300	chr22	+	41164052	41164130	41162722	41162779	41166598	41166666	1028	378290420	0,0,0	415484372	0,0,4	227	149	1	1	1.0,1.0,1.0	1.0,1.0,0.984	0.005
1029	ENSG00000100393	EP300	chr22	+	41166598	41166666	41164052	41164130	41168448	41168599	1029	374279403	0,4,0	437433377	0,0,1	217	149	1	1	1.0,0.98,1.0	1.0,1.0,0.996	-0.005
1030	ENSG00000100393	EP300	chr22	+	41168448	41168599	41166598	41166666	41168720	41168867	1030	525488574	2,0,0	618600682	0,0,0	300	149	1	1	0.992,1.0,1.0	1.0,1.0,1.0	-0.003
1031	ENSG00000100393	EP300	chr22	+	41170405	41170571	41169502	41169616	41172498	41172663	1031	375455455	0,0,0	394514417	0,2,0	315	149	1	1	1.0,1.0,1.0	1.0,0.992,1.0	0.003
1032	ENSG00000100387	RBX1	chr22	+	40953554	40953633	40951346	40951476	40964046	40964117	1032	255129833446	62,69,55	340133533179	143165135	228	149	1.27929e-10	8.33088e-09	0.964,0.966,0.976	0.94,0.93,0.939	0.032
1033	ENSG00000100387	RBX1	chr22	+	40953554	40953633	40951346	40951476	40967798	40967884	1033	6179871016	38,26,50	118410981036	164182153	228	149	0	0	0.914,0.961,0.93	0.825,0.798,0.816	0.122
1034	ENSG00000100387	RBX1	chr22	+	40953554	40953633	40951346	40951476	40972475	40973309	1034	6029781000	0,2,0	11671068999	7,7,0	228	149	1	1	1.0,0.997,1.0	0.991,0.99,1.0	0.005
1035	ENSG00000100387	RBX1	chr22	+	40964046	40964117	40951377	40951476	40967798	40967884	1035	130811901498	38,26,50	144215171473	164182153	220	149	0	0	0.959,0.969,0.953	0.856,0.85,0.867	0.103
1036	ENSG00000100387	RBX1	chr22	+	40964046	40964117	40951377	40951476	40972475	40973309	1036	38,35,31	0,2,0	103,121,72	7,7,0	220	149	0.00487759	0.0418653	1.0,0.922,1.0	0.909,0.921,1.0	0.031
1037	ENSG00000100387	RBX1	chr22	+	40964046	40964117	40953554	40953633	40967798	40967884	1037	320431243892	15,14,19	352136143496	24,33,47	220	149	0.0159466	0.109819	0.993,0.993,0.993	0.99,0.987,0.981	0.007
1038	ENSG00000100387	RBX1	chr22	+	40964046	40964117	40953554	40953633	40972475	40973309	1038	95011571252	0,5,3	122912561158	7,3,9	220	149	1	1	1.0,0.994,0.996	0.992,0.996,0.989	0.004
1039	ENSG00000100387	RBX1	chr22	+	40967798	40967884	40951377	40951476	40972475	40973309	1039	1057819906	0,2,0	118513061109	7,7,0	235	149	1	1	1.0,0.996,1.0	0.991,0.992,1.0	0.004
1040	ENSG00000100387	RBX1	chr22	+	40967798	40967884	40953554	40953633	40972475	40973309	1040	1033808877	0,5,3	104511571003	7,3,9	235	149	1	1	1.0,0.99,0.995	0.99,0.996,0.986	0.004
1041	ENSG00000100387	RBX1	chr22	+	40967798	40967884	40964046	40964117	40972475	40973309	1041	335228603571	22,41,36	343436153413	60,77,43	235	149	0.000375821	0.00487054	0.99,0.978,0.984	0.973,0.967,0.981	0.01
1042	ENSG00000196236	XPNPEP3	chr22	+	40860677	40860793	40857096	40857245	40861617	40862770	1042	5,6,15	10,16,21	4,0,3	12,34,16	265	149	0.000142983	0.00213754	0.219,0.174,0.287	0.158,0.0,0.095	0.142
1043	ENSG00000196236	XPNPEP3	chr22	+	40868998	40869115	40857076	40857245	40881769	40881924	1043	307314467	0,0,0	563579586	5,0,0	266	149	1	1	1.0,1.0,1.0	0.984,1.0,1.0	0.005
1044	ENSG00000196236	XPNPEP3	chr22	+	40870047	40870139	40868998	40869115	40881769	40882177	1044	61,48,57	187175246	4,27,23	333368312	241	149	0	0	0.168,0.145,0.125	0.007,0.043,0.044	0.115
1045	ENSG00000196236	XPNPEP3	chr22	+	40870047	40870139	40868998	40869115	40886312	40886515	1045	48,33,30	9,11,14	4,12,7	16,29,27	241	149	3.41838e-13	3.52482e-11	0.767,0.65,0.57	0.134,0.204,0.138	0.504
1046	ENSG00000196236	XPNPEP3	chr22	+	40881769	40882177	40868998	40869115	40886312	40886515	1046	7587641098	9,11,14	118612381178	16,29,27	557	149	0.0371728	0.218107	0.958,0.949,0.955	0.952,0.919,0.921	0.023
1047	ENSG00000196236	XPNPEP3	chr22	+	40881769	40882177	40870047	40870139	40886312	40886515	1047	584608880	0,4,1	853887883	0,0,0	557	149	1	1	1.0,0.976,0.996	1.0,1.0,1.0	-0.009
1048	ENSG00000196236	XPNPEP3	chr22	+	40886312	40886515	40881769	40882177	40907586	40907649	1048	498522640	0,0,0	615731751	2,0,0	352	149	1	1	1.0,1.0,1.0	0.992,1.0,1.0	0.003
1049	ENSG00000196236	XPNPEP3	chr22	+	40907586	40907649	40886312	40886515	40909121	40909235	1049	310256317	9,2,3	321358388	3,6,0	212	149	0.146218	0.643922	0.96,0.989,0.987	0.987,0.977,1.0	-0.009
1050	ENSG00000196236	XPNPEP3	chr22	+	40907586	40907649	40886312	40886515	40914238	40914324	1050	128111121	0,0,2	113126156	2,0,6	212	149	0.273475	1	1.0,1.0,0.977	0.975,1.0,0.948	0.018
1051	ENSG00000196236	XPNPEP3	chr22	+	40909121	40909235	40886312	40886515	40914238	40914324	1051	111107143	0,0,2	151201160	2,0,6	263	149	0.283068	1	1.0,1.0,0.976	0.977,1.0,0.938	0.02
1052	ENSG00000196236	XPNPEP3	chr22	+	40909121	40909235	40907586	40907649	40914238	40914324	1052	284252338	0,0,0	362429395	2,0,0	263	149	1	1	1.0,1.0,1.0	0.99,1.0,1.0	0.003
1053	ENSG00000196236	XPNPEP3	chr22	+	40914238	40914324	40909121	40909235	40922332	40922513	1053	257290362	0,0,0	403503437	0,2,1	235	149	1	1	1.0,1.0,1.0	1.0,0.994,0.996	0.003
1054	ENSG00000196236	XPNPEP3	chr22	+	40922332	40922513	40914238	40914324	40924361	40924482	1054	412543566	4,5,8	724831702	5,11,22	330	149	0.108181	0.50976	0.979,0.98,0.97	0.985,0.972,0.935	0.012
1055	ENSG00000196236	XPNPEP3	chr22	+	40924361	40924482	40914238	40914324	40926268	40927505	1055	197172266	0,0,1	236266267	0,0,0	270	149	1	1	1.0,1.0,0.993	1.0,1.0,1.0	-0.002
1056	ENSG00000100372	SLC25A17	chr22	-	40773936	40774019	40769629	40770981	40777039	40777135	1056	425362442	1,4,6	320394375	4,10,9	232	149	0.011976	0.0871102	0.996,0.983,0.979	0.981,0.962,0.964	0.017
1057	ENSG00000100372	SLC25A17	chr22	-	40776189	40776308	40773936	40774019	40777039	40777135	1057	12,0,2	235220274	0,0,0	201252200	268	149	0.803822	1	0.028,0.0,0.004	0.0,0.0,0.0	0.011
1058	ENSG00000100372	SLC25A17	chr22	-	40779757	40779894	40779008	40779125	40792524	40792676	1058	0,4,4	185124231	0,0,2	147157131	286	149	1	1	0.0,0.017,0.009	0.0,0.0,0.008	0.006
1059	ENSG00000100372	SLC25A17	chr22	-	40779757	40779894	40779008	40779125	40794513	40794580	1059	0,6,4	6,0,2	0,0,2	2,4,4	286	149	0.00187359	0.0187885	0.0,1.0,0.51	0.0,0.0,0.207	0.434
1060	ENSG00000100372	SLC25A17	chr22	-	40784512	40784604	40779008	40779125	40792524	40792676	1060	3,0,2	185124231	0,2,0	147157131	241	149	1	1	0.01,0.0,0.005	0.0,0.008,0.0	0.002
1061	ENSG00000100372	SLC25A17	chr22	-	40784512	40784604	40779008	40779125	40794513	40794580	1061	2,0,3	6,0,2	0,2,0	2,4,4	241	149	1	1	0.171,NA,0.481	0.0,0.236,0.0	0.247
1062	ENSG00000100372	SLC25A17	chr22	-	40792524	40792595	40779008	40779125	40797283	40797336	1062	124,97,179	0,2,0	122121109	0,0,0	220	149	1	1	1.0,0.97,1.0	1.0,1.0,1.0	-0.01
1063	ENSG00000100372	SLC25A17	chr22	-	40792524	40792676	40779008	40779125	40794513	40794580	1063	397253456	6,0,2	305303286	2,4,4	301	149	0.355684	1	0.97,1.0,0.991	0.987,0.974,0.973	0.009
1064	ENSG00000100372	SLC25A17	chr22	-	40792524	40792676	40779008	40779125	40799022	40799040	1064	212135260	11,6,4	165174142	0,9,4	301	149	0.423279	1	0.905,0.918,0.97	1.0,0.905,0.946	-0.019
1065	ENSG00000100372	SLC25A17	chr22	-	40792524	40792676	40779008	40779125	40819194	40819350	1065	212135258	0,4,8	163172142	29,12,7	301	149	5.45979e-07	1.69034e-05	1.0,0.944,0.941	0.736,0.876,0.909	0.121
1066	ENSG00000100372	SLC25A17	chr22	-	40792524	40792676	40779757	40779894	40794513	40794580	1066	212129227	0,2,0	158146155	0,0,0	301	149	1	1	1.0,0.97,1.0	1.0,1.0,1.0	-0.01
1067	ENSG00000100372	SLC25A17	chr22	-	40792524	40792676	40784512	40784604	40794513	40794580	1067	213129227	0,0,1	158146155	0,0,0	301	149	1	1	1.0,1.0,0.991	1.0,1.0,1.0	-0.003
1068	ENSG00000100372	SLC25A17	chr22	-	40794513	40794580	40779008	40779125	40797283	40797336	1068	6,1,6	0,2,0	3,3,2	0,0,0	216	149	0.502086	1	1.0,0.256,1.0	1.0,1.0,1.0	-0.248
1069	ENSG00000100372	SLC25A17	chr22	-	40794513	40794580	40779008	40779125	40799022	40799040	1069	37,33,34	11,6,4	39,46,51	0,9,4	216	149	0.0488121	0.271967	0.699,0.791,0.854	1.0,0.779,0.898	-0.111
1070	ENSG00000100372	SLC25A17	chr22	-	40794513	40794580	40779008	40779125	40819194	40819326	1070	6,0,4	0,4,8	2,3,2	29,12,7	216	149	0.112735	0.526948	1.0,0.0,0.256	0.045,0.147,0.165	0.3
1071	ENSG00000100372	SLC25A17	chr22	-	40794513	40794580	40792524	40792676	40797253	40797336	1071	143,76,146	0,0,0	101,94,105	2,0,0	216	149	1	1	1.0,1.0,1.0	0.972,1.0,1.0	0.009
1072	ENSG00000100372	SLC25A17	chr22	-	40794513	40794580	40792524	40792676	40799022	40799040	1072	208149229	0,0,2	177170186	2,2,0	216	149	1	1	1.0,1.0,0.987	0.984,0.983,1.0	0.007
1074	ENSG00000100372	SLC25A17	chr22	-	40797253	40797336	40792524	40792676	40799022	40799083	1074	0,9,2	0,0,2	5,0,0	2,2,0	232	149	1	1	NA,1.0,0.391	0.616,0.0,NA	0.388
1075	ENSG00000100372	SLC25A17	chr22	-	40797253	40797336	40794513	40794580	40799022	40799083	1075	0,9,2	67,75,84	3,1,1	76,76,84	232	149	0.0759719	0.385984	0.0,0.072,0.015	0.025,0.008,0.008	0.015
1076	ENSG00000100372	SLC25A17	chr22	-	40797283	40797336	40779008	40779125	40799022	40799083	1076	0,10,2	11,6,4	3,0,0	0,9,4	202	149	0.160021	0.689961	0.0,0.551,0.269	1.0,0.0,0.0	-0.06
1077	ENSG00000100372	SLC25A17	chr22	-	40797283	40797336	40794513	40794580	40799022	40799083	1077	8,11,7	67,75,84	4,1,4	76,76,84	202	149	0.00140832	0.0147791	0.081,0.098,0.058	0.037,0.01,0.034	0.052
1079	ENSG00000100372	SLC25A17	chr22	-	40799022	40799040	40794513	40794580	40819194	40819316	1079	10,7,13	0,0,2	11,8,8	1,2,0	167	149	0.829141	1	1.0,1.0,0.853	0.908,0.781,1.0	0.055
1080	ENSG00000100372	SLC25A17	chr22	-	40799022	40799083	40779008	40779125	40819194	40819326	1080	19,73,59	0,4,8	76,44,49	29,12,7	210	149	0.000269912	0.00367108	1.0,0.928,0.84	0.65,0.722,0.832	0.188
1082	ENSG00000100372	SLC25A17	chr22	-	40799022	40799083	40794513	40794580	40819194	40819326	1082	73138139	0,0,2	150109125	1,2,0	210	149	1	1	1.0,1.0,0.98	0.991,0.975,1.0	0.005
1084	ENSG00000100372	SLC25A17	chr22	-	40817202	40817377	40799022	40799083	40819194	40819338	1084	1,2,4	36,111,92	6,7,3	113,81,93	324	149	0.0811938	0.406971	0.013,0.008,0.02	0.024,0.038,0.015	-0.012
1085	ENSG00000196588	MRTFA	chr22	-	40423535	40423685	40420846	40421100	40424205	40424381	1085	145183273	12,11,18	385293330	20,8,11	299	149	0.0216176	0.140482	0.858,0.892,0.883	0.906,0.948,0.937	-0.053
1086	ENSG00000196588	MRTFA	chr22	-	40424205	40424381	40420846	40421100	40429605	40429767	1086	127203215	0,0,3	262267219	0,0,0	325	149	1	1	1.0,1.0,0.97	1.0,1.0,1.0	-0.01
1087	ENSG00000196588	MRTFA	chr22	-	40463220	40463286	40435498	40435554	40552105	40552367	1087	140168198	0,6,3	299286265	8,6,3	215	149	0.548417	1	1.0,0.951,0.979	0.963,0.971,0.984	0.004
1089	ENSG00000196588	MRTFA	chr22	-	40594673	40594735	40552105	40552367	40636477	40636685	1089	31,22,32	0,2,2	60,29,42	7,1,2	211	149	0.134851	0.604649	1.0,0.886,0.919	0.858,0.953,0.937	0.019
1091	ENSG00000284431	AL022238.4	chr22	+	40348396	40348646	40346528	40346711	40349831	40350035	1091	6,12,4	112015141736	9,9,16	124512541200	399	149	1	1	0.002,0.003,0.001	0.003,0.003,0.005	-0.002
1092	ENSG00000284431	AL022238.4	chr22	+	40349831	40350035	40346528	40346711	40358863	40359035	1092	232226913159	8,0,0	211822992186	2,2,8	353	149	1	1	0.992,1.0,1.0	0.998,0.998,0.991	0.002
1093	ENSG00000284431	AL022238.4	chr22	+	40360401	40360492	40359259	40359306	40364275	40364365	1093	151214381562	0,0,0	118712661090	0,1,0	240	149	1	1	1.0,1.0,1.0	1.0,0.999,1.0	0
1094	ENSG00000284431	AL022238.4	chr22	+	40361487	40361635	40361272	40361342	40362980	40363071	1094	374938034951	0,0,0	311730483041	5,1,12	297	149	1	1	1.0,1.0,1.0	0.997,0.999,0.992	0.004
1095	ENSG00000284431	AL022238.4	chr22	+	40362980	40363071	40359259	40359306	40364275	40364365	1095	10739931126	0,0,0	758799768	0,1,0	240	149	1	1	1.0,1.0,1.0	1.0,0.998,1.0	0.001
1096	ENSG00000239900	ADSL	chr22	+	40364879	40365056	40364275	40364365	40366435	40366489	1096	373437884330	39,22,58	286128952677	86,72,68	326	149	7.00995e-13	6.79849e-11	0.978,0.987,0.972	0.938,0.948,0.947	0.035
1097	ENSG00000100359	SGSM3	chr22	+	40401592	40401675	40400695	40400813	40402138	40402205	1097	342494505	138106126	218210192	79,57,45	232	149	0.843681	1	0.614,0.75,0.72	0.639,0.703,0.733	0.003
1098	ENSG00000284431	AL022238.4	chr22	+	40402138	40402205	40400695	40400813	40404246	40404455	1098	259295358	0,6,4	176104117	2,0,4	216	149	0.782216	1	1.0,0.971,0.984	0.984,1.0,0.953	0.006
1099	ENSG00000284431	AL022238.4	chr22	+	40405140	40405284	40404556	40404664	40405648	40405844	1099	54215238	2,8,9	116,91,65	9,0,0	293	149	0.484455	1	0.932,0.932,0.931	0.868,1.0,1.0	-0.024
1100	ENSG00000284431	AL022238.4	chr22	+	40407788	40407843	40407412	40407568	40408070	40408120	1100	79116191	0,3,0	78,56,40	0,0,0	204	149	1	1	1.0,0.966,1.0	1.0,1.0,1.0	-0.011
1101	ENSG00000284431	AL022238.4	chr22	+	40408276	40408429	40408070	40408120	40408626	40408697	1101	170361527	0,0,5	199155140	0,1,0	302	149	1	1	1.0,1.0,0.981	1.0,0.987,1.0	-0.002
1104	ENSG00000187051	RPS19BP1	chr22	-	39530463	39530554	39529819	39529917	39532394	39532523	1104	6,51,53	5599431032	53,23,22	973841746	240	149	0.513209	1	0.007,0.032,0.031	0.033,0.017,0.018	0.001
1105	ENSG00000100335	MIEF1	chr22	+	39503041	39503237	39502210	39502437	39503695	39503862	1105	0,8,2	0,5,6	5,1,1	8,1,2	345	149	1	1	NA,0.409,0.126	0.213,0.302,0.178	0.036
1106	ENSG00000100335	MIEF1	chr22	+	39503695	39503877	39502251	39502437	39504202	39504302	1106	2,11,12	0,36,39	14,1,6	57,2,32	331	149	0.352013	1	1.0,0.121,0.122	0.1,0.184,0.078	0.294
1107	ENSG00000100335	MIEF1	chr22	+	39509337	39509571	39504202	39504534	39511287	39511422	1107	34,94,97	329344330	36,42,42	411361365	383	149	3.13441e-07	1.03138e-05	0.039,0.096,0.103	0.033,0.043,0.043	0.04
1108	ENSG00000100335	MIEF1	chr22	+	39509421	39509571	39504202	39504534	39511287	39511438	1108	41,99,98	329344330	29,47,20	411361365	299	149	5.40901e-12	4.50396e-10	0.058,0.125,0.129	0.034,0.061,0.027	0.063
1109	ENSG00000100335	MIEF1	chr22	+	39511287	39511438	39504202	39504534	39511848	39512026	1109	404529572	6,0,10	730512521	2,2,2	300	149	0.0856085	0.424177	0.971,1.0,0.966	0.995,0.992,0.992	-0.014
1110	ENSG00000100324	TAB1	chr22	+	39417710	39417849	39416790	39416877	39418731	39418845	1110	258288362	0,0,0	172173189	0,2,2	288	149	1	1	1.0,1.0,1.0	1.0,0.978,0.98	0.014
1111	ENSG00000100307	CBX7	chr22	-	39134400	39134473	39133583	39134048	39138635	39138702	1111	14,2,6	0,0,0	2,0,0	0,2,0	222	149	1	1	1.0,1.0,1.0	1.0,0.0,NA	0.5
1112	ENSG00000100307	CBX7	chr22	-	39134400	39134752	39130771	39134048	39138635	39138702	1112	25,35,54	0,0,0	30,12,6	0,2,0	501	149	1	1	1.0,1.0,1.0	1.0,0.641,1.0	0.12
1113	ENSG00000100307	CBX7	chr22	-	39138635	39138702	39120166	39120573	39149788	39149832	1113	0,0,1	0,0,0	0,0,0	0,0,4	216	149	1	1	NA,NA,1.0	NA,NA,0.0	1
1114	ENSG00000100307	CBX7	chr22	-	39138635	39138702	39134400	39134752	39141370	39141436	1114	68,73,86	0,0,1	38,9,16	0,0,0	216	149	1	1	1.0,1.0,0.983	1.0,1.0,1.0	-0.006
1116	ENSG00000284554	AL022318.4	chr22	+	39022821	39023014	39014362	39014379	39029362	39029519	1116	4,8,9	0,0,0	3,2,7	0,1,0	342	149	1	1	1.0,1.0,1.0	1.0,0.466,1.0	0.178
1117	ENSG00000284554	AL022318.4	chr22	+	39025069	39025349	39022821	39023014	39025556	39025671	1117	22,42,20	0,0,0	14,6,25	2,0,0	429	149	1	1	1.0,1.0,1.0	0.709,1.0,1.0	0.097
1118	ENSG00000284554	AL022318.4	chr22	+	39025069	39025349	39022821	39023014	39029362	39029519	1118	18,26,17	0,0,1	14,7,15	1,0,4	429	149	0.00700303	0.05631	1.0,1.0,0.855	0.829,1.0,0.566	0.153
1119	ENSG00000284554	AL022318.4	chr22	+	39025556	39025671	39022821	39023014	39029362	39029519	1119	2,6,7	0,0,1	6,9,8	1,0,4	264	149	0.00951625	0.0721074	1.0,1.0,0.798	0.772,1.0,0.53	0.165
1120	ENSG00000284554	AL022318.4	chr22	+	39025556	39025671	39025069	39025349	39029362	39029519	1120	6,22,11	0,0,1	5,9,18	1,1,0	264	149	1	1	1.0,1.0,0.861	0.738,0.836,1.0	0.096
1121	ENSG00000284554	AL022318.4	chr22	+	39029362	39029519	39022821	39023014	39031693	39031973	1121	22,11,25	0,0,0	8,3,11	4,0,2	306	149	0.000281517	0.00380086	1.0,1.0,1.0	0.493,1.0,0.728	0.26
1122	ENSG00000244509	APOBEC3C	chr22	+	39015594	39015751	39014256	39014379	39017765	39018045	1122	8969791120	7,4,6	149916831515	23,36,18	306	149	1.10728e-05	0.000237969	0.984,0.992,0.989	0.969,0.958,0.976	0.021
1123	ENSG00000183741	CBX6	chr22	-	38871901	38871945	38871691	38871757	38872121	38872216	1123	390696639	4,19,14	717565527	24,21,28	193	149	0.00213129	0.0209167	0.987,0.966,0.972	0.958,0.954,0.936	0.026
1124	ENSG00000100242	SUN2	chr22	-	38749765	38749859	38748712	38748783	38750224	38750314	1124	80250303	4,2,0	271146150	5,0,0	243	149	0.799268	1	0.925,0.987,1.0	0.971,1.0,1.0	-0.02
1125	ENSG00000100242	SUN2	chr22	-	38750897	38751035	38750224	38750320	38751209	38751373	1125	38133147	0,5,6	207,95,102	4,4,0	287	149	0.291411	1	1.0,0.932,0.927	0.964,0.925,1.0	-0.01
1126	ENSG00000100242	SUN2	chr22	-	38754641	38754690	38752506	38752665	38755271	38755429	1126	10,22,18	0,0,0	33,22,11	7,0,0	198	149	0.00453644	0.0393925	1.0,1.0,1.0	0.78,1.0,1.0	0.073
1127	ENSG00000100242	SUN2	chr22	-	38754641	38754690	38752506	38752665	38755762	38756000	1127	10,22,20	1,4,12	33,22,11	26,1,0	198	149	0.426697	1	0.883,0.805,0.556	0.489,0.943,1.0	-0.063
1128	ENSG00000100242	SUN2	chr22	-	38754641	38754706	38752506	38752665	38755271	38755528	1128	14,29,20	0,0,0	40,41,15	7,0,0	214	149	0.00975654	0.0736143	1.0,1.0,1.0	0.799,1.0,1.0	0.067
1129	ENSG00000100242	SUN2	chr22	-	38754641	38754706	38752506	38752665	38755762	38756000	1129	14,37,31	1,4,12	47,41,16	26,1,0	214	149	0.4826	1	0.907,0.866,0.643	0.557,0.966,1.0	-0.036
1130	ENSG00000100226	GTPBP1	chr22	+	38708844	38708956	38705943	38706147	38715906	38715962	1130	195258240	4,11,5	384361311	4,6,4	261	149	0.0303783	0.185187	0.965,0.931,0.965	0.982,0.972,0.978	-0.024
1131	ENSG00000100226	GTPBP1	chr22	+	38721741	38721865	38716651	38717000	38724296	38724411	1131	444428607	0,0,0	620697588	0,1,0	273	149	1	1	1.0,1.0,1.0	1.0,0.997,1.0	0.001
1132	ENSG00000100226	GTPBP1	chr22	+	38726257	38726440	38726005	38726150	38727982	38728161	1132	301424395	0,0,0	592522469	0,1,0	332	149	1	1	1.0,1.0,1.0	1.0,0.996,1.0	0.001
1133	ENSG00000100226	GTPBP1	chr22	+	38727212	38727348	38726257	38726440	38727982	38728161	1133	293443540	0,4,3	647480496	38,14,11	285	149	2.55114e-10	1.56216e-08	1.0,0.983,0.989	0.899,0.947,0.959	0.056
1134	ENSG00000100226	GTPBP1	chr22	+	38727982	38728161	38726257	38726440	38729461	38729662	1134	194393363	0,0,0	527397384	4,0,2	328	149	1	1	1.0,1.0,1.0	0.984,1.0,0.989	0.009
1135	ENSG00000100226	GTPBP1	chr22	+	38730611	38730659	38729461	38729662	38734149	38734232	1135	4,33,32	0,2,1	77,41,61	0,0,0	197	149	0.2473	0.960071	1.0,0.926,0.96	1.0,1.0,1.0	-0.038
1136	ENSG00000100226	GTPBP1	chr22	+	38730611	38730659	38729461	38729662	38734323	38734397	1136	4,33,34	0,0,0	77,39,59	2,0,0	197	149	1	1	1.0,1.0,1.0	0.967,1.0,1.0	0.011
1137	ENSG00000100226	GTPBP1	chr22	+	38734149	38734232	38729461	38729662	38734323	38734397	1137	11,10,11	0,0,0	0,0,10	2,0,0	232	149	1	1	1.0,1.0,1.0	0.0,NA,1.0	0.5
1138	ENSG00000100226	GTPBP1	chr22	+	38734149	38734232	38730611	38730659	38734323	38734397	1138	11,10,10	0,4,2	2,2,12	2,0,0	232	149	0.0436381	0.248567	1.0,0.616,0.763	0.391,1.0,1.0	-0.004
1139	ENSG00000100226	GTPBP1	chr22	+	38734149	38734232	38730612	38730881	38734323	38734397	1139	11,10,10	0,0,0	2,2,10	0,5,2	232	149	0.000195154	0.00278765	1.0,1.0,1.0	1.0,0.204,0.763	0.344
1140	ENSG00000100226	GTPBP1	chr22	+	38735173	38735310	38734323	38734397	38736028	38736175	1140	12,20,21	19,22,19	27,15,19	8,5,9	286	149	0.00032213	0.00426926	0.248,0.321,0.365	0.637,0.61,0.524	-0.279
1141	ENSG00000100226	GTPBP1	chr22	+	38735173	38735310	38734323	38734397	38737950	38738299	1141	12,20,21	7,2,6	26,15,16	0,2,6	286	149	0.150599	0.659362	0.472,0.839,0.646	1.0,0.796,0.581	-0.14
1142	ENSG00000100226	GTPBP1	chr22	+	38736028	38736256	38734323	38734397	38737950	38738299	1142	104171225	7,2,6	157114118	0,2,6	377	149	0.249753	0.966617	0.854,0.971,0.937	1.0,0.957,0.886	-0.027
1143	ENSG00000100221	JOSD1	chr22	-	38688934	38689129	38685542	38688001	38689295	38689424	1143	119913801630	0,0,1	138113641179	0,0,0	344	149	1	1	1.0,1.0,0.999	1.0,1.0,1.0	0
1144	ENSG00000100221	JOSD1	chr22	-	38689295	38689424	38688934	38689129	38699802	38700123	1144	8238911032	0,0,0	972927829	0,2,0	278	149	1	1	1.0,1.0,1.0	1.0,0.996,1.0	0.001
1145	ENSG00000100211	CBY1	chr22	+	38656955	38657143	38656639	38656750	38665545	38665685	1145	36,27,37	33,64,35	17,27,29	16,6,8	337	149	0.00332925	0.0304287	0.325,0.157,0.319	0.32,0.666,0.616	-0.267
1146	ENSG00000100211	CBY1	chr22	+	38656955	38657143	38656639	38656750	38668016	38668132	1146	34,44,48	102136157	21,34,39	100,86,105	337	149	0.978315	1	0.128,0.125,0.119	0.085,0.149,0.141	-0.001
1147	ENSG00000100211	CBY1	chr22	+	38656955	38657143	38656639	38656750	38670766	38670989	1147	28,25,36	0,0,2	17,29,29	0,2,2	337	149	0.320998	1	1.0,1.0,0.888	1.0,0.865,0.865	0.053
1148	ENSG00000100211	CBY1	chr22	+	38656955	38657143	38656639	38656750	38670883	38670989	1148	28,25,39	13,16,11	19,31,29	23,8,7	337	149	0.981237	1	0.488,0.409,0.611	0.268,0.631,0.647	-0.013
1149	ENSG00000100211	CBY1	chr22	+	38665545	38665685	38656650	38656750	38668016	38668132	1149	93121108	102136157	29,23,28	100,86,105	289	149	1.14454e-11	9.14759e-10	0.32,0.314,0.262	0.13,0.121,0.121	0.175
1150	ENSG00000100211	CBY1	chr22	+	38665545	38665685	38656650	38656750	38670883	38670989	1150	34,66,41	13,16,11	16,6,8	23,8,7	289	149	2.13792e-06	5.66988e-05	0.574,0.68,0.658	0.264,0.279,0.371	0.333
1151	ENSG00000100211	CBY1	chr22	+	38665545	38665685	38656955	38657143	38668016	38668132	1151	68,59,74	6,19,12	13,17,20	4,7,10	289	149	0.0275967	0.171337	0.854,0.616,0.761	0.626,0.556,0.508	0.18
1152	ENSG00000100211	CBY1	chr22	+	38665545	38665685	38656955	38657143	38670883	38670989	1152	10,4,8	0,0,3	0,0,0	2,4,0	289	149	1	1	1.0,1.0,0.579	0.0,0.0,NA	0.86
1154	ENSG00000100211	CBY1	chr22	+	38668016	38668132	38656635	38656750	38670766	38670989	1154	95131153	0,0,2	122,89,128	0,2,2	265	149	0.62367	1	1.0,1.0,0.977	1.0,0.962,0.973	0.014
1155	ENSG00000100211	CBY1	chr22	+	38668016	38668132	38656635	38656750	38670883	38670989	1155	380418460	13,16,11	248231262	23,8,7	265	149	0.0731437	0.374565	0.943,0.936,0.959	0.858,0.942,0.955	0.028
1156	ENSG00000100211	CBY1	chr22	+	38668016	38668132	38656955	38657143	38670766	38670989	1156	28,34,44	0,0,0	44,28,51	0,2,0	265	149	1	1	1.0,1.0,1.0	1.0,0.887,1.0	0.038
1157	ENSG00000100211	CBY1	chr22	+	38668016	38668132	38656955	38657143	38670883	38670989	1157	289302322	0,0,3	155153173	2,4,0	265	149	0.57691	1	1.0,1.0,0.984	0.978,0.956,1.0	0.017
1158	ENSG00000100211	CBY1	chr22	+	38668016	38668132	38665545	38665685	38670883	38670989	1158	342340378	0,0,1	163163184	0,0,0	265	149	1	1	1.0,1.0,0.995	1.0,1.0,1.0	-0.002
1159	ENSG00000100211	CBY1	chr22	+	38670766	38670989	38668016	38668132	38673158	38673413	1159	48,81,83	0,0,2	82,85,98	0,0,2	372	149	1	1	1.0,1.0,0.943	1.0,1.0,0.952	-0.003
1160	ENSG00000100211	CBY1	chr22	+	38670883	38670989	38668016	38668132	38673158	38673844	1160	266262313	0,0,2	136150159	0,0,2	255	149	1	1	1.0,1.0,0.989	1.0,1.0,0.979	0.003
1161	ENSG00000100211	CBY1	chr22	+	38671069	38671188	38670766	38670989	38673158	38673413	1161	385437568	6,14,14	339298280	8,18,8	268	149	0.121604	0.5586	0.973,0.946,0.958	0.959,0.902,0.951	0.022
1162	ENSG00000184949	FAM227A	chr22	-	38591360	38591540	38578119	38586199	38597203	38597356	1162	54,27,31	0,2,0	17,28,18	0,0,0	329	149	1	1	1.0,0.859,1.0	1.0,1.0,1.0	-0.047
1163	ENSG00000184949	FAM227A	chr22	-	38591434	38591540	38578119	38586199	38597203	38597355	1163	30,12,18	0,2,0	10,20,8	0,0,0	255	149	1	1	1.0,0.778,1.0	1.0,1.0,1.0	-0.074
1164	ENSG00000184949	FAM227A	chr22	-	38607388	38607476	38605253	38605348	38620211	38620291	1164	38,50,28	0,4,3	16,25,19	2,7,7	237	149	0.00121594	0.0130394	1.0,0.887,0.854	0.834,0.692,0.631	0.195
1165	ENSG00000184949	FAM227A	chr22	-	38607388	38607476	38605253	38605348	38623171	38623279	1165	17,22,10	2,0,0	2,7,11	0,0,0	237	149	1	1	0.842,1.0,1.0	1.0,1.0,1.0	-0.053
1167	ENSG00000184949	FAM227A	chr22	-	38620211	38620291	38605253	38605348	38623171	38623279	1167	1,7,17	2,0,0	7,19,11	0,0,0	229	149	0.489548	1	0.245,1.0,1.0	1.0,1.0,1.0	-0.252
1168	ENSG00000184949	FAM227A	chr22	-	38620211	38620291	38607388	38607476	38623171	38623279	1168	19,30,33	0,2,2	15,30,18	0,0,4	229	149	0.494061	1	1.0,0.907,0.915	1.0,1.0,0.745	0.026
1169	ENSG00000184949	FAM227A	chr22	-	38623171	38623279	38605253	38605348	38626179	38626303	1169	35,12,22	0,0,0	14,21,19	0,2,0	257	149	1	1	1.0,1.0,1.0	1.0,0.859,1.0	0.047
1170	ENSG00000184949	FAM227A	chr22	-	38626179	38626303	38623171	38623279	38628833	38628935	1170	61,29,44	2,2,2	18,30,26	0,2,0	273	149	0.0590732	0.316809	0.943,0.888,0.923	1.0,0.891,1.0	-0.046
1171	ENSG00000184949	FAM227A	chr22	-	38628237	38628342	38626179	38626303	38628833	38628935	1171	0,4,12	28,20,25	4,2,6	6,12,8	254	149	0.17582	0.741407	0.0,0.105,0.22	0.281,0.089,0.306	-0.117
1172	ENSG00000184949	FAM227A	chr22	-	38628833	38628935	38626179	38626303	38636450	38636551	1172	33,33,30	0,0,0	9,16,23	0,6,2	251	149	6.76818e-05	0.00113036	1.0,1.0,1.0	1.0,0.613,0.872	0.172
1173	ENSG00000184949	FAM227A	chr22	-	38639614	38639724	38638745	38638822	38645562	38645645	1173	32,14,43	0,2,0	17,24,15	2,1,2	259	149	0.0470656	0.264054	1.0,0.801,1.0	0.83,0.932,0.812	0.076
1174	ENSG00000184949	FAM227A	chr22	-	38639654	38639724	38638745	38638822	38645562	38645645	1174	23,14,31	0,2,0	21,10,10	2,1,2	219	149	0.0346295	0.205658	1.0,0.826,1.0	0.877,0.872,0.773	0.101
1175	ENSG00000100206	DMC1	chr22	-	38552665	38552707	38538538	38538612	38555356	38555409	1175	0,7,3	4,0,0	0,5,7	0,0,6	191	149	1	1	0.0,1.0,1.0	NA,1.0,0.476	-0.071
1176	ENSG00000100206	DMC1	chr22	-	38552665	38552707	38549361	38549997	38555356	38555409	1176	0,1,1	0,0,0	0,2,1	0,1,0	191	149	1	1	NA,1.0,1.0	NA,0.609,1.0	0.196
1177	ENSG00000100206	DMC1	chr22	-	38566589	38566736	38562286	38562369	38567582	38567627	1177	26,20,15	0,2,0	8,17,11	0,0,0	296	149	1	1	1.0,0.834,1.0	1.0,1.0,1.0	-0.055
1178	ENSG00000100201	DDX17	chr22	-	38487872	38488115	38483439	38486440	38494020	38494131	1178	169617022094	0,0,0	149414991504	2,0,0	392	149	1	1	1.0,1.0,1.0	0.996,1.0,1.0	0.001
1179	ENSG00000100201	DDX17	chr22	-	38487878	38488115	38483437	38486440	38494020	38494131	1179	202919742498	0,0,0	178117061774	2,0,0	386	149	1	1	1.0,1.0,1.0	0.997,1.0,1.0	0.001
1180	ENSG00000100201	DDX17	chr22	-	38487878	38492115	38485680	38486440	38493709	38493771	1180	121961146313980	4,0,0	605262085954	0,0,0	4386	149	1	1	0.99,1.0,1.0	1.0,1.0,1.0	-0.003
1181	ENSG00000100201	DDX17	chr22	-	38489227	38489458	38488025	38488115	38492055	38492115	1181	144272308	842762940	162112141	9141040845	380	149	2.52779e-09	1.30596e-07	0.063,0.123,0.114	0.065,0.041,0.061	0.044
1182	ENSG00000100201	DDX17	chr22	-	38493709	38493771	38483437	38486440	38494020	38494131	1182	633485564	0,0,0	540479483	2,0,0	211	149	1	1	1.0,1.0,1.0	0.995,1.0,1.0	0.002
1183	ENSG00000100201	DDX17	chr22	-	38494885	38495046	38494309	38494802	38495795	38495937	1183	320529513589	4,0,2	266227582546	2,2,4	310	149	1	1	0.997,1.0,0.999	0.998,0.998,0.997	0.001
1184	ENSG00000100201	DDX17	chr22	-	38495795	38495937	38494885	38495046	38498084	38498150	1184	291126183398	25,5,22	243124042496	7,6,5	291	149	0.488581	1	0.984,0.996,0.988	0.994,0.995,0.996	-0.006
1185	ENSG00000100201	DDX17	chr22	-	38501129	38501280	38499399	38499499	38505950	38506237	1185	150916231958	0,1,0	154715631493	0,0,0	300	149	1	1	1.0,0.999,1.0	1.0,1.0,1.0	0
1186	ENSG00000283900	TPTEP2-CSNK1E	chr22	-	38300723	38300952	38299894	38300065	38302860	38303009	1186	94320362422	0,0,2	253218761804	0,0,0	378	149	1	1	1.0,1.0,0.998	1.0,1.0,1.0	-0.001
1189	ENSG00000100139	MICALL1	chr22	+	37912350	37912492	37911951	37912000	37917706	37917795	1189	159246263	2,2,8	343268320	6,16,9	291	149	0.0300787	0.183664	0.976,0.984,0.944	0.967,0.896,0.948	0.031
1190	ENSG00000100139	MICALL1	chr22	+	37912350	37912492	37911951	37912000	37921971	37922036	1190	100101122	0,0,0	177147181	0,0,2	291	149	1	1	1.0,1.0,1.0	1.0,1.0,0.979	0.007
1191	ENSG00000100139	MICALL1	chr22	+	37917706	37917795	37911951	37912000	37921971	37922286	1191	4,0,7	0,0,0	5,10,5	0,0,2	238	149	1	1	1.0,NA,1.0	1.0,1.0,0.61	0.13
1192	ENSG00000100139	MICALL1	chr22	+	37917706	37917795	37912350	37912492	37921971	37922286	1192	57131121	0,0,0	132,88,120	0,1,0	238	149	1	1	1.0,1.0,1.0	1.0,0.982,1.0	0.006
1193	ENSG00000100139	MICALL1	chr22	+	37919035	37919178	37917706	37917795	37921971	37922286	1193	15,32,58	0,0,2	96,52,49	2,0,0	292	149	1	1	1.0,1.0,0.937	0.961,1.0,1.0	-0.008
1194	ENSG00000100139	MICALL1	chr22	+	37919035	37919178	37917706	37917795	37924659	37924717	1194	15,26,56	0,0,0	68,52,47	4,0,3	292	149	0.0100548	0.0754415	1.0,1.0,1.0	0.897,1.0,0.889	0.071
1195	ENSG00000100139	MICALL1	chr22	+	37921971	37922426	37917706	37917795	37924659	37924717	1195	8,67,96	0,0,0	149,65,72	4,0,3	604	149	0.0060417	0.0498712	1.0,1.0,1.0	0.902,1.0,0.856	0.081
1196	ENSG00000100139	MICALL1	chr22	+	37921971	37922426	37919035	37919178	37924659	37924717	1196	8,76,102	0,3,6	175,65,74	0,0,0	604	149	2.03642e-05	0.000402211	1.0,0.862,0.807	1.0,1.0,1.0	-0.11
1197	ENSG00000100139	MICALL1	chr22	+	37927410	37927820	37925846	37926043	37931798	37931933	1197	68123160	0,0,0	297178198	0,0,1	559	149	1	1	1.0,1.0,1.0	1.0,1.0,0.981	0.006
1198	ENSG00000100139	MICALL1	chr22	+	37927410	37927826	37925660	37926043	37931798	37931933	1198	106192225	0,0,0	418278272	0,0,1	565	149	1	1	1.0,1.0,1.0	1.0,1.0,0.986	0.005
1199	ENSG00000100139	MICALL1	chr22	+	37932797	37932888	37932552	37932679	37933038	37933112	1199	64143145	0,0,2	240169214	5,3,0	240	149	0.825862	1	1.0,1.0,0.978	0.968,0.972,1.0	0.013
1200	ENSG00000100139	MICALL1	chr22	+	37937745	37937792	37937079	37937194	37940708	37941533	1200	225249278	0,0,0	309342360	1,0,0	196	149	1	1	1.0,1.0,1.0	0.996,1.0,1.0	0.001
1201	ENSG00000100139	MICALL1	chr22	+	37937745	37937819	37937079	37937194	37940708	37941187	1201	66,81,73	0,0,0	120146102	1,0,0	223	149	1	1	1.0,1.0,1.0	0.988,1.0,1.0	0.004
1202	ENSG00000100129	EIF3L	chr22	+	37850014	37850063	37848867	37849482	37851279	37851490	1202	300628423672	1,5,0	290233333142	17,12,12	198	149	1	1	1.0,0.998,1.0	0.992,0.995,0.995	0.005
1203	ENSG00000100129	EIF3L	chr22	+	37850523	37850574	37850014	37850063	37851279	37851490	1203	6,4,3	284126643561	4,8,4	281232152960	200	149	1	1	0.002,0.001,0.001	0.001,0.002,0.001	0
1204	ENSG00000100129	EIF3L	chr22	+	37851279	37851490	37849419	37849482	37862968	37863033	1204	193317232389	0,0,0	212023761998	0,2,0	360	149	1	1	1.0,1.0,1.0	1.0,0.998,1.0	0.001
1205	ENSG00000100129	EIF3L	chr22	+	37855564	37855644	37851279	37851490	37858678	37858740	1205	397336954783	23,13,23	371043294196	27,38,15	229	149	0.650786	1	0.991,0.995,0.993	0.989,0.987,0.995	0.003
1206	ENSG00000100129	EIF3L	chr22	+	37855564	37855644	37851279	37851490	37862968	37863033	1206	178717351968	1,0,2	166518751870	5,7,4	229	149	1	1	0.999,1.0,0.998	0.995,0.994,0.997	0.004
1207	ENSG00000100129	EIF3L	chr22	+	37858678	37858740	37851279	37851490	37862968	37863033	1207	194716322095	1,0,2	174118321753	5,7,4	211	149	1	1	0.999,1.0,0.999	0.996,0.995,0.997	0.003
1208	ENSG00000100129	EIF3L	chr22	+	37858678	37858740	37851279	37851490	37870175	37870347	1208	14,6,4	0,0,0	10,14,9	0,1,0	211	149	1	1	1.0,1.0,1.0	1.0,0.908,1.0	0.031
1209	ENSG00000100129	EIF3L	chr22	+	37858678	37858740	37855564	37855644	37862968	37863033	1209	412135884896	9,9,11	376142534048	5,3,2	211	149	1	1	0.997,0.996,0.997	0.998,0.999,0.999	-0.002
1210	ENSG00000100129	EIF3L	chr22	+	37862968	37863038	37851279	37851490	37863271	37863288	1210	177613751945	0,2,0	162019731547	0,0,0	219	149	1	1	1.0,0.998,1.0	1.0,1.0,1.0	-0.001
1211	ENSG00000100129	EIF3L	chr22	+	37862968	37863038	37851279	37851490	37870175	37870189	1211	1,2,2	0,0,0	6,4,4	0,1,0	219	149	1	1	1.0,1.0,1.0	1.0,0.731,1.0	0.09
1212	ENSG00000100129	EIF3L	chr22	+	37862968	37863038	37858564	37858740	37870175	37870189	1212	11719891500	0,0,2	110413571184	0,0,0	219	149	1	1	1.0,1.0,0.998	1.0,1.0,1.0	-0.001
1213	ENSG00000100129	EIF3L	chr22	+	37863271	37863345	37851279	37851490	37870175	37870189	1213	145413731974	0,0,0	166218911570	0,1,0	223	149	1	1	1.0,1.0,1.0	1.0,0.999,1.0	0
1214	ENSG00000100129	EIF3L	chr22	+	37863271	37863345	37862968	37863038	37870175	37870189	1214	520744066078	0,0,0	502957364913	2,0,0	223	149	1	1	1.0,1.0,1.0	0.999,1.0,1.0	0
1215	ENSG00000100129	EIF3L	chr22	+	37870175	37870347	37863271	37863345	37875840	37876011	1215	401834744813	0,0,0	402046693878	0,0,1	321	149	1	1	1.0,1.0,1.0	1.0,1.0,0.999	0
1216	ENSG00000100129	EIF3L	chr22	+	37874369	37874524	37870164	37870347	37875840	37876011	1216	725970898548	0,4,0	769479887325	3,0,1	304	149	1	1	1.0,0.999,1.0	0.999,1.0,1.0	0
1217	ENSG00000100129	EIF3L	chr22	+	37877673	37878171	37875840	37876011	37886764	37886845	1217	157861668420542	0,0,0	176811799317287	1,0,4	647	149	1	1	1.0,1.0,1.0	1.0,1.0,0.999	0
1218	ENSG00000100129	EIF3L	chr22	+	37886764	37886845	37877673	37878171	37888425	37888479	1218	573453036646	90,32,80	594464015692	110,97,90	230	149	0.00204525	0.0202098	0.976,0.991,0.982	0.972,0.977,0.976	0.008
1219	ENSG00000100129	EIF3L	chr22	+	37886764	37886868	37877673	37878171	37888425	37889407	1219	191519102401	90,32,80	226523321998	110,97,90	253	149	0.00573258	0.0477963	0.926,0.972,0.946	0.924,0.934,0.929	0.019
1220	ENSG00000100129	EIF3L	chr22	+	37886949	37887071	37886764	37886845	37888425	37888631	1220	14,38,26	382733964259	10,8,10	369240743696	271	149	1	1	0.002,0.006,0.003	0.001,0.001,0.001	0.003
1221	ENSG00000100124	ANKRD54	chr22	-	37832957	37833082	37832636	37832744	37833158	37833206	1221	137264331	2,4,5	230144175	6,8,2	274	149	0.0903965	0.442793	0.974,0.973,0.973	0.954,0.907,0.979	0.027
1222	ENSG00000100124	ANKRD54	chr22	-	37833683	37833750	37832992	37833206	37838499	37838593	1222	13,47,66	0,0,0	59,24,19	2,0,5	216	149	0.00819689	0.0639861	1.0,1.0,1.0	0.953,1.0,0.724	0.108
1223	ENSG00000100124	ANKRD54	chr22	-	37833683	37833755	37832957	37833206	37838499	37838593	1223	87141213	0,0,0	154,93,87	2,0,5	221	149	0.356118	1	1.0,1.0,1.0	0.981,1.0,0.921	0.033
1224	ENSG00000100124	ANKRD54	chr22	-	37833683	37833755	37832957	37833206	37840186	37840234	1224	13,51,66	0,0,0	63,20,18	0,4,0	221	149	0.464933	1	1.0,1.0,1.0	1.0,0.771,1.0	0.076
1225	ENSG00000100124	ANKRD54	chr22	-	37838499	37838593	37833158	37833206	37840186	37840234	1225	8,5,10	0,0,0	5,4,4	0,4,0	243	149	0.0900306	0.441588	1.0,1.0,1.0	1.0,0.38,1.0	0.207
1226	ENSG00000100124	ANKRD54	chr22	-	37838499	37838593	37833683	37833755	37840186	37840234	1226	51,71,105	0,0,0	83,63,57	2,0,2	243	149	0.396609	1	1.0,1.0,1.0	0.962,1.0,0.946	0.031
1227	ENSG00000100124	ANKRD54	chr22	-	37838499	37838598	37832992	37833206	37840186	37840234	1227	35,25,59	0,0,0	32,34,30	0,4,0	248	149	0.534291	1	1.0,1.0,1.0	1.0,0.836,1.0	0.055
1228	ENSG00000100124	ANKRD54	chr22	-	37838499	37838598	37833683	37833755	37840186	37840234	1228	109106204	0,0,0	121,102,95	2,0,2	248	149	0.629299	1	1.0,1.0,1.0	0.973,1.0,0.966	0.02
1229	ENSG00000100124	ANKRD54	chr22	-	37840186	37840234	37838499	37838593	37843910	37844006	1229	8,7,9	0,2,0	15,9,6	0,0,0	197	149	1	1	1.0,0.726,1.0	1.0,1.0,1.0	-0.091
1231	ENSG00000100106	TRIOBP	chr22	+	37710426	37710566	37701305	37701479	37713209	37713411	1231	4,5,1	0,4,0	9,6,2	0,0,0	289	149	0.0765575	0.388092	1.0,0.392,1.0	1.0,1.0,1.0	-0.203
1233	ENSG00000100106	TRIOBP	chr22	+	37740894	37741032	37738641	37738719	37751771	37751828	1233	0,0,0	0,3,0	0,2,0	0,0,0	287	149	1	1	NA,0.0,NA	NA,1.0,NA	-1
1234	ENSG00000100106	TRIOBP	chr22	+	37750641	37750730	37746321	37746420	37751771	37751828	1234	7,13,57	82155124	0,24,10	23,15,53	238	149	0.495144	1	0.051,0.05,0.223	0.0,0.5,0.106	-0.094
1235	ENSG00000100106	TRIOBP	chr22	+	37754876	37754984	37751771	37751828	37755100	37755190	1235	99512461446	0,6,13	445398394	2,2,3	257	149	1	1	1.0,0.992,0.985	0.992,0.991,0.987	0.002
1236	ENSG00000100106	TRIOBP	chr22	+	37755100	37755190	37751771	37751828	37755549	37755574	1236	7249661165	0,0,0	293261345	0,2,2	239	149	1	1	1.0,1.0,1.0	1.0,0.988,0.991	0.007
1237	ENSG00000100106	TRIOBP	chr22	+	37768073	37768176	37765669	37765817	37771649	37771736	1237	136332325	0,0,0	95,80,66	0,0,1	252	149	1	1	1.0,1.0,1.0	1.0,1.0,0.975	0.008
1238	ENSG00000100106	TRIOBP	chr22	+	37769027	37769187	37768073	37768176	37769261	37769375	1238	291691744	2,2,0	168121112	0,0,0	309	149	1	1	0.986,0.994,1.0	1.0,1.0,1.0	-0.007
1239	ENSG00000100106	TRIOBP	chr22	+	37769261	37769375	37768073	37768176	37771649	37771736	1239	308455434	0,0,5	130,110,90	4,0,0	263	149	0.603167	1	1.0,1.0,0.98	0.948,1.0,1.0	0.011
1240	ENSG00000100101	Z83844.1	chr22	+	37691173	37691424	37690696	37690794	37693331	37693410	1240	220373432	2,0,0	299201240	0,0,0	400	149	1	1	0.976,1.0,1.0	1.0,1.0,1.0	-0.008
1241	ENSG00000100101	Z83844.1	chr22	+	37693331	37693410	37691173	37691424	37697587	37697696	1241	6,38,37	0,0,0	32,24,22	0,0,4	228	149	0.436732	1	1.0,1.0,1.0	1.0,1.0,0.782	0.073
1242	ENSG00000100097	LGALS1	chr22	+	37676855	37677065	37675656	37675711	37678482	37678654	1242	90320132263	2,0,0	962625719	0,0,0	359	149	1	1	0.995,1.0,1.0	1.0,1.0,1.0	-0.002
1243	ENSG00000100097	LGALS1	chr22	+	37676985	37677065	37675635	37675711	37678482	37678654	1243	411374348106	2,0,0	350425992612	0,0,0	229	149	1	1	0.999,1.0,1.0	1.0,1.0,1.0	0
1244	ENSG00000100097	LGALS1	chr22	+	37678375	37678392	37676985	37677065	37678482	37678654	1244	23,52,72	189544495060	26,14,11	215314401538	166	149	0.43582	1	0.011,0.01,0.013	0.011,0.009,0.006	0.003
1245	ENSG00000100097	LGALS1	chr22	+	37678375	37678654	37676998	37677065	37679602	37679802	1245	230637594613	49132136	190614071449	81,45,59	428	149	0.0293816	0.180192	0.942,0.908,0.922	0.891,0.916,0.895	0.023
1246	ENSG00000100097	LGALS1	chr22	+	37678482	37678654	37676855	37677065	37679602	37679640	1246	411580179498	49132136	399127852937	81,45,59	321	149	0.0383821	0.224029	0.975,0.966,0.97	0.958,0.966,0.959	0.009
1248	ENSG00000100083	GGA1	chr22	+	37610576	37610699	37609059	37609154	37614189	37614195	1248	4,0,4	0,2,0	0,0,2	0,0,0	272	149	1	1	1.0,0.0,1.0	NA,NA,1.0	-0.333
1249	ENSG00000100083	GGA1	chr22	+	37613023	37613191	37608844	37608903	37614189	37614274	1249	61113105	8,78,62	42,47,25	46,37,23	317	149	0.0217406	0.141106	0.782,0.405,0.443	0.3,0.374,0.338	0.206
1250	ENSG00000100083	GGA1	chr22	+	37613023	37613191	37608844	37608903	37614193	37614274	1250	41,55,37	0,0,0	13,13,10	0,0,2	317	149	1	1	1.0,1.0,1.0	1.0,1.0,0.702	0.099
1251	ENSG00000100083	GGA1	chr22	+	37613023	37613191	37608959	37609154	37614189	37614274	1251	61112103	0,2,0	42,47,25	0,0,0	317	149	1	1	1.0,0.963,1.0	1.0,1.0,1.0	-0.012
1252	ENSG00000100083	GGA1	chr22	+	37613032	37613191	37609039	37609356	37614189	37614274	1252	53,94,92	0,2,7	42,38,24	0,2,0	308	149	0.0198387	0.131061	1.0,0.958,0.864	1.0,0.902,1.0	-0.027
1253	ENSG00000100083	GGA1	chr22	+	37613032	37613191	37609059	37609154	37614189	37614274	1253	53,94,91	0,2,0	42,38,24	0,0,0	308	149	1	1	1.0,0.958,1.0	1.0,1.0,1.0	-0.014
1254	ENSG00000100083	GGA1	chr22	+	37613118	37613191	37608976	37609154	37614189	37614195	1254	2,34,32	0,2,0	9,13,8	0,0,0	222	149	1	1	1.0,0.919,1.0	1.0,1.0,1.0	-0.027
1255	ENSG00000100083	GGA1	chr22	+	37613118	37613191	37609065	37609356	37614189	37614195	1255	2,34,32	0,2,7	9,13,8	0,2,0	222	149	0.00434712	0.0380273	1.0,0.919,0.754	1.0,0.814,1.0	-0.047
1256	ENSG00000100083	GGA1	chr22	+	37613118	37613191	37610576	37610699	37614189	37614195	1256	2,34,32	0,0,4	9,13,8	0,0,0	222	149	0.422525	1	1.0,1.0,0.843	1.0,1.0,1.0	-0.052
1257	ENSG00000100083	GGA1	chr22	+	37614189	37614274	37608724	37608903	37616921	37616997	1257	21178155	0,0,0	121,67,71	2,0,0	234	149	1	1	1.0,1.0,1.0	0.975,1.0,1.0	0.008
1258	ENSG00000100083	GGA1	chr22	+	37614193	37614274	37608834	37608903	37616921	37616997	1258	9,92,91	0,0,0	75,30,50	2,0,0	230	149	1	1	1.0,1.0,1.0	0.96,1.0,1.0	0.013
1259	ENSG00000100083	GGA1	chr22	+	37621615	37621696	37620812	37620913	37623326	37623467	1259	428548606	0,0,0	389351294	0,2,0	230	149	1	1	1.0,1.0,1.0	1.0,0.991,1.0	0.003
1260	ENSG00000100083	GGA1	chr22	+	37624968	37625076	37623551	37623633	37629461	37629526	1260	112157194	2,6,4	91,81,79	29,17,23	257	149	0	0	0.97,0.938,0.966	0.645,0.734,0.666	0.276
1261	ENSG00000100083	GGA1	chr22	+	37625796	37625949	37624968	37625076	37629461	37629526	1261	44222252	0,0,2	142,52,118	0,4,0	302	149	0.75777	1	1.0,1.0,0.984	1.0,0.865,1.0	0.04
1262	ENSG00000100060	MFNG	chr22	-	37469941	37470029	37469067	37469312	37472442	37472724	1262	12,16,22	0,0,0	18,13,8	2,0,0	237	149	1	1	1.0,1.0,1.0	0.85,1.0,1.0	0.05
1263	ENSG00000100060	MFNG	chr22	-	37472442	37472528	37469062	37470029	37474511	37474677	1263	18,14,30	0,0,0	17,10,13	0,2,0	235	149	1	1	1.0,1.0,1.0	1.0,0.76,1.0	0.08
1265	ENSG00000100060	MFNG	chr22	-	37480720	37480769	37480196	37480299	37485922	37486384	1265	19,19,22	0,0,0	21,12,6	0,1,0	198	149	1	1	1.0,1.0,1.0	1.0,0.9,1.0	0.033
1267	ENSG00000100055	CYTH4	chr22	+	37304171	37304286	37303253	37303402	37309211	37309323	1267	8,6,0	2,6,10	0,5,0	4,2,0	264	149	1	1	0.693,0.361,0.0	0.0,0.585,NA	0.059
1268	ENSG00000128340	RAC2	chr22	-	37231230	37231390	37226670	37226803	37231931	37231994	1268	276484658	0,0,0	680437505	0,5,0	309	149	1	1	1.0,1.0,1.0	1.0,0.977,1.0	0.008
1269	ENSG00000128340	RAC2	chr22	-	37231931	37231994	37226670	37226803	37241586	37241658	1269	0,2,0	0,0,0	0,7,2	2,3,0	212	149	1	1	NA,1.0,NA	0.0,0.621,1.0	0.46
1270	ENSG00000128340	RAC2	chr22	-	37231931	37231994	37231230	37231390	37232800	37232918	1270	205441479	0,0,0	550328406	0,2,0	212	149	1	1	1.0,1.0,1.0	1.0,0.991,1.0	0.003
1271	ENSG00000128340	RAC2	chr22	-	37232800	37232918	37231931	37231994	37241586	37241658	1271	413682755	0,2,1	714516630	0,5,4	267	149	1	1	1.0,0.995,0.998	1.0,0.983,0.989	0.007
1272	ENSG00000128340	RAC2	chr22	-	37244113	37244202	37241586	37241658	37244289	37244441	1272	169232268	0,0,2	226199229	3,0,3	238	149	0.925437	1	1.0,1.0,0.988	0.979,1.0,0.98	0.01
1276	ENSG00000100350	FOXRED2	chr22	-	36495966	36496208	36493632	36493803	36497990	36498156	1276	251309311	0,1,10	121136128	6,1,0	391	149	0.866085	1	1.0,0.992,0.922	0.885,0.981,1.0	0.016
1277	ENSG00000100350	FOXRED2	chr22	-	36504097	36504367	36501240	36501407	36504514	36504766	1277	176149246	33,33,68	78,100,64	25,13,16	419	149	0.852325	1	0.655,0.616,0.563	0.526,0.732,0.587	-0.004
1278	ENSG00000100350	FOXRED2	chr22	-	36504514	36504766	36501240	36501407	36505895	36506423	1278	203233254	8,12,0	107100104	3,2,0	401	149	0.0559624	0.303231	0.904,0.878,1.0	0.93,0.949,1.0	-0.032
1279	ENSG00000100350	FOXRED2	chr22	-	36505895	36506423	36501240	36501407	36507008	36507101	1279	33,72,50	0,0,0	58,25,25	2,0,0	677	149	1	1	1.0,1.0,1.0	0.865,1.0,1.0	0.045
1280	ENSG00000100297	MCM5	chr22	+	35401370	35401466	35400430	35400605	35403206	35403333	1280	0,0,0	466815867	4,0,0	1084965800	245	149	1	1	0.0,0.0,0.0	0.002,0.0,0.0	-0.001
1281	ENSG00000100297	MCM5	chr22	+	35401665	35401814	35400430	35400605	35403206	35403257	1281	8,2,3	466815867	14,13,2	1084965800	298	149	1	1	0.009,0.001,0.002	0.006,0.007,0.001	-0.001
1283	ENSG00000100297	MCM5	chr22	+	35406552	35406725	35403413	35403542	35408407	35408563	1283	84618772074	0,0,0	270218661862	0,2,0	322	149	1	1	1.0,1.0,1.0	1.0,0.998,1.0	0.001
1284	ENSG00000100297	MCM5	chr22	+	35412509	35412681	35410408	35410910	35413874	35413986	1284	118918452287	0,0,0	291822032058	3,2,6	321	149	1	1	1.0,1.0,1.0	0.998,0.998,0.994	0.003
1285	ENSG00000100297	MCM5	chr22	+	35415828	35415972	35413874	35413986	35416338	35416404	1285	176427363075	0,2,0	342828482869	0,0,0	293	149	1	1	1.0,0.999,1.0	1.0,1.0,1.0	0
1286	ENSG00000100297	MCM5	chr22	+	35417743	35417856	35416637	35416814	35419883	35420012	1286	215429843650	0,0,1	357530223297	4,3,3	262	149	1	1	1.0,1.0,1.0	0.998,0.998,0.998	0.002
1287	ENSG00000128283	CDC42EP1	chr22	+	37565599	37565722	37560479	37560588	37566071	37566559	1287	89136155	14,48,64	41,46,49	50,12,44	272	149	0.028196	0.174228	0.777,0.608,0.57	0.31,0.677,0.379	0.196
1289	ENSG00000100281	HMGXB4	chr22	+	35262322	35262421	35257486	35257557	35263077	35263226	1289	115127146	34,84,89	157176112	118,94,74	248	149	0.243935	0.951051	0.67,0.476,0.496	0.444,0.529,0.476	0.064
1290	ENSG00000100281	HMGXB4	chr22	+	35263077	35263226	35257451	35257557	35263795	35263874	1290	384382436	0,0,0	499485368	0,2,0	298	149	1	1	1.0,1.0,1.0	1.0,0.992,1.0	0.003
1291	ENSG00000100281	HMGXB4	chr22	+	35263981	35264096	35263795	35263874	35264647	35265567	1291	242206281	220185291	147228207	284309257	264	149	0.000176262	0.00255707	0.383,0.386,0.353	0.226,0.294,0.313	0.096
1292	ENSG00000100281	HMGXB4	chr22	+	35288237	35288407	35286881	35287452	35292991	35293028	1292	9559491103	0,0,0	11051137917	0,3,0	319	149	1	1	1.0,1.0,1.0	1.0,0.994,1.0	0.002
1293	ENSG00000100281	HMGXB4	chr22	+	35292991	35293114	35288237	35288407	35293606	35295807	1293	713774879	10,9,10	878939788	17,11,13	272	149	0.299578	1	0.975,0.979,0.98	0.966,0.979,0.971	0.006
1323	ENSG00000205853	RFPL3S	chr22	-	32362971	32363058	32359885	32360839	32367689	32367714	1323	8,6,4	8,2,1	8,7,1	2,3,2	236	149	0.810036	1	0.387,0.654,0.716	0.716,0.596,0.24	0.068
1324	ENSG00000205853	RFPL3S	chr22	-	32370898	32370941	32368496	32368567	32377260	32377349	1324	0,0,2	4,0,0	0,1,1	4,0,0	192	149	1	1	0.0,NA,1.0	0.0,1.0,1.0	-0.167
1326	ENSG00000205853	RFPL3S	chr22	-	32377260	32377349	32368496	32368567	32381147	32381255	1326	4,0,0	0,0,0	4,2,0	0,2,3	238	149	1	1	1.0,NA,NA	1.0,0.385,0.0	0.538
1327	ENSG00000205853	RFPL3S	chr22	-	32377260	32377349	32370898	32370941	32381147	32381255	1327	0,0,2	0,0,0	2,3,0	0,0,2	238	149	1	1	NA,NA,1.0	1.0,1.0,0.0	0.333
1328	ENSG00000242082	SLC5A4-AS1	chr22	+	32229089	32229372	32207135	32207276	32268287	32268579	1328	8,3,9	9,22,34	37,22,31	32,38,29	432	149	0.000654585	0.00778934	0.235,0.045,0.084	0.285,0.166,0.269	-0.119
1331	ENSG00000285404	Z82190.2	chr22	+	31758545	31758633	31754898	31754979	31760655	31760702	1331	175216236	0,0,2	238265292	0,0,0	237	149	1	1	1.0,1.0,0.987	1.0,1.0,1.0	-0.004
1332	ENSG00000285404	Z82190.2	chr22	+	31760655	31760702	31758545	31758633	31764974	31765060	1332	122135180	3,0,0	184228229	0,2,2	196	149	1	1	0.969,1.0,1.0	1.0,0.989,0.989	-0.003
1333	ENSG00000285404	Z82190.2	chr22	+	31784813	31784875	31783906	31783985	31792744	31792817	1333	29,21,30	2,0,0	30,47,27	0,0,0	211	149	1	1	0.911,1.0,1.0	1.0,1.0,1.0	-0.03
1334	ENSG00000285404	Z82190.2	chr22	+	31792032	31792102	31784813	31784875	31792744	31792817	1334	117,72,113	0,0,0	97114103	0,2,0	219	149	1	1	1.0,1.0,1.0	1.0,0.975,1.0	0.008
1335	ENSG00000100150	DEPDC5	chr22	+	31806121	31806191	31804841	31804915	31809610	31809647	1335	137126221	0,0,0	180215192	2,3,2	219	149	0.612628	1	1.0,1.0,1.0	0.984,0.98,0.985	0.017
1336	ENSG00000285404	Z82190.2	chr22	+	31809610	31809647	31806121	31806191	31810520	31810641	1336	103102186	4,4,2	137152146	6,5,10	186	149	0.0623644	0.330321	0.954,0.953,0.987	0.948,0.961,0.921	0.021
1337	ENSG00000285404	Z82190.2	chr22	+	31810520	31810641	31809610	31809647	31814991	31815212	1337	123202242	0,0,2	255185207	2,0,0	270	149	1	1	1.0,1.0,0.985	0.986,1.0,1.0	0
1338	ENSG00000100150	DEPDC5	chr22	+	31754861	31754979	31753994	31754164	31758545	31758633	1338	162224242	0,0,0	259266257	1,0,0	267	149	1	1	1.0,1.0,1.0	0.993,1.0,1.0	0.002
1339	ENSG00000100150	DEPDC5	chr22	+	31758526	31758633	31754861	31754979	31760655	31760702	1339	52,48,71	0,0,2	71,82,101	0,0,0	256	149	1	1	1.0,1.0,0.954	1.0,1.0,1.0	-0.015
1340	ENSG00000100150	DEPDC5	chr22	+	31766584	31766668	31764974	31765060	31768813	31768863	1340	181194193	1,0,7	242265218	4,0,1	233	149	0.584972	1	0.991,1.0,0.946	0.975,1.0,0.993	-0.01
1341	ENSG00000100150	DEPDC5	chr22	+	31766603	31766668	31764974	31765060	31768813	31768863	1341	57,59,51	1,0,7	80,62,79	4,0,1	214	149	0.222483	0.888049	0.975,1.0,0.835	0.933,1.0,0.982	-0.035
1343	ENSG00000100150	DEPDC5	chr22	+	31810520	31810665	31809610	31809647	31814991	31815212	1343	75,80,136	0,0,2	94,104,85	2,0,0	294	149	1	1	1.0,1.0,0.972	0.96,1.0,1.0	0.004
1344	ENSG00000100150	DEPDC5	chr22	+	31821501	31821637	31819021	31819225	31833914	31833980	1344	53,93,66	21,22,12	77,96,59	52,41,24	285	149	0.00843371	0.0655315	0.569,0.688,0.742	0.436,0.55,0.562	0.15
1345	ENSG00000100150	DEPDC5	chr22	+	31822692	31822790	31821501	31821637	31833914	31833980	1345	112143163	0,0,0	148146130	1,0,0	247	149	1	1	1.0,1.0,1.0	0.989,1.0,1.0	0.004
1347	ENSG00000100150	DEPDC5	chr22	+	31833914	31833980	31819021	31819225	31836971	31837155	1347	53,44,70	0,0,0	88,79,46	0,0,1	215	149	1	1	1.0,1.0,1.0	1.0,1.0,0.97	0.01
1348	ENSG00000100150	DEPDC5	chr22	+	31833914	31833980	31819021	31819225	31836998	31837155	1348	38,41,50	0,0,2	73,69,39	0,0,0	215	149	1	1	1.0,1.0,0.945	1.0,1.0,1.0	-0.018
1349	ENSG00000100150	DEPDC5	chr22	+	31833914	31833980	31819021	31819225	31843094	31843212	1349	15,12,11	0,0,0	31,19,16	0,0,2	215	149	1	1	1.0,1.0,1.0	1.0,1.0,0.847	0.051
1350	ENSG00000100150	DEPDC5	chr22	+	31833914	31833980	31821501	31821637	31838684	31838845	1350	0,0,0	0,1,0	0,1,0	0,0,0	215	149	1	1	NA,0.0,NA	NA,1.0,NA	-1
1351	ENSG00000100150	DEPDC5	chr22	+	31833914	31833980	31822692	31822790	31836998	31837155	1351	72,90,122	0,0,0	82,84,54	0,0,1	215	149	1	1	1.0,1.0,1.0	1.0,1.0,0.974	0.009
1352	ENSG00000100150	DEPDC5	chr22	+	31836971	31837155	31819021	31819225	31843094	31843212	1352	17,34,41	0,0,0	35,50,40	0,0,2	333	149	1	1	1.0,1.0,1.0	1.0,1.0,0.899	0.034
1353	ENSG00000100150	DEPDC5	chr22	+	31836971	31837155	31833914	31833980	31838684	31838845	1353	155192227	0,0,0	213214216	0,1,0	333	149	1	1	1.0,1.0,1.0	1.0,0.99,1.0	0.003
1354	ENSG00000100150	DEPDC5	chr22	+	31836971	31837155	31833914	31833980	31843094	31843212	1354	79,92,120	4,2,4	102,125,92	3,2,4	333	149	0.662517	1	0.898,0.954,0.931	0.938,0.965,0.911	-0.01
1355	ENSG00000100150	DEPDC5	chr22	+	31836998	31837155	31819021	31819225	31843094	31843212	1355	16,17,30	0,0,0	17,33,25	0,0,2	306	149	1	1	1.0,1.0,1.0	1.0,1.0,0.859	0.047
1356	ENSG00000100150	DEPDC5	chr22	+	31836998	31837155	31833865	31833980	31838684	31838845	1356	129166209	0,0,0	180181185	0,1,0	306	149	1	1	1.0,1.0,1.0	1.0,0.989,1.0	0.004
1357	ENSG00000100150	DEPDC5	chr22	+	31836998	31837155	31833865	31833980	31843094	31843212	1357	53,66,102	4,2,4	69,92,61	3,2,4	306	149	0.770528	1	0.866,0.941,0.925	0.918,0.957,0.881	-0.008
1358	ENSG00000100150	DEPDC5	chr22	+	31837093	31837155	31833848	31833980	31838684	31838721	1358	68,59,53	0,0,0	70,60,83	0,1,0	211	149	1	1	1.0,1.0,1.0	1.0,0.977,1.0	0.008
1359	ENSG00000100150	DEPDC5	chr22	+	31837093	31837155	31833848	31833980	31843094	31843212	1359	14,5,3	4,2,4	16,10,12	3,2,4	211	149	0.223075	0.889897	0.712,0.638,0.346	0.79,0.779,0.679	-0.184
1361	ENSG00000100150	DEPDC5	chr22	+	31838684	31838721	31837093	31837155	31843094	31843212	1361	18,43,42	0,4,0	58,35,54	4,0,0	186	149	0.869052	1	1.0,0.896,1.0	0.921,1.0,1.0	-0.008
1362	ENSG00000100150	DEPDC5	chr22	+	31838684	31838845	31833865	31833980	31843094	31843212	1362	102129129	4,2,4	156165134	3,2,4	310	149	0.494217	1	0.925,0.969,0.939	0.962,0.975,0.942	-0.015
1363	ENSG00000100150	DEPDC5	chr22	+	31838684	31838845	31836847	31837155	31843094	31843212	1363	176235238	0,4,0	283265267	4,0,0	310	149	1	1	1.0,0.966,1.0	0.971,1.0,1.0	-0.002
1364	ENSG00000100150	DEPDC5	chr22	+	31846833	31846967	31844744	31845237	31857444	31857553	1364	84154163	0,0,0	178147206	2,0,0	283	149	1	1	1.0,1.0,1.0	0.979,1.0,1.0	0.007
1365	ENSG00000100150	DEPDC5	chr22	+	31857444	31857553	31846833	31846967	31870589	31870744	1365	122145194	0,2,0	183149210	6,4,3	258	149	0.005274	0.0446252	1.0,0.977,1.0	0.946,0.956,0.976	0.033
1366	ENSG00000100150	DEPDC5	chr22	+	31861367	31861433	31857444	31857553	31870589	31870744	1366	6,0,5	77,84,101	0,0,0	116,84,112	215	149	0.0776487	0.392404	0.051,0.0,0.033	0.0,0.0,0.0	0.028
1367	ENSG00000100150	DEPDC5	chr22	+	31873171	31873332	31870589	31870744	31876156	31876265	1367	0,4,0	0,0,0	0,8,3	0,2,0	310	149	1	1	NA,1.0,NA	NA,0.658,1.0	0.171
1368	ENSG00000100150	DEPDC5	chr22	+	31873254	31873332	31870589	31870744	31876156	31876265	1368	77,88,116	0,0,0	97108119	0,2,0	227	149	1	1	1.0,1.0,1.0	1.0,0.973,1.0	0.009
1369	ENSG00000100150	DEPDC5	chr22	+	31874272	31874405	31873171	31873332	31876156	31876265	1369	127190213	1,2,0	201135213	0,0,0	282	149	1	1	0.985,0.98,1.0	1.0,1.0,1.0	-0.012
1370	ENSG00000100150	DEPDC5	chr22	+	31874277	31874405	31873254	31873332	31876156	31876265	1370	80107128	1,2,0	127,78,133	0,0,0	277	149	1	1	0.977,0.966,1.0	1.0,1.0,1.0	-0.019
1371	ENSG00000100150	DEPDC5	chr22	+	31876086	31876265	31874272	31874405	31879524	31879752	1371	6,34,42	2,1,4	47,41,32	3,1,4	328	149	0.830196	1	0.577,0.939,0.827	0.877,0.949,0.784	-0.089
1372	ENSG00000100150	DEPDC5	chr22	+	31876156	31876265	31870589	31870744	31879524	31879752	1372	4,34,42	0,0,0	43,41,28	2,7,0	258	149	0.000182569	0.00263482	1.0,1.0,1.0	0.925,0.772,1.0	0.101
1373	ENSG00000100150	DEPDC5	chr22	+	31876156	31876265	31873826	31874405	31879524	31879752	1373	81143175	2,1,4	160108157	3,1,4	258	149	0.84329	1	0.959,0.988,0.962	0.969,0.984,0.958	-0.001
1374	ENSG00000100150	DEPDC5	chr22	+	31879524	31879752	31875738	31876265	31893581	31893751	1374	73162201	0,4,1	239168160	2,0,0	377	149	0.562063	1	1.0,0.941,0.988	0.979,1.0,1.0	-0.017
1375	ENSG00000100150	DEPDC5	chr22	+	31893581	31893751	31879524	31879752	31901741	31901802	1375	59104106	0,0,0	113,95,102	0,1,3	319	149	0.441986	1	1.0,1.0,1.0	1.0,0.978,0.941	0.027
1376	ENSG00000100150	DEPDC5	chr22	+	31895358	31895954	31893581	31893751	31897481	31897653	1376	26,11,31	74,79,110	38,30,14	92,72,75	745	149	0.165493	0.707635	0.066,0.027,0.053	0.076,0.077,0.036	-0.014
1377	ENSG00000100150	DEPDC5	chr22	+	31897481	31897653	31893581	31893751	31901741	31901802	1377	167232230	6,2,4	240215237	2,2,10	321	149	0.692461	1	0.928,0.982,0.964	0.982,0.98,0.917	-0.002
1381	ENSG00000198089	SFI1	chr22	+	31528689	31528863	31508254	31508376	31531057	31531129	1381	191201193	0,2,0	99,81,82	0,0,0	323	149	1	1	1.0,0.979,1.0	1.0,1.0,1.0	-0.007
1382	ENSG00000198089	SFI1	chr22	+	31528689	31528863	31508254	31508376	31546860	31546971	1382	218236231	5,16,27	108,110,72	19,14,16	323	149	0.000424638	0.00540178	0.953,0.872,0.798	0.724,0.784,0.675	0.147
1383	ENSG00000198089	SFI1	chr22	+	31528689	31528863	31508254	31508376	31550253	31550348	1383	161157162	6,0,0	84,65,62	0,6,0	323	149	0.45945	1	0.925,1.0,1.0	1.0,0.833,1.0	0.031
1384	ENSG00000198089	SFI1	chr22	+	31528689	31528863	31508254	31508376	31556941	31557059	1384	160155155	0,0,0	82,67,62	0,0,1	323	149	1	1	1.0,1.0,1.0	1.0,1.0,0.966	0.011
1385	ENSG00000198089	SFI1	chr22	+	31528689	31528863	31508254	31508376	31561289	31561392	1385	160155155	0,0,2	84,65,62	0,0,0	323	149	1	1	1.0,1.0,0.973	1.0,1.0,1.0	-0.009
1387	ENSG00000198089	SFI1	chr22	+	31531057	31531129	31508254	31508376	31546860	31546971	1387	22,15,22	5,16,27	7,5,4	19,14,16	221	149	0.00101915	0.01126	0.748,0.387,0.355	0.199,0.194,0.144	0.318
1388	ENSG00000198089	SFI1	chr22	+	31531057	31531129	31508254	31508376	31550253	31550348	1388	0,2,3	6,0,0	0,0,0	0,6,0	221	149	1	1	0.0,1.0,1.0	NA,0.0,NA	0.667
1389	ENSG00000198089	SFI1	chr22	+	31531057	31531129	31528689	31528863	31546860	31546971	1389	53,59,60	58,81,76	24,21,24	26,45,10	221	149	0.625462	1	0.381,0.329,0.347	0.384,0.239,0.618	-0.061
1390	ENSG00000198089	SFI1	chr22	+	31531057	31531129	31528689	31528863	31550253	31550348	1390	17,25,18	1,2,7	13,11,12	2,0,0	221	149	0.00180398	0.0181888	0.92,0.894,0.634	0.814,1.0,1.0	-0.122
1391	ENSG00000198089	SFI1	chr22	+	31546860	31546971	31508254	31508376	31550253	31550348	1391	198182227	6,0,0	114,106,65	0,6,0	260	149	0.425594	1	0.95,1.0,1.0	1.0,0.91,1.0	0.013
1392	ENSG00000198089	SFI1	chr22	+	31546860	31546971	31508254	31508376	31556941	31557059	1392	9,19,23	0,0,0	16,14,18	0,0,1	260	149	1	1	1.0,1.0,1.0	1.0,1.0,0.912	0.029
1393	ENSG00000198089	SFI1	chr22	+	31546860	31546971	31508254	31508376	31561289	31561392	1393	8,19,23	0,0,2	18,12,18	0,0,0	260	149	1	1	1.0,1.0,0.868	1.0,1.0,1.0	-0.044
1394	ENSG00000198089	SFI1	chr22	+	31546860	31546971	31528689	31528863	31550253	31550348	1394	251247276	1,2,7	121,137,59	2,0,0	260	149	0.244554	0.952646	0.993,0.986,0.958	0.972,1.0,1.0	-0.012
1395	ENSG00000198089	SFI1	chr22	+	31546860	31546971	31528689	31528863	31556941	31557059	1395	59,70,68	0,0,0	25,45,11	0,2,0	260	149	1	1	1.0,1.0,1.0	1.0,0.928,1.0	0.024
1396	ENSG00000198089	SFI1	chr22	+	31546860	31546971	31528689	31528863	31561289	31561392	1396	58,70,68	0,0,0	27,43,11	2,0,0	260	149	1	1	1.0,1.0,1.0	0.886,1.0,1.0	0.038
1397	ENSG00000198089	SFI1	chr22	+	31546860	31546971	31531057	31531129	31550253	31550348	1397	229201245	0,0,3	106,103,61	0,0,0	260	149	1	1	1.0,1.0,0.979	1.0,1.0,1.0	-0.007
1398	ENSG00000198089	SFI1	chr22	+	31550253	31550348	31508254	31508376	31556941	31557059	1398	72104129	0,0,0	50,33,41	0,0,1	244	149	1	1	1.0,1.0,1.0	1.0,1.0,0.962	0.013
1399	ENSG00000198089	SFI1	chr22	+	31550253	31550348	31528689	31528863	31556941	31557059	1399	67106136	0,0,0	52,27,41	0,2,0	244	149	1	1	1.0,1.0,1.0	1.0,0.892,1.0	0.036
1400	ENSG00000198089	SFI1	chr22	+	31550253	31550348	31546860	31546971	31556941	31557059	1400	261289350	1,0,0	148,119,84	0,2,0	244	149	1	1	0.994,1.0,1.0	1.0,0.973,1.0	0.007
1401	ENSG00000198089	SFI1	chr22	+	31550253	31550348	31546860	31546971	31573057	31573214	1401	138137149	0,0,0	68,57,35	0,0,2	244	149	1	1	1.0,1.0,1.0	1.0,1.0,0.914	0.029
1402	ENSG00000198089	SFI1	chr22	+	31556941	31557059	31508254	31508376	31561289	31561333	1402	59104118	0,0,2	52,43,24	0,0,0	267	149	1	1	1.0,1.0,0.971	1.0,1.0,1.0	-0.01
1403	ENSG00000198089	SFI1	chr22	+	31556941	31557059	31528689	31528863	31561289	31561333	1403	59104118	0,0,0	52,45,23	2,0,0	267	149	1	1	1.0,1.0,1.0	0.936,1.0,1.0	0.021
1404	ENSG00000198089	SFI1	chr22	+	31556941	31557059	31546860	31546971	31561289	31561333	1404	60104118	0,0,0	52,45,23	2,0,0	267	149	1	1	1.0,1.0,1.0	0.936,1.0,1.0	0.021
1405	ENSG00000198089	SFI1	chr22	+	31556941	31557059	31546860	31546971	31573057	31573214	1405	11,5,1	0,0,0	8,8,5	0,0,2	267	149	1	1	1.0,1.0,1.0	1.0,1.0,0.582	0.139
1406	ENSG00000198089	SFI1	chr22	+	31556941	31557059	31550253	31550348	31573057	31573214	1406	120137177	0,0,0	76,65,51	0,4,4	267	149	0.00627014	0.0514368	1.0,1.0,1.0	1.0,0.901,0.877	0.074
1407	ENSG00000198089	SFI1	chr22	+	31561289	31561392	31546860	31546971	31573057	31573214	1407	52,91,76	0,0,0	46,22,24	0,0,2	252	149	1	1	1.0,1.0,1.0	1.0,1.0,0.876	0.041
1408	ENSG00000198089	SFI1	chr22	+	31561289	31561392	31556941	31557059	31573057	31573214	1408	122214228	8,3,1	107,72,53	8,6,5	252	149	0.000547035	0.00669365	0.9,0.977,0.993	0.888,0.876,0.862	0.081
1409	ENSG00000198089	SFI1	chr22	+	31575230	31575392	31572762	31573214	31578381	31578452	1409	217379363	0,2,0	160119114	0,0,0	311	149	1	1	1.0,0.989,1.0	1.0,1.0,1.0	-0.004
1410	ENSG00000198089	SFI1	chr22	+	31578381	31578452	31572762	31573214	31583874	31583934	1410	27,21,8	2,4,0	1,3,13	2,0,0	220	149	0.184769	0.770492	0.901,0.78,1.0	0.253,1.0,1.0	0.143
1411	ENSG00000198089	SFI1	chr22	+	31580271	31580364	31578381	31578452	31583874	31583877	1411	267188229	27,23,13	79,62,51	5,9,15	242	149	0.142298	0.63097	0.859,0.834,0.916	0.907,0.809,0.677	0.072
1412	ENSG00000198089	SFI1	chr22	+	31589446	31589577	31585067	31585134	31602211	31602293	1412	272260332	0,0,0	151125106	0,2,0	280	149	1	1	1.0,1.0,1.0	1.0,0.971,1.0	0.01
1413	ENSG00000198089	SFI1	chr22	+	31602211	31602293	31589446	31589577	31603743	31603819	1413	75,81,77	0,2,7	26,38,26	0,0,0	231	149	0.00830741	0.0647271	1.0,0.963,0.876	1.0,1.0,1.0	-0.054
1414	ENSG00000198089	SFI1	chr22	+	31602211	31602293	31589446	31589577	31604308	31604404	1414	75,81,79	0,2,1	32,38,17	2,3,0	231	149	0.100405	0.481297	1.0,0.963,0.981	0.912,0.891,1.0	0.047
1415	ENSG00000198089	SFI1	chr22	+	31602211	31602293	31589446	31589577	31606327	31606430	1415	87,96,79	3,3,5	32,45,19	0,2,3	231	149	0.701046	1	0.949,0.954,0.911	1.0,0.936,0.803	0.025
1416	ENSG00000198089	SFI1	chr22	+	31602211	31602293	31589446	31589577	31607936	31608033	1416	75,81,77	8,0,0	26,39,16	0,0,0	231	149	0.0320239	0.19296	0.858,1.0,1.0	1.0,1.0,1.0	-0.047
1417	ENSG00000198089	SFI1	chr22	+	31602606	31602785	31602211	31602293	31603743	31603819	1417	164197214	0,0,0	81,61,68	0,0,10	328	149	0.000397568	0.00510123	1.0,1.0,1.0	1.0,1.0,0.755	0.082
1418	ENSG00000198089	SFI1	chr22	+	31602606	31602785	31602211	31602293	31604308	31604404	1418	146153200	0,0,2	70,56,64	6,0,1	328	149	0.0140172	0.0990118	1.0,1.0,0.978	0.841,1.0,0.967	0.057
1419	ENSG00000198089	SFI1	chr22	+	31602606	31602785	31602211	31602293	31606327	31606430	1419	144151193	12,15,2	66,54,64	6,7,3	328	149	0.42402	1	0.845,0.821,0.978	0.833,0.778,0.906	0.042
1420	ENSG00000198089	SFI1	chr22	+	31602606	31602785	31602211	31602293	31607936	31608033	1420	144151191	0,0,0	66,54,64	0,1,0	328	149	1	1	1.0,1.0,1.0	1.0,0.961,1.0	0.013
1421	ENSG00000198089	SFI1	chr22	+	31603743	31603819	31589446	31589577	31604308	31604404	1421	4,4,13	0,2,1	4,0,6	2,3,0	225	149	0.0419986	0.241008	1.0,0.57,0.896	0.57,0.0,1.0	0.299
1422	ENSG00000198089	SFI1	chr22	+	31603743	31603819	31589446	31589577	31606327	31606430	1422	1,2,9	3,3,5	0,0,0	0,2,3	225	149	1	1	0.181,0.306,0.544	NA,0.0,0.0	0.344
1423	ENSG00000198089	SFI1	chr22	+	31603743	31603819	31602211	31602293	31604308	31604404	1423	4,2,6	0,0,2	4,0,16	6,0,1	225	149	1	1	1.0,1.0,0.665	0.306,NA,0.914	0.278
1424	ENSG00000198089	SFI1	chr22	+	31603743	31603819	31602211	31602293	31604868	31604945	1424	0,0,0	0,0,6	0,0,10	4,0,0	225	149	1	1	NA,NA,0.0	0.0,NA,1.0	-0.5
1425	ENSG00000198089	SFI1	chr22	+	31603743	31603819	31602211	31602293	31606327	31606430	1425	1,0,2	12,15,2	0,0,10	6,7,3	225	149	0.146864	0.646193	0.052,0.0,0.398	0.0,0.0,0.688	-0.079
1426	ENSG00000198089	SFI1	chr22	+	31603743	31603819	31602606	31602785	31604308	31604404	1426	24,48,29	2,2,9	19,7,10	4,2,0	225	149	0.797389	1	0.888,0.941,0.681	0.759,0.699,1.0	0.017
1427	ENSG00000198089	SFI1	chr22	+	31603743	31603819	31602606	31602785	31606327	31606430	1427	19,46,22	0,0,2	9,7,2	0,0,0	225	149	1	1	1.0,1.0,0.879	1.0,1.0,1.0	-0.04
1428	ENSG00000198089	SFI1	chr22	+	31604308	31604404	31602211	31602293	31604868	31604945	1428	0,16,14	0,0,6	26,7,4	4,0,0	245	149	1	1	NA,1.0,0.587	0.798,1.0,1.0	-0.139
1430	ENSG00000198089	SFI1	chr22	+	31604868	31604945	31602211	31602293	31606327	31606430	1430	34,69,56	12,15,2	30,20,18	6,7,3	226	149	0.59493	1	0.651,0.752,0.949	0.767,0.653,0.798	0.045
1431	ENSG00000198089	SFI1	chr22	+	31604868	31604945	31603743	31603819	31606327	31606430	1431	34,69,50	1,0,2	26,20,18	0,0,0	226	149	0.564743	1	0.957,1.0,0.943	1.0,1.0,1.0	-0.033
1432	ENSG00000198089	SFI1	chr22	+	31604868	31606430	31602211	31602293	31607936	31608033	1432	231243264	0,0,0	93,127,99	0,1,0	1711	149	1	1	1.0,1.0,1.0	1.0,0.917,1.0	0.028
1433	ENSG00000198089	SFI1	chr22	+	31606327	31606430	31589446	31589577	31607936	31608033	1433	74,111,91	8,0,0	46,45,31	0,0,0	252	149	0.0394367	0.22904	0.845,1.0,1.0	1.0,1.0,1.0	-0.052
1434	ENSG00000198089	SFI1	chr22	+	31606327	31606430	31602211	31602293	31607936	31608033	1434	83,123,88	0,0,0	52,50,31	0,1,0	252	149	1	1	1.0,1.0,1.0	1.0,0.967,1.0	0.011
1436	ENSG00000198089	SFI1	chr22	+	31613141	31613216	31611765	31611840	31614788	31614860	1436	0,6,4	0,0,2	2,2,8	0,0,0	224	149	1	1	NA,1.0,0.571	1.0,1.0,1.0	-0.215
1437	ENSG00000198089	SFI1	chr22	+	31613353	31613530	31612772	31613216	31614788	31614860	1437	4,22,22	0,2,0	5,0,8	0,0,0	326	149	1	1	1.0,0.834,1.0	1.0,NA,1.0	-0.055
1438	ENSG00000198089	SFI1	chr22	+	31613601	31613855	31613353	31613530	31614788	31614860	1438	16,60,68	0,0,0	34,12,16	1,0,2	403	149	0.785693	1	1.0,1.0,1.0	0.926,1.0,0.747	0.109
1440	ENSG00000185721	DRG1	chr22	+	31403028	31403204	31400619	31400743	31411011	31411060	1440	268027873414	2,9,2	320435973243	4,3,7	325	149	1	1	0.998,0.993,0.999	0.997,0.998,0.995	0
1441	ENSG00000185721	DRG1	chr22	+	31403028	31403204	31400619	31400743	31420255	31420425	1441	171518002157	0,6,2	221324242107	8,6,0	325	149	1	1	1.0,0.993,0.998	0.992,0.995,1.0	0.001
1442	ENSG00000185721	DRG1	chr22	+	31411011	31411081	31400619	31400743	31420255	31420425	1442	651598751	0,6,2	621819750	8,6,0	219	149	0.932994	1	1.0,0.985,0.996	0.981,0.989,1.0	0.004
1443	ENSG00000185721	DRG1	chr22	+	31411011	31411081	31403028	31403204	31420255	31420425	1443	161415752005	0,0,1	160819891879	0,0,0	219	149	1	1	1.0,1.0,0.999	1.0,1.0,1.0	0
1444	ENSG00000185721	DRG1	chr22	+	31420255	31420425	31403028	31403204	31423279	31423410	1444	151913341888	0,0,0	168119281743	0,0,2	319	149	1	1	1.0,1.0,1.0	1.0,1.0,0.998	0.001
1445	ENSG00000185721	DRG1	chr22	+	31420255	31420425	31411011	31411081	31421307	31421399	1445	144113621854	2,2,2	154619051717	0,6,0	319	149	1	1	0.997,0.997,0.998	1.0,0.993,1.0	0
1446	ENSG00000185721	DRG1	chr22	+	31421307	31421399	31420255	31420425	31423279	31423319	1446	12,6,4	117410071404	9,2,4	118913841290	241	149	1	1	0.006,0.004,0.002	0.005,0.001,0.002	0.001
1447	ENSG00000185721	DRG1	chr22	+	31426614	31426782	31423279	31423410	31427059	31427182	1447	265323613069	0,0,0	292335372827	0,1,0	317	149	1	1	1.0,1.0,1.0	1.0,0.999,1.0	0
1448	ENSG00000185721	DRG1	chr22	+	31427059	31427182	31423279	31423410	31433871	31434155	1448	817604813	0,0,2	832881768	0,0,0	272	149	1	1	1.0,1.0,0.996	1.0,1.0,1.0	-0.001
1449	ENSG00000100105	PATZ1	chr22	-	31328786	31328859	31325808	31327309	31335691	31335863	1449	36103109	141171209	45,45,46	251265236	222	149	1.3867e-07	4.96342e-06	0.146,0.288,0.259	0.107,0.102,0.116	0.123
1450	ENSG00000100105	PATZ1	chr22	-	31328786	31328924	31325803	31327309	31335691	31335863	1450	39,72,72	141171209	33,23,64	251265236	287	149	2.79428e-07	9.32722e-06	0.126,0.179,0.152	0.064,0.043,0.123	0.076
1451	ENSG00000138942	RNF185	chr22	+	31182968	31183066	31160242	31160303	31187046	31187270	1451	20,8,3	112166243	10,6,12	233208201	247	149	0.256518	0.984983	0.097,0.028,0.007	0.025,0.017,0.035	0.018
1452	ENSG00000138942	RNF185	chr22	+	31187046	31187270	31160181	31160303	31192683	31192702	1452	258376471	3,12,25	487368396	30,37,28	373	149	0.000143414	0.00214289	0.972,0.926,0.883	0.866,0.799,0.85	0.089
1453	ENSG00000138942	RNF185	chr22	+	31187046	31187270	31160181	31160303	31201497	31201615	1453	133225307	1,0,0	333242253	2,2,0	373	149	1	1	0.982,1.0,1.0	0.985,0.98,1.0	0.006
1454	ENSG00000138942	RNF185	chr22	+	31192683	31192702	31160182	31160303	31201497	31201615	1454	1,0,4	1,0,0	6,5,11	2,2,0	168	149	1	1	0.47,NA,1.0	0.727,0.689,1.0	-0.07
1455	ENSG00000138942	RNF185	chr22	+	31192683	31192702	31187046	31187270	31195468	31195581	1455	149170170	0,0,0	156131149	0,1,2	168	149	1	1	1.0,1.0,1.0	1.0,0.991,0.985	0.008
1456	ENSG00000138942	RNF185	chr22	+	31192683	31192702	31187046	31187270	31196935	31197045	1456	8,20,24	0,0,0	32,20,15	0,0,1	168	149	1	1	1.0,1.0,1.0	1.0,1.0,0.93	0.023
1457	ENSG00000138942	RNF185	chr22	+	31192683	31192702	31187046	31187270	31201497	31201615	1457	8,16,25	0,0,0	27,17,25	4,0,3	168	149	0.00434184	0.0379911	1.0,1.0,1.0	0.857,1.0,0.881	0.087
1458	ENSG00000138942	RNF185	chr22	+	31195468	31195581	31187046	31187270	31196935	31196990	1458	178166183	0,0,0	180189160	0,0,1	262	149	1	1	1.0,1.0,1.0	1.0,1.0,0.989	0.004
1459	ENSG00000138942	RNF185	chr22	+	31195468	31195581	31187046	31187270	31201497	31201615	1459	4,8,6	0,0,0	9,6,9	4,0,3	262	149	3.30727e-05	0.000610556	1.0,1.0,1.0	0.561,1.0,0.63	0.27
1460	ENSG00000138942	RNF185	chr22	+	31195468	31195581	31192683	31192702	31196935	31196990	1460	323335358	1,10,6	340340307	20,13,6	262	149	0.00191277	0.0191205	0.995,0.95,0.971	0.906,0.937,0.967	0.035
1461	ENSG00000138942	RNF185	chr22	+	31195468	31195581	31192683	31192702	31201497	31201615	1461	127157158	1,5,7	141142140	14,8,10	262	149	0.00191291	0.0191205	0.986,0.947,0.928	0.851,0.91,0.888	0.071
1462	ENSG00000138942	RNF185	chr22	+	31196935	31196990	31187046	31187270	31201497	31201615	1462	42,18,44	0,0,0	46,53,41	4,0,3	204	149	0.0237398	0.151619	1.0,1.0,1.0	0.894,1.0,0.909	0.066
1463	ENSG00000138942	RNF185	chr22	+	31196935	31196990	31195468	31195581	31201497	31201615	1463	237186245	0,0,4	236241196	5,2,1	204	149	0.62907	1	1.0,1.0,0.978	0.972,0.989,0.993	0.008
1464	ENSG00000138942	RNF185	chr22	+	31196935	31197157	31192683	31192702	31201497	31201615	1464	7,11,11	1,5,7	15,11,15	14,8,10	371	149	0.207931	0.843705	0.738,0.469,0.387	0.301,0.356,0.376	0.187
1465	ENSG00000138942	RNF185	chr22	+	31196935	31197157	31195468	31195581	31201497	31201615	1465	76,82,88	0,0,4	115,106,87	5,2,1	371	149	0.161544	0.69496	1.0,1.0,0.898	0.902,0.955,0.972	0.023
1466	ENSG00000138942	RNF185	chr22	+	31196935	31197158	31187046	31187270	31201497	31201615	1466	6,0,3	0,0,0	2,5,11	4,0,3	372	149	1	1	1.0,NA,1.0	0.167,1.0,0.595	0.413
1467	ENSG00000138942	RNF185	chr22	+	31196935	31197158	31195468	31195581	31201497	31201615	1467	76,79,84	0,0,4	114,106,87	5,2,1	372	149	0.169007	0.719095	1.0,1.0,0.894	0.901,0.955,0.972	0.022
1468	ENSG00000138942	RNF185	chr22	+	31201497	31201615	31187046	31187270	31204488	31204571	1468	131117153	0,0,0	136159155	0,0,2	267	149	1	1	1.0,1.0,1.0	1.0,1.0,0.977	0.008
1470	ENSG00000185133	INPP5J	chr22	+	31124141	31124263	31122922	31123119	31124844	31124881	1470	12,4,17	3,8,6	8,4,6	17,4,18	271	149	0.0128295	0.0919854	0.687,0.216,0.609	0.206,0.355,0.155	0.265
1472	ENSG00000185133	INPP5J	chr22	+	31124844	31124906	31122993	31123119	31125832	31126010	1472	2,6,2	0,0,0	10,2,8	0,6,0	211	149	0.027501	0.17087	1.0,1.0,1.0	1.0,0.191,1.0	0.27
1474	ENSG00000185133	INPP5J	chr22	+	31124844	31124906	31124141	31124263	31126375	31126489	1474	12,4,4	0,0,0	6,3,0	0,2,0	211	149	1	1	1.0,1.0,1.0	1.0,0.514,NA	0.243
1476	ENSG00000185133	INPP5J	chr22	+	31124844	31126010	31124141	31124263	31126375	31126489	1476	51144212	0,0,0	230142133	0,2,0	1315	149	1	1	1.0,1.0,1.0	1.0,0.889,1.0	0.037
1478	ENSG00000185133	INPP5J	chr22	+	31125832	31126010	31124844	31124906	31126375	31126489	1478	16,24,23	0,0,0	46,14,14	2,2,0	327	149	0.305639	1	1.0,1.0,1.0	0.913,0.761,1.0	0.109
1479	ENSG00000185133	INPP5J	chr22	+	31126920	31127037	31126612	31126721	31127356	31127532	1479	7,3,15	2,2,0	16,7,9	1,0,0	266	149	0.0821713	0.410874	0.662,0.457,1.0	0.9,1.0,1.0	-0.26
1480	ENSG00000185133	INPP5J	chr22	+	31133405	31133483	31133097	31133235	31133609	31133714	1480	56,92,94	0,0,1	76,65,42	1,2,2	227	149	0.491979	1	1.0,1.0,0.984	0.98,0.955,0.932	0.039
1481	ENSG00000253352	TUG1	chr22	+	30972047	30972172	30969268	30969386	30972854	30973587	1481	54,52,86	0,1,0	56,67,54	1,1,2	274	149	0.542951	1	1.0,0.966,1.0	0.968,0.973,0.936	0.03
1482	ENSG00000253352	TUG1	chr22	+	30972047	30972172	30969268	30969386	30972923	30973601	1482	22,26,31	0,0,2	24,44,24	0,0,0	274	149	1	1	1.0,1.0,0.894	1.0,1.0,1.0	-0.035
1483	ENSG00000253352	TUG1	chr22	+	30972047	30972172	30971196	30971610	30972854	30973587	1483	54,51,86	11,9,7	54,66,54	23,9,7	274	149	0.254667	0.980181	0.727,0.755,0.87	0.561,0.8,0.808	0.061
1484	ENSG00000253352	TUG1	chr22	+	30972047	30972172	30971196	30971610	30972923	30973601	1484	22,26,31	1,0,1	22,43,24	0,1,4	274	149	0.239293	0.937221	0.923,1.0,0.944	1.0,0.959,0.765	0.048
1485	ENSG00000253352	TUG1	chr22	+	30972047	30972172	30971366	30971779	30972854	30973587	1485	78,81,117	254242259	67,76,59	174148150	274	149	0.24705	0.959475	0.143,0.154,0.197	0.173,0.218,0.176	-0.024
1486	ENSG00000253352	TUG1	chr22	+	30972047	30972172	30971366	30971779	30972923	30973601	1486	44,56,61	48,50,40	33,53,29	36,27,12	274	149	0.278104	1	0.333,0.379,0.453	0.333,0.516,0.568	-0.084
1490	ENSG00000185339	TCN2	chr22	+	30612872	30612961	30610870	30611063	30614348	30614501	1490	0,8,2	0,0,0	10,9,6	1,0,0	238	149	1	1	NA,1.0,1.0	0.862,1.0,1.0	0.046
1491	ENSG00000185339	TCN2	chr22	+	30612872	30613042	30610870	30611063	30614348	30614501	1491	8,22,14	0,0,0	25,34,27	1,0,0	319	149	1	1	1.0,1.0,1.0	0.921,1.0,1.0	0.026
1492	ENSG00000185339	TCN2	chr22	+	30612884	30613042	30610870	30611063	30614348	30614501	1492	10,14,12	0,0,0	14,26,10	1,0,0	307	149	1	1	1.0,1.0,1.0	0.872,1.0,1.0	0.043
1493	ENSG00000185339	TCN2	chr22	+	30614348	30614501	30612872	30613042	30615300	30615473	1493	28,33,34	0,0,0	31,45,20	4,0,0	302	149	0.395756	1	1.0,1.0,1.0	0.793,1.0,1.0	0.069
1494	ENSG00000185339	TCN2	chr22	+	30617329	30617495	30615600	30615787	30622967	30623083	1494	33,44,50	0,0,0	34,35,37	2,0,0	315	149	1	1	1.0,1.0,1.0	0.889,1.0,1.0	0.037
1495	ENSG00000185339	TCN2	chr22	+	30622967	30623083	30617329	30617495	30626459	30627005	1495	28,42,29	0,2,0	19,31,34	0,0,0	265	149	1	1	1.0,0.922,1.0	1.0,1.0,1.0	-0.026
1499	ENSG00000187860	CCDC157	chr22	+	30365943	30366248	30361960	30362114	30369431	30369603	1499	8,18,14	0,0,4	12,4,10	0,1,0	454	149	0.189119	0.784577	1.0,1.0,0.535	1.0,0.568,1.0	-0.011
1500	ENSG00000187860	CCDC157	chr22	+	30365989	30366248	30361960	30362114	30369431	30369603	1500	8,24,21	0,0,4	22,17,10	0,1,0	408	149	0.392565	1	1.0,1.0,0.657	1.0,0.861,1.0	-0.068
1501	ENSG00000187860	CCDC157	chr22	+	30375478	30375663	30373922	30374091	30376258	30376347	1501	5,12,20	0,0,2	23,18,18	4,0,2	334	149	0.00295459	0.0275433	1.0,1.0,0.817	0.72,1.0,0.801	0.099
1502	ENSG00000187860	CCDC157	chr22	+	30375485	30375663	30373922	30374091	30376258	30376347	1502	5,13,14	0,0,2	21,12,18	4,0,2	327	149	0.00246734	0.0236479	1.0,1.0,0.761	0.705,1.0,0.804	0.084
1503	ENSG00000099992	TBC1D10A	chr22	-	30293158	30293319	30292009	30292851	30293650	30293805	1503	2,11,4	21,32,41	20,17,20	40,21,13	310	149	9.5882e-06	0.000210427	0.044,0.142,0.045	0.194,0.28,0.425	-0.223
1504	ENSG00000099992	TBC1D10A	chr22	-	30299443	30299551	30295736	30295843	30304530	30304630	1504	121142160	0,6,4	189128134	0,0,2	257	149	0.0193148	0.128265	1.0,0.932,0.959	1.0,1.0,0.975	-0.028
1505	ENSG00000099992	TBC1D10A	chr22	-	30304530	30304630	30299443	30299551	30326672	30326901	1505	69,88,108	0,0,0	127,76,89	0,0,1	249	149	1	1	1.0,1.0,1.0	1.0,1.0,0.982	0.006
1506	ENSG00000099992	TBC1D10A	chr22	-	30304530	30304651	30299443	30299551	30326672	30326901	1506	67,73,95	0,0,0	111,61,81	0,0,1	270	149	1	1	1.0,1.0,1.0	1.0,1.0,0.978	0.007
1507	ENSG00000248751	AC004997.1	chr22	-	30286015	30286098	30285831	30285926	30286262	30286376	1507	0,22,14	0,0,0	8,6,7	0,2,0	232	149	1	1	NA,1.0,1.0	1.0,0.658,1.0	0.114
1508	ENSG00000248751	AC004997.1	chr22	-	30286262	30286376	30286015	30286098	30286824	30286948	1508	4,21,10	0,0,2	12,13,15	0,0,0	263	149	1	1	1.0,1.0,0.739	1.0,1.0,1.0	-0.087
1515	ENSG00000239282	CASTOR1	chr22	-	30288705	30288776	30287084	30287560	30289384	30289505	1515	0,6,10	0,4,0	2,3,2	0,0,0	220	149	1	1	NA,0.504,1.0	1.0,1.0,1.0	-0.248
1516	ENSG00000128342	LIF	chr22	-	30244754	30244933	30240452	30244061	30246676	30246759	1516	157278352	1,4,4	266197182	2,2,3	328	149	0.819685	1	0.986,0.969,0.976	0.984,0.978,0.965	0.001
1519	ENSG00000100330	MTMR3	chr22	+	29970975	29971062	29957035	29957088	29978441	29978531	1519	125178148	12,20,26	150209121	7,11,11	236	149	0.00165895	0.0169568	0.868,0.849,0.782	0.931,0.923,0.874	-0.076
1520	ENSG00000100330	MTMR3	chr22	+	29978935	29979052	29978441	29978531	29988479	29988562	1520	177223202	0,0,2	232253138	2,0,0	266	149	1	1	1.0,1.0,0.983	0.985,1.0,1.0	-0.001
1521	ENSG00000100330	MTMR3	chr22	+	29988479	29988562	29978935	29979052	29991503	29991628	1521	108114115	1,10,3	127,148,94	0,5,4	232	149	0.204904	0.834385	0.986,0.88,0.961	1.0,0.95,0.938	-0.02
1522	ENSG00000100330	MTMR3	chr22	+	30002879	30002993	29998760	29998857	30007113	30007319	1522	227225244	0,0,2	241260214	0,4,0	263	149	1	1	1.0,1.0,0.986	1.0,0.974,1.0	0.004
1523	ENSG00000100330	MTMR3	chr22	+	30007113	30007319	30002879	30002993	30007900	30007975	1523	327425432	0,2,0	327359316	0,8,0	355	149	0.796317	1	1.0,0.989,1.0	1.0,0.95,1.0	0.013
1524	ENSG00000100330	MTMR3	chr22	+	30007113	30007319	30002879	30002993	30009017	30009129	1524	156250257	0,5,0	194214191	7,0,1	355	149	0.258075	0.98951	1.0,0.955,1.0	0.921,1.0,0.988	0.015
1525	ENSG00000100330	MTMR3	chr22	+	30007900	30008032	30002879	30002993	30009017	30009129	1525	145145140	0,5,0	138170119	7,0,1	281	149	0.329834	1	1.0,0.939,1.0	0.913,1.0,0.984	0.014
1526	ENSG00000100330	MTMR3	chr22	+	30007900	30008032	30007113	30007319	30009017	30009129	1526	316320315	0,2,0	271307244	0,0,0	281	149	1	1	1.0,0.988,1.0	1.0,1.0,1.0	-0.004
1527	ENSG00000100330	MTMR3	chr22	+	30013355	30013541	30012367	30012563	30016527	30016698	1527	366341405	0,0,2	306342325	0,0,2	335	149	1	1	1.0,1.0,0.989	1.0,1.0,0.986	0.001
1528	ENSG00000100330	MTMR3	chr22	+	30017926	30018072	30016527	30016698	30019479	30020884	1528	108219262	0,0,0	225188181	0,9,0	295	149	0.136311	0.609847	1.0,1.0,1.0	1.0,0.913,1.0	0.029
1529	ENSG00000100330	MTMR3	chr22	+	30019479	30020884	30016527	30016698	30022028	30022139	1529	118016582088	0,0,0	173115911610	2,0,0	1554	149	1	1	1.0,1.0,1.0	0.988,1.0,1.0	0.004
1530	ENSG00000100330	MTMR3	chr22	+	30019479	30020884	30016527	30016698	30022608	30022697	1530	109815621984	0,0,0	169115551581	0,0,2	1554	149	1	1	1.0,1.0,1.0	1.0,1.0,0.987	0.004
1531	ENSG00000100330	MTMR3	chr22	+	30022028	30022139	30016527	30016698	30022608	30022697	1531	69144112	0,0,0	97,84,75	0,0,2	260	149	1	1	1.0,1.0,1.0	1.0,1.0,0.956	0.015
1532	ENSG00000100330	MTMR3	chr22	+	30022028	30022139	30019479	30020884	30022608	30022697	1532	179263238	28,23,24	208178161	73,58,57	260	149	7.85461e-12	6.43799e-10	0.786,0.868,0.85	0.62,0.638,0.618	0.209
1533	ENSG00000100330	MTMR3	chr22	+	30023456	30023483	30022608	30022697	30025629	30026037	1533	6,3,5	82181179	3,4,2	194198147	176	149	0.114598	0.533903	0.058,0.014,0.023	0.013,0.017,0.011	0.018
1534	ENSG00000100325	ASCC2	chr22	-	29793576	29793676	29793359	29793490	29800990	29801110	1534	176343392	0,0,0	440369370	1,0,0	249	149	1	1	1.0,1.0,1.0	0.996,1.0,1.0	0.001
1535	ENSG00000100325	ASCC2	chr22	-	29800990	29801110	29793359	29793676	29804637	29804824	1535	131179189	0,0,0	222227196	2,2,0	269	149	1	1	1.0,1.0,1.0	0.984,0.984,1.0	0.011
1536	ENSG00000100325	ASCC2	chr22	-	29801993	29802208	29800990	29801110	29804637	29804824	1536	6419721208	4,0,2	13649981013	8,3,3	364	149	1	1	0.985,1.0,0.996	0.986,0.993,0.993	0.003
1537	ENSG00000100325	ASCC2	chr22	-	29802114	29802208	29800990	29801110	29804637	29804830	1537	94225265	4,0,2	302207228	8,3,3	243	149	0.100035	0.479778	0.935,1.0,0.988	0.959,0.977,0.979	0.003
1538	ENSG00000100325	ASCC2	chr22	-	29808110	29808185	29806796	29806904	29813429	29813542	1538	523570557	3,4,3	537537573	6,11,12	224	149	0.00243071	0.0233395	0.991,0.99,0.992	0.983,0.97,0.969	0.017
1539	ENSG00000100325	ASCC2	chr22	-	29815171	29815289	29814656	29814767	29816005	29816073	1539	2,8,9	423360506	0,0,0	486479452	267	149	1	1	0.003,0.012,0.01	0.0,0.0,0.0	0.008
1540	ENSG00000100325	ASCC2	chr22	-	29822334	29822395	29816005	29816073	29825086	29825257	1540	176164190	1,0,7	189192166	5,4,8	210	149	0.0485657	0.270821	0.992,1.0,0.951	0.964,0.971,0.936	0.024
1541	ENSG00000100325	ASCC2	chr22	-	29822334	29822464	29816005	29816073	29825086	29825257	1541	738656973	1,0,7	881992875	5,4,8	279	149	0.944855	1	0.997,1.0,0.987	0.989,0.993,0.983	0.006
1542	ENSG00000100325	ASCC2	chr22	-	29822334	29822464	29816005	29816073	29832244	29832342	1542	343294401	0,2,0	410402344	0,2,0	279	149	1	1	1.0,0.987,1.0	1.0,0.991,1.0	-0.001
1543	ENSG00000100325	ASCC2	chr22	-	29825086	29825257	29816005	29816073	29832244	29832342	1543	85146183	0,2,0	242194183	0,2,0	320	149	1	1	1.0,0.971,1.0	1.0,0.978,1.0	-0.002
1544	ENSG00000100325	ASCC2	chr22	-	29825086	29825257	29822141	29822464	29832244	29832342	1544	488510750	6,0,0	717788709	0,0,0	320	149	1	1	0.974,1.0,1.0	1.0,1.0,1.0	-0.009
1545	ENSG00000100325	ASCC2	chr22	-	29825086	29825257	29822141	29822464	29838177	29838274	1545	463489725	0,0,1	673760686	0,0,1	320	149	1	1	1.0,1.0,0.997	1.0,1.0,0.997	0
1546	ENSG00000100325	ASCC2	chr22	-	29825621	29825780	29825086	29825257	29827476	29827600	1546	249389501	0,0,0	492422411	0,2,0	308	149	1	1	1.0,1.0,1.0	1.0,0.99,1.0	0.003
1547	ENSG00000100325	ASCC2	chr22	-	29825621	29825780	29825086	29825257	29832244	29832342	1547	413704857	25,21,29	836707672	44,30,25	308	149	0.388513	1	0.889,0.942,0.935	0.902,0.919,0.929	0.005
1548	ENSG00000100325	ASCC2	chr22	-	29825621	29825780	29825086	29825257	29834488	29834550	1548	250381490	0,0,0	487418395	2,0,2	308	149	1	1	1.0,1.0,1.0	0.992,1.0,0.99	0.006
1549	ENSG00000100325	ASCC2	chr22	-	29825621	29825780	29825086	29825257	29838177	29838228	1549	245378482	0,0,4	488414402	0,2,2	308	149	1	1	1.0,1.0,0.983	1.0,0.99,0.99	0.001
1550	ENSG00000100325	ASCC2	chr22	-	29827476	29827600	29825086	29825257	29832244	29832342	1550	0,11,8	25,21,29	5,8,2	44,30,25	273	149	0.237443	0.932318	0.0,0.222,0.131	0.058,0.127,0.042	0.042
1551	ENSG00000100325	ASCC2	chr22	-	29827476	29827600	29825086	29825257	29834488	29834550	1551	0,0,2	0,0,0	2,2,0	2,0,2	273	149	1	1	NA,NA,1.0	0.353,1.0,0.0	0.549
1552	ENSG00000100325	ASCC2	chr22	-	29827476	29827600	29825086	29825257	29838177	29838274	1552	0,0,0	0,0,4	2,4,0	0,2,2	273	149	1	1	NA,NA,0.0	1.0,0.522,0.0	-0.507
1553	ENSG00000100325	ASCC2	chr22	-	29827476	29827600	29825621	29825780	29832244	29832342	1553	1,32,26	169336375	16,19,19	356298278	273	149	0.554965	1	0.003,0.049,0.036	0.024,0.034,0.036	-0.002
1554	ENSG00000100325	ASCC2	chr22	-	29827476	29827600	29825621	29825780	29833540	29833614	1554	1,22,18	0,0,0	13,13,19	2,0,2	273	149	0.207951	0.843752	1.0,1.0,1.0	0.78,1.0,0.838	0.127
1555	ENSG00000100325	ASCC2	chr22	-	29827476	29827600	29825621	29825780	29834488	29834550	1555	5,20,20	6,13,8	13,13,17	6,9,1	273	149	0.235637	0.926871	0.313,0.456,0.577	0.542,0.441,0.903	-0.18
1556	ENSG00000100325	ASCC2	chr22	-	29827476	29827600	29825621	29825780	29838177	29838274	1556	1,20,18	1,10,0	13,15,17	7,5,8	273	149	0.189606	0.786178	0.353,0.522,1.0	0.503,0.621,0.537	0.071
1557	ENSG00000100325	ASCC2	chr22	-	29832244	29832342	29822141	29822464	29834441	29834550	1557	6,10,7	0,0,0	4,10,2	0,0,2	247	149	0.623663	1	1.0,1.0,1.0	1.0,1.0,0.376	0.208
1558	ENSG00000100325	ASCC2	chr22	-	29832244	29832342	29822141	29822464	29838177	29838274	1558	10,4,18	0,0,1	14,12,10	0,0,1	247	149	1	1	1.0,1.0,0.916	1.0,1.0,0.858	0.019
1559	ENSG00000100325	ASCC2	chr22	-	29832244	29832342	29825086	29825257	29834488	29834550	1559	70,66,77	0,0,0	108,83,96	2,0,2	247	149	0.531956	1	1.0,1.0,1.0	0.97,1.0,0.967	0.021
1560	ENSG00000100325	ASCC2	chr22	-	29832244	29832342	29825086	29825257	29838177	29838274	1560	29,17,45	0,0,4	57,40,33	0,2,2	247	149	0.628439	1	1.0,1.0,0.872	1.0,0.923,0.909	0.013
1561	ENSG00000100325	ASCC2	chr22	-	29832244	29832342	29825621	29825780	29833540	29833614	1561	162265315	0,0,0	292274245	2,0,2	247	149	1	1	1.0,1.0,1.0	0.989,1.0,0.987	0.008
1563	ENSG00000100325	ASCC2	chr22	-	29832244	29832342	29825621	29825780	29834488	29834550	1563	208353394	6,13,8	382338329	6,9,1	247	149	0.0434323	0.247565	0.954,0.942,0.967	0.975,0.958,0.995	-0.022
1564	ENSG00000100325	ASCC2	chr22	-	29832244	29832342	29825621	29825780	29838177	29838274	1564	162281317	1,10,0	321294250	7,5,8	247	149	0.150741	0.659809	0.99,0.944,1.0	0.965,0.973,0.95	0.015
1565	ENSG00000100325	ASCC2	chr22	-	29832244	29832342	29827476	29827600	29833540	29833614	1565	10,15,23	0,2,0	8,15,8	0,0,2	247	149	1	1	1.0,0.819,1.0	1.0,1.0,0.707	0.037
1566	ENSG00000100325	ASCC2	chr22	-	29832244	29832342	29827476	29827600	29834488	29834550	1566	47,60,60	4,0,2	71,65,75	0,0,0	247	149	0.11206	0.524557	0.876,1.0,0.948	1.0,1.0,1.0	-0.059
1567	ENSG00000100325	ASCC2	chr22	-	29832244	29832342	29827476	29827600	29838177	29838274	1567	4,12,23	0,0,0	16,16,11	0,2,0	247	149	1	1	1.0,1.0,1.0	1.0,0.828,1.0	0.057
1568	ENSG00000100325	ASCC2	chr22	-	29833540	29833614	29825621	29825780	29834488	29834550	1568	1,3,5	6,13,8	4,1,2	6,9,1	223	149	0.829887	1	0.1,0.134,0.295	0.308,0.069,0.572	-0.14
1569	ENSG00000100325	ASCC2	chr22	-	29833540	29833614	29825621	29825780	29838177	29838228	1569	0,0,0	1,10,0	2,0,0	7,5,8	223	149	1	1	0.0,0.0,NA	0.16,0.0,0.0	-0.053
1570	ENSG00000100325	ASCC2	chr22	-	29833540	29833614	29827476	29827600	29834488	29834550	1570	1,5,5	4,0,2	2,1,2	0,0,0	223	149	0.000277199	0.00375427	0.143,1.0,0.626	1.0,1.0,1.0	-0.41
1571	ENSG00000100325	ASCC2	chr22	-	29833540	29833614	29827476	29827600	29838177	29838228	1571	0,2,0	0,0,0	0,0,2	0,2,0	223	149	1	1	NA,1.0,NA	NA,0.0,1.0	0.5
1572	ENSG00000100325	ASCC2	chr22	-	29833540	29833614	29832244	29832342	29834488	29834550	1572	11,11,30	56106104	13,4,17	103,71,100	223	149	0.0643326	0.338676	0.116,0.065,0.162	0.078,0.036,0.102	0.042
1573	ENSG00000100325	ASCC2	chr22	-	29833540	29833614	29832244	29832342	29838177	29838228	1573	8,8,15	12,27,28	9,2,16	49,31,22	223	149	0.12651	0.575908	0.308,0.165,0.264	0.109,0.041,0.327	0.087
1574	ENSG00000100325	ASCC2	chr22	-	29834441	29834550	29822351	29822464	29838177	29838274	1574	0,2,0	0,0,1	0,4,4	0,0,1	258	149	1	1	NA,1.0,0.0	NA,1.0,0.698	-0.349
1575	ENSG00000100325	ASCC2	chr22	-	29834441	29834550	29825621	29825780	29838177	29838274	1575	0,2,0	1,10,0	0,4,2	7,5,8	258	149	1	1	0.0,0.104,NA	0.0,0.316,0.126	-0.095
1576	ENSG00000100325	ASCC2	chr22	-	29834441	29834550	29832244	29832342	29838177	29838274	1576	0,19,14	12,27,28	1,6,2	49,31,22	258	149	0.000216924	0.00305002	0.0,0.289,0.224	0.012,0.101,0.05	0.117
1577	ENSG00000100325	ASCC2	chr22	-	29834488	29834550	29825086	29825257	29838177	29838261	1577	0,0,0	0,0,4	0,2,2	0,2,2	211	149	1	1	NA,NA,0.0	NA,0.414,0.414	-0.414
1578	ENSG00000100325	ASCC2	chr22	-	29834488	29834550	29825621	29825780	29838177	29838261	1578	6,13,8	1,10,0	6,11,1	7,5,8	211	149	0.0178582	0.120351	0.809,0.479,1.0	0.377,0.608,0.081	0.407
1579	ENSG00000100325	ASCC2	chr22	-	29834488	29834550	29827476	29827600	29838177	29838261	1579	4,0,2	0,0,0	0,2,0	0,2,0	211	149	1	1	1.0,NA,1.0	NA,0.414,NA	0.586
1580	ENSG00000100325	ASCC2	chr22	-	29834488	29834550	29832244	29832342	29838177	29838261	1580	54106103	12,27,28	103,71,100	49,31,22	211	149	0.105447	0.499811	0.761,0.735,0.722	0.597,0.618,0.762	0.08
1582	ENSG00000100325	ASCC2	chr22	-	29836437	29836500	29832244	29832342	29838177	29838274	1582	0,0,0	12,27,28	2,0,0	49,31,22	212	149	1	1	0.0,0.0,0.0	0.028,0.0,0.0	-0.009
1583	ENSG00000186575	NF2	chr22	+	29628657	29628773	29603567	29604112	29636750	29636876	1583	1,3,10	185244222	6,1,4	238248232	265	149	0.904998	1	0.003,0.007,0.025	0.014,0.002,0.01	0.003
1584	ENSG00000186575	NF2	chr22	+	29636750	29636876	29603555	29604112	29639089	29639212	1584	465532548	0,5,2	479547483	8,2,6	275	149	0.152642	0.666198	1.0,0.983,0.993	0.97,0.993,0.978	0.012
1585	ENSG00000186575	NF2	chr22	+	29636750	29636876	29603555	29604112	29642201	29642285	1585	200266239	16,0,4	253298265	8,6,4	275	149	0.511163	1	0.871,1.0,0.97	0.945,0.964,0.973	-0.014
1586	ENSG00000186575	NF2	chr22	+	29639089	29639212	29603998	29604112	29642201	29642285	1586	332221299	16,0,4	242229253	8,6,4	272	149	0.835739	1	0.919,1.0,0.976	0.943,0.954,0.972	0.009
1587	ENSG00000186575	NF2	chr22	+	29639089	29639212	29603998	29604112	29654656	29654725	1587	30,37,28	0,0,5	24,28,44	0,0,0	272	149	0.142542	0.631646	1.0,1.0,0.754	1.0,1.0,1.0	-0.082
1588	ENSG00000186575	NF2	chr22	+	29639089	29639212	29636750	29636876	29642201	29642285	1588	603491616	6,9,10	471495477	11,19,13	272	149	0.00541953	0.0456312	0.982,0.968,0.971	0.959,0.935,0.953	0.025
1589	ENSG00000186575	NF2	chr22	+	29642201	29642285	29603726	29604112	29654656	29654725	1589	148111153	0,0,5	125186156	0,0,0	233	149	0.59089	1	1.0,1.0,0.951	1.0,1.0,1.0	-0.016
1590	ENSG00000186575	NF2	chr22	+	29642201	29642285	29639089	29639212	29654656	29654725	1590	443314445	0,0,0	350397379	0,0,2	233	149	1	1	1.0,1.0,1.0	1.0,1.0,0.992	0.003
1592	ENSG00000186575	NF2	chr22	+	29661204	29661339	29658188	29658264	29664989	29665064	1592	609537643	0,4,1	655605595	1,2,1	284	149	1	1	1.0,0.986,0.997	0.997,0.994,0.997	-0.002
1593	ENSG00000186575	NF2	chr22	+	29664989	29665064	29661204	29661339	29668332	29668446	1593	330279356	0,0,2	356351250	0,0,0	224	149	1	1	1.0,1.0,0.992	1.0,1.0,1.0	-0.003
1594	ENSG00000186575	NF2	chr22	+	29664989	29665064	29661204	29661339	29671825	29671948	1594	140125153	0,0,0	174159123	0,0,1	224	149	1	1	1.0,1.0,1.0	1.0,1.0,0.988	0.004
1595	ENSG00000186575	NF2	chr22	+	29668332	29668446	29661204	29661339	29671825	29671948	1595	163315353	0,0,0	305290281	0,0,1	263	149	1	1	1.0,1.0,1.0	1.0,1.0,0.994	0.002
1596	ENSG00000186575	NF2	chr22	+	29668332	29668446	29664989	29665064	29671825	29671948	1596	353474555	0,1,0	487479409	0,1,0	263	149	1	1	1.0,0.996,1.0	1.0,0.996,1.0	0
1597	ENSG00000186575	NF2	chr22	+	29681438	29681601	29678195	29678323	29694751	29694945	1597	407454509	0,4,7	494490456	4,1,1	312	149	0.738989	1	1.0,0.982,0.972	0.983,0.996,0.995	-0.007
1598	ENSG00000186575	NF2	chr22	+	29683019	29683064	29681438	29681601	29694751	29694811	1598	208321359	39,79,85	411374393	74,53,71	194	149	0.0278714	0.172654	0.804,0.757,0.764	0.81,0.844,0.81	-0.046
1599	ENSG00000186575	NF2	chr22	+	29683019	29683079	29681438	29681601	29694751	29694811	1599	73,94,126	39,79,85	136145122	74,53,71	209	149	0.0558359	0.302678	0.572,0.459,0.514	0.567,0.661,0.551	-0.078
1602	ENSG00000182944	EWSR1	chr22	+	29272215	29272252	29268008	29268349	29272379	29272431	1602	380748515146	0,0,1	386336013685	0,0,1	186	149	1	1	1.0,1.0,1.0	1.0,1.0,1.0	0
1605	ENSG00000182944	EWSR1	chr22	+	29278029	29278216	29273737	29273864	29286922	29287134	1605	523157036873	0,6,0	458343874706	0,0,0	336	149	1	1	1.0,0.998,1.0	1.0,1.0,1.0	-0.001
1606	ENSG00000182944	EWSR1	chr22	+	29282389	29282557	29275628	29278216	29286922	29287106	1606	7946877810540	72,64,103	732069797368	26,66,57	317	149	0.0664848	0.347767	0.981,0.985,0.98	0.992,0.98,0.984	-0.003
1607	ENSG00000182944	EWSR1	chr22	+	29286922	29287134	29282389	29282557	29288605	29288679	1607	98231011211879	0,5,0	838283938694	2,0,0	361	149	1	1	1.0,0.999,1.0	0.999,1.0,1.0	0
1608	ENSG00000182944	EWSR1	chr22	+	29288605	29288755	29286922	29287134	29288986	29289062	1608	343537594222	3,7,2	313432973146	2,1,0	299	149	1	1	0.998,0.996,0.999	0.999,0.999,1.0	-0.002
1609	ENSG00000182944	EWSR1	chr22	+	29288605	29288755	29286922	29287134	29292136	29292169	1609	344537704228	64111136	313933053149	21,38,25	299	149	1.55431e-15	2.25784e-13	0.964,0.944,0.939	0.987,0.977,0.984	-0.034
1610	ENSG00000182944	EWSR1	chr22	+	29288605	29288786	29286922	29287134	29291561	29291599	1610	379643614990	0,6,2	362836783687	0,0,0	330	149	1	1	1.0,0.997,0.999	1.0,1.0,1.0	-0.001
1611	ENSG00000182944	EWSR1	chr22	+	29288605	29288786	29286922	29287134	29291564	29291599	1611	389844345057	0,0,2	366237173669	0,0,0	330	149	1	1	1.0,1.0,0.999	1.0,1.0,1.0	0
1612	ENSG00000182944	EWSR1	chr22	+	29288605	29288786	29286922	29287134	29292136	29292169	1612	348238494330	64111136	323433703249	21,38,25	330	149	9.99201e-16	1.49287e-13	0.961,0.94,0.935	0.986,0.976,0.983	-0.036
1613	ENSG00000182944	EWSR1	chr22	+	29288605	29291599	29286922	29287134	29292136	29292169	1613	877283429754	64111136	751979387100	21,38,25	3143	149	7.80487e-14	8.85545e-12	0.867,0.781,0.773	0.944,0.908,0.931	-0.121
1614	ENSG00000182944	EWSR1	chr22	+	29288986	29289062	29286922	29287134	29291561	29291599	1614	5,7,7	0,6,2	2,1,2	0,0,0	225	149	2.20368e-05	0.000430124	1.0,0.436,0.699	1.0,1.0,1.0	-0.288
1615	ENSG00000182944	EWSR1	chr22	+	29288986	29289062	29286922	29287134	29291564	29291599	1615	9,7,16	0,0,2	4,3,0	0,0,0	225	149	1	1	1.0,1.0,0.841	1.0,1.0,NA	-0.053
1616	ENSG00000182944	EWSR1	chr22	+	29288986	29289062	29286922	29287134	29292136	29292169	1616	5,7,4	64111136	2,1,0	21,38,25	225	149	0.0601955	0.32157	0.049,0.04,0.019	0.059,0.017,0.0	0.011
1617	ENSG00000182944	EWSR1	chr22	+	29288986	29289062	29288605	29288755	29292136	29292169	1617	2,0,3	10,11,10	0,0,0	5,8,3	225	149	0.105092	0.498601	0.117,0.0,0.166	0.0,0.0,0.0	0.094
1618	ENSG00000182944	EWSR1	chr22	+	29291561	29291599	29286922	29287134	29292136	29292169	1618	672593859	64111136	524610560	21,38,25	187	149	1.91847e-13	2.05605e-11	0.893,0.81,0.834	0.952,0.927,0.947	-0.096
1619	ENSG00000182944	EWSR1	chr22	+	29291561	29291599	29288605	29288786	29292136	29292169	1619	101011041533	16,5,16	9429541030	24,36,32	187	149	1.74358e-08	7.63287e-07	0.981,0.994,0.987	0.969,0.955,0.962	0.025
1620	ENSG00000182944	EWSR1	chr22	+	29291561	29291599	29288986	29289062	29292136	29292169	1620	674587863	6,0,2	524610562	0,0,0	187	149	1	1	0.989,1.0,0.997	1.0,1.0,1.0	-0.005
1621	ENSG00000182944	EWSR1	chr22	+	29291564	29291599	29286922	29287134	29292136	29292169	1621	656585853	64111136	522597554	21,38,25	184	149	1.4555e-13	1.58979e-11	0.892,0.81,0.835	0.953,0.927,0.947	-0.097
1622	ENSG00000182944	EWSR1	chr22	+	29291564	29291599	29288605	29288786	29292136	29292169	1622	108111701595	16,5,16	9739801006	24,36,32	184	149	5.11803e-09	2.48788e-07	0.982,0.995,0.988	0.97,0.957,0.962	0.025
1623	ENSG00000182944	EWSR1	chr22	+	29291564	29291599	29288986	29289062	29292136	29292169	1623	662585865	6,0,2	524599556	0,0,0	184	149	1	1	0.989,1.0,0.997	1.0,1.0,1.0	-0.005
1624	ENSG00000182944	EWSR1	chr22	+	29292487	29292606	29290829	29292169	29296238	29296368	1624	646161527813	0,0,4	519655965631	0,0,0	268	149	1	1	1.0,1.0,0.999	1.0,1.0,1.0	0
1625	ENSG00000182944	EWSR1	chr22	+	29292499	29292606	29292158	29292169	29296238	29296368	1625	344332464099	0,0,4	281829863067	0,0,0	256	149	1	1	1.0,1.0,0.998	1.0,1.0,1.0	-0.001
1626	ENSG00000182944	EWSR1	chr22	+	29297826	29297949	29295525	29296368	29298732	29298895	1626	310740524602	6,36,39	325533163240	31,12,23	272	149	0.892101	1	0.996,0.984,0.985	0.983,0.993,0.987	0.001
1627	ENSG00000182944	EWSR1	chr22	+	29299598	29299851	29298732	29299280	29300121	29300336	1627	272346815042	0,0,4	479536913355	0,0,0	402	149	1	1	1.0,1.0,0.998	1.0,1.0,1.0	-0.001
1628	ENSG00000182944	EWSR1	chr22	+	29299598	29299851	29299233	29299331	29300121	29300336	1628	282254375883	0,0,1	567040853721	6,0,2	402	149	1	1	1.0,1.0,1.0	0.997,1.0,0.999	0.001
1629	ENSG00000186998	EMID1	chr22	+	29225132	29225216	29215526	29215630	29226489	29226551	1629	24,50,45	1,16,6	5,11,13	4,0,6	233	149	0.511877	1	0.939,0.666,0.827	0.444,1.0,0.581	0.136
1630	ENSG00000186998	EMID1	chr22	+	29226489	29226551	29215526	29215630	29231019	29231140	1630	15,35,32	0,6,4	4,8,9	0,0,0	211	149	9.24109e-05	0.00146563	1.0,0.805,0.85	1.0,1.0,1.0	-0.115
1631	ENSG00000186998	EMID1	chr22	+	29231457	29231508	29231017	29231140	29231592	29231682	1631	0,0,2	0,2,2	0,0,0	0,0,2	200	149	1	1	NA,0.0,0.427	NA,NA,0.0	0.213
1633	ENSG00000186998	EMID1	chr22	+	29243444	29243489	29234304	29234349	29254202	29254287	1633	11,13,16	0,0,5	6,0,2	0,6,0	194	149	0.726839	1	1.0,1.0,0.711	1.0,0.0,1.0	0.237
1634	ENSG00000186998	EMID1	chr22	+	29254202	29254287	29243444	29243489	29255270	29255612	1634	8,7,10	2,5,4	2,2,0	0,4,0	234	149	1	1	0.718,0.471,0.614	1.0,0.241,NA	-0.02
1635	ENSG00000186998	EMID1	chr22	+	29254202	29254287	29243444	29243489	29258816	29259597	1635	20,15,35	0,0,1	6,2,4	0,1,0	234	149	1	1	1.0,1.0,0.957	1.0,0.56,1.0	0.132
1636	ENSG00000186998	EMID1	chr22	+	29255270	29255361	29243444	29243489	29258816	29259597	1636	2,5,4	0,0,1	0,4,2	0,1,0	240	149	1	1	1.0,1.0,0.713	NA,0.713,1.0	0.048
1637	ENSG00000183579	ZNRF3	chr22	+	28987075	28987201	28883571	28884066	29042494	29042569	1637	82126163	0,0,0	240225220	2,0,0	275	149	1	1	1.0,1.0,1.0	0.985,1.0,1.0	0.005
1638	ENSG00000183579	ZNRF3	chr22	+	29042494	29042569	28987051	28987201	29043298	29043430	1638	146182246	0,0,1	335346320	2,0,2	224	149	1	1	1.0,1.0,0.994	0.991,1.0,0.991	0.004
1639	ENSG00000183579	ZNRF3	chr22	+	29044779	29044890	29043298	29043430	29048388	29048491	1639	136107208	0,2,1	210195226	0,0,0	260	149	1	1	1.0,0.968,0.992	1.0,1.0,1.0	-0.013
1640	ENSG00000183579	ZNRF3	chr22	+	29046715	29046883	29044779	29044890	29048388	29048491	1640	190241259	0,0,0	367350280	0,4,0	317	149	1	1	1.0,1.0,1.0	1.0,0.976,1.0	0.008
1641	ENSG00000183579	ZNRF3	chr22	+	29048388	29048491	29046715	29046883	29049196	29050948	1641	86172202	0,0,0	301250194	2,0,0	252	149	1	1	1.0,1.0,1.0	0.989,1.0,1.0	0.004
1642	ENSG00000159873	CCDC117	chr22	+	28773724	28773778	28772673	28773034	28780947	28781172	1642	142147164	0,2,1	218217187	0,0,0	203	149	1	1	1.0,0.982,0.992	1.0,1.0,1.0	-0.009
1643	ENSG00000159873	CCDC117	chr22	+	28780947	28781172	28773724	28773778	28783507	28783645	1643	766719818	0,0,2	108210811102	2,4,0	374	149	1	1	1.0,1.0,0.994	0.995,0.991,1.0	0.003
1644	ENSG00000100209	HSCB	chr22	+	28743881	28743978	28742038	28742331	28751240	28751288	1644	50,69,63	0,6,6	52,43,30	0,0,0	246	149	5.95608e-05	0.00101344	1.0,0.874,0.864	1.0,1.0,1.0	-0.087
1645	ENSG00000100209	HSCB	chr22	+	28744614	28744704	28743881	28743978	28745863	28746008	1645	196235298	4,0,8	200176150	6,4,1	239	149	0.688973	1	0.968,1.0,0.959	0.954,0.965,0.989	0.006
1646	ENSG00000100209	HSCB	chr22	+	28744614	28744704	28743881	28743978	28751240	28751288	1646	137168175	6,7,0	143123100	2,6,0	239	149	0.484569	1	0.934,0.937,1.0	0.978,0.927,1.0	-0.011
1647	ENSG00000100209	HSCB	chr22	+	28744614	28744709	28743881	28743978	28745863	28745867	1647	160196211	4,0,8	172162155	6,4,1	244	149	0.938648	1	0.961,1.0,0.942	0.946,0.961,0.99	0.002
1648	ENSG00000100209	HSCB	chr22	+	28744614	28744709	28743881	28743978	28751240	28751288	1648	133166179	6,7,0	147119116	2,6,0	244	149	0.430968	1	0.931,0.935,1.0	0.978,0.924,1.0	-0.012
1649	ENSG00000100209	HSCB	chr22	+	28745863	28746008	28743881	28743978	28751240	28751288	1649	93,42,119	6,7,0	76,104,65	2,6,0	294	149	0.199039	0.816078	0.887,0.753,1.0	0.951,0.898,1.0	-0.07
1650	ENSG00000100209	HSCB	chr22	+	28745863	28746008	28744614	28744704	28751240	28751288	1650	154117242	4,5,4	136165124	8,11,10	294	149	0.00191074	0.0191082	0.951,0.922,0.968	0.896,0.884,0.863	0.066
1651	ENSG00000100209	HSCB	chr22	+	28745863	28746008	28744614	28744709	28751240	28751288	1651	116,75,150	0,3,7	108147122	11,5,18	294	149	0.000711679	0.00835273	1.0,0.927,0.916	0.833,0.937,0.775	0.099
1652	ENSG00000100209	HSCB	chr22	+	28745863	28746008	28744614	28744709	28757077	28757210	1652	33,44,57	0,0,0	47,61,68	0,2,0	294	149	1	1	1.0,1.0,1.0	1.0,0.939,1.0	0.02
1653	ENSG00000100209	HSCB	chr22	+	28751240	28751288	28744614	28744709	28757077	28757210	1653	6,16,9	0,0,0	12,10,22	0,2,0	197	149	1	1	1.0,1.0,1.0	1.0,0.791,1.0	0.07
1654	ENSG00000100209	HSCB	chr22	+	28751240	28751288	28745863	28746008	28757077	28757210	1654	90,43,96	0,0,2	58,99,59	0,2,1	197	149	1	1	1.0,1.0,0.973	1.0,0.974,0.978	0.007
1655	ENSG00000183765	CHEK2	chr22	-	28694031	28694117	28689134	28689215	28695126	28695209	1655	652834828	0,0,0	817841814	0,0,1	235	149	1	1	1.0,1.0,1.0	1.0,1.0,0.998	0.001
1656	ENSG00000183765	CHEK2	chr22	-	28695126	28695242	28689134	28689215	28699837	28699937	1656	8,8,17	0,0,1	4,10,15	0,5,1	265	149	0.00278805	0.0261919	1.0,1.0,0.905	1.0,0.529,0.894	0.161
1657	ENSG00000183765	CHEK2	chr22	-	28695709	28695873	28695126	28695242	28696900	28696987	1657	712656867	2,0,0	840858770	0,0,0	313	149	1	1	0.994,1.0,1.0	1.0,1.0,1.0	-0.002
1658	ENSG00000183765	CHEK2	chr22	-	28695709	28695873	28695126	28695242	28699837	28699937	1658	407424513	0,0,3	572557521	2,0,2	313	149	1	1	1.0,1.0,0.988	0.993,1.0,0.992	0.001
1659	ENSG00000183765	CHEK2	chr22	-	28696900	28696987	28695126	28695242	28699837	28699937	1659	310166291	0,0,3	174174201	2,0,2	236	149	1	1	1.0,1.0,0.984	0.982,1.0,0.984	0.006
1660	ENSG00000183765	CHEK2	chr22	-	28696900	28696987	28695709	28695873	28699837	28699937	1660	612419663	0,22,21	497514508	56,43,60	236	149	2.10942e-15	2.99e-13	1.0,0.923,0.952	0.849,0.883,0.842	0.1
1661	ENSG00000183765	CHEK2	chr22	-	28699837	28699937	28695709	28695873	28710005	28710059	1661	66,54,71	0,0,0	109106131	2,0,0	249	149	1	1	1.0,1.0,1.0	0.97,1.0,1.0	0.01
1662	ENSG00000183765	CHEK2	chr22	-	28703504	28703566	28699763	28699937	28710005	28710059	1662	226210235	71,42,56	203255252	52,61,72	211	149	0.793269	1	0.692,0.779,0.748	0.734,0.747,0.712	0.009
1663	ENSG00000183765	CHEK2	chr22	-	28703504	28703566	28699763	28699937	28719394	28719485	1663	76,97,104	0,0,0	77,82,105	2,0,0	211	149	1	1	1.0,1.0,1.0	0.965,1.0,1.0	0.012
1664	ENSG00000183765	CHEK2	chr22	-	28710005	28710059	28699837	28699937	28711908	28711931	1664	200132179	0,2,0	192181208	0,0,0	203	149	1	1	1.0,0.98,1.0	1.0,1.0,1.0	-0.007
1665	ENSG00000183765	CHEK2	chr22	-	28711908	28712017	28699763	28699937	28719394	28719485	1665	224166168	0,0,0	246200213	2,0,0	258	149	1	1	1.0,1.0,1.0	0.986,1.0,1.0	0.005
1666	ENSG00000183765	CHEK2	chr22	-	28711908	28712017	28699763	28699937	28724976	28725124	1666	17,8,7	0,0,0	11,17,8	0,2,0	258	149	1	1	1.0,1.0,1.0	1.0,0.831,1.0	0.056
1667	ENSG00000183765	CHEK2	chr22	-	28719394	28719485	28699837	28699937	28724976	28725124	1667	65,47,81	0,0,0	58,66,83	0,2,0	240	149	1	1	1.0,1.0,1.0	1.0,0.953,1.0	0.016
1669	ENSG00000183765	CHEK2	chr22	-	28719394	28719485	28711908	28712017	28724885	28724923	1669	257178198	4,3,8	276204210	1,3,2	240	149	0.014545	0.101901	0.976,0.974,0.939	0.994,0.977,0.985	-0.022
1670	ENSG00000183765	CHEK2	chr22	-	28719394	28719485	28711908	28712017	28724976	28725124	1670	346246300	3,2,2	369309334	8,9,0	240	149	0.043704	0.248795	0.986,0.987,0.989	0.966,0.955,1.0	0.014
1671	ENSG00000183765	CHEK2	chr22	-	28721517	28721631	28719394	28719485	28724976	28725124	1671	2,3,3	89,68,103	3,4,3	95108124	263	149	0.905115	1	0.013,0.024,0.016	0.018,0.021,0.014	0
1672	ENSG00000183765	CHEK2	chr22	-	28724885	28724923	28711908	28712017	28725242	28725367	1672	5,10,11	2,0,4	5,7,6	2,5,2	187	149	0.156806	0.679719	0.666,1.0,0.687	0.666,0.527,0.705	0.152
1673	ENSG00000183765	CHEK2	chr22	-	28724976	28725124	28711908	28712017	28725242	28725248	1673	422346562	2,0,4	428541469	2,5,2	297	149	1	1	0.991,1.0,0.986	0.991,0.982,0.992	0.004
1674	ENSG00000183765	CHEK2	chr22	-	28729281	28729376	28725242	28725367	28730419	28730501	1674	0,2,0	15,20,23	0,0,0	7,33,21	244	149	1	1	0.0,0.058,0.0	0.0,0.0,0.0	0.019
1675	ENSG00000183765	CHEK2	chr22	-	28730419	28730548	28725242	28725367	28734402	28734727	1675	40,50,65	365324447	22,52,49	440498391	278	149	0.00966226	0.0730381	0.055,0.076,0.072	0.026,0.053,0.063	0.02
1676	ENSG00000183765	CHEK2	chr22	-	28730455	28730548	28725242	28725367	28734402	28734727	1676	20,36,38	365324447	17,16,31	440498391	242	149	0.00328617	0.0301152	0.033,0.064,0.05	0.023,0.019,0.047	0.019
1677	ENSG00000183765	CHEK2	chr22	-	28734402	28734727	28725242	28725367	28741768	28741783	1677	8089961228	17,18,23	132211551115	25,22,32	474	149	0.441867	1	0.937,0.946,0.944	0.943,0.943,0.916	0.008
1678	ENSG00000183765	CHEK2	chr22	-	28734402	28734727	28725242	28725367	28741781	28741820	1678	7578421075	0,4,1	115710891012	2,0,0	474	149	1	1	1.0,0.985,0.997	0.995,1.0,1.0	-0.004
1679	ENSG00000183765	CHEK2	chr22	-	28737884	28738038	28734402	28734727	28741768	28741800	1679	5,4,4	51161157	5,2,19	175,73,109	303	149	0.0272473	0.169538	0.046,0.012,0.012	0.014,0.013,0.079	-0.012
1680	ENSG00000183765	CHEK2	chr22	-	28738081	28738197	28734402	28734727	28741768	28741806	1680	2,4,10	51161157	6,0,0	175,73,109	265	149	0.0514513	0.283701	0.022,0.014,0.035	0.019,0.0,0.0	0.017
1682	ENSG00000235954	TTC28-AS1	chr22	+	27919722	27919966	27919483	27919545	27922017	27924950	1682	0,0,4	81,67,95	4,3,2	112,107,90	393	149	1	1	0.0,0.0,0.016	0.013,0.011,0.008	-0.005
1684	ENSG00000235954	TTC28-AS1	chr22	+	27922017	27922178	27919425	27919545	27935150	27935230	1684	88,79,110	8,15,4	139142117	2,3,9	310	149	0.00453716	0.0393953	0.841,0.717,0.93	0.971,0.958,0.862	-0.101
1686	ENSG00000235954	TTC28-AS1	chr22	+	27935150	27935230	27919375	27919545	27985691	27986229	1686	2,18,4	0,0,2	0,6,5	0,0,0	229	149	1	1	1.0,1.0,0.565	NA,1.0,1.0	-0.145
1690	ENSG00000235954	TTC28-AS1	chr22	+	27940019	27940171	27935150	27935230	27985691	27986392	1690	4,2,1	0,6,2	0,2,5	0,6,0	301	149	1	1	1.0,0.142,0.198	NA,0.142,1.0	-0.124
1691	ENSG00000235954	TTC28-AS1	chr22	+	27940019	27940171	27935150	27935230	27997410	27998838	1691	4,0,1	8,6,4	0,2,1	11,8,19	301	149	0.131741	0.594128	0.198,0.0,0.11	0.0,0.11,0.025	0.058
1695	ENSG00000235954	TTC28-AS1	chr22	+	27993123	27993535	27935150	27935230	27994472	27994653	1695	0,0,0	8,0,0	3,2,2	0,0,0	561	149	1	1	0.0,NA,NA	1.0,1.0,1.0	-1
1696	ENSG00000235954	TTC28-AS1	chr22	+	27993123	27993535	27935150	27935230	27997410	27998152	1696	0,0,0	8,6,4	5,2,2	11,8,19	561	149	0.00763312	0.0603236	0.0,0.0,0.0	0.108,0.062,0.027	-0.066
1698	ENSG00000235954	TTC28-AS1	chr22	+	27994472	27994653	27935150	27935230	27997410	27997423	1698	8,0,2	8,6,4	2,0,0	11,8,19	330	149	0.00025525	0.00349603	0.311,0.0,0.184	0.076,0.0,0.0	0.14
1699	ENSG00000235954	TTC28-AS1	chr22	+	27994472	27994653	27991469	27993535	27997410	27997423	1699	0,0,2	0,0,0	2,0,0	2,0,0	330	149	1	1	NA,NA,1.0	0.311,NA,NA	0.689
1700	ENSG00000235954	TTC28-AS1	chr22	+	27997985	27998152	27997410	27997739	27998603	27998838	1700	15,22,12	0,0,2	11,25,15	0,0,0	316	149	1	1	1.0,1.0,0.739	1.0,1.0,1.0	-0.087
1701	ENSG00000235954	TTC28-AS1	chr22	+	27997985	27998152	27997410	27997739	27999429	28002588	1701	17,20,10	0,8,0	10,26,15	6,4,3	316	149	0.111846	0.523754	1.0,0.541,1.0	0.44,0.754,0.702	0.215
1702	ENSG00000235954	TTC28-AS1	chr22	+	27997985	27998838	27997410	27997739	27999429	28000723	1702	30,46,51	0,8,0	51,59,37	6,4,3	1002	149	0.109381	0.514254	1.0,0.461,1.0	0.558,0.687,0.647	0.19
1703	ENSG00000235954	TTC28-AS1	chr22	+	27998071	27998152	27997410	27997739	27998603	27998838	1703	1,4,2	0,0,2	4,7,2	0,0,0	230	149	0.644878	1	1.0,1.0,0.393	1.0,1.0,1.0	-0.202
1704	ENSG00000235954	TTC28-AS1	chr22	+	27998071	27998152	27997410	27997739	27999429	28002588	1704	0,1,0	0,8,0	4,2,2	6,4,3	230	149	1	1	NA,0.075,NA	0.302,0.245,0.302	-0.208
1705	ENSG00000235954	TTC28-AS1	chr22	+	27998603	27998838	27997410	27997739	27999429	27999476	1705	8,8,5	0,8,0	18,6,4	6,4,3	384	149	0.0718435	0.369523	1.0,0.28,1.0	0.538,0.368,0.341	0.344
1706	ENSG00000235954	TTC28-AS1	chr22	+	27998603	27998838	27997410	27998152	27999429	27999476	1706	9,12,5	3,2,0	23,13,6	4,7,2	384	149	0.243625	0.950055	0.538,0.7,1.0	0.691,0.419,0.538	0.197
1708	ENSG00000244625	MIATNB	chr22	+	26693680	26693836	26672766	26672987	26717252	26717459	1708	20,25,29	6,16,10	15,5,13	5,4,5	305	149	0.937668	1	0.62,0.433,0.586	0.594,0.379,0.56	0.035
1709	ENSG00000244625	MIATNB	chr22	+	26693680	26693836	26672766	26672987	26726643	26726794	1709	11,19,26	0,0,2	14,2,13	0,4,0	305	149	0.0899869	0.441399	1.0,1.0,0.864	1.0,0.196,1.0	0.223
1710	ENSG00000244625	MIATNB	chr22	+	26693680	26693836	26672766	26672987	26774155	26774217	1710	12,19,26	0,1,0	14,2,11	0,6,0	305	149	0.0231797	0.148685	1.0,0.903,1.0	1.0,0.14,1.0	0.254
1711	ENSG00000244625	MIATNB	chr22	+	26711829	26712008	26672790	26672987	26717252	26717459	1711	0,2,1	6,16,10	4,0,0	5,4,5	328	149	0.37791	1	0.0,0.054,0.043	0.267,0.0,0.0	-0.057
1712	ENSG00000244625	MIATNB	chr22	+	26717252	26717459	26672746	26672987	26726643	26726720	1712	11,23,16	0,0,2	9,5,4	0,4,0	356	149	0.14029	0.62403	1.0,1.0,0.77	1.0,0.343,1.0	0.142
1713	ENSG00000244625	MIATNB	chr22	+	26717252	26717459	26672746	26672987	26774155	26774217	1713	11,22,14	0,1,0	9,5,4	0,6,0	356	149	0.0207473	0.135775	1.0,0.902,1.0	1.0,0.259,1.0	0.214
1714	ENSG00000244625	MIATNB	chr22	+	26717252	26717459	26693680	26693836	26726643	26726720	1714	15,13,9	1,0,0	4,4,4	0,0,2	356	149	0.716264	1	0.863,1.0,1.0	1.0,1.0,0.456	0.136
1715	ENSG00000244625	MIATNB	chr22	+	26717252	26717459	26693680	26693836	26774155	26774217	1715	15,12,7	2,0,0	4,4,4	0,0,0	356	149	1	1	0.758,1.0,1.0	1.0,1.0,1.0	-0.081
1716	ENSG00000244625	MIATNB	chr22	+	26718139	26718231	26717252	26717459	26721649	26722172	1716	2,0,0	6,1,2	0,0,0	1,0,0	241	149	1	1	0.171,0.0,0.0	0.0,NA,NA	0.057
1719	ENSG00000244625	MIATNB	chr22	+	26726643	26726720	26672790	26672987	26738061	26738240	1719	0,0,2	0,2,2	0,4,0	0,0,0	226	149	1	1	NA,0.0,0.397	NA,1.0,NA	-0.801
1721	ENSG00000244625	MIATNB	chr22	+	26738061	26738240	26672804	26672987	26774155	26774217	1721	0,2,2	0,1,0	0,0,2	0,6,0	328	149	1	1	NA,0.476,1.0	NA,0.0,1.0	0.238
1723	ENSG00000244625	MIATNB	chr22	+	26776826	26776954	26774155	26774217	26778455	26778585	1723	6,2,12	0,0,0	0,6,4	0,2,0	277	149	1	1	1.0,1.0,1.0	NA,0.617,1.0	0.192
1724	ENSG00000128294	TPST2	chr22	-	26532694	26532745	26528213	26528262	26540788	26541718	1724	64,64,58	0,2,0	47,58,47	0,0,0	200	149	1	1	1.0,0.96,1.0	1.0,1.0,1.0	-0.013
1725	ENSG00000128294	TPST2	chr22	-	26536287	26536486	26532694	26532745	26540788	26541718	1725	88205229	0,0,1	274152195	0,0,0	348	149	1	1	1.0,1.0,0.99	1.0,1.0,1.0	-0.003
1726	ENSG00000128294	TPST2	chr22	-	26536287	26536486	26532694	26532745	26544603	26544675	1726	73164187	0,0,0	202124159	0,1,0	348	149	1	1	1.0,1.0,1.0	1.0,0.982,1.0	0.006
1727	ENSG00000128294	TPST2	chr22	-	26540788	26541718	26532694	26532745	26544603	26544675	1727	62166140	0,0,0	249146152	0,1,0	1079	149	1	1	1.0,1.0,1.0	1.0,0.953,1.0	0.016
1728	ENSG00000128294	TPST2	chr22	-	26540788	26541718	26536287	26536486	26544603	26544675	1728	77208181	0,1,0	321174188	0,0,0	1079	149	1	1	1.0,0.966,1.0	1.0,1.0,1.0	-0.011
1729	ENSG00000128294	TPST2	chr22	-	26543107	26543277	26540788	26541718	26544603	26544675	1729	0,2,0	8,20,18	0,2,2	14,6,16	319	149	0.778785	1	0.0,0.045,0.0	0.0,0.135,0.055	-0.048
1732	ENSG00000128294	TPST2	chr22	-	26547499	26547618	26544603	26544675	26590052	26590125	1732	0,2,0	0,5,8	0,0,0	14,2,6	268	149	1	1	NA,0.182,0.0	0.0,0.0,0.0	0.091
1733	ENSG00000100104	SRRD	chr22	+	26488389	26488488	26487981	26488288	26490043	26490198	1733	688530669	0,0,0	732759659	1,3,2	248	149	1	1	1.0,1.0,1.0	0.998,0.993,0.995	0.005
1734	ENSG00000100104	SRRD	chr22	+	26488389	26488488	26487981	26488288	26491024	26491070	1734	272213291	0,0,0	275325284	1,0,0	248	149	1	1	1.0,1.0,1.0	0.994,1.0,1.0	0.002
1735	ENSG00000100104	SRRD	chr22	+	26490043	26490198	26487981	26488288	26491024	26491070	1735	472419525	0,0,0	462489441	1,0,0	304	149	1	1	1.0,1.0,1.0	0.996,1.0,1.0	0.001
1736	ENSG00000100104	SRRD	chr22	+	26490043	26490198	26488389	26488488	26491024	26491070	1736	889736909	1,0,6	928928821	10,4,7	304	149	0.267519	1	0.998,1.0,0.987	0.978,0.991,0.983	0.011
1737	ENSG00000100099	HPS4	chr22	-	26457858	26457967	26444226	26444694	26458444	26458577	1737	63143134	0,0,0	76,68,78	2,0,2	258	149	0.406715	1	1.0,1.0,1.0	0.956,1.0,0.957	0.029
1738	ENSG00000100099	HPS4	chr22	-	26457858	26457967	26451479	26453404	26458444	26458577	1738	139273290	0,4,6	182127154	12,3,4	258	149	0.00545408	0.0458872	1.0,0.975,0.965	0.898,0.961,0.957	0.041
1739	ENSG00000100099	HPS4	chr22	-	26458444	26458577	26444226	26444694	26463916	26464015	1739	122238207	0,0,2	187171168	0,2,0	282	149	1	1	1.0,1.0,0.982	1.0,0.978,1.0	0.001
1740	ENSG00000100099	HPS4	chr22	-	26458444	26458577	26451479	26453404	26463916	26464015	1740	122242213	12,3,15	197174170	10,16,18	282	149	0.0969325	0.468058	0.843,0.977,0.882	0.912,0.852,0.833	0.035
1741	ENSG00000100099	HPS4	chr22	-	26465454	26465551	26463916	26464826	26466225	26466262	1741	228335329	2,2,0	239201250	4,0,14	246	149	0.000503308	0.00622311	0.986,0.99,1.0	0.973,1.0,0.915	0.029
1742	ENSG00000100099	HPS4	chr22	-	26466050	26466104	26465454	26465551	26466225	26466262	1742	41,48,68	48,99,102	33,31,38	86,64,65	203	149	0.116387	0.540116	0.385,0.262,0.329	0.22,0.262,0.3	0.065
1743	ENSG00000100099	HPS4	chr22	-	26471212	26471288	26470718	26470813	26472301	26472418	1743	8,20,18	152146211	0,2,5	127128132	225	149	7.03496e-07	2.1174e-05	0.034,0.083,0.053	0.0,0.01,0.024	0.045
1744	ENSG00000100099	HPS4	chr22	-	26471212	26471388	26470718	26470813	26472301	26472418	1744	21,43,49	152146211	38,19,26	127128132	325	149	0.816839	1	0.06,0.119,0.096	0.121,0.064,0.083	0.002
1745	ENSG00000100099	HPS4	chr22	-	26471212	26471388	26470718	26470922	26472301	26472418	1745	10,13,24	5,5,10	36,18,17	9,34,9	325	149	0.32201	1	0.478,0.544,0.524	0.647,0.195,0.464	0.08
1746	ENSG00000100099	HPS4	chr22	-	26472831	26472939	26472301	26472418	26476992	26477011	1746	401299441	0,1,0	254274293	0,0,0	257	149	1	1	1.0,0.994,1.0	1.0,1.0,1.0	-0.002
1747	ENSG00000100099	HPS4	chr22	-	26476992	26477136	26472831	26472939	26479264	26479355	1747	399363381	14,7,8	318310297	2,3,0	293	149	4.46563e-05	0.000791226	0.935,0.963,0.96	0.988,0.981,1.0	-0.037
1748	ENSG00000100099	HPS4	chr22	-	26479264	26479355	26472831	26472939	26481721	26482240	1748	136115125	8,0,0	97107109	0,0,0	240	149	0.139818	0.622378	0.913,1.0,1.0	1.0,1.0,1.0	-0.029
1749	ENSG00000100099	HPS4	chr22	-	26479264	26479355	26476992	26477136	26481721	26482240	1749	295297273	10,7,7	233244270	10,21,9	240	149	0.0126949	0.09118	0.948,0.963,0.96	0.935,0.878,0.949	0.036
1750	ENSG00000100099	HPS4	chr22	-	26482745	26482873	26481834	26482240	26483673	26483836	1750	27,16,17	28,55,70	21,28,12	45,49,33	277	149	0.581758	1	0.342,0.135,0.116	0.201,0.235,0.164	-0.002
1751	ENSG00000100099	HPS4	chr22	-	26482745	26482873	26481834	26482240	26483744	26483837	1751	27,2,13	15,18,17	18,18,12	12,17,7	277	149	0.117615	0.544481	0.492,0.056,0.291	0.447,0.363,0.48	-0.15
1752	ENSG00000100099	HPS4	chr22	-	26482745	26482873	26481834	26482240	26483764	26483828	1752	27,4,13	17,12,11	19,16,14	19,13,13	277	149	0.723399	1	0.461,0.152,0.389	0.35,0.398,0.367	-0.038
1753	ENSG00000128203	ASPHD2	chr22	+	26442458	26442572	26433391	26434501	26443096	26445015	1753	34114114	0,6,13	66,54,47	3,6,0	263	149	0.350265	1	1.0,0.915,0.832	0.926,0.836,1.0	-0.005
1769	ENSG00000100077	GRK3	chr22	+	25604376	25604453	25564674	25565153	25644591	25644665	1769	32,60,38	0,4,2	39,31,36	2,0,0	226	149	0.0592467	0.317501	1.0,0.908,0.926	0.928,1.0,1.0	-0.031
1770	ENSG00000100077	GRK3	chr22	+	25604376	25604453	25564674	25565153	25661575	25661677	1770	8,36,25	0,0,0	14,11,17	0,2,4	226	149	0.00299987	0.0278948	1.0,1.0,1.0	1.0,0.784,0.737	0.16
1771	ENSG00000100077	GRK3	chr22	+	25644591	25644665	25564674	25565153	25661575	25661677	1771	26,13,33	0,0,0	14,15,7	0,2,4	223	149	0.00228643	0.0221701	1.0,1.0,1.0	1.0,0.834,0.539	0.209
1772	ENSG00000100077	GRK3	chr22	+	25644591	25644665	25604376	25604453	25661575	25661677	1772	52,36,51	0,8,0	41,35,26	2,0,0	223	149	0.0252511	0.159521	1.0,0.75,1.0	0.932,1.0,1.0	-0.061
1773	ENSG00000100077	GRK3	chr22	+	25672295	25672347	25667738	25667800	25674436	25674528	1773	80115108	0,6,0	53,49,71	0,2,0	201	149	0.720434	1	1.0,0.934,1.0	1.0,0.948,1.0	-0.005
1774	ENSG00000100077	GRK3	chr22	+	25672295	25672347	25667738	25667800	25678815	25678915	1774	4,10,10	0,0,0	2,2,0	1,0,1	201	149	1	1	1.0,1.0,1.0	0.597,1.0,0.0	0.468
1775	ENSG00000100077	GRK3	chr22	+	25674436	25674528	25667738	25667800	25678815	25678915	1775	101126139	0,0,0	55,51,54	1,0,1	241	149	1	1	1.0,1.0,1.0	0.971,1.0,0.971	0.019
1776	ENSG00000100077	GRK3	chr22	+	25674436	25674528	25672295	25672347	25678815	25678915	1776	175225239	0,0,2	106,94,124	0,0,0	241	149	1	1	1.0,1.0,0.987	1.0,1.0,1.0	-0.004
1777	ENSG00000100077	GRK3	chr22	+	25678815	25678915	25674436	25674528	25685169	25685248	1777	290268364	6,6,5	129139127	6,4,2	249	149	0.35648	1	0.967,0.964,0.978	0.928,0.954,0.974	0.018
1778	ENSG00000100077	GRK3	chr22	+	25685169	25685248	25644591	25644665	25687536	25687667	1778	143108124	0,0,0	61,88,50	0,0,2	228	149	1	1	1.0,1.0,1.0	1.0,1.0,0.942	0.019
1779	ENSG00000100077	GRK3	chr22	+	25685169	25685248	25674436	25674528	25687536	25687667	1779	149112129	0,0,0	67,92,52	0,0,1	228	149	1	1	1.0,1.0,1.0	1.0,1.0,0.971	0.01
1780	ENSG00000100077	GRK3	chr22	+	25695106	25695214	25690188	25690283	25703509	25703576	1780	175208281	0,0,0	121114125	0,0,1	257	149	1	1	1.0,1.0,1.0	1.0,1.0,0.986	0.005
1781	ENSG00000100077	GRK3	chr22	+	25702841	25702991	25695106	25695214	25703509	25703576	1781	16,14,19	76134143	56,38,24	40,50,59	299	149	1.44525e-10	9.30205e-09	0.095,0.049,0.062	0.411,0.275,0.169	-0.216
1782	ENSG00000100077	GRK3	chr22	+	25704108	25704209	25703509	25703576	25709897	25709964	1782	260223326	0,0,6	186145170	4,6,4	250	149	0.00361229	0.0325935	1.0,1.0,0.97	0.965,0.935,0.962	0.036
1783	ENSG00000100077	GRK3	chr22	+	25714407	25714570	25711067	25711163	25718244	25718381	1783	432360495	0,0,0	219263222	0,0,3	312	149	1	1	1.0,1.0,1.0	1.0,1.0,0.972	0.009
1784	ENSG00000100077	GRK3	chr22	+	25718244	25718381	25714407	25714570	25721283	25721397	1784	379317406	2,0,0	175183205	3,2,0	286	149	0.730793	1	0.99,1.0,1.0	0.968,0.979,1.0	0.014
1785	ENSG00000100058	CRYBB2P1	chr22	+	25455711	25455840	25448104	25448284	25457258	25457401	1785	198254288	6,21,11	254239252	51,49,33	278	149	2.35321e-10	1.45529e-08	0.946,0.866,0.933	0.727,0.723,0.804	0.164
1786	ENSG00000100058	CRYBB2P1	chr22	+	25459415	25459515	25457258	25457401	25460866	25461678	1786	239313399	0,0,0	406429365	0,2,0	249	149	1	1	1.0,1.0,1.0	1.0,0.992,1.0	0.003
1787	ENSG00000100058	CRYBB2P1	chr22	+	25459415	25459515	25457258	25457401	25520681	25520854	1787	118124171	0,0,2	191204186	0,0,0	249	149	1	1	1.0,1.0,0.981	1.0,1.0,1.0	-0.006
1788	ENSG00000100058	CRYBB2P1	chr22	+	25510036	25510070	25509182	25509342	25510628	25511628	1788	0,3,5	2,0,0	0,4,0	0,0,0	183	149	1	1	0.0,1.0,1.0	NA,1.0,NA	-0.333
1789	ENSG00000100058	CRYBB2P1	chr22	+	25519922	25520162	25459415	25459515	25520681	25520854	1789	0,6,10	6,6,9	10,14,7	7,16,13	389	149	0.483006	1	0.0,0.277,0.299	0.354,0.251,0.171	-0.067
1790	ENSG00000100068	LRP5L	chr22	-	25357254	25357426	25354595	25354812	25359826	25360189	1790	76,72,94	0,3,3	98,83,59	2,2,2	321	149	0.812557	1	1.0,0.918,0.936	0.958,0.951,0.932	0.004
1791	ENSG00000100068	LRP5L	chr22	-	25361208	25361319	25360081	25360223	25375812	25376008	1791	0,6,0	0,4,11	4,0,4	15,0,2	260	149	1	1	NA,0.462,0.0	0.133,NA,0.534	-0.103
1792	ENSG00000100068	LRP5L	chr22	-	25374167	25374299	25359826	25360223	25375812	25376008	1792	0,0,0	0,4,11	0,0,4	15,0,2	281	149	1	1	NA,0.0,0.0	0.0,NA,0.515	-0.258
1794	ENSG00000167037	SGSM1	chr22	+	24813677	24813755	24806440	24806484	24814008	24814192	1794	0,1,0	0,6,0	0,0,0	24,13,8	227	149	1	1	NA,0.099,NA	0.0,0.0,0.0	0.099
1795	ENSG00000167037	SGSM1	chr22	+	24847633	24847796	24843459	24844972	24850279	24850432	1795	20,20,49	0,0,0	42,23,16	0,4,0	312	149	0.300743	1	1.0,1.0,1.0	1.0,0.733,1.0	0.089
1796	ENSG00000167037	SGSM1	chr22	+	24847633	24847796	24843459	24844972	24854995	24855063	1796	12,6,25	0,0,0	17,8,5	4,0,2	312	149	0.000691332	0.00815253	1.0,1.0,1.0	0.67,1.0,0.544	0.262
1797	ENSG00000167037	SGSM1	chr22	+	24850279	24850432	24843459	24844972	24854995	24855063	1797	47,28,30	0,0,0	29,32,30	4,0,2	302	149	0.0108724	0.080549	1.0,1.0,1.0	0.782,1.0,0.881	0.112
1798	ENSG00000167037	SGSM1	chr22	+	24850279	24850432	24847633	24847796	24854995	24855063	1798	55,42,54	0,0,0	54,44,41	0,1,0	302	149	1	1	1.0,1.0,1.0	1.0,0.956,1.0	0.015
1799	ENSG00000167037	SGSM1	chr22	+	24855284	24855430	24854995	24855063	24855548	24855680	1799	32,62,65	0,0,0	55,52,50	2,0,0	295	149	1	1	1.0,1.0,1.0	0.933,1.0,1.0	0.022
1800	ENSG00000167037	SGSM1	chr22	+	24867092	24867160	24859715	24859840	24876576	24876715	1800	8,21,21	0,0,0	19,16,2	0,2,0	217	149	1	1	1.0,1.0,1.0	1.0,0.846,1.0	0.051
1801	ENSG00000167037	SGSM1	chr22	+	24868375	24868539	24867092	24867160	24868722	24868855	1801	32,44,37	0,0,1	19,22,20	0,3,0	313	149	0.737632	1	1.0,1.0,0.946	1.0,0.777,1.0	0.056
1802	ENSG00000167037	SGSM1	chr22	+	24868722	24868855	24867092	24867160	24876576	24876715	1802	19,36,43	0,0,0	9,27,17	1,0,0	282	149	1	1	1.0,1.0,1.0	0.826,1.0,1.0	0.058
1803	ENSG00000167037	SGSM1	chr22	+	24874414	24874579	24868722	24868855	24876576	24876715	1803	8,15,14	20,34,44	0,2,0	9,26,18	314	149	1.54827e-07	5.45926e-06	0.16,0.173,0.131	0.0,0.035,0.0	0.143
1804	ENSG00000167037	SGSM1	chr22	+	24876576	24876715	24859715	24859840	24879461	24879526	1804	53,42,47	0,2,0	28,17,31	0,0,0	288	149	1	1	1.0,0.916,1.0	1.0,1.0,1.0	-0.028
1805	ENSG00000167037	SGSM1	chr22	+	24879461	24879526	24876576	24876715	24884052	24884198	1805	65,53,71	0,0,0	31,33,40	1,0,0	214	149	1	1	1.0,1.0,1.0	0.956,1.0,1.0	0.015
1806	ENSG00000167037	SGSM1	chr22	+	24893430	24893613	24886599	24886728	24895222	24895291	1806	16,29,44	0,0,1	19,13,17	0,0,3	332	149	0.678134	1	1.0,1.0,0.952	1.0,1.0,0.718	0.078
1807	ENSG00000167037	SGSM1	chr22	+	24917657	24917754	24912642	24912752	24919825	24919993	1807	60,52,66	0,0,0	64,60,26	1,0,0	246	149	1	1	1.0,1.0,1.0	0.975,1.0,1.0	0.008
1809	ENSG00000100031	GGT1	chr22	+	24607953	24608023	24603183	24603335	24609961	24610033	1809	0,2,8	0,0,0	2,2,0	0,2,0	219	149	1	1	NA,1.0,1.0	1.0,0.405,NA	0.297
1811	ENSG00000100031	GGT1	chr22	+	24608989	24609231	24607953	24608023	24609964	24610033	1811	0,8,4	3,19,11	12,1,11	11,13,15	391	149	0.229343	0.908689	0.0,0.138,0.122	0.294,0.028,0.218	-0.093
1812	ENSG00000100031	GGT1	chr22	+	24609961	24610033	24607953	24608023	24610249	24610531	1812	8,20,13	6,0,0	12,12,11	2,0,0	221	149	0.0556652	0.301999	0.473,1.0,1.0	0.802,1.0,1.0	-0.11
1813	ENSG00000100031	GGT1	chr22	+	24609961	24610033	24607953	24608023	24610357	24610531	1813	4,5,26	0,0,2	10,21,14	7,3,4	221	149	7.8612e-05	0.00128087	1.0,1.0,0.898	0.491,0.825,0.702	0.293
1814	ENSG00000100031	GGT1	chr22	+	24609964	24610033	24607953	24608023	24610249	24610336	1814	11,36,19	6,0,0	19,24,23	2,0,0	218	149	0.0486195	0.27103	0.556,1.0,1.0	0.867,1.0,1.0	-0.104
1815	ENSG00000100031	GGT1	chr22	+	24609964	24610033	24607953	24608023	24610357	24610531	1815	5,15,32	0,0,2	15,31,23	7,3,4	218	149	0.000101007	0.00158304	1.0,1.0,0.916	0.594,0.876,0.797	0.216
1817	ENSG00000100031	GGT1	chr22	+	24620912	24621070	24620327	24620520	24623106	24623256	1817	8,38,44	0,0,0	61,36,34	4,1,0	307	149	0.173367	0.733591	1.0,1.0,1.0	0.881,0.946,1.0	0.058
1818	ENSG00000100031	GGT1	chr22	+	24627409	24627619	24623779	24623916	24627851	24627979	1818	47,37,63	0,0,0	64,65,46	4,0,0	359	149	0.764285	1	1.0,1.0,1.0	0.869,1.0,1.0	0.044
1819	ENSG00000100031	GGT1	chr22	+	24627431	24627619	24623779	24623916	24627851	24627979	1819	47,57,86	0,0,0	87,81,62	4,0,0	337	149	0.583842	1	1.0,1.0,1.0	0.906,1.0,1.0	0.031
1821	ENSG00000138867	GUCD1	chr22	-	24543841	24544083	24540422	24543100	24546913	24547005	1821	173382414	4,0,10	326226221	17,36,22	391	149	1.37441e-11	1.07686e-09	0.943,1.0,0.94	0.88,0.705,0.793	0.168
1822	ENSG00000138867	GUCD1	chr22	-	24543841	24544083	24540422	24543100	24547907	24548073	1822	58197224	0,0,0	203,131,97	2,2,2	391	149	0.449655	1	1.0,1.0,1.0	0.975,0.961,0.949	0.038
1823	ENSG00000138867	GUCD1	chr22	-	24543841	24544083	24540437	24543097	24546913	24547005	1823	291539663	12,11,12	487361370	10,22,13	391	149	0.0627514	0.33199	0.902,0.949,0.955	0.949,0.862,0.916	0.026
1824	ENSG00000138867	GUCD1	chr22	-	24543841	24544083	24540437	24543097	24547907	24548073	1824	176354473	2,0,0	364266246	0,0,0	391	149	1	1	0.971,1.0,1.0	1.0,1.0,1.0	-0.01
1825	ENSG00000138867	GUCD1	chr22	-	24546913	24547005	24542686	24543097	24547907	24548073	1825	146199275	2,0,0	242262178	0,0,0	241	149	1	1	0.978,1.0,1.0	1.0,1.0,1.0	-0.007
1826	ENSG00000138867	GUCD1	chr22	-	24546913	24547005	24542755	24543100	24547907	24548073	1826	138188273	0,0,0	249276187	2,2,2	241	149	1	1	1.0,1.0,1.0	0.987,0.988,0.983	0.014
1827	ENSG00000138867	GUCD1	chr22	-	24546913	24547005	24543841	24544083	24547907	24548073	1827	249369449	0,0,4	354335285	0,0,0	241	149	1	1	1.0,1.0,0.986	1.0,1.0,1.0	-0.005
1828	ENSG00000138867	GUCD1	chr22	-	24548916	24549001	24547715	24548073	24554948	24555089	1828	31,85,91	0,1,0	69,36,48	0,0,0	234	149	1	1	1.0,0.982,1.0	1.0,1.0,1.0	-0.006
1829	ENSG00000138867	GUCD1	chr22	-	24548916	24549001	24547715	24548073	24555614	24555935	1829	45128144	2,9,7	126,72,83	20,24,22	234	149	1.48685e-07	5.26321e-06	0.935,0.901,0.929	0.8,0.656,0.706	0.201
1830	ENSG00000138867	GUCD1	chr22	-	24554948	24555136	24547907	24548073	24555614	24555859	1830	0,1,0	2,9,7	4,0,0	20,24,22	337	149	0.626468	1	0.0,0.047,0.0	0.081,0.0,0.0	-0.011
1831	ENSG00000138867	GUCD1	chr22	-	24554948	24555136	24548916	24549001	24555614	24555859	1831	0,0,4	14,43,57	4,4,0	57,40,39	337	149	0.311723	1	0.0,0.0,0.03	0.03,0.042,0.0	-0.014
1836	ENSG00000100014	SPECC1L	chr22	+	24276699	24276803	24270830	24270983	24302194	24302384	1836	58,76,80	31,62,48	65,62,48	66,69,35	253	149	0.0405669	0.234605	0.524,0.419,0.495	0.367,0.346,0.447	0.093
1837	ENSG00000100014	SPECC1L	chr22	+	24276699	24276803	24270830	24270983	24313312	24313466	1837	8,19,16	0,0,2	27,17,16	0,0,0	253	149	1	1	1.0,1.0,0.825	1.0,1.0,1.0	-0.058
1838	ENSG00000100014	SPECC1L	chr22	+	24302194	24302384	24270816	24270983	24313312	24313466	1838	259261312	0,0,2	265328275	0,0,0	339	149	1	1	1.0,1.0,0.986	1.0,1.0,1.0	-0.005
1839	ENSG00000100014	SPECC1L	chr22	+	24302194	24302384	24276699	24276803	24313312	24313466	1839	279256329	0,0,0	241308274	0,4,2	339	149	0.650112	1	1.0,1.0,1.0	1.0,0.971,0.984	0.015
1840	ENSG00000100014	SPECC1L	chr22	+	24311993	24312131	24302194	24302384	24313312	24313466	1840	13,24,53	136138163	25,22,24	114166143	287	149	0.362661	1	0.047,0.083,0.144	0.102,0.064,0.08	0.009
1841	ENSG00000100014	SPECC1L	chr22	+	24321287	24321323	24313312	24313466	24321404	24322918	1841	81,76,120	0,0,0	95105116	3,0,0	185	149	1	1	1.0,1.0,1.0	0.962,1.0,1.0	0.013
1842	ENSG00000100014	SPECC1L	chr22	+	24321287	24321323	24313312	24313466	24324219	24324304	1842	74,57,120	0,0,0	129127134	0,2,0	185	149	1	1	1.0,1.0,1.0	1.0,0.981,1.0	0.006
1843	ENSG00000100014	SPECC1L	chr22	+	24321287	24322918	24313312	24313466	24324219	24324427	1843	243222282826	0,0,0	197621812051	0,2,0	1780	149	1	1	1.0,1.0,1.0	1.0,0.989,1.0	0.004
1844	ENSG00000100014	SPECC1L	chr22	+	24321404	24322918	24313312	24313466	24324219	24324427	1844	214219522428	0,0,0	174318451751	0,2,0	1663	149	1	1	1.0,1.0,1.0	1.0,0.988,1.0	0.004
1845	ENSG00000100014	SPECC1L	chr22	+	24321404	24322918	24321287	24321323	24324219	24324427	1845	216019732442	11,2,14	175518601767	50,37,35	1663	149	0	0	0.946,0.989,0.94	0.759,0.818,0.819	0.16
1846	ENSG00000100014	SPECC1L	chr22	+	24334409	24334573	24330255	24330431	24338385	24338477	1846	473518638	2,1,0	567572540	0,0,2	313	149	1	1	0.991,0.996,1.0	1.0,1.0,0.992	-0.002
1847	ENSG00000100014	SPECC1L	chr22	+	24338385	24338477	24334409	24334573	24363260	24363344	1847	201227263	10,0,12	267252280	17,4,5	241	149	0.903482	1	0.926,1.0,0.931	0.907,0.975,0.972	0.001
1848	ENSG00000100014	SPECC1L	chr22	+	24347085	24347176	24338385	24338477	24363260	24363344	1848	267277403	10,17,35	328379314	45,37,41	240	149	0.000373029	0.00484257	0.943,0.91,0.877	0.819,0.864,0.826	0.074
1849	ENSG00000100014	SPECC1L	chr22	+	24363260	24363344	24347085	24347176	24365475	24365632	1849	298285362	0,1,0	328331295	2,0,0	233	149	1	1	1.0,0.995,1.0	0.991,1.0,1.0	0.001
1850	ENSG00000100014	SPECC1L	chr22	+	24365475	24365632	24363260	24363344	24369217	24369320	1850	449417602	0,0,0	551529495	1,1,0	306	149	1	1	1.0,1.0,1.0	0.996,0.996,1.0	0.003
1851	ENSG00000100014	SPECC1L	chr22	+	24411587	24411704	24369217	24369320	24412647	24412707	1851	379385464	6,0,4	370388385	14,7,15	266	149	1.64005e-05	0.000333933	0.973,1.0,0.985	0.937,0.969,0.935	0.039
1852	ENSG00000100014	SPECC1L	chr22	+	24411587	24411704	24369217	24369320	24414533	24417206	1852	186180227	0,0,2	192224181	15,6,7	266	149	7.05541e-08	2.70643e-06	1.0,1.0,0.985	0.878,0.954,0.935	0.073
1853	ENSG00000100014	SPECC1L	chr22	+	24412647	24412707	24369217	24369320	24414533	24414773	1853	95,97,100	0,0,2	111,94,106	15,6,7	209	149	3.45885e-08	1.40824e-06	1.0,1.0,0.973	0.841,0.918,0.915	0.1
1854	ENSG00000100014	SPECC1L	chr22	+	24412647	24412707	24411587	24411704	24414533	24414773	1854	284304336	2,0,0	274251295	0,0,0	209	149	1	1	0.99,1.0,1.0	1.0,1.0,1.0	-0.003
1855	ENSG00000099991	CABIN1	chr22	+	24041138	24041273	24038347	24038461	24042903	24043084	1855	307332369	10,25,27	325297314	21,17,32	284	149	0.312941	1	0.942,0.874,0.878	0.89,0.902,0.837	0.022
1856	ENSG00000099991	CABIN1	chr22	+	24042903	24043084	24038347	24038461	24049090	24049220	1856	260284360	0,0,2	302318303	0,0,2	330	149	1	1	1.0,1.0,0.988	1.0,1.0,0.986	0.001
1857	ENSG00000099991	CABIN1	chr22	+	24050824	24050974	24049090	24049220	24054872	24055159	1857	348554592	14,2,10	433462467	26,15,24	299	149	1.41853e-05	0.000294433	0.925,0.993,0.967	0.892,0.939,0.907	0.049
1858	ENSG00000099991	CABIN1	chr22	+	24054872	24055159	24050824	24050974	24056191	24056304	1858	544727890	3,7,5	689685648	11,15,9	436	149	0.00170353	0.0173447	0.984,0.973,0.984	0.955,0.94,0.961	0.028
1859	ENSG00000099991	CABIN1	chr22	+	24059226	24059363	24056191	24056360	24059923	24060141	1859	383281376	0,0,0	351329410	1,0,0	286	149	1	1	1.0,1.0,1.0	0.995,1.0,1.0	0.002
1860	ENSG00000099991	CABIN1	chr22	+	24066986	24067181	24064034	24064187	24070799	24071042	1860	327468525	2,10,9	466436380	3,13,11	344	149	0.314908	1	0.986,0.953,0.962	0.985,0.936,0.937	0.014
1861	ENSG00000099991	CABIN1	chr22	+	24066986	24067181	24064034	24064187	24076168	24076284	1861	213310377	0,0,0	296292269	2,2,0	344	149	1	1	1.0,1.0,1.0	0.985,0.984,1.0	0.01
1862	ENSG00000099991	CABIN1	chr22	+	24076168	24076284	24066986	24067181	24083227	24083389	1862	117130151	0,0,0	123141145	2,0,4	265	149	0.695601	1	1.0,1.0,1.0	0.972,1.0,0.953	0.025
1863	ENSG00000099991	CABIN1	chr22	+	24076168	24076284	24072353	24072510	24083227	24083389	1863	346416358	0,0,2	341356363	0,0,0	265	149	1	1	1.0,1.0,0.99	1.0,1.0,1.0	-0.003
1864	ENSG00000099991	CABIN1	chr22	+	24085005	24085151	24084578	24084785	24087451	24087713	1864	383428577	9,16,22	431448414	15,24,19	295	149	0.181607	0.760417	0.956,0.931,0.93	0.936,0.904,0.917	0.02
1865	ENSG00000099991	CABIN1	chr22	+	24087451	24087713	24084578	24084785	24091582	24091843	1865	227326432	0,0,0	383335389	4,0,0	411	149	1	1	1.0,1.0,1.0	0.972,1.0,1.0	0.009
1866	ENSG00000099991	CABIN1	chr22	+	24091582	24091843	24087451	24087713	24095930	24096082	1866	241425494	0,0,0	494351384	0,2,0	410	149	1	1	1.0,1.0,1.0	1.0,0.985,1.0	0.005
1867	ENSG00000099991	CABIN1	chr22	+	24091582	24091843	24087451	24087713	24113565	24113748	1867	85256301	0,0,0	289182223	0,3,0	410	149	1	1	1.0,1.0,1.0	1.0,0.957,1.0	0.014
1868	ENSG00000099991	CABIN1	chr22	+	24113565	24113748	24098013	24098192	24119366	24119606	1868	376472481	1,0,0	411393352	4,0,4	332	149	0.675279	1	0.994,1.0,1.0	0.979,1.0,0.975	0.013
1870	ENSG00000099991	CABIN1	chr22	+	24168446	24168521	24166638	24167313	24171712	24171995	1870	108284403	0,2,4	346234272	4,2,2	224	149	0.73251	1	1.0,0.99,0.985	0.983,0.987,0.989	0.005
1871	ENSG00000099991	CABIN1	chr22	+	24173076	24173398	24171712	24171995	24176110	24176275	1871	25,43,56	19,68,79	56,34,38	62,43,35	471	149	0.422367	1	0.294,0.167,0.183	0.222,0.2,0.256	-0.011
1872	ENSG00000099991	CABIN1	chr22	+	24176110	24176275	24171712	24171995	24177503	24177817	1872	21101120	0,3,0	109,55,73	0,1,0	314	149	0.839052	1	1.0,0.941,1.0	1.0,0.963,1.0	-0.007
1875	ENSG00000285762	AC253536.7	chr22	-	23973767	23973943	23971377	23971623	23974306	23974439	1875	101610911296	0,14,23	158415621431	48,21,27	325	149	0.000725513	0.00849491	1.0,0.973,0.963	0.938,0.972,0.96	0.022
1876	ENSG00000099974	DDTL	chr22	+	23967385	23967561	23966887	23967022	23971285	23972556	1876	0,0,5	0,0,0	1,0,4	0,0,4	325	149	1	1	NA,NA,1.0	1.0,NA,0.314	0.343
1877	ENSG00000251357	AP000350.4	chr22	+	23868480	23868641	23862187	23862202	23875116	23875241	1877	111139171	2,0,0	216241226	2,1,0	310	149	1	1	0.964,1.0,1.0	0.981,0.991,1.0	-0.003
1879	ENSG00000133460	SLC2A11	chr22	+	23862103	23862202	23857874	23858029	23868480	23868641	1879	67131126	0,2,0	182159194	0,0,0	248	149	1	1	1.0,0.975,1.0	1.0,1.0,1.0	-0.008
1880	ENSG00000133460	SLC2A11	chr22	+	23867734	23867899	23862103	23862202	23868480	23868641	1880	0,2,4	54,81,97	0,2,0	121127145	314	149	1	1	0.0,0.012,0.019	0.0,0.007,0.0	0.008
1881	ENSG00000133460	SLC2A11	chr22	+	23877384	23877869	23877041	23877171	23882458	23882646	1881	60,66,55	0,10,11	47,22,24	28,10,6	634	149	0.00127668	0.0135823	1.0,0.608,0.54	0.283,0.341,0.485	0.346
1882	ENSG00000133460	SLC2A11	chr22	+	23877384	23877869	23877041	23877171	23882758	23882869	1882	60,66,56	0,12,5	47,24,24	4,13,4	634	149	0.065591	0.343969	1.0,0.564,0.725	0.734,0.303,0.585	0.222
1883	ENSG00000133460	SLC2A11	chr22	+	23877720	23877869	23877041	23877171	23882458	23882646	1883	5,4,0	0,10,11	2,0,0	28,10,6	298	149	0.00573525	0.0478082	1.0,0.167,0.0	0.034,0.0,0.0	0.378
1884	ENSG00000133460	SLC2A11	chr22	+	23877720	23877869	23877041	23877171	23882758	23882869	1884	5,4,1	0,12,5	2,2,0	4,13,4	298	149	0.0490127	0.272916	1.0,0.143,0.091	0.2,0.071,0.0	0.321
1885	ENSG00000133460	SLC2A11	chr22	+	23882458	23882646	23877041	23877171	23882758	23882869	1885	8,31,33	0,12,5	54,21,22	4,13,4	337	149	0.760731	1	1.0,0.533,0.745	0.857,0.417,0.709	0.098
1886	ENSG00000133460	SLC2A11	chr22	+	23882458	23882646	23877384	23877869	23882758	23882869	1886	8,21,22	0,0,1	26,11,16	0,2,0	337	149	1	1	1.0,1.0,0.907	1.0,0.709,1.0	0.066
1887	ENSG00000133460	SLC2A11	chr22	+	23882494	23882646	23877041	23877171	23882758	23882952	1887	8,19,22	0,12,5	26,11,12	4,13,4	301	149	0.427934	1	1.0,0.439,0.685	0.763,0.295,0.598	0.156
1889	ENSG00000133460	SLC2A11	chr22	+	23883771	23883873	23882758	23882869	23884301	23884429	1889	4,12,22	2,0,0	5,2,4	0,0,0	251	149	0.851362	1	0.543,1.0,1.0	1.0,1.0,1.0	-0.152
1890	ENSG00000133460	SLC2A11	chr22	+	23883873	23884024	23882758	23882869	23884301	23884429	1890	4,2,14	2,0,0	4,2,0	0,0,0	300	149	1	1	0.498,1.0,1.0	1.0,1.0,NA	-0.167
1892	ENSG00000133460	SLC2A11	chr22	+	23883948	23884024	23883771	23883873	23884301	23884429	1892	7,12,20	0,0,6	1,0,2	0,0,2	225	149	1	1	1.0,1.0,0.688	1.0,NA,0.398	0.197
1895	ENSG00000099953	MMP11	chr22	+	23781787	23782483	23781192	23781409	23783410	23783441	1895	42,92,123	0,0,2	72,40,39	0,0,0	845	149	1	1	1.0,1.0,0.916	1.0,1.0,1.0	-0.028
1896	ENSG00000099953	MMP11	chr22	+	23782225	23782483	23781192	23781409	23783410	23784316	1896	34,97,148	0,0,2	77,40,38	0,0,0	407	149	1	1	1.0,1.0,0.964	1.0,1.0,1.0	-0.012
1897	ENSG00000099953	MMP11	chr22	+	23782367	23782483	23781192	23781409	23783410	23784316	1897	4,42,61	0,0,2	53,15,10	0,0,0	265	149	1	1	1.0,1.0,0.945	1.0,1.0,1.0	-0.018
1898	ENSG00000250479	CHCHD10	chr22	-	23767373	23767540	23766127	23766275	23767833	23767920	1898	6,10,10	0,0,0	36,20,30	2,0,0	316	149	1	1	1.0,1.0,1.0	0.895,1.0,1.0	0.035
1899	ENSG00000250479	CHCHD10	chr22	-	23767373	23767593	23766127	23766275	23767833	23767942	1899	6,10,12	0,0,0	36,22,30	2,0,0	369	149	1	1	1.0,1.0,1.0	0.879,1.0,1.0	0.04
1900	ENSG00000228315	GUSBP11	chr22	-	23640307	23640423	23638486	23638942	23652478	23652576	1900	11,26,34	0,2,8	43,32,19	0,2,0	265	149	0.000430536	0.00546295	1.0,0.88,0.705	1.0,0.9,1.0	-0.105
1901	ENSG00000228315	GUSBP11	chr22	-	23640307	23640423	23638486	23638942	23659864	23660000	1901	13,34,38	54,58,70	39,34,26	23,36,40	265	149	0.0037932	0.0339274	0.119,0.248,0.234	0.488,0.347,0.268	-0.167
1902	ENSG00000228315	GUSBP11	chr22	-	23652478	23652576	23638486	23638942	23652860	23652886	1902	2,26,24	8,0,0	16,15,10	0,0,4	247	149	0.54054	1	0.131,1.0,1.0	1.0,1.0,0.601	-0.157
1903	ENSG00000228315	GUSBP11	chr22	-	23659864	23660000	23638486	23638942	23683724	23683867	1903	192134179	2,9,5	78106101	9,3,4	285	149	0.164447	0.704344	0.98,0.886,0.949	0.819,0.949,0.93	0.039
1904	ENSG00000228315	GUSBP11	chr22	-	23659864	23660000	23638486	23638942	23686830	23686914	1904	77,60,76	0,0,0	34,40,47	2,0,0	285	149	1	1	1.0,1.0,1.0	0.899,1.0,1.0	0.034
1905	ENSG00000228315	GUSBP11	chr22	-	23659864	23660000	23652859	23652944	23683724	23683867	1905	155,85,118	0,0,2	65,83,70	0,2,1	285	149	0.793714	1	1.0,1.0,0.969	1.0,0.956,0.973	0.013
1906	ENSG00000228315	GUSBP11	chr22	-	23659864	23660000	23653168	23653352	23683724	23683867	1906	149,92,153	0,4,2	66,77,71	0,2,0	285	149	0.576178	1	1.0,0.923,0.976	1.0,0.953,1.0	-0.018
1907	ENSG00000228315	GUSBP11	chr22	-	23683724	23683867	23638486	23638942	23686830	23686995	1907	8,21,52	0,0,0	38,32,7	2,0,0	292	149	1	1	1.0,1.0,1.0	0.907,1.0,1.0	0.031
1910	ENSG00000228315	GUSBP11	chr22	-	23683724	23683867	23659864	23660000	23705428	23705541	1910	119,83,111	0,1,0	62,88,56	0,4,0	292	149	0.524224	1	1.0,0.977,1.0	1.0,0.918,1.0	0.02
1911	ENSG00000228315	GUSBP11	chr22	-	23686830	23686995	23683724	23683867	23690231	23690356	1911	18,35,73	4,20,10	45,27,30	8,3,6	314	149	0.199699	0.818211	0.681,0.454,0.776	0.727,0.81,0.703	-0.11
1912	ENSG00000228315	GUSBP11	chr22	-	23686830	23686995	23683724	23683867	23690235	23693151	1912	22,23,61	0,1,9	27,17,19	9,3,4	314	149	0.015837	0.109252	1.0,0.916,0.763	0.587,0.729,0.693	0.223
1913	ENSG00000228315	GUSBP11	chr22	-	23686830	23686995	23683724	23683867	23694118	23695517	1913	8,18,52	0,0,0	29,17,16	4,2,0	314	149	0.00329144	0.0301468	1.0,1.0,1.0	0.775,0.801,1.0	0.141
1914	ENSG00000228315	GUSBP11	chr22	-	23686830	23686995	23683724	23683867	23705428	23705541	1914	8,18,52	2,0,0	29,15,12	4,1,0	314	149	0.0542084	0.295724	0.655,1.0,1.0	0.775,0.877,1.0	0.001
1915	ENSG00000228315	GUSBP11	chr22	-	23686837	23686995	23683724	23683867	23690231	23690293	1915	15,40,48	4,20,10	39,19,27	8,3,6	307	149	0.156607	0.679142	0.645,0.493,0.7	0.703,0.755,0.686	-0.102
1916	ENSG00000228315	GUSBP11	chr22	-	23686837	23686995	23683724	23683867	23690235	23695512	1916	19,28,36	0,1,9	21,9,16	9,3,4	307	149	0.0102391	0.0766105	1.0,0.931,0.66	0.531,0.593,0.66	0.269
1917	ENSG00000228315	GUSBP11	chr22	-	23686837	23686995	23683724	23683867	23695172	23695517	1917	17,23,31	0,4,0	23,9,8	0,4,2	307	149	0.0678641	0.353588	1.0,0.736,1.0	1.0,0.522,0.66	0.185
1918	ENSG00000228315	GUSBP11	chr22	-	23690231	23690356	23683724	23683867	23694118	23695517	1918	12,36,44	0,0,0	12,18,22	4,2,0	274	149	0.00295831	0.0275624	1.0,1.0,1.0	0.62,0.83,1.0	0.183
1919	ENSG00000228315	GUSBP11	chr22	-	23690231	23690356	23686830	23686995	23694118	23695517	1919	14,33,53	0,0,0	23,27,34	2,2,6	274	149	4.19172e-06	0.000102005	1.0,1.0,1.0	0.862,0.88,0.755	0.168
1920	ENSG00000228315	GUSBP11	chr22	-	23690235	23690356	23683724	23683867	23694118	23695517	1920	8,16,44	0,0,0	12,18,20	4,2,0	270	149	0.00286194	0.0268102	1.0,1.0,1.0	0.623,0.832,1.0	0.182
1921	ENSG00000228315	GUSBP11	chr22	-	23694118	23695517	23683724	23683867	23700725	23700845	1921	657796987	3,2,0	563537453	2,2,4	1548	149	0.0915943	0.447298	0.955,0.975,1.0	0.964,0.963,0.916	0.029
1922	ENSG00000228315	GUSBP11	chr22	-	23694118	23695517	23683724	23683867	23705428	23705541	1922	652795982	2,0,0	591547466	4,1,0	1548	149	0.608926	1	0.969,1.0,1.0	0.934,0.981,1.0	0.018
1923	ENSG00000228315	GUSBP11	chr22	-	23694118	23695517	23683724	23683867	23709785	23709867	1923	649783967	0,0,0	564532449	2,0,0	1548	149	1	1	1.0,1.0,1.0	0.964,1.0,1.0	0.012
1924	ENSG00000228315	GUSBP11	chr22	-	23694118	23695517	23686830	23686995	23705428	23705541	1924	652795982	0,0,0	589547472	2,0,2	1548	149	0.463273	1	1.0,1.0,1.0	0.966,1.0,0.958	0.025
1925	ENSG00000228315	GUSBP11	chr22	-	23695172	23695517	23683724	23683867	23705428	23705541	1925	21,72,100	2,0,0	108,51,54	4,1,0	494	149	0.194162	0.800302	0.76,1.0,1.0	0.891,0.939,1.0	-0.023
1926	ENSG00000228315	GUSBP11	chr22	-	23695172	23695517	23683724	23683867	23709785	23709867	1926	18,60,85	0,0,0	81,36,37	2,0,0	494	149	1	1	1.0,1.0,1.0	0.924,1.0,1.0	0.025
1927	ENSG00000228315	GUSBP11	chr22	-	23695172	23695517	23686837	23686995	23705428	23705541	1927	33,68,104	0,0,0	110,49,53	2,0,2	494	149	0.790573	1	1.0,1.0,1.0	0.943,1.0,0.889	0.056
1928	ENSG00000228315	GUSBP11	chr22	-	23700725	23700845	23683724	23683867	23705428	23705541	1928	23,9,31	2,0,0	6,2,9	4,1,0	269	149	0.00866241	0.066927	0.864,1.0,1.0	0.454,0.526,1.0	0.295
1929	ENSG00000228315	GUSBP11	chr22	-	23700725	23700845	23694118	23695517	23705428	23705541	1929	28,21,53	3,16,21	9,5,9	34,15,17	269	149	9.74274e-07	2.82063e-05	0.838,0.421,0.583	0.128,0.156,0.227	0.444
1930	ENSG00000228315	GUSBP11	chr22	-	23705428	23705541	23683724	23683867	23709785	23709867	1930	12,3,12	0,0,0	10,3,4	2,0,0	262	149	1	1	1.0,1.0,1.0	0.74,1.0,1.0	0.087
1931	ENSG00000228315	GUSBP11	chr22	-	23705428	23705541	23694118	23695517	23709785	23709867	1931	12,15,27	0,4,6	36,10,16	7,0,0	262	149	0.277559	1	1.0,0.681,0.719	0.745,1.0,1.0	-0.115
1932	ENSG00000228315	GUSBP11	chr22	-	23709129	23709241	23705428	23705541	23709785	23709867	1932	83113127	10,3,13	105,87,84	5,1,4	261	149	0.0168199	0.114768	0.826,0.956,0.848	0.923,0.98,0.923	-0.065
1933	ENSG00000211683	AP000346.1	chr22	-	23632787	23632910	23631815	23631973	23635935	23636083	1933	4,19,7	5,2,7	3,3,0	6,2,2	272	149	0.0469677	0.263668	0.305,0.839,0.354	0.215,0.451,0.0	0.277
1934	ENSG00000211683	AP000346.1	chr22	-	23632787	23632910	23631815	23631973	23637682	23637804	1934	1,0,0	0,5,2	4,3,2	0,2,2	272	149	0.000420104	0.00535379	1.0,0.0,0.0	1.0,0.451,0.354	-0.268
1935	ENSG00000211683	AP000346.1	chr22	-	23635935	23636083	23631815	23631973	23637682	23637804	1935	18,24,26	0,5,2	16,11,4	0,2,2	297	149	0.485017	1	1.0,0.707,0.867	1.0,0.734,0.501	0.113
1936	ENSG00000211683	AP000346.1	chr22	-	23635935	23636083	23632787	23632910	23637682	23637804	1936	16,41,27	0,0,1	10,9,2	1,0,2	297	149	0.489929	1	1.0,1.0,0.931	0.834,1.0,0.334	0.254
1939	ENSG00000133519	ZDHHC8P1	chr22	-	23401840	23401953	23399583	23400583	23402360	23402572	1939	0,1,4	2,1,4	0,0,0	0,4,0	262	149	1	1	0.0,0.363,0.363	NA,0.0,NA	0.242
1942	ENSG00000100228	RAB36	chr22	+	23146604	23146685	23145325	23145551	23150062	23150154	1942	6,14,25	0,0,0	4,2,1	2,0,0	230	149	1	1	1.0,1.0,1.0	0.564,1.0,1.0	0.145
1943	ENSG00000100228	RAB36	chr22	+	23150062	23150154	23146604	23146685	23152460	23152526	1943	14,20,28	0,2,2	22,14,9	0,2,0	241	149	0.465732	1	1.0,0.861,0.896	1.0,0.812,1.0	-0.018
1945	ENSG00000100228	RAB36	chr22	+	23153032	23153134	23150062	23150154	23155967	23156032	1945	43,51,28	0,0,0	21,28,30	1,0,0	251	149	1	1	1.0,1.0,1.0	0.926,1.0,1.0	0.025
1946	ENSG00000100228	RAB36	chr22	+	23155967	23156032	23153032	23153134	23157991	23158043	1946	65,84,57	0,0,4	32,46,43	0,0,3	214	149	0.91671	1	1.0,1.0,0.908	1.0,1.0,0.909	0
1947	ENSG00000100228	RAB36	chr22	+	23159162	23159253	23158897	23158979	23160878	23160998	1947	6,41,42	0,0,2	32,15,14	0,2,0	240	149	1	1	1.0,1.0,0.929	1.0,0.823,1.0	0.035
1951	ENSG00000185686	PRAME	chr22	-	22556811	22556909	22550766	22551089	22557544	22557580	1951	252312317	0,4,0	189192122	15,13,9	247	149	7.46514e-13	7.21183e-11	1.0,0.979,1.0	0.884,0.899,0.891	0.102
1952	ENSG00000185686	PRAME	chr22	-	22556811	22556930	22550766	22551089	22557544	22557580	1952	365473499	0,4,0	303270180	15,13,9	268	149	3.29703e-12	2.85776e-10	1.0,0.985,1.0	0.918,0.92,0.917	0.077
1953	ENSG00000185686	PRAME	chr22	-	22556811	22556977	22550766	22551089	22557544	22557580	1953	242303307	0,4,0	165,177,96	15,13,9	315	149	2.9643e-14	3.55805e-12	1.0,0.973,1.0	0.839,0.866,0.835	0.144
1954	ENSG00000185686	PRAME	chr22	-	22556811	22557086	22550753	22551089	22557544	22557580	1954	262322343	0,4,0	190200116	15,13,9	424	149	5.22915e-14	6.06441e-12	1.0,0.966,1.0	0.817,0.844,0.819	0.162
1956	ENSG00000100030	MAPK1	chr22	-	21769194	21769320	21754499	21764240	21772872	21772982	1956	231420592493	0,0,0	225624202250	3,0,0	275	149	1	1	1.0,1.0,1.0	0.998,1.0,1.0	0.001
1958	ENSG00000100030	MAPK1	chr22	-	21788693	21788808	21788256	21788388	21799011	21799128	1958	154813231685	10,0,0	146415451322	1,0,0	264	149	1	1	0.989,1.0,1.0	0.999,1.0,1.0	-0.003
1959	ENSG00000100030	MAPK1	chr22	-	21799011	21799128	21788693	21788808	21805849	21806039	1959	172017322161	1,0,1	189819351706	0,0,2	266	149	1	1	0.999,1.0,0.999	1.0,1.0,0.998	0
1962	ENSG00000161179	YDJC	chr22	-	21629009	21629187	21628088	21628787	21629307	21629407	1962	0,2,7	0,0,2	6,3,0	0,0,2	327	149	1	1	NA,1.0,0.615	1.0,1.0,0.0	0.141
1963	ENSG00000185651	UBE2L3	chr22	+	21592860	21592956	21567546	21567771	21610856	21611043	1963	416338794891	50,60,44	406345494223	38,50,64	245	149	0.964252	1	0.981,0.975,0.985	0.985,0.982,0.976	-0.001
1964	ENSG00000185651	UBE2L3	chr22	+	21592860	21592956	21567729	21568377	21610856	21611043	1964	239422302847	0,0,2	237627602456	0,2,0	245	149	1	1	1.0,1.0,0.999	1.0,0.999,1.0	0
1965	ENSG00000185651	UBE2L3	chr22	+	21610856	21611043	21592860	21592956	21621514	21624034	1965	8463810810075	0,3,0	837695608725	2,2,1	336	149	1	1	1.0,0.999,1.0	0.999,1.0,1.0	0
1966	ENSG00000183506	PI4KAP2	chr22	-	21476001	21476160	21475210	21475300	21477789	21477915	1966	0,0,2	4,0,0	2,1,0	0,0,0	308	149	1	1	0.0,NA,1.0	1.0,1.0,NA	-0.5
1967	ENSG00000183506	PI4KAP2	chr22	-	21476001	21476764	21475210	21475300	21477789	21477915	1967	53122179	4,0,0	85,60,89	0,0,0	912	149	0.31439	1	0.684,1.0,1.0	1.0,1.0,1.0	-0.105
1968	ENSG00000183506	PI4KAP2	chr22	-	21476643	21476764	21475991	21476160	21477789	21477915	1968	29,99,163	0,0,2	75,67,55	2,0,0	270	149	1	1	1.0,1.0,0.978	0.954,1.0,1.0	0.008
1969	ENSG00000183506	PI4KAP2	chr22	-	21476643	21476764	21475991	21476160	21477996	21478161	1969	7,11,20	0,0,0	19,29,2	1,0,0	270	149	1	1	1.0,1.0,1.0	0.913,1.0,1.0	0.029
1970	ENSG00000183506	PI4KAP2	chr22	-	21477789	21477915	21475210	21476764	21477996	21478101	1970	35115290	0,0,0	122,49,81	3,0,3	275	149	0.28384	1	1.0,1.0,1.0	0.957,1.0,0.936	0.036
1971	ENSG00000183506	PI4KAP2	chr22	-	21477789	21477915	21476001	21476160	21477996	21478101	1971	4,15,130	0,0,0	61,6,6	1,0,0	275	149	1	1	1.0,1.0,1.0	0.971,1.0,1.0	0.01
1972	ENSG00000183506	PI4KAP2	chr22	-	21477996	21478101	21476001	21476764	21478584	21478694	1972	6,30,28	0,0,0	115,13,46	0,1,0	254	149	1	1	1.0,1.0,1.0	1.0,0.884,1.0	0.039
1973	ENSG00000183506	PI4KAP2	chr22	-	21477996	21478161	21476643	21476764	21478584	21478694	1973	2,0,1	0,0,0	2,0,3	0,1,0	314	149	1	1	1.0,NA,1.0	1.0,0.0,1.0	0.333
1974	ENSG00000183506	PI4KAP2	chr22	-	21483019	21483090	21479929	21480002	21484004	21484134	1974	185351404	0,0,0	414304229	0,0,1	220	149	1	1	1.0,1.0,1.0	1.0,1.0,0.994	0.002
1975	ENSG00000183506	PI4KAP2	chr22	-	21487871	21488023	21487564	21487672	21488223	21488358	1975	28,60,105	1,0,0	73,58,73	0,0,0	301	149	1	1	0.933,1.0,1.0	1.0,1.0,1.0	-0.022
1976	ENSG00000183506	PI4KAP2	chr22	-	21487871	21488023	21487564	21487672	21491993	21492094	1976	16,35,54	0,0,1	53,27,57	0,0,0	301	149	1	1	1.0,1.0,0.964	1.0,1.0,1.0	-0.012
1977	ENSG00000183506	PI4KAP2	chr22	-	21488223	21488381	21487564	21487672	21491993	21492094	1977	3,11,5	0,0,1	2,7,11	0,0,0	307	149	1	1	1.0,1.0,0.708	1.0,1.0,1.0	-0.097
1978	ENSG00000183506	PI4KAP2	chr22	-	21488223	21488381	21487871	21488023	21491993	21492094	1978	14,37,56	0,0,0	22,38,28	0,0,1	307	149	1	1	1.0,1.0,1.0	1.0,1.0,0.931	0.023
1985	ENSG00000161149	TUBA3FP	chr22	-	21013041	21013184	21011383	21011590	21013781	21014292	1985	0,3,2	0,0,2	0,2,0	0,0,2	292	149	1	1	NA,1.0,0.338	NA,1.0,0.0	0.169
1986	ENSG00000285314	AC002470.2	chr22	+	20985840	20985897	20983026	20983089	20988009	20988118	1986	18,38,41	0,0,0	32,18,16	0,0,1	206	149	1	1	1.0,1.0,1.0	1.0,1.0,0.92	0.027
1987	ENSG00000099949	LZTR1	chr22	+	20987503	20987583	20985840	20985897	20988009	20988113	1987	208308326	7,17,12	157170163	16,2,5	229	149	0.910223	1	0.951,0.922,0.946	0.865,0.982,0.955	0.006
1988	ENSG00000285314	AC002470.2	chr22	+	20996885	20996966	20996695	20996801	20997231	20998121	1988	95221256	0,0,2	179,67,112	8,2,2	230	149	0.00144988	0.0151656	1.0,1.0,0.988	0.935,0.956,0.973	0.041
1989	ENSG00000226287	TMEM191A	chr22	+	20702829	20702893	20702676	20702709	20703005	20703122	1989	8,0,9	0,4,2	12,2,6	0,3,8	213	149	0.812308	1	1.0,0.0,0.759	1.0,0.318,0.344	0.032
1990	ENSG00000226287	TMEM191A	chr22	+	20702843	20702893	20702585	20702709	20703005	20703122	1990	4,0,7	0,4,2	8,0,6	0,3,8	199	149	0.654556	1	1.0,0.0,0.724	1.0,0.0,0.36	0.121
1993	ENSG00000099917	MED15	chr22	+	20518877	20518995	20507581	20507746	20537116	20537183	1993	17,68,76	117211214	38,24,7	240212206	267	149	7.75416e-09	3.64124e-07	0.075,0.152,0.165	0.081,0.059,0.019	0.078
1994	ENSG00000099917	MED15	chr22	+	20518877	20518995	20507581	20507746	20551435	20551487	1994	12,41,24	2,2,2	21,4,4	0,0,0	267	149	0.00625965	0.0513747	0.77,0.92,0.87	1.0,1.0,1.0	-0.147
1996	ENSG00000099917	MED15	chr22	+	20537116	20537204	20507540	20507746	20551435	20551487	1996	339489484	2,2,2	456442480	0,0,0	237	149	1	1	0.991,0.994,0.993	1.0,1.0,1.0	-0.007
1997	ENSG00000099917	MED15	chr22	+	20537116	20537204	20518877	20518995	20551435	20551487	1997	227308326	0,0,2	236253278	0,0,0	237	149	1	1	1.0,1.0,0.99	1.0,1.0,1.0	-0.003
1998	ENSG00000099917	MED15	chr22	+	20537116	20537215	20507581	20507746	20551435	20551487	1998	94158129	2,2,2	188144148	0,0,0	248	149	0.70621	1	0.966,0.979,0.975	1.0,1.0,1.0	-0.027
1999	ENSG00000099917	MED15	chr22	+	20551435	20551487	20537116	20537204	20553144	20553174	1999	305428435	0,0,2	373352385	2,0,0	201	149	1	1	1.0,1.0,0.994	0.993,1.0,1.0	0
2000	ENSG00000099917	MED15	chr22	+	20551435	20551487	20537116	20537204	20564449	20564500	2000	68112114	0,0,2	89,100,92	2,0,0	201	149	1	1	1.0,1.0,0.977	0.971,1.0,1.0	0.002
2001	ENSG00000099917	MED15	chr22	+	20552538	20552709	20551435	20551487	20553144	20553174	2001	0,2,9	249324335	5,3,4	300254307	320	149	1	1	0.0,0.003,0.012	0.008,0.005,0.006	-0.001
2004	ENSG00000099917	MED15	chr22	+	20553144	20553174	20551406	20551487	20564449	20564598	2004	82,95,121	0,0,4	77,99,105	8,0,4	179	149	0.011733	0.0856435	1.0,1.0,0.962	0.889,1.0,0.956	0.039
2005	ENSG00000099917	MED15	chr22	+	20554935	20555148	20537116	20537204	20564449	20564466	2005	63119143	0,0,2	183104108	2,0,0	362	149	1	1	1.0,1.0,0.967	0.974,1.0,1.0	-0.002
2006	ENSG00000099917	MED15	chr22	+	20554935	20555148	20553096	20553174	20564449	20564466	2006	256375403	2,19,10	443280322	10,5,11	362	149	0.494855	1	0.981,0.89,0.943	0.948,0.958,0.923	-0.005
2007	ENSG00000099917	MED15	chr22	+	20575112	20575232	20568520	20568631	20582610	20582747	2007	32,127,92	1,6,15	103,41,42	30,12,17	269	149	7.23295e-06	0.000164243	0.947,0.921,0.773	0.655,0.654,0.578	0.251
2008	ENSG00000099917	MED15	chr22	+	20575112	20575232	20568520	20568631	20582839	20582967	2008	26,93,78	0,0,0	85,27,34	5,0,0	269	149	0.270485	1	1.0,1.0,1.0	0.904,1.0,1.0	0.032
2009	ENSG00000099917	MED15	chr22	+	20575112	20575232	20568520	20568631	20583112	20583247	2009	26,91,78	0,4,0	85,29,34	2,0,0	269	149	0.605662	1	1.0,0.926,1.0	0.959,1.0,1.0	-0.011
2010	ENSG00000099917	MED15	chr22	+	20582610	20582747	20568520	20568631	20582839	20582967	2010	1,34,51	0,0,0	67,30,33	5,0,0	286	149	0.203013	0.82848	1.0,1.0,1.0	0.875,1.0,1.0	0.042
2011	ENSG00000099917	MED15	chr22	+	20582610	20582747	20573677	20575232	20582839	20582967	2011	7,65,50	0,2,0	56,33,24	0,2,0	286	149	1	1	1.0,0.944,1.0	1.0,0.896,1.0	0.016
2012	ENSG00000099917	MED15	chr22	+	20582839	20582967	20568520	20568631	20583112	20583227	2012	109191268	0,4,0	253173148	2,0,0	277	149	1	1	1.0,0.963,1.0	0.986,1.0,1.0	-0.008
2013	ENSG00000099917	MED15	chr22	+	20582839	20582967	20573677	20575232	20583112	20583227	2013	109193268	0,0,0	248175148	0,2,0	277	149	1	1	1.0,1.0,1.0	1.0,0.979,1.0	0.007
2014	ENSG00000099917	MED15	chr22	+	20583329	20583393	20583112	20583247	20584358	20584425	2014	375453550	0,0,0	614502414	4,0,0	213	149	1	1	1.0,1.0,1.0	0.991,1.0,1.0	0.003
2015	ENSG00000099917	MED15	chr22	+	20584854	20585015	20584358	20584425	20585100	20585267	2015	198423510	0,0,3	624348400	10,2,0	310	149	0.460963	1	1.0,1.0,0.988	0.968,0.988,1.0	0.011
2016	ENSG00000128185	DGCR6L	chr22	-	20316118	20316219	20315335	20315476	20319638	20319799	2016	56185294	4,6,16	280108134	20,8,6	250	149	0.283	1	0.893,0.948,0.916	0.893,0.889,0.93	0.015
2017	ENSG00000099889	ARVCF	chr22	-	19971215	19971335	19969895	19970743	19971885	19971971	2017	30,38,40	16,44,40	42,18,30	42,38,46	269	149	0.07826	0.394782	0.509,0.324,0.356	0.356,0.208,0.265	0.12
2018	ENSG00000099889	ARVCF	chr22	-	19972357	19972411	19971885	19971971	19972736	19972827	2018	28130143	2,8,5	165119105	10,0,4	203	149	0.451559	1	0.911,0.923,0.955	0.924,1.0,0.951	-0.029
2019	ENSG00000099889	ARVCF	chr22	-	19973118	19973317	19972924	19973036	19973642	19973793	2019	10,44,38	0,0,2	105,30,28	4,6,4	348	149	0.000279217	0.00377493	1.0,1.0,0.891	0.918,0.682,0.75	0.18
2020	ENSG00000099889	ARVCF	chr22	-	19974111	19974239	19973642	19973793	19975685	19975757	2020	71151187	0,0,0	287207194	2,0,0	277	149	1	1	1.0,1.0,1.0	0.987,1.0,1.0	0.004
2021	ENSG00000099889	ARVCF	chr22	-	19974111	19974278	19973642	19973793	19975685	19975762	2021	20,40,46	0,0,0	76,40,50	2,0,0	316	149	1	1	1.0,1.0,1.0	0.947,1.0,1.0	0.018
2022	ENSG00000099889	ARVCF	chr22	-	19976705	19976723	19975685	19975757	19977414	19977586	2022	0,0,14	37,103,59	21,8,10	146124105	167	149	0.13166	0.593899	0.0,0.0,0.175	0.114,0.054,0.078	-0.024
2023	ENSG00000099889	ARVCF	chr22	-	19979742	19980242	19978896	19979080	19981210	19981737	2023	43,79,97	0,0,0	175,62,68	4,4,2	649	149	4.32464e-05	0.000769671	1.0,1.0,1.0	0.909,0.781,0.886	0.141
2025	ENSG00000099889	ARVCF	chr22	-	19990584	19990812	19981932	19982091	20010454	20010508	2025	2,22,28	0,0,0	26,28,2	4,0,2	377	149	0.00366141	0.0329615	1.0,1.0,1.0	0.72,1.0,0.283	0.332
2028	ENSG00000099889	ARVCF	chr22	-	20010454	20010508	19990584	19990812	20016588	20016823	2028	2,14,10	0,0,2	12,0,2	0,0,0	203	149	1	1	1.0,1.0,0.786	1.0,NA,1.0	-0.071
2029	ENSG00000284874	AC000093.1	chr22	+	19720114	19720238	19719805	19719892	19720319	19720454	2029	170212237	0,2,0	78,106,88	0,0,2	273	149	1	1	1.0,0.983,1.0	1.0,1.0,0.96	0.008
2030	ENSG00000284874	AC000093.1	chr22	+	19720319	19720454	19720114	19720238	19720548	19720666	2030	152185219	0,0,0	105,93,109	0,2,0	284	149	1	1	1.0,1.0,1.0	1.0,0.961,1.0	0.013
2031	ENSG00000184702	SEPTIN5	chr22	+	19719601	19719698	19714674	19714791	19719805	19719892	2031	38,71,82	0,0,0	39,44,39	1,0,0	246	149	1	1	1.0,1.0,1.0	0.959,1.0,1.0	0.014
2032	ENSG00000184702	SEPTIN5	chr22	+	19719805	19719892	19714674	19714791	19720319	19720454	2032	0,2,4	0,0,0	0,0,4	0,0,2	236	149	1	1	NA,1.0,1.0	NA,NA,0.558	0.442
2033	ENSG00000184702	SEPTIN5	chr22	+	19720319	19720454	19720114	19720238	19720641	19720666	2033	93104148	0,2,0	40,54,56	0,3,0	284	149	1	1	1.0,0.965,1.0	1.0,0.904,1.0	0.02
2035	ENSG00000093009	CDC45	chr22	+	19479825	19480019	19479458	19479571	19480157	19480217	2035	153277306	2,0,0	252194193	0,0,0	343	149	1	1	0.971,1.0,1.0	1.0,1.0,1.0	-0.01
2036	ENSG00000093009	CDC45	chr22	+	19480685	19480779	19480157	19480217	19480952	19481045	2036	0,1,7	214265341	0,0,0	247205220	243	149	1	1	0.0,0.002,0.012	0.0,0.0,0.0	0.005
2037	ENSG00000093009	CDC45	chr22	+	19482689	19482827	19480952	19481045	19483861	19483873	2037	518420626	44,28,33	383432313	26,35,41	287	149	0.0802709	0.402975	0.859,0.886,0.908	0.884,0.865,0.799	0.035
2038	ENSG00000093009	CDC45	chr22	+	19494326	19494382	19483861	19484005	19495980	19496029	2038	659788813	0,2,0	550614570	2,2,0	205	149	1	1	1.0,0.997,1.0	0.995,0.996,1.0	0.002
2039	ENSG00000093009	CDC45	chr22	+	19494473	19494602	19494326	19494382	19495980	19496029	2039	26,14,20	444510534	27,7,10	358388380	278	149	0.817869	1	0.03,0.014,0.02	0.039,0.01,0.014	0
2040	ENSG00000093009	CDC45	chr22	+	19494506	19494602	19494326	19494382	19495980	19495986	2040	22,11,13	444510534	20,7,10	358388380	245	149	0.916808	1	0.029,0.013,0.015	0.033,0.011,0.016	-0.001
2041	ENSG00000093009	CDC45	chr22	+	19499100	19499151	19497385	19497447	19505361	19505370	2041	766768887	8,13,22	570507545	13,8,8	200	149	0.879506	1	0.986,0.978,0.968	0.97,0.979,0.981	0.001
2042	ENSG00000093009	CDC45	chr22	+	19507765	19507864	19507385	19507517	19508529	19508691	2042	545609827	6,1,7	489515472	10,12,3	248	149	0.00803579	0.0629459	0.982,0.997,0.986	0.967,0.963,0.99	0.015
2043	ENSG00000093009	CDC45	chr22	+	19508529	19508691	19507765	19507864	19514748	19514784	2043	8169831199	0,0,3	803710700	0,0,0	311	149	1	1	1.0,1.0,0.995	1.0,1.0,1.0	-0.002
2044	ENSG00000093009	CDC45	chr22	+	19508529	19508691	19507765	19507864	19516526	19516645	2044	541511695	0,0,0	412456428	0,1,0	311	149	1	1	1.0,1.0,1.0	1.0,0.995,1.0	0.002
2045	ENSG00000093009	CDC45	chr22	+	19514748	19514887	19507765	19507864	19516526	19516645	2045	40,74,86	0,0,0	48,32,19	0,1,0	288	149	1	1	1.0,1.0,1.0	1.0,0.943,1.0	0.019
2046	ENSG00000093009	CDC45	chr22	+	19514748	19514887	19508529	19508691	19516526	19516645	2046	316559590	1,13,4	451305304	12,20,13	288	149	3.70761e-06	9.19098e-05	0.994,0.957,0.987	0.951,0.888,0.924	0.058
2047	ENSG00000093009	CDC45	chr22	+	19514964	19515048	19514748	19514887	19516526	19516645	2047	319457509	0,26,11	314276306	12,4,3	233	149	0.225455	0.897142	1.0,0.918,0.967	0.944,0.978,0.985	-0.007
2048	ENSG00000093009	CDC45	chr22	+	19516780	19516893	19516526	19516645	19518843	19518909	2048	276318304	0,1,1	213160230	0,0,0	262	149	1	1	1.0,0.995,0.994	1.0,1.0,1.0	-0.004
2049	ENSG00000093009	CDC45	chr22	+	19516813	19516893	19516526	19516645	19518843	19518909	2049	301333336	0,1,1	233182250	0,0,0	229	149	1	1	1.0,0.995,0.995	1.0,1.0,1.0	-0.003
2050	ENSG00000093009	CDC45	chr22	+	19516816	19516893	19516433	19516645	19518843	19518909	2050	462595580	0,1,1	382283399	0,0,0	226	149	1	1	1.0,0.997,0.997	1.0,1.0,1.0	-0.002
2051	ENSG00000242259	C22orf39	chr22	-	19356229	19356288	19353995	19354118	19359335	19359484	2051	0,0,9	0,0,0	2,4,0	3,2,0	208	149	1	1	NA,NA,1.0	0.323,0.589,NA	0.544
2052	ENSG00000242259	C22orf39	chr22	-	19356889	19357051	19356229	19356288	19359335	19359484	2052	208465558	4,0,4	464306330	3,5,0	311	149	0.799846	1	0.961,1.0,0.985	0.987,0.967,1.0	-0.003
2053	ENSG00000242259	C22orf39	chr22	-	19356889	19357051	19356229	19356288	19375630	19375792	2053	134236285	0,0,0	218197159	0,3,0	311	149	1	1	1.0,1.0,1.0	1.0,0.969,1.0	0.01
2054	ENSG00000242259	C22orf39	chr22	-	19359335	19359484	19356229	19356288	19361236	19361341	2054	268311396	0,0,0	239276249	0,0,1	298	149	1	1	1.0,1.0,1.0	1.0,1.0,0.992	0.003
2055	ENSG00000242259	C22orf39	chr22	-	19361236	19361341	19359335	19359484	19361726	19361931	2055	581717849	0,4,0	520576490	2,1,0	254	149	1	1	1.0,0.991,1.0	0.993,0.997,1.0	0
2056	ENSG00000242259	C22orf39	chr22	-	19375630	19375792	19361726	19361931	19383619	19383705	2056	413480629	4,1,6	461463439	6,12,7	311	149	0.00523324	0.0443403	0.98,0.996,0.98	0.974,0.949,0.968	0.022
2057	ENSG00000242259	C22orf39	chr22	-	19377868	19378066	19375630	19375792	19383619	19383705	2057	614811977	46,54,83	769645622	52,67,59	347	149	0.292687	1	0.851,0.866,0.835	0.864,0.805,0.819	0.021
2058	ENSG00000242259	C22orf39	chr22	-	19392100	19392214	19388483	19388554	19394341	19394509	2058	519636765	2,3,0	542460466	1,0,0	263	149	1	1	0.993,0.992,1.0	0.997,1.0,1.0	-0.004
2059	ENSG00000242259	C22orf39	chr22	-	19405785	19405880	19397991	19398087	19408482	19408593	2059	171253287	0,0,0	167172162	2,0,0	244	149	1	1	1.0,1.0,1.0	0.981,1.0,1.0	0.006
2060	ENSG00000242259	C22orf39	chr22	-	19407183	19407274	19405785	19405880	19408482	19408593	2060	416443533	8,1,0	347323327	2,2,0	240	149	0.886741	1	0.97,0.996,1.0	0.991,0.99,1.0	-0.005
2061	ENSG00000242259	C22orf39	chr22	-	19447377	19447545	19410715	19410778	19447664	19447691	2061	2,2,1	0,0,0	13,4,2	2,6,0	317	149	3.78373e-05	0.000685793	1.0,1.0,1.0	0.753,0.239,1.0	0.336
2062	ENSG00000242259	C22orf39	chr22	-	19447377	19447545	19440885	19441694	19447664	19447691	2062	19,58,82	0,0,0	125,88,78	8,15,11	317	149	8.50724e-10	4.76909e-08	1.0,1.0,1.0	0.88,0.734,0.769	0.206
2063	ENSG00000242259	C22orf39	chr22	-	19447377	19447545	19441776	19444390	19447664	19447691	2063	2,2,4	0,0,4	28,8,2	5,1,0	317	149	0.735188	1	1.0,1.0,0.32	0.725,0.79,1.0	-0.065
2064	ENSG00000100084	HIRA	chr22	-	19351357	19351446	19330697	19331556	19353355	19353519	2064	313417411	8,0,0	346265319	6,0,10	238	149	0.0355069	0.20978	0.961,1.0,1.0	0.973,1.0,0.952	0.012
2065	ENSG00000100084	HIRA	chr22	-	19353995	19354118	19353355	19353519	19355759	19355865	2065	343534524	0,2,0	475389356	0,0,0	272	149	1	1	1.0,0.993,1.0	1.0,1.0,1.0	-0.002
2066	ENSG00000100084	HIRA	chr22	-	19355759	19355865	19353995	19354118	19356229	19356288	2066	494587623	0,0,5	492503405	0,0,0	255	149	1	1	1.0,1.0,0.986	1.0,1.0,1.0	-0.005
2067	ENSG00000070371	CLTCL1	chr22	-	19184395	19184536	19183475	19183611	19187557	19187728	2067	0,6,2	11,17,24	2,2,0	23,10,12	290	149	0.254222	0.979149	0.0,0.154,0.041	0.043,0.093,0.0	0.02
2068	ENSG00000070371	CLTCL1	chr22	-	19187557	19187728	19183389	19183611	19187980	19188091	2068	72,55,59	0,2,13	45,49,46	5,0,0	320	149	0.0764257	0.387542	1.0,0.928,0.679	0.807,1.0,1.0	-0.067
2070	ENSG00000070371	CLTCL1	chr22	-	19196265	19196415	19191303	19191435	19199733	19199841	2070	64,39,91	0,0,2	24,35,31	0,0,0	299	149	1	1	1.0,1.0,0.958	1.0,1.0,1.0	-0.014
2071	ENSG00000070371	CLTCL1	chr22	-	19196265	19196656	19191303	19191435	19199733	19199841	2071	107,98,164	0,0,2	72,62,65	0,0,0	540	149	1	1	1.0,1.0,0.958	1.0,1.0,1.0	-0.014
2072	ENSG00000070371	CLTCL1	chr22	-	19196488	19196656	19196265	19196415	19199733	19199841	2072	46,73,97	0,0,0	51,30,34	0,0,4	317	149	0.448148	1	1.0,1.0,1.0	1.0,1.0,0.8	0.067
2073	ENSG00000070371	CLTCL1	chr22	-	19201390	19201493	19199733	19199841	19208921	19209327	2073	24,19,22	0,0,0	22,8,20	0,2,0	252	149	1	1	1.0,1.0,1.0	1.0,0.703,1.0	0.099
2074	ENSG00000070371	CLTCL1	chr22	-	19208153	19208311	19201328	19201493	19208921	19209114	2074	58,73,65	24,14,17	6,12,21	19,8,17	307	149	0.000101977	0.00159447	0.54,0.717,0.65	0.133,0.421,0.375	0.326
2075	ENSG00000070371	CLTCL1	chr22	-	19216110	19216256	19210325	19210509	19219884	19220007	2075	95,96,118	0,0,0	67,62,55	3,2,2	295	149	0.00913967	0.0697961	1.0,1.0,1.0	0.919,0.94,0.933	0.069
2076	ENSG00000070371	CLTCL1	chr22	-	19225452	19225633	19223890	19224054	19226218	19226383	2076	82,55,83	5,6,2	11,13,17	10,6,7	330	149	2.99241e-08	1.23757e-06	0.881,0.805,0.949	0.332,0.495,0.523	0.428
2077	ENSG00000070371	CLTCL1	chr22	-	19233165	19233318	19232475	19232598	19233421	19233622	2077	64,71,71	0,0,0	18,21,31	0,1,0	302	149	1	1	1.0,1.0,1.0	1.0,0.912,1.0	0.029
2078	ENSG00000070371	CLTCL1	chr22	-	19234508	19234706	19233421	19233622	19239274	19239388	2078	95,102,92	0,4,2	33,39,34	5,0,0	347	149	0.769165	1	1.0,0.916,0.952	0.739,1.0,1.0	0.043
2079	ENSG00000070371	CLTCL1	chr22	-	19235695	19235869	19234508	19234706	19239274	19239388	2079	67,67,100	0,0,0	38,34,55	0,1,1	323	149	1	1	1.0,1.0,1.0	1.0,0.94,0.962	0.033
2080	ENSG00000070371	CLTCL1	chr22	-	19239274	19239388	19235695	19235869	19242774	19242936	2080	78,46,86	7,2,1	26,39,38	0,1,0	263	149	0.00254447	0.0242702	0.863,0.929,0.98	1.0,0.957,1.0	-0.062
2081	ENSG00000070371	CLTCL1	chr22	-	19257804	19257867	19254033	19254227	19275622	19275830	2081	0,0,2	13,32,22	0,0,0	7,14,8	212	149	1	1	0.0,0.0,0.06	0.0,0.0,0.0	0.02
2082	ENSG00000070371	CLTCL1	chr22	-	19275622	19275830	19253958	19254227	19291599	19291661	2082	49,74,62	0,0,0	32,43,33	1,0,0	357	149	1	1	1.0,1.0,1.0	0.93,1.0,1.0	0.023
2083	ENSG00000100056	ESS2	chr22	-	19138214	19138317	19137322	19137432	19139158	19139292	2083	117254287	0,0,4	352248241	11,10,4	252	149	0.000112307	0.00173392	1.0,1.0,0.977	0.95,0.936,0.973	0.039
2084	ENSG00000100056	ESS2	chr22	-	19138302	19138479	19137322	19137432	19139158	19139292	2084	2,5,6	0,0,4	2,2,6	11,10,4	326	149	0.000858923	0.00976879	1.0,1.0,0.407	0.077,0.084,0.407	0.613
2085	ENSG00000100056	ESS2	chr22	-	19139158	19139292	19137322	19137432	19139611	19139729	2085	153211245	0,0,0	260246221	0,0,1	283	149	1	1	1.0,1.0,1.0	1.0,1.0,0.991	0.003
2086	ENSG00000100056	ESS2	chr22	-	19139854	19140024	19139611	19139729	19142537	19142633	2086	223388449	0,0,0	497352404	0,1,0	319	149	1	1	1.0,1.0,1.0	1.0,0.994,1.0	0.002
2087	ENSG00000100033	PRODH	chr22	-	18922816	18922933	18921341	18922404	18923114	18923179	2087	0,1,6	0,0,0	0,0,0	2,0,0	266	149	1	1	NA,1.0,1.0	0.0,NA,NA	1
2089	ENSG00000100033	PRODH	chr22	-	18922816	18923179	18919705	18922404	18925050	18925200	2089	0,1,4	0,2,0	0,2,0	0,0,0	512	149	1	1	NA,0.127,1.0	NA,1.0,NA	-0.436
2090	ENSG00000100033	PRODH	chr22	-	18923114	18923179	18921341	18922404	18925050	18925200	2090	0,0,3	0,2,0	2,2,0	0,0,0	214	149	1	1	NA,0.0,1.0	1.0,1.0,NA	-0.5
2091	ENSG00000100033	PRODH	chr22	-	18923114	18923179	18922816	18922933	18925050	18925200	2091	0,0,8	0,1,0	0,2,0	0,0,0	214	149	1	1	NA,0.0,1.0	NA,1.0,NA	-0.5
2095	ENSG00000274602	PI4KAP1	chr22	-	18537291	18537412	18536649	18536808	18538432	18538558	2095	14,18,3	0,0,0	2,0,6	0,0,3	270	149	1	1	1.0,1.0,1.0	1.0,NA,0.525	0.238
2097	ENSG00000184979	USP18	chr22	+	18157557	18157820	18150169	18150222	18160171	18160268	2097	143264258	0,0,0	334285269	0,2,5	412	149	0.790089	1	1.0,1.0,1.0	1.0,0.981,0.951	0.023
2098	ENSG00000184979	USP18	chr22	+	18161789	18161935	18160171	18160268	18167254	18167334	2098	169194217	0,0,0	243210231	0,1,0	295	149	1	1	1.0,1.0,1.0	1.0,0.991,1.0	0.003
2099	ENSG00000184979	USP18	chr22	+	18161789	18161935	18160171	18160268	18167889	18168036	2099	106,93,115	0,0,0	138122146	1,2,4	295	149	0.282624	1	1.0,1.0,1.0	0.986,0.969,0.949	0.032
2100	ENSG00000184979	USP18	chr22	+	18167254	18167334	18160171	18160268	18167889	18168036	2100	75,53,65	0,0,0	101,99,86	1,2,4	229	149	0.216693	0.870457	1.0,1.0,1.0	0.985,0.97,0.933	0.037
2101	ENSG00000184979	USP18	chr22	+	18167254	18167334	18161789	18161935	18167889	18168036	2101	138154169	0,0,2	207193177	1,7,6	229	149	0.00580979	0.0483001	1.0,1.0,0.982	0.993,0.947,0.95	0.031
2102	ENSG00000184979	USP18	chr22	+	18170752	18170920	18169843	18169939	18173149	18173281	2102	184203232	0,0,0	250184205	0,1,0	317	149	1	1	1.0,1.0,1.0	1.0,0.989,1.0	0.004
2103	ENSG00000184979	USP18	chr22	+	18173149	18173281	18170752	18170920	18173792	18173842	2103	108109173	17,16,4	109,119,96	13,0,14	281	149	0.553898	1	0.771,0.783,0.958	0.816,1.0,0.784	-0.029
2104	ENSG00000184979	USP18	chr22	+	18173792	18173842	18170752	18170920	18176771	18177397	2104	53,46,47	0,0,0	56,60,62	1,0,0	199	149	1	1	1.0,1.0,1.0	0.977,1.0,1.0	0.008
2105	ENSG00000183785	TUBA8	chr22	+	18130842	18131006	18126706	18127034	18145655	18146554	2105	8,4,12	0,0,4	20,2,11	0,1,0	313	149	0.278511	1	1.0,1.0,0.588	1.0,0.488,1.0	0.033
2106	ENSG00000215193	PEX26	chr22	+	18078295	18078606	18077919	18078047	18079873	18080014	2106	28122114	0,9,8	92,56,51	17,5,11	460	149	0.00668561	0.0542354	1.0,0.814,0.822	0.637,0.784,0.6	0.205
2107	ENSG00000215193	PEX26	chr22	+	18083436	18083732	18079873	18080014	18087971	18088119	2107	341497580	0,0,0	371339330	3,2,0	445	149	1	1	1.0,1.0,1.0	0.976,0.983,1.0	0.014
2108	ENSG00000215193	PEX26	chr22	+	18083436	18083732	18079873	18080014	18121478	18121701	2108	305441509	0,0,0	298303291	3,11,15	445	149	1.01191e-10	6.74412e-09	1.0,1.0,1.0	0.971,0.902,0.867	0.087
2109	ENSG00000215193	PEX26	chr22	+	18083436	18083732	18079873	18080014	18124155	18124304	2109	305435508	0,0,0	298303289	2,0,0	445	149	1	1	1.0,1.0,1.0	0.98,1.0,1.0	0.007
2110	ENSG00000215193	PEX26	chr22	+	18085111	18085258	18083436	18083732	18087971	18088460	2110	289481520	36,62,72	319254281	73,39,41	296	149	0.0519712	0.285918	0.802,0.796,0.784	0.687,0.766,0.775	0.051
2111	ENSG00000215193	PEX26	chr22	+	18085111	18085258	18083436	18083732	18121478	18121701	2111	143315275	0,6,1	186161147	0,3,2	296	149	0.899624	1	1.0,0.964,0.993	1.0,0.964,0.974	0.006
2112	ENSG00000215193	PEX26	chr22	+	18085111	18085258	18083436	18083732	18124155	18124304	2112	143320280	0,0,0	188161151	0,3,0	296	149	1	1	1.0,1.0,1.0	1.0,0.964,1.0	0.012
2113	ENSG00000215193	PEX26	chr22	+	18121478	18121701	18079873	18080014	18124155	18124304	2113	0,10,7	0,0,0	21,30,37	2,0,0	372	149	1	1	NA,1.0,1.0	0.808,1.0,1.0	0.064
2114	ENSG00000215193	PEX26	chr22	+	18121478	18121701	18083436	18083732	18124155	18124304	2114	0,16,8	0,0,0	18,22,24	0,3,0	372	149	1	1	NA,1.0,1.0	1.0,0.746,1.0	0.085
2115	ENSG00000215193	PEX26	chr22	+	18121478	18121701	18085111	18085258	18124155	18124304	2115	0,12,8	0,7,6	20,19,22	4,0,4	372	149	1	1	NA,0.407,0.348	0.667,1.0,0.688	-0.408
2116	ENSG00000215193	PEX26	chr22	+	18124155	18124304	18079873	18080014	18126353	18127034	2116	10,13,20	0,0,1	69,42,38	0,2,0	298	149	1	1	1.0,1.0,0.909	1.0,0.913,1.0	-0.001
2118	ENSG00000276077	CU633904.2	chr21	+	7461813	7462067	7430716	7430838	7462826	7462991	2118	0,0,0	1,0,0	1,0,0	0,0,0	403	149	1	1	0.0,NA,NA	1.0,NA,NA	-1
2120	ENSG00000093100	AC016026.1	chr22	-	17808843	17808937	17791201	17791301	17810702	17811497	2120	18,54,71	0,4,0	55,45,38	6,2,0	243	149	0.116699	0.541157	1.0,0.892,1.0	0.849,0.932,1.0	0.037
2121	ENSG00000243156	MICAL3	chr22	-	17793728	17793794	17791263	17791301	17808843	17808937	2121	0,0,0	14,35,42	0,1,0	38,36,36	215	149	1	1	0.0,0.0,0.0	0.0,0.019,0.0	-0.006
2122	ENSG00000243156	MICAL3	chr22	-	17803810	17803861	17791201	17791301	17808843	17808937	2122	6,6,4	14,35,42	0,0,0	38,36,36	200	149	6.96542e-07	2.09901e-05	0.242,0.113,0.066	0.0,0.0,0.0	0.14
2123	ENSG00000243156	MICAL3	chr22	-	17812506	17812557	17810702	17810813	17816689	17816784	2123	2,2,2	40,111,57	0,2,0	76,91,55	200	149	0.558217	1	0.036,0.013,0.025	0.0,0.016,0.0	0.019
2124	ENSG00000243156	MICAL3	chr22	-	17817310	17819129	17816689	17816784	17821426	17821509	2124	420675763	0,2,2	812532557	1,8,1	1968	149	0.0588143	0.315542	1.0,0.962,0.967	0.984,0.834,0.977	0.045
2125	ENSG00000243156	MICAL3	chr22	-	17822946	17823060	17822029	17822170	17827643	17827781	2125	34,73,97	0,0,0	48,34,21	0,2,0	263	149	1	1	1.0,1.0,1.0	1.0,0.906,1.0	0.031
2126	ENSG00000243156	MICAL3	chr22	-	17822946	17823060	17822029	17822170	17831853	17832000	2126	91116152	2,12,14	86,67,51	27,31,31	263	149	2.33326e-11	1.77094e-09	0.963,0.846,0.86	0.643,0.55,0.482	0.331
2127	ENSG00000243156	MICAL3	chr22	-	17822946	17823060	17822029	17822170	17841821	17842017	2127	31,75,89	0,0,0	50,30,21	2,2,0	263	149	0.838796	1	1.0,1.0,1.0	0.934,0.895,1.0	0.057
2128	ENSG00000243156	MICAL3	chr22	-	17826453	17826516	17822946	17823060	17831853	17831927	2128	10,0,2	60,43,63	0,0,4	38,37,32	212	149	0.0702045	0.362988	0.105,0.0,0.022	0.0,0.0,0.081	0.015
2129	ENSG00000243156	MICAL3	chr22	-	17827643	17827781	17822029	17822170	17831853	17832107	2129	0,0,0	2,12,14	0,4,0	27,31,31	287	149	0.533182	1	0.0,0.0,0.0	0.0,0.063,0.0	-0.021
2130	ENSG00000243156	MICAL3	chr22	-	17827643	17827781	17822946	17823060	17831853	17832107	2130	3,0,8	60,43,63	0,6,0	38,37,32	287	149	0.477673	1	0.025,0.0,0.062	0.0,0.078,0.0	0.003
2132	ENSG00000243156	MICAL3	chr22	-	17831853	17832107	17822029	17822170	17841821	17842017	2132	42,89,85	0,0,0	91,87,58	2,2,0	403	149	0.392401	1	1.0,1.0,1.0	0.944,0.941,1.0	0.038
2133	ENSG00000243156	MICAL3	chr22	-	17841821	17842017	17831853	17832107	17864898	17864986	2133	18,50,45	0,2,4	45,45,26	0,0,0	345	149	0.0148428	0.103593	1.0,0.915,0.829	1.0,1.0,1.0	-0.085
2134	ENSG00000243156	MICAL3	chr22	-	17871836	17872023	17865923	17866012	17885877	17886051	2134	123247289	0,0,0	293233195	0,0,1	336	149	1	1	1.0,1.0,1.0	1.0,1.0,0.989	0.004
2136	ENSG00000243156	MICAL3	chr22	-	17884274	17884358	17871836	17872023	17885877	17886051	2136	4,0,4	60,96,91	0,0,2	99,117,89	233	149	0.801922	1	0.041,0.0,0.027	0.0,0.0,0.014	0.018
2137	ENSG00000243156	MICAL3	chr22	-	17891484	17891632	17889033	17889230	17893807	17893904	2137	377291379	0,0,1	264315233	0,1,0	297	149	1	1	1.0,1.0,0.995	1.0,0.994,1.0	0
2138	ENSG00000243156	MICAL3	chr22	-	17893807	17893904	17891484	17891632	17895283	17895288	2138	234245317	0,0,4	174239182	1,5,6	246	149	0.0221056	0.143083	1.0,1.0,0.98	0.991,0.967,0.948	0.025
2139	ENSG00000243156	MICAL3	chr22	-	17899447	17899548	17896723	17896981	17900841	17900997	2139	210214288	0,0,2	195233186	0,0,1	250	149	1	1	1.0,1.0,0.988	1.0,1.0,0.991	-0.001
2140	ENSG00000243156	MICAL3	chr22	-	17901877	17901979	17900841	17900997	17902630	17902747	2140	194230249	8,5,1	206252208	2,4,0	251	149	0.03777	0.221025	0.935,0.965,0.993	0.984,0.974,1.0	-0.022
2141	ENSG00000015475	BID	chr22	-	17738016	17738229	17734137	17735591	17739348	17739488	2141	81211931414	0,0,0	147011871262	0,4,4	362	149	1	1	1.0,1.0,1.0	1.0,0.992,0.992	0.005
2142	ENSG00000015475	BID	chr22	-	17739348	17739488	17734137	17735591	17743802	17744013	2142	199329376	0,0,2	549367350	0,0,0	289	149	1	1	1.0,1.0,0.99	1.0,1.0,1.0	-0.003
2143	ENSG00000015475	BID	chr22	-	17739348	17740176	17735551	17735591	17743802	17744013	2143	16,28,30	0,0,2	84,42,48	0,0,0	977	149	1	1	1.0,1.0,0.696	1.0,1.0,1.0	-0.101
2144	ENSG00000015475	BID	chr22	-	17740081	17740176	17739348	17739488	17743802	17744013	2144	2,2,2	185309365	0,6,0	500343317	244	149	1	1	0.007,0.004,0.003	0.0,0.011,0.0	0.001
2145	ENSG00000015475	BID	chr22	-	17743802	17744013	17739348	17739488	17750104	17750174	2145	466808816	0,4,0	1140850821	4,4,6	360	149	0.871707	1	1.0,0.988,1.0	0.992,0.989,0.983	0.008
2146	ENSG00000015475	BID	chr22	-	17743802	17744013	17739348	17739488	17774380	17774495	2146	329574584	0,10,4	873565581	7,5,21	360	149	0.0430098	0.245592	1.0,0.96,0.984	0.981,0.979,0.92	0.021
2148	ENSG00000015475	BID	chr22	-	17750104	17750174	17739348	17739488	17774380	17774412	2148	0,4,0	0,10,4	8,6,16	7,5,21	219	149	1	1	NA,0.214,0.0	0.437,0.449,0.341	-0.302
2150	ENSG00000015475	BID	chr22	-	17750104	17750174	17743802	17744013	17774380	17774412	2150	123230223	0,0,1	270287235	2,2,2	219	149	1	1	1.0,1.0,0.993	0.989,0.99,0.988	0.009
2151	ENSG00000131100	ATP6V1E1	chr22	-	17594528	17594616	17592135	17592736	17598193	17598288	2151	200916832078	0,0,0	201623051963	0,0,1	237	149	1	1	1.0,1.0,1.0	1.0,1.0,0.999	0
2152	ENSG00000131100	ATP6V1E1	chr22	-	17598193	17598288	17594528	17594616	17600026	17600095	2152	219518742399	0,0,0	246327102306	0,4,5	244	149	1	1	1.0,1.0,1.0	1.0,0.998,0.996	0.002
2153	ENSG00000131100	ATP6V1E1	chr22	-	17601091	17601181	17600026	17600095	17612811	17612878	2153	226120482380	4,14,29	235427612360	15,11,13	239	149	0.461851	1	0.997,0.989,0.981	0.99,0.994,0.991	-0.003
2154	ENSG00000131100	ATP6V1E1	chr22	-	17619033	17619127	17613210	17613320	17619460	17619526	2154	10,0,0	8738031081	3,0,7	102312951098	243	149	1	1	0.007,0.0,0.0	0.002,0.0,0.004	0
2155	ENSG00000131100	ATP6V1E1	chr22	-	17619460	17619526	17612975	17613320	17628602	17628733	2155	125312221591	20,16,29	157419321633	26,8,17	215	149	0.0223745	0.144523	0.977,0.981,0.974	0.977,0.994,0.985	-0.008
2157	ENSG00000099954	CECR2	chr22	+	17500630	17500735	17499409	17499549	17503081	17503131	2157	59,46,50	0,0,0	62,80,50	1,0,0	254	149	1	1	1.0,1.0,1.0	0.973,1.0,1.0	0.009
2158	ENSG00000099954	CECR2	chr22	+	17503081	17503131	17500630	17500735	17504846	17505016	2158	48,42,53	0,0,0	59,71,33	1,1,0	199	149	1	1	1.0,1.0,1.0	0.978,0.982,1.0	0.013
2159	ENSG00000099954	CECR2	chr22	+	17511812	17511896	17504846	17505016	17524117	17524271	2159	3,2,2	25,34,38	1,2,0	25,39,37	233	149	0.0952046	0.461618	0.071,0.036,0.033	0.025,0.032,0.0	0.028
2160	ENSG00000099954	CECR2	chr22	+	17537102	17537232	17524117	17524271	17538519	17538557	2160	71,78,94	0,0,1	105,98,81	2,0,0	279	149	1	1	1.0,1.0,0.98	0.966,1.0,1.0	0.005
2161	ENSG00000099954	CECR2	chr22	+	17538639	17538731	17538519	17538557	17538992	17539119	2161	64,49,60	0,0,0	42,42,56	2,0,0	241	149	1	1	1.0,1.0,1.0	0.928,1.0,1.0	0.024
2162	ENSG00000099954	CECR2	chr22	+	17550242	17550409	17548998	17549564	17552030	17552142	2162	0,0,2	38,34,34	0,0,0	39,37,51	316	149	1	1	0.0,0.0,0.027	0.0,0.0,0.0	0.009
2169	ENSG00000237438	CECR7	chr22	+	17044872	17045000	17036569	17037344	17060594	17060825	2169	42,67,84	0,0,0	106107146	0,1,0	277	149	1	1	1.0,1.0,1.0	1.0,0.983,1.0	0.006
2170	ENSG00000237438	CECR7	chr22	+	17046345	17046444	17044872	17045000	17047323	17047426	2170	2,0,0	83,58,104	0,4,2	84,113,99	248	149	1	1	0.014,0.0,0.0	0.0,0.021,0.012	-0.006
2171	ENSG00000237438	CECR7	chr22	+	17047323	17047426	17044872	17045000	17060594	17060825	2171	60,58,91	0,0,0	76,91,101	0,6,7	252	149	7.91416e-05	0.00128824	1.0,1.0,1.0	1.0,0.9,0.895	0.068
2173	ENSG00000100359	SGSM3	chr22	+	40409249	40409372	40408932	40409018	40409464	40409525	2173	113272302	0,0,0	178,86,72	4,2,0	272	149	0.618907	1	1.0,1.0,1.0	0.961,0.959,1.0	0.027
2174	ENSG00000100359	SGSM3	chr22	+	40409339	40409372	40408932	40409018	40409464	40409525	2174	16,65,95	0,0,0	66,37,23	4,2,0	182	149	0.100795	0.482735	1.0,1.0,1.0	0.931,0.938,1.0	0.044
2176	ENSG00000283047	FRG1FP	chr22	-	10949211	10949269	10947303	10947418	10950048	10950174	2176	0,0,0	0,4,0	0,0,2	0,0,0	207	149	1	1	NA,0.0,NA	NA,NA,1.0	-1
2231	ENSG00000100196	KDELR3	chr22	+	38479592	38479751	38474522	38474623	38481211	38481464	2231	768679954	50,43,32	292321312	18,8,1	308	149	0.00419141	0.0368824	0.881,0.884,0.935	0.887,0.951,0.993	-0.044
2232	ENSG00000100196	KDELR3	chr22	+	38479592	38479751	38474522	38474623	38482495	38482922	2232	328318451	18,3,0	130154125	1,6,0	308	149	0.323272	1	0.898,0.981,1.0	0.984,0.925,1.0	-0.01
2233	ENSG00000100196	KDELR3	chr22	+	38481211	38481464	38474522	38474623	38482495	38482922	2233	885760797	18,3,0	286317267	1,6,0	402	149	0.556076	1	0.948,0.989,1.0	0.991,0.951,1.0	-0.002
2234	ENSG00000100196	KDELR3	chr22	+	38481211	38481464	38479592	38479751	38482495	38482922	2234	127510921289	0,12,21	437480456	7,2,3	402	149	0.609064	1	1.0,0.971,0.958	0.959,0.989,0.983	-0.001
2240	ENSG00000182912	TSPEAR-AS2	chr21	+	44518258	44518332	44517215	44517835	44518627	44518756	2240	0,0,2	2,0,4	7,0,0	10,4,2	223	149	1	1	0.0,NA,0.25	0.319,0.0,0.0	0.019
2249	ENSG00000213753	CENPBD1P1	chr19	+	58581244	58583172	58575437	58575588	58598966	58605223	2249	71112931452	2,0,3	1104944930	2,9,1	2077	149	0.0239828	0.153004	0.962,1.0,0.972	0.975,0.883,0.985	0.03
2250	ENSG00000099326	MZF1	chr19	-	58570993	58571429	58570343	58570527	58573054	58573298	2250	21,37,79	0,0,0	60,24,39	0,2,0	585	149	1	1	1.0,1.0,1.0	1.0,0.753,1.0	0.082
2251	ENSG00000099326	MZF1	chr19	-	58570993	58571429	58570343	58570527	58573372	58573575	2251	30,64,89	1,0,0	64,23,37	0,0,0	585	149	1	1	0.884,1.0,1.0	1.0,1.0,1.0	-0.039
2252	ENSG00000099326	MZF1	chr19	-	58572549	58572719	58571199	58571429	58573054	58573311	2252	6,28,19	0,5,5	6,0,6	7,3,2	319	149	0.0041457	0.0365548	1.0,0.723,0.64	0.286,0.0,0.584	0.498
2253	ENSG00000267858	MZF1-AS1	chr19	+	58568912	58568995	58559128	58559409	58570383	58570457	2253	22,8,11	0,0,0	2,2,0	0,0,2	232	149	0.255394	0.982107	1.0,1.0,1.0	1.0,1.0,0.0	0.333
2255	ENSG00000130724	CHMP2A	chr19	-	58552258	58552438	58552054	58552185	58554044	58554097	2255	230424043151	0,0,6	252425112438	3,0,0	329	149	1	1	1.0,1.0,0.996	0.997,1.0,1.0	0
2256	ENSG00000083807	SLC27A5	chr19	-	58498784	58498915	58498332	58498691	58499122	58499220	2256	94318340	2,31,36	496322323	25,32,28	280	149	0.529785	1	0.962,0.845,0.834	0.913,0.843,0.86	0.008
2257	ENSG00000249471	ZNF324B	chr19	+	58452127	58452782	58451624	58451704	58453186	58453266	2257	25,25,13	1,0,0	36,23,22	0,0,0	804	149	1	1	0.822,1.0,1.0	1.0,1.0,1.0	-0.059
2258	ENSG00000249471	ZNF324B	chr19	+	58452127	58452782	58451624	58451704	58453695	58453822	2258	27,35,23	1,0,6	48,34,35	0,0,0	804	149	0.000230818	0.00321405	0.833,1.0,0.415	1.0,1.0,1.0	-0.251
2260	ENSG00000249471	ZNF324B	chr19	+	58453186	58453266	58452127	58452782	58453695	58453822	2260	1,4,0	2,12,10	0,1,0	12,12,13	229	149	0.0710174	0.366163	0.245,0.178,0.0	0.0,0.051,0.0	0.124
2261	ENSG00000283515	AC020915.5	chr19	+	58230393	58230462	58229467	58229570	58243964	58244056	2261	246350385	0,0,0	339318298	2,0,5	218	149	1	1	1.0,1.0,1.0	0.991,1.0,0.976	0.011
2262	ENSG00000198131	ZNF544	chr19	+	58230393	58230497	58229464	58229570	58243964	58244056	2262	69,92,130	0,0,0	284250244	2,0,5	253	149	0.704636	1	1.0,1.0,1.0	0.988,1.0,0.966	0.015
2263	ENSG00000198131	ZNF544	chr19	+	58237248	58237334	58230393	58230462	58243964	58244056	2263	27,57,73	206273277	53,28,29	201196197	235	149	0.478718	1	0.077,0.117,0.143	0.143,0.083,0.085	0.009
2264	ENSG00000198131	ZNF544	chr19	+	58237248	58237334	58230393	58230497	58243964	58244056	2264	10,40,51	15,12,17	32,17,17	90100120	235	149	1.72392e-08	7.55345e-07	0.297,0.679,0.655	0.184,0.097,0.082	0.423
2265	ENSG00000198131	ZNF544	chr19	+	58245786	58245869	58243964	58244056	58246300	58246427	2265	0,2,7	229405464	0,0,0	344351330	232	149	1	1	0.0,0.003,0.01	0.0,0.0,0.0	0.004
2266	ENSG00000198131	ZNF544	chr19	+	58246300	58246427	58243961	58244056	58246710	58246794	2266	405608713	0,0,0	595555582	0,4,0	276	149	1	1	1.0,1.0,1.0	1.0,0.987,1.0	0.004
2267	ENSG00000198131	ZNF544	chr19	+	58246300	58246427	58243961	58244056	58260850	58263205	2267	238401459	1,0,0	346340350	0,1,0	276	149	1	1	0.992,1.0,1.0	1.0,0.995,1.0	-0.001
2268	ENSG00000198131	ZNF544	chr19	+	58246710	58246794	58243961	58244056	58260850	58263190	2268	117,56,47	1,0,0	89,111,83	0,1,0	233	149	1	1	0.987,1.0,1.0	1.0,0.986,1.0	0
2269	ENSG00000198131	ZNF544	chr19	+	58246710	58246794	58246300	58246427	58260850	58263190	2269	259220237	10,6,0	283275274	9,1,12	233	149	0.592135	1	0.943,0.959,1.0	0.953,0.994,0.936	0.006
2270	ENSG00000198131	ZNF544	chr19	+	58246745	58246794	58246300	58246427	58260850	58260965	2270	206227209	10,6,0	197242192	9,1,12	198	149	0.299529	1	0.939,0.966,1.0	0.943,0.995,0.923	0.015
2271	ENSG00000198131	ZNF544	chr19	+	58276322	58276429	58246710	58246794	58277182	58277495	2271	8,0,9	4,34,35	6,7,8	38,10,24	256	149	0.694889	1	0.538,0.0,0.13	0.084,0.289,0.162	0.044
2272	ENSG00000284128	AP000356.3	chr22	+	24649277	24649383	24648197	24648332	24649859	24650022	2272	0,4,6	0,0,4	0,0,0	0,0,2	255	149	1	1	NA,1.0,0.467	NA,NA,0.0	0.734
2278	ENSG00000173480	ZNF417	chr19	-	57912059	57912186	57908479	57910114	57916378	57916591	2278	5,11,6	0,0,0	3,6,8	7,0,0	276	149	0.0171386	0.116519	1.0,1.0,1.0	0.188,1.0,1.0	0.271
2279	ENSG00000173480	ZNF417	chr19	-	57912059	57912189	57905773	57910114	57916378	57916592	2279	5,7,4	0,0,0	6,2,6	7,0,0	279	149	0.00923373	0.0703902	1.0,1.0,1.0	0.314,1.0,1.0	0.229
2280	ENSG00000173480	ZNF417	chr19	-	57915337	57915531	57912059	57912186	57916378	57916577	2280	2,0,2	0,4,3	0,0,1	0,6,4	343	149	1	1	1.0,0.0,0.225	NA,0.0,0.098	0.359
2281	ENSG00000173480	ZNF417	chr19	-	57915337	57915531	57912059	57912189	57916378	57916577	2281	0,0,0	0,0,1	2,2,1	3,2,2	343	149	1	1	NA,NA,0.0	0.225,0.303,0.178	-0.235
2282	ENSG00000173480	ZNF417	chr19	-	57915564	57915665	57912059	57912186	57916378	57916592	2282	1,4,0	0,4,3	0,0,0	0,6,4	250	149	1	1	1.0,0.373,0.0	NA,0.0,0.0	0.458
2283	ENSG00000173480	ZNF417	chr19	-	57915564	57915665	57912059	57912189	57916378	57916592	2283	0,1,0	0,0,1	0,0,0	3,2,2	250	149	1	1	NA,1.0,0.0	0.0,0.0,0.0	0.5
2284	ENSG00000198466	ZNF587	chr19	+	57856103	57856233	57849858	57850071	57858575	57865117	2284	18,21,16	0,0,0	12,15,8	0,0,1	279	149	1	1	1.0,1.0,1.0	1.0,1.0,0.81	0.063
2285	ENSG00000198466	ZNF587	chr19	+	57856106	57856233	57849859	57850071	57858575	57860210	2285	10,11,12	0,0,0	5,5,7	0,0,1	276	149	1	1	1.0,1.0,1.0	1.0,1.0,0.791	0.07
2288	ENSG00000204514	ZNF814	chr19	-	57876915	57877042	57850314	57850561	57888766	57888780	2288	0,2,2	0,2,0	6,2,4	0,0,0	276	149	1	1	NA,0.351,1.0	1.0,1.0,1.0	-0.325
2289	ENSG00000204514	ZNF814	chr19	-	57876915	57877042	57869380	57875226	57888766	57888780	2289	10,15,9	0,2,0	8,12,8	0,0,0	276	149	1	1	1.0,0.802,1.0	1.0,1.0,1.0	-0.066
2290	ENSG00000204514	ZNF814	chr19	-	57885882	57885969	57876915	57877042	57888766	57888958	2290	0,0,0	0,2,0	2,0,0	4,2,4	236	149	1	1	NA,0.0,NA	0.24,0.0,0.0	-0.08
2292	ENSG00000083828	ZNF586	chr19	+	57776542	57776669	57769654	57769878	57778750	57780614	2292	19,8,18	0,4,0	12,16,4	13,0,0	276	149	0.517705	1	1.0,0.519,1.0	0.333,1.0,1.0	0.062
2293	ENSG00000083828	ZNF586	chr19	+	57776542	57776669	57769654	57769878	57790273	57790400	2293	10,8,0	4,7,4	8,12,2	2,1,2	276	149	0.0341879	0.203437	0.574,0.382,0.0	0.683,0.866,0.351	-0.315
2296	ENSG00000269026	AC003006.1	chr19	+	57750784	57750911	57682044	57682244	57753290	57753575	2296	59,97,76	0,0,0	132157147	2,0,0	276	149	1	1	1.0,1.0,1.0	0.973,1.0,1.0	0.009
2297	ENSG00000121417	ZNF211	chr19	+	57633712	57633905	57633215	57633436	57634022	57634061	2297	14,24,25	0,0,0	27,25,58	6,0,0	342	149	0.0189935	0.126587	1.0,1.0,1.0	0.662,1.0,1.0	0.113
2298	ENSG00000121417	ZNF211	chr19	+	57633712	57633905	57633215	57633436	57634628	57634755	2298	5,18,15	0,1,3	18,16,22	9,9,0	342	149	0.0662214	0.346626	1.0,0.887,0.685	0.466,0.436,1.0	0.223
2299	ENSG00000121417	ZNF211	chr19	+	57633785	57633905	57633180	57633436	57634022	57634061	2299	10,15,10	0,0,0	14,15,45	6,0,0	269	149	0.0161674	0.11103	1.0,1.0,1.0	0.564,1.0,1.0	0.145
2300	ENSG00000121417	ZNF211	chr19	+	57633785	57633905	57633180	57633436	57634628	57634755	2300	1,10,2	0,1,3	4,7,12	9,9,0	269	149	0.283971	1	1.0,0.847,0.27	0.198,0.301,1.0	0.206
2302	ENSG00000121417	ZNF211	chr19	+	57633785	57633905	57633198	57633246	57634628	57634755	2302	1,8,0	2,0,0	4,4,9	0,0,2	269	149	1	1	0.217,1.0,NA	1.0,1.0,0.714	-0.296
2303	ENSG00000121417	ZNF211	chr19	+	57634022	57634061	57633167	57633436	57634628	57634755	2303	3,14,9	0,1,3	8,13,10	9,9,0	188	149	0.0364205	0.214325	1.0,0.917,0.704	0.413,0.534,1.0	0.225
2304	ENSG00000121417	ZNF211	chr19	+	57634022	57634061	57633185	57633246	57634628	57634755	2304	3,14,9	2,0,0	2,13,10	0,0,2	188	149	0.860959	1	0.543,1.0,1.0	1.0,1.0,0.798	-0.085
2305	ENSG00000121417	ZNF211	chr19	+	57634022	57634061	57633712	57633905	57634628	57634755	2305	12,22,20	1,2,0	10,22,48	0,0,2	188	149	0.443883	1	0.905,0.897,1.0	1.0,1.0,0.95	-0.049
2306	ENSG00000121417	ZNF211	chr19	+	57639911	57640067	57634628	57634755	57640703	57642279	2306	86,59,68	17,47,44	78,84,64	65,68,51	305	149	0.0898631	0.44094	0.712,0.38,0.43	0.37,0.376,0.38	0.132
2308	ENSG00000213762	ZNF134	chr19	+	57619411	57619508	57614241	57614503	57620159	57620318	2308	10,49,41	7,4,6	56,49,46	12,18,8	246	149	0.537795	1	0.464,0.881,0.805	0.739,0.622,0.777	0.004
2309	ENSG00000083817	ZNF416	chr19	-	57575803	57575930	57571565	57573701	57578056	57578098	2309	44,54,41	0,0,1	71,93,80	4,5,4	276	149	0.000312388	0.0041612	1.0,1.0,0.957	0.906,0.909,0.915	0.076
2310	ENSG00000251369	ZNF550	chr19	-	57543650	57544583	57541839	57543243	57546456	57547993	2310	54,38,30	0,0,3	30,58,56	4,5,3	1082	149	0.00496925	0.0425054	1.0,1.0,0.579	0.508,0.615,0.72	0.245
2311	ENSG00000251369	ZNF550	chr19	-	57544236	57544583	57541839	57543243	57546456	57547993	2311	30,19,3	0,0,3	19,24,25	4,5,3	496	149	0.0438133	0.249265	1.0,1.0,0.231	0.588,0.59,0.715	0.113
2317	ENSG00000197128	ZNF772	chr19	-	57475659	57475786	57473044	57474421	57477276	57477570	2317	0,2,0	0,0,0	4,0,0	0,3,0	276	149	1	1	NA,1.0,NA	1.0,0.0,NA	0.5
2323	ENSG00000186230	ZNF749	chr19	+	57441884	57442011	57435324	57435593	57443290	57447101	2323	25,18,40	5,5,6	21,18,35	7,12,4	276	149	0.281255	1	0.73,0.66,0.783	0.618,0.447,0.825	0.094
2324	ENSG00000186230	ZNF749	chr19	+	57441884	57442011	57435346	57435667	57443290	57447101	2324	32,14,38	4,3,0	18,15,36	4,2,0	276	149	0.988373	1	0.812,0.716,1.0	0.708,0.802,1.0	0.006
2325	ENSG00000186272	ZNF17	chr19	+	57413595	57413636	57411163	57411406	57417911	57418038	2325	6,9,14	6,0,5	15,5,28	0,5,1	190	149	0.158423	0.684828	0.44,1.0,0.687	1.0,0.44,0.956	-0.09
2326	ENSG00000186272	ZNF17	chr19	+	57413595	57413636	57411163	57411406	57419634	57419745	2326	0,10,2	0,0,0	0,5,4	0,0,2	190	149	1	1	NA,1.0,1.0	NA,1.0,0.611	0.195
2327	ENSG00000186272	ZNF17	chr19	+	57417911	57418038	57411178	57411406	57419634	57421803	2327	10,18,35	0,0,0	25,37,45	0,0,2	276	149	1	1	1.0,1.0,1.0	1.0,1.0,0.924	0.025
2328	ENSG00000186272	ZNF17	chr19	+	57417911	57418038	57413372	57413636	57419634	57421803	2328	14,25,44	2,8,2	42,41,76	0,5,4	276	149	0.0686087	0.356664	0.791,0.628,0.922	1.0,0.816,0.911	-0.129
2329	ENSG00000269533	AC003002.3	chr19	+	57397047	57397174	57394187	57394223	57410879	57411167	2329	37,76,58	0,0,2	79,51,64	2,8,2	276	149	0.000459583	0.00576463	1.0,1.0,0.94	0.955,0.775,0.945	0.088
2330	ENSG00000269533	AC003002.3	chr19	+	57413595	57413636	57397047	57397174	57419634	57419994	2330	0,0,1	0,0,0	0,0,2	0,0,6	190	149	1	1	NA,NA,1.0	NA,NA,0.207	0.793
2331	ENSG00000152433	ZNF547	chr19	+	57370972	57371094	57368543	57368579	57371781	57371908	2331	1,4,2	2,5,2	0,0,6	7,8,13	271	149	0.078692	0.396448	0.216,0.305,0.355	0.0,0.0,0.202	0.225
2332	ENSG00000131845	AC005261.1	chr19	+	57352654	57352735	57351325	57351697	57353724	57353851	2332	7,2,2	14,27,11	11,8,10	29,19,25	230	149	0.0719148	0.369813	0.245,0.046,0.105	0.197,0.214,0.206	-0.074
2333	ENSG00000131845	AC005261.1	chr19	+	57353724	57353851	57351325	57351697	57355270	57355411	2333	20,24,15	0,0,0	45,36,40	0,0,2	276	149	1	1	1.0,1.0,1.0	1.0,1.0,0.915	0.028
2334	ENSG00000131845	AC005261.1	chr19	+	57353724	57353851	57351325	57351697	57356029	57358780	2334	47,93,55	0,0,3	104,79,69	0,0,0	276	149	1	1	1.0,1.0,0.908	1.0,1.0,1.0	-0.031
2335	ENSG00000131845	AC005261.1	chr19	+	57355270	57355411	57351325	57351697	57356029	57358780	2335	0,0,0	0,0,3	6,2,7	0,0,0	290	149	1	1	NA,NA,0.0	1.0,1.0,1.0	-1
2336	ENSG00000131845	AC005261.1	chr19	+	57355270	57355411	57353724	57353851	57356029	57358780	2336	0,0,0	27,70,41	10,16,8	63,59,33	290	149	3.36671e-10	2.02175e-08	0.0,0.0,0.0	0.075,0.122,0.111	-0.103
2337	ENSG00000267871	ZNF460-AS1	chr19	-	57276934	57277056	57267219	57267712	57280278	57280334	2337	9,3,2	0,0,2	0,0,2	0,0,0	271	149	1	1	1.0,1.0,0.355	NA,NA,1.0	-0.215
2338	ENSG00000267871	ZNF460-AS1	chr19	-	57278115	57278182	57276934	57277056	57280278	57280308	2338	0,0,2	8,0,0	0,2,0	0,0,2	216	149	1	1	0.0,NA,1.0	NA,1.0,0.0	0
2339	ENSG00000105146	AURKC	chr19	+	57232541	57232680	57232032	57232224	57233459	57233591	2339	30,12,22	0,0,0	20,12,8	0,2,0	288	149	1	1	1.0,1.0,1.0	1.0,0.756,1.0	0.081
2340	ENSG00000105146	AURKC	chr19	+	57232541	57232685	57232032	57232224	57233459	57233608	2340	22,10,15	0,0,0	10,8,4	0,2,0	293	149	1	1	1.0,1.0,1.0	1.0,0.67,1.0	0.11
2341	ENSG00000105146	AURKC	chr19	+	57233459	57233608	57232541	57232680	57234883	57235058	2341	22,15,16	0,0,0	17,23,21	0,2,0	298	149	1	1	1.0,1.0,1.0	1.0,0.852,1.0	0.049
2359	ENSG00000167685	ZNF444	chr19	+	56142275	56142386	56141302	56141357	56146246	56146420	2359	4,1,3	1,37,23	8,0,6	16,2,27	260	149	0.497242	1	0.696,0.015,0.07	0.223,0.0,0.113	0.148
2361	ENSG00000167685	ZNF444	chr19	+	56146889	56147208	56146246	56146420	56158493	56158602	2361	6,19,35	0,0,0	37,20,19	0,8,0	468	149	0.00274308	0.0258378	1.0,1.0,1.0	1.0,0.443,1.0	0.186
2362	ENSG00000179873	NLRP11	chr19	-	55789228	55789399	55788806	55788977	55792300	55792471	2362	5,21,16	0,0,2	8,5,17	2,4,0	320	149	0.00133179	0.0140799	1.0,1.0,0.788	0.651,0.368,1.0	0.256
2363	ENSG00000179873	NLRP11	chr19	-	55798228	55798304	55796079	55796250	55801571	55801739	2363	0,0,0	14,1,10	0,2,0	8,13,5	225	149	1	1	0.0,0.0,0.0	0.0,0.092,0.0	-0.031
2364	ENSG00000179873	NLRP11	chr19	-	55807852	55808014	55801571	55801739	55808768	55810338	2364	5,8,13	1,4,4	2,7,0	9,6,6	311	149	0.000242035	0.00334125	0.705,0.489,0.609	0.096,0.359,0.0	0.449
2366	ENSG00000063245	EPN1	chr19	+	55677549	55677734	55676624	55677218	55678526	55678855	2366	11,12,25	14,28,30	26,17,12	24,40,31	334	149	0.671319	1	0.26,0.161,0.271	0.326,0.159,0.147	0.02
2367	ENSG00000063245	EPN1	chr19	+	55689296	55689371	55688869	55688994	55689866	55689915	2367	29,96,118	0,6,12	161,95,115	10,4,4	224	149	0.296208	1	1.0,0.914,0.867	0.915,0.94,0.95	-0.008
2368	ENSG00000179943	FIZ1	chr19	-	55595619	55595734	55593432	55593646	55597571	55597842	2368	7,25,24	0,5,15	6,18,6	37,3,5	264	149	0.0527088	0.289065	1.0,0.738,0.475	0.084,0.772,0.404	0.318
2371	ENSG00000063241	ISOC2	chr19	-	55454988	55455106	55452984	55453388	55455259	55455330	2371	4688801044	0,0,0	820591653	0,3,0	267	149	1	1	1.0,1.0,1.0	1.0,0.991,1.0	0.003
2372	ENSG00000063241	ISOC2	chr19	-	55454988	55455106	55452984	55453388	55456348	55456489	2372	447728872	0,0,0	624493579	0,0,10	267	149	0.833947	1	1.0,1.0,1.0	1.0,1.0,0.97	0.01
2373	ENSG00000063241	ISOC2	chr19	-	55455259	55455330	55452984	55453388	55456348	55456489	2373	69106158	0,0,0	91,83,87	0,0,10	220	149	0.00484823	0.0416672	1.0,1.0,1.0	1.0,1.0,0.855	0.048
2374	ENSG00000063241	ISOC2	chr19	-	55455259	55455330	55454988	55455106	55456348	55456489	2374	87201281	0,0,0	241151153	3,2,5	220	149	0.151996	0.664019	1.0,1.0,1.0	0.982,0.981,0.954	0.028
2375	ENSG00000063241	ISOC2	chr19	-	55455259	55455378	55452988	55453388	55456348	55456489	2375	28,38,68	0,0,0	21,14,44	0,0,10	268	149	6.30049e-05	0.00106332	1.0,1.0,1.0	1.0,1.0,0.71	0.097
2376	ENSG00000063241	ISOC2	chr19	-	55455259	55455378	55454988	55455106	55456348	55456489	2376	40126170	0,0,0	146,78,95	3,2,5	268	149	0.00308592	0.02858	1.0,1.0,1.0	0.964,0.956,0.914	0.055
2377	ENSG00000063241	ISOC2	chr19	-	55455635	55455845	55455259	55455330	55456348	55456489	2377	85228244	76125185	257173151	126,93,102	359	149	0.10104	0.483693	0.317,0.431,0.354	0.458,0.436,0.381	-0.058
2378	ENSG00000063241	ISOC2	chr19	-	55455635	55455845	55455259	55455378	55456348	55456489	2378	82160166	28,37,65	180133125	22,7,40	359	149	0.00815951	0.063751	0.549,0.642,0.515	0.773,0.887,0.565	-0.173
2379	ENSG00000063241	ISOC2	chr19	-	55457091	55457212	55456348	55456489	55461511	55461626	2379	0,32,43	43167170	0,8,0	215,87,108	270	149	5.77205e-13	5.69225e-11	0.0,0.096,0.122	0.0,0.048,0.0	0.057
2380	ENSG00000108106	UBE2S	chr19	-	55404060	55404147	55401578	55401762	55404287	55404478	2380	132214266	116036594600	110,82,108	378022402302	236	149	3.84853e-09	1.91374e-07	0.067,0.036,0.035	0.018,0.023,0.029	0.023
2381	ENSG00000108106	UBE2S	chr19	-	55404287	55404401	55401713	55401762	55406814	55406962	2381	100028893590	0,0,0	300218151906	6,0,0	263	149	1	1	1.0,1.0,1.0	0.996,1.0,1.0	0.001
2382	ENSG00000108106	UBE2S	chr19	-	55404287	55404478	55399744	55401762	55406814	55406962	2382	3895983411867	0,0,0	936659306369	6,0,0	340	149	1	1	1.0,1.0,1.0	0.999,1.0,1.0	0
2383	ENSG00000108107	RPL28	chr19	+	55387929	55388048	55386569	55386693	55391553	55391803	2383	318782559641	0,6,5	16741101659876	2,9,6	268	149	1	1	1.0,0.999,0.999	1.0,0.998,0.999	0
2384	ENSG00000108107	RPL28	chr19	+	55387929	55388048	55386569	55386693	55402942	55403250	2384	315581719534	0,0,0	16559100329763	0,2,0	268	149	1	1	1.0,1.0,1.0	1.0,1.0,1.0	0
2386	ENSG00000133247	KMT5C	chr19	+	55342214	55342380	55341615	55342046	55342741	55342851	2386	7,20,33	1,2,29	18,2,4	33,8,21	315	149	4.67052e-05	0.000821821	0.768,0.825,0.35	0.205,0.106,0.083	0.516
2387	ENSG00000133247	KMT5C	chr19	+	55342741	55342851	55341793	55342046	55343679	55343843	2387	18,40,62	0,0,0	77,35,49	0,2,0	259	149	1	1	1.0,1.0,1.0	1.0,0.91,1.0	0.03
2388	ENSG00000133247	KMT5C	chr19	+	55343977	55343997	55343679	55343843	55346212	55346349	2388	14,39,57	0,3,4	61,21,29	8,10,0	169	149	0.0370723	0.217581	1.0,0.92,0.926	0.871,0.649,1.0	0.109
2392	ENSG00000160469	BRSK1	chr19	+	55287991	55288053	55287213	55287299	55289479	55289620	2392	4,8,4	89,84,107	0,6,0	27,53,35	211	149	0.380334	1	0.031,0.063,0.026	0.0,0.074,0.0	0.015
2393	ENSG00000160469	BRSK1	chr19	+	55287991	55288053	55287213	55287303	55289479	55289620	2393	0,10,4	16,38,26	2,0,0	16,16,16	211	149	0.000769266	0.00891141	0.0,0.157,0.098	0.081,0.0,0.0	0.058
2394	ENSG00000160469	BRSK1	chr19	+	55304049	55304110	55303666	55303826	55304550	55304920	2394	28,54,55	0,0,6	46,25,21	8,2,0	210	149	0.0742873	0.379166	1.0,1.0,0.867	0.803,0.899,1.0	0.055
2395	ENSG00000160469	BRSK1	chr19	+	55308638	55308728	55306251	55306450	55311910	55312533	2395	16,54,61	0,0,2	39,18,14	0,0,0	239	149	1	1	1.0,1.0,0.95	1.0,1.0,1.0	-0.017
2396	ENSG00000129991	TNNI3	chr19	-	55156200	55156332	55154304	55154830	55156602	55156644	2396	73128140	0,1,0	120,77,69	0,0,0	281	149	1	1	1.0,0.985,1.0	1.0,1.0,1.0	-0.005
2398	ENSG00000105048	TNNT1	chr19	-	55133886	55133927	55132697	55132960	55134065	55134156	2398	91614581522	0,0,0	787700609	0,2,0	190	149	1	1	1.0,1.0,1.0	1.0,0.996,1.0	0.001
2399	ENSG00000105048	TNNT1	chr19	-	55134065	55134156	55133886	55133927	55137102	55137177	2399	155722902369	0,0,0	123511311030	0,2,0	240	149	1	1	1.0,1.0,1.0	1.0,0.997,1.0	0.001
2400	ENSG00000105048	TNNT1	chr19	-	55134065	55134204	55133886	55133927	55137102	55137212	2400	458718782	0,0,0	410352271	0,2,0	288	149	1	1	1.0,1.0,1.0	1.0,0.989,1.0	0.004
2401	ENSG00000105048	TNNT1	chr19	-	55140651	55140699	55138004	55138074	55140882	55140960	2401	14,35,25	80215641824	15,8,14	772621676	197	149	0.987052	1	0.013,0.017,0.01	0.014,0.01,0.015	0
2402	ENSG00000105048	TNNT1	chr19	-	55140882	55140912	55137960	55138074	55146680	55146707	2402	182335264	0,0,0	118118113	2,3,0	179	149	0.728399	1	1.0,1.0,1.0	0.98,0.97,1.0	0.017
2403	ENSG00000105048	TNNT1	chr19	-	55140882	55140960	55137960	55138074	55141856	55141891	2403	58710251085	18,13,21	426382451	6,11,0	227	149	0.11262	0.52651	0.955,0.981,0.971	0.979,0.958,1.0	-0.01
2404	ENSG00000105048	TNNT1	chr19	-	55140882	55140960	55137960	55138074	55145543	55145565	2404	58710251085	24,17,38	421385456	42,39,45	227	149	2.23599e-13	2.37198e-11	0.941,0.975,0.949	0.868,0.866,0.869	0.087
2405	ENSG00000105048	TNNT1	chr19	-	55141185	55141302	55140882	55140960	55141856	55141891	2405	122523102713	0,2,0	1170943917	7,0,0	266	149	1	1	1.0,0.998,1.0	0.989,1.0,1.0	0.003
2406	ENSG00000105048	TNNT1	chr19	-	55141185	55141302	55140882	55140960	55145543	55145565	2406	64112131514	0,2,0	653516522	2,3,5	266	149	1	1	1.0,0.997,1.0	0.995,0.99,0.983	0.01
2407	ENSG00000105048	TNNT1	chr19	-	55141856	55141920	55137960	55138074	55145543	55145565	2407	198371318	24,17,38	160,130,89	42,39,45	213	149	1.00129e-10	6.67787e-09	0.852,0.939,0.854	0.727,0.7,0.58	0.213
2408	ENSG00000105048	TNNT1	chr19	-	55141856	55141920	55137960	55138074	55146680	55146707	2408	13,15,12	0,0,0	4,8,0	2,3,0	213	149	1	1	1.0,1.0,1.0	0.583,0.651,NA	0.383
2409	ENSG00000105048	TNNT1	chr19	-	55141856	55141920	55140882	55140960	55145543	55145565	2409	180360299	0,2,0	161,119,89	2,3,5	213	149	0.029019	0.178419	1.0,0.992,1.0	0.983,0.965,0.926	0.039
2410	ENSG00000105048	TNNT1	chr19	-	55141856	55141920	55141185	55141302	55145543	55145565	2410	72013411377	4,24,17	653522447	31,19,8	213	149	4.81863e-06	0.000115314	0.992,0.975,0.983	0.936,0.951,0.975	0.029
2411	ENSG00000105048	TNNT1	chr19	-	55141856	55142057	55137960	55138074	55145543	55145565	2411	75125168	24,17,38	71,61,34	42,39,45	350	149	7.80473e-07	2.31754e-05	0.571,0.758,0.653	0.418,0.4,0.243	0.307
2412	ENSG00000105048	TNNT1	chr19	-	55141856	55142057	55140882	55140960	55145543	55145565	2412	62119156	0,2,0	76,53,34	2,3,5	350	149	8.95402e-05	0.00142659	1.0,0.962,1.0	0.942,0.883,0.743	0.131
2413	ENSG00000105048	TNNT1	chr19	-	55141856	55142057	55141185	55141302	55145543	55145565	2413	501809936	4,24,17	443370266	31,19,8	350	149	7.33869e-06	0.00016653	0.982,0.935,0.959	0.859,0.892,0.934	0.064
2414	ENSG00000105048	TNNT1	chr19	-	55145543	55145565	55137960	55138074	55146680	55146707	2414	68104147	0,0,0	101,60,77	2,3,0	171	149	0.491905	1	1.0,1.0,1.0	0.978,0.946,1.0	0.025
2415	ENSG00000105048	TNNT1	chr19	-	55145543	55145565	55141856	55141920	55146680	55146707	2415	301645666	0,1,2	294214229	0,0,0	171	149	1	1	1.0,0.998,0.997	1.0,1.0,1.0	-0.002
2416	ENSG00000105048	TNNT1	chr19	-	55145543	55145565	55141856	55142057	55146433	55146454	2416	29,63,88	0,0,2	24,25,11	0,0,0	171	149	1	1	1.0,1.0,0.975	1.0,1.0,1.0	-0.008
2417	ENSG00000105048	TNNT1	chr19	-	55146433	55146466	55145399	55145565	55146680	55146705	2417	129387360	287563529	171139116	268192213	182	149	0.76381	1	0.269,0.36,0.358	0.343,0.372,0.308	-0.012
2419	ENSG00000160439	RDH13	chr19	-	55047104	55047488	55044342	55045309	55056652	55056808	2419	8,39,52	0,0,0	44,41,40	2,0,0	533	149	1	1	1.0,1.0,1.0	0.86,1.0,1.0	0.047
2420	ENSG00000160439	RDH13	chr19	-	55047386	55047488	55044315	55045309	55056652	55056808	2420	16,40,43	0,0,0	61,51,33	2,0,0	251	149	1	1	1.0,1.0,1.0	0.948,1.0,1.0	0.017
2421	ENSG00000160439	RDH13	chr19	-	55048045	55048257	55047104	55047488	55048328	55048541	2421	14,29,49	26,82,100	52,40,38	81,60,34	361	149	0.00717783	0.0574509	0.182,0.127,0.168	0.209,0.216,0.316	-0.088
2422	ENSG00000160439	RDH13	chr19	-	55048328	55048541	55047386	55047488	55048658	55048763	2422	397482635	0,0,1	486404389	0,1,0	362	149	1	1	1.0,1.0,0.996	1.0,0.994,1.0	0.001
2423	ENSG00000160439	RDH13	chr19	-	55048658	55048763	55047104	55047488	55056652	55056808	2423	178229289	0,2,0	233192187	0,12,2	254	149	0.00326829	0.029979	1.0,0.985,1.0	1.0,0.904,0.982	0.033
2424	ENSG00000160439	RDH13	chr19	-	55050699	55051002	55048656	55048763	55056652	55056808	2424	56,36,51	194260331	113,77,78	255206224	452	149	7.94255e-08	3.01305e-06	0.087,0.044,0.048	0.127,0.11,0.103	-0.054
2425	ENSG00000160439	RDH13	chr19	-	55059156	55059275	55056652	55056808	55062967	55063086	2425	52103133	0,2,0	147,82,64	5,2,2	268	149	0.0128652	0.0921832	1.0,0.966,1.0	0.942,0.958,0.947	0.04
2429	ENSG00000022556	NLRP2	chr19	+	54969998	54970153	54966373	54966467	54974499	54974544	2429	68,98,110	4,0,0	66,78,81	2,1,2	304	149	0.497992	1	0.893,1.0,1.0	0.942,0.975,0.952	0.008
2430	ENSG00000022556	NLRP2	chr19	+	54969998	54970295	54966342	54966467	54974499	54974544	2430	125912291421	4,0,0	118416001473	2,1,2	446	149	1	1	0.991,1.0,1.0	0.995,0.998,0.996	0.001
2431	ENSG00000022556	NLRP2	chr19	+	54970222	54970295	54969998	54970153	54974499	54974544	2431	316248278	0,0,0	255340314	0,1,0	222	149	1	1	1.0,1.0,1.0	1.0,0.996,1.0	0.001
2432	ENSG00000022556	NLRP2	chr19	+	54974499	54974544	54969998	54970295	54977751	54977799	2432	633563678	4,0,0	608826741	13,0,5	194	149	0.723685	1	0.992,1.0,1.0	0.973,1.0,0.991	0.009
2433	ENSG00000022556	NLRP2	chr19	+	54974499	54974544	54969998	54970295	54981616	54981682	2433	156141197	0,0,0	175228216	0,1,0	194	149	1	1	1.0,1.0,1.0	1.0,0.994,1.0	0.002
2434	ENSG00000022556	NLRP2	chr19	+	54976859	54976958	54974499	54974544	54977751	54977823	2434	0,0,2	481424483	0,0,0	438600527	248	149	1	1	0.0,0.0,0.002	0.0,0.0,0.0	0.001
2435	ENSG00000022556	NLRP2	chr19	+	54977751	54977823	54969998	54970295	54981616	54981639	2435	227136233	0,0,0	275319225	0,1,0	221	149	1	1	1.0,1.0,1.0	1.0,0.995,1.0	0.002
2436	ENSG00000022556	NLRP2	chr19	+	54977751	54977823	54974499	54974544	54981616	54981639	2436	704553712	0,0,2	700910744	3,0,0	221	149	1	1	1.0,1.0,0.996	0.994,1.0,1.0	0.001
2437	ENSG00000022556	NLRP2	chr19	+	54981616	54981682	54977751	54977823	54982161	54982311	2437	636473575	0,3,1	711784598	0,2,4	215	149	1	1	1.0,0.991,0.997	1.0,0.996,0.99	0.001
2438	ENSG00000022556	NLRP2	chr19	+	54981625	54981682	54977751	54977823	54982161	54983728	2438	246188183	0,3,1	260279197	0,2,4	206	149	1	1	1.0,0.978,0.993	1.0,0.99,0.973	0.003
2439	ENSG00000022556	NLRP2	chr19	+	54982161	54983728	54981616	54981682	54985046	54985217	2439	379045245183	0,0,1	569751664946	0,0,0	1716	149	1	1	1.0,1.0,0.998	1.0,1.0,1.0	-0.001
2440	ENSG00000022556	NLRP2	chr19	+	54985046	54985217	54981616	54981682	54990021	54990192	2440	151126185	0,0,4	163160197	4,0,0	320	149	0.841878	1	1.0,1.0,0.956	0.95,1.0,1.0	0.002
2441	ENSG00000022556	NLRP2	chr19	+	54985046	54985217	54982161	54983728	54986150	54986315	2441	144212371625	2,0,6	143615441590	0,0,4	320	149	1	1	0.997,1.0,0.992	1.0,1.0,0.995	-0.002
2442	ENSG00000022556	NLRP2	chr19	+	54986150	54986315	54985046	54985217	54990021	54990192	2442	129912341572	0,0,0	160215781443	5,0,0	314	149	1	1	1.0,1.0,1.0	0.993,1.0,1.0	0.002
2443	ENSG00000022556	NLRP2	chr19	+	54989556	54989752	54986291	54986315	54990021	54990206	2443	2,4,7	589568689	20,21,35	729684602	345	149	0.00389217	0.0346786	0.001,0.003,0.004	0.012,0.013,0.024	-0.014
2444	ENSG00000022556	NLRP2	chr19	+	54990021	54990096	54986205	54986315	54990501	54990672	2444	320316376	0,0,2	364362338	0,6,1	224	149	1	1	1.0,1.0,0.992	1.0,0.976,0.996	0.007
2445	ENSG00000022556	NLRP2	chr19	+	54990021	54990192	54986150	54986315	54990501	54990672	2445	10299291222	0,0,2	120311681047	0,6,1	320	149	1	1	1.0,1.0,0.996	1.0,0.989,0.998	0.003
2446	ENSG00000022556	NLRP2	chr19	+	54990021	54990192	54986150	54986315	54994268	54994439	2446	693623793	0,2,2	817755696	0,2,1	320	149	1	1	1.0,0.993,0.995	1.0,0.994,0.997	-0.001
2447	ENSG00000022556	NLRP2	chr19	+	54990021	54990393	54986150	54986315	54990501	54990672	2447	753697863	0,0,2	919866780	0,6,1	521	149	1	1	1.0,1.0,0.992	1.0,0.976,0.996	0.007
2448	ENSG00000022556	NLRP2	chr19	+	54990214	54990393	54990021	54990096	54990501	54990672	2448	20,16,23	0,1,2	30,41,18	3,0,0	328	149	0.436715	1	1.0,0.879,0.839	0.82,1.0,1.0	-0.034
2449	ENSG00000022556	NLRP2	chr19	+	54990501	54990672	54986150	54986315	54994268	54994439	2449	711708858	0,2,2	770892773	0,2,1	320	149	1	1	1.0,0.994,0.995	1.0,0.995,0.997	-0.001
2450	ENSG00000022556	NLRP2	chr19	+	54990501	54990672	54990021	54990192	54994268	54994439	2450	104710141281	0,0,0	115412991123	1,0,2	320	149	1	1	1.0,1.0,1.0	0.998,1.0,0.996	0.002
2451	ENSG00000022556	NLRP2	chr19	+	54994268	54994439	54990501	54990672	54997316	54997487	2451	114111881340	0,1,6	125512911259	2,2,0	320	149	1	1	1.0,0.998,0.99	0.997,0.997,1.0	-0.002
2452	ENSG00000022556	NLRP2	chr19	+	54997316	54997487	54990501	54990672	55000759	55001078	2452	817763903	6,0,0	846957846	0,0,0	320	149	1	1	0.984,1.0,1.0	1.0,1.0,1.0	-0.005
2453	ENSG00000167634	NLRP7	chr19	-	54927604	54927738	54923651	54923872	54930498	54930666	2453	0,0,2	0,1,1	0,2,0	0,0,2	283	149	1	1	NA,0.0,0.513	NA,1.0,0.0	-0.243
2454	ENSG00000167634	NLRP7	chr19	-	54927604	54927775	54923509	54923872	54930498	54930666	2454	0,0,2	0,1,1	0,6,4	0,0,2	320	149	1	1	NA,0.0,0.482	NA,1.0,0.482	-0.5
2455	ENSG00000167634	NLRP7	chr19	-	54947468	54947505	54941434	54941750	54966039	54966312	2455	0,0,3	0,0,0	0,0,0	0,0,1	186	149	1	1	NA,NA,1.0	NA,NA,0.0	1
2474	ENSG00000159055	MIS18A	chr21	-	32269706	32269803	32268227	32269117	32270406	32270529	2474	631537682	0,0,12	306382318	1,0,2	246	149	0.794644	1	1.0,1.0,0.972	0.995,1.0,0.99	-0.004
2475	ENSG00000159055	MIS18A	chr21	-	32270406	32270529	32269706	32269803	32274829	32274896	2475	732685830	0,2,0	304384291	0,2,0	272	149	1	1	1.0,0.995,1.0	1.0,0.991,1.0	0.001
2485	ENSG00000167613	LAIR1	chr19	-	54356355	54356398	54356229	54356267	54356490	54356619	2485	8,2,5	0,0,0	0,7,2	1,0,0	192	149	1	1	1.0,1.0,1.0	0.0,1.0,1.0	0.333
2489	ENSG00000170889	RPS9	chr19	+	54201486	54201609	54201132	54201281	54206275	54206462	2489	84611467217729	12,35,30	252281915117940	90,62,62	272	149	1	1	0.997,0.996,0.997	0.994,0.994,0.994	0.003
2490	ENSG00000170889	RPS9	chr19	+	54201486	54201609	54201132	54201281	54207397	54207647	2490	75081168214032	0,0,3	189081556614376	0,10,1	272	149	1	1	1.0,1.0,1.0	1.0,0.999,1.0	0
2491	ENSG00000170889	RPS9	chr19	+	54206275	54206462	54201132	54201281	54207397	54207647	2491	4160926110597	0,0,3	159861120011023	0,10,1	336	149	1	1	1.0,1.0,0.999	1.0,0.998,1.0	0
2492	ENSG00000170889	RPS9	chr19	+	54206275	54206462	54201486	54201609	54206552	54206565	2492	271359026622	0,0,0	1047971026984	0,2,0	336	149	1	1	1.0,1.0,1.0	1.0,0.999,1.0	0
2493	ENSG00000170889	RPS9	chr19	+	54206275	54206462	54201486	54201609	54207397	54207647	2493	51111224914308	10,34,45	223801482414623	162,99,99	336	149	2.24642e-05	0.000437095	0.996,0.994,0.993	0.984,0.985,0.985	0.01
2494	ENSG00000170889	RPS9	chr19	+	54206275	54206724	54201159	54201281	54207397	54207644	2494	194533193361	0,0,3	477640743897	0,10,1	598	149	1	1	1.0,1.0,0.996	1.0,0.99,0.999	0.002
2495	ENSG00000170889	RPS9	chr19	+	54206275	54206724	54201486	54201609	54207397	54207644	2495	289663077072	10,34,45	1117076987497	162,99,99	598	149	2.38624e-11	1.80154e-09	0.986,0.979,0.975	0.945,0.951,0.95	0.031
2496	ENSG00000170889	RPS9	chr19	+	54206552	54206724	54201486	54201609	54207397	54207522	2496	78201214	10,34,45	403292272	162,99,99	321	149	2.89456e-06	7.38926e-05	0.784,0.733,0.688	0.536,0.578,0.56	0.177
2497	ENSG00000170889	RPS9	chr19	+	54206552	54206724	54206275	54206462	54207397	54207522	2497	131322333	245164707805	638441406	1213678737773	321	149	0.247104	0.959565	0.024,0.023,0.019	0.024,0.025,0.024	-0.002
2498	ENSG00000167608	TMC4	chr19	-	54161129	54161260	54160877	54161033	54162101	54162285	2498	87125128	0,4,5	87149108	0,0,4	280	149	0.0716351	0.36868	1.0,0.943,0.932	1.0,1.0,0.935	-0.02
2499	ENSG00000167608	TMC4	chr19	-	54161129	54161260	54160877	54161033	54162672	54162770	2499	53,80,59	0,8,0	43,96,62	1,2,15	280	149	0.10866	0.511552	1.0,0.842,1.0	0.958,0.962,0.687	0.078
2500	ENSG00000167608	TMC4	chr19	-	54162101	54162285	54160877	54161033	54162672	54162770	2500	14,33,51	0,8,0	42,23,32	1,2,15	333	149	0.179354	0.752896	1.0,0.649,1.0	0.949,0.837,0.488	0.125
2501	ENSG00000167608	TMC4	chr19	-	54162101	54162285	54161129	54161260	54162672	54162770	2501	49,77,116	0,6,0	86,77,76	0,0,2	333	149	0.109027	0.512899	1.0,0.852,1.0	1.0,1.0,0.944	-0.031
2502	ENSG00000167608	TMC4	chr19	-	54163723	54163887	54163032	54163159	54168170	54168292	2502	83,74,100	0,3,2	52,81,44	7,0,1	313	149	0.198174	0.813288	1.0,0.922,0.96	0.78,1.0,0.954	0.049
2504	ENSG00000167608	TMC4	chr19	-	54164433	54164601	54163723	54163887	54169511	54169660	2504	12,41,36	0,2,1	33,31,34	0,0,0	317	149	0.32337	1	1.0,0.906,0.944	1.0,1.0,1.0	-0.05
2506	ENSG00000167608	TMC4	chr19	-	54171869	54172083	54169511	54169660	54173038	54173160	2506	63114154	0,0,0	146,102,71	0,0,2	363	149	1	1	1.0,1.0,1.0	1.0,1.0,0.936	0.021
2507	ENSG00000167608	TMC4	chr19	-	54171869	54172101	54169511	54169660	54173038	54173250	2507	53101126	0,0,0	113,79,53	0,0,2	381	149	1	1	1.0,1.0,1.0	1.0,1.0,0.912	0.029
2508	ENSG00000105618	PRPF31	chr19	+	54118240	54118455	54115778	54115797	54118572	54118633	2508	177518051887	4,4,2	175219931902	6,3,8	364	149	1	1	0.995,0.995,0.997	0.992,0.996,0.99	0.003
2509	ENSG00000105618	PRPF31	chr19	+	54118247	54118455	54115753	54115797	54118572	54118633	2509	174017931861	4,4,2	172619831889	6,3,8	357	149	1	1	0.995,0.995,0.997	0.992,0.996,0.99	0.003
2510	ENSG00000105618	PRPF31	chr19	+	54118270	54118455	54115409	54115797	54118572	54118633	2510	214723872346	4,4,2	231926262419	6,3,8	334	149	1	1	0.996,0.996,0.998	0.994,0.997,0.993	0.002
2511	ENSG00000105618	PRPF31	chr19	+	54118572	54118633	54115409	54115797	54121859	54121943	2511	432551671	0,0,0	573593571	3,1,0	210	149	1	1	1.0,1.0,1.0	0.993,0.998,1.0	0.003
2512	ENSG00000105618	PRPF31	chr19	+	54128304	54128377	54128072	54128200	54129056	54129185	2512	131371420	0,2,0	590329231	2,2,0	222	149	1	1	1.0,0.992,1.0	0.995,0.991,1.0	0.002
2513	ENSG00000105619	TFPT	chr19	-	54108325	54108395	54108025	54108244	54114441	54114700	2513	7,44,48	0,0,0	64,37,33	2,0,0	219	149	1	1	1.0,1.0,1.0	0.956,1.0,1.0	0.015
2514	ENSG00000105619	TFPT	chr19	-	54110050	54110121	54108325	54108395	54114441	54114700	2514	31,71,58	2,0,4	134,73,99	0,0,2	220	149	0.142494	0.631496	0.913,1.0,0.908	1.0,1.0,0.971	-0.05
2515	ENSG00000105619	TFPT	chr19	-	54114441	54114700	54110050	54110121	54115246	54115285	2515	63113168	2,0,2	249156167	1,4,0	408	149	0.805806	1	0.92,1.0,0.968	0.989,0.934,1.0	-0.012
2518	ENSG00000126583	PRKCG	chr19	+	53892987	53893075	53892508	53892643	53893361	53893391	2518	10,7,8	0,0,2	6,0,2	0,0,2	237	149	1	1	1.0,1.0,0.715	1.0,NA,0.386	0.212
2519	ENSG00000126583	PRKCG	chr19	+	53906316	53906457	53904634	53904742	53906706	53907652	2519	2,17,6	0,0,6	0,0,2	0,0,0	290	149	1	1	1.0,1.0,0.339	NA,NA,1.0	-0.22
2522	ENSG00000160336	ZNF761	chr19	+	53446226	53446337	53445000	53445123	53447195	53447283	2522	56,70,98	0,0,0	164144139	0,0,1	260	149	1	1	1.0,1.0,1.0	1.0,1.0,0.988	0.004
2523	ENSG00000160336	ZNF761	chr19	+	53449511	53449638	53447145	53447283	53454649	53458260	2523	145147160	0,0,2	253266231	0,0,0	276	149	1	1	1.0,1.0,0.977	1.0,1.0,1.0	-0.008
2524	ENSG00000286261	AC022137.3	chr19	+	53445000	53445123	53431992	53432028	53446226	53446337	2524	11,39,57	1,4,5	73,48,38	15,14,23	272	149	0.000374345	0.00485648	0.858,0.842,0.862	0.727,0.653,0.475	0.236
2525	ENSG00000286261	AC022137.3	chr19	+	53445000	53445123	53431992	53432028	53447195	53447283	2525	4,21,19	6,0,2	45,15,14	2,2,2	272	149	0.343472	1	0.268,1.0,0.839	0.925,0.804,0.793	-0.138
2526	ENSG00000286261	AC022137.3	chr19	+	53445000	53445219	53431983	53432028	53446226	53446337	2526	17,48,44	1,4,5	87,47,48	15,14,23	368	149	0.00103106	0.0113667	0.873,0.829,0.781	0.701,0.576,0.458	0.249
2527	ENSG00000286261	AC022137.3	chr19	+	53446226	53446337	53431983	53432028	53447195	53447283	2527	50,56,66	6,0,2	150126136	2,2,2	260	149	0.0787367	0.396613	0.827,1.0,0.95	0.977,0.973,0.975	-0.049
2528	ENSG00000286261	AC022137.3	chr19	+	53447195	53447283	53431983	53432028	53449511	53449638	2528	77,63,77	0,2,0	146147104	0,0,0	237	149	1	1	1.0,0.952,1.0	1.0,1.0,1.0	-0.016
2529	ENSG00000196417	ZNF765	chr19	+	53402064	53402191	53397942	53398030	53407697	53412009	2529	67,36,43	0,14,4	45,42,57	15,8,6	276	149	0.153701	0.669733	1.0,0.581,0.853	0.618,0.739,0.837	0.08
2530	ENSG00000196417	ZNF765	chr19	+	53402064	53402191	53397942	53398030	53423061	53423502	2530	28,12,17	0,0,0	7,20,19	2,3,5	276	149	4.31749e-07	1.37388e-05	1.0,1.0,1.0	0.654,0.783,0.672	0.297
2531	ENSG00000196417	ZNF765	chr19	+	53425070	53425147	53423061	53423502	53425329	53425451	2531	1,20,14	0,0,0	78,60,23	2,0,0	226	149	1	1	1.0,1.0,1.0	0.963,1.0,1.0	0.012
2532	ENSG00000196417	ZNF765	chr19	+	53426017	53426042	53425329	53425451	53426489	53426584	2532	0,1,1	0,0,0	4,8,0	0,2,0	174	149	1	1	NA,1.0,1.0	1.0,0.774,NA	0.113
2533	ENSG00000196417	ZNF765	chr19	+	53426017	53426936	53425329	53425451	53427086	53427321	2533	59,68,89	0,0,0	217149199	2,1,7	1068	149	0.000133669	0.00201955	1.0,1.0,1.0	0.938,0.954,0.799	0.103
2534	ENSG00000196417	ZNF765	chr19	+	53426489	53426584	53425329	53425451	53426864	53426888	2534	0,0,0	0,0,2	4,2,1	0,0,2	244	149	1	1	NA,NA,0.0	1.0,1.0,0.234	-0.745
2535	ENSG00000196417	ZNF765	chr19	+	53426489	53426595	53425329	53425451	53426864	53426888	2535	0,0,0	0,0,2	4,2,2	0,0,2	255	149	1	1	NA,NA,0.0	1.0,1.0,0.369	-0.79
2536	ENSG00000203326	ZNF525	chr19	+	53375769	53375896	53372214	53372296	53380721	53386590	2536	48,24,55	0,0,0	70,59,41	6,0,3	276	149	0.000828685	0.00948015	1.0,1.0,1.0	0.863,1.0,0.881	0.085
2537	ENSG00000203326	ZNF525	chr19	+	53375769	53375896	53372214	53372296	53384969	53386581	2537	5,25,12	0,0,0	15,33,13	2,0,0	276	149	1	1	1.0,1.0,1.0	0.802,1.0,1.0	0.066
2539	ENSG00000170949	ZNF160	chr19	-	53074139	53074268	53066605	53070262	53075056	53075183	2539	158149182	0,5,1	213257186	2,0,0	278	149	0.598132	1	1.0,0.941,0.99	0.983,1.0,1.0	-0.017
2540	ENSG00000170949	ZNF160	chr19	-	53075056	53075183	53066605	53070262	53086261	53086321	2540	56,65,76	4,0,1	85,85,83	1,0,0	276	149	0.435674	1	0.883,1.0,0.976	0.979,1.0,1.0	-0.04
2541	ENSG00000170949	ZNF160	chr19	-	53085808	53086109	53085160	53085218	53086261	53086321	2541	18,20,16	0,5,8	36,42,29	2,12,7	450	149	0.98137	1	1.0,0.57,0.398	0.856,0.537,0.578	-0.001
2542	ENSG00000170949	ZNF160	chr19	-	53091412	53091497	53086261	53086321	53091636	53091720	2542	13,16,21	10,17,20	30,26,26	26,18,19	234	149	0.45063	1	0.453,0.375,0.401	0.424,0.479,0.466	-0.047
2543	ENSG00000170949	ZNF160	chr19	-	53091412	53091529	53084953	53086321	53091636	53091720	2543	23,22,38	10,17,20	46,38,34	26,18,19	266	149	0.815036	1	0.563,0.42,0.516	0.498,0.542,0.501	-0.014
2544	ENSG00000170949	ZNF160	chr19	-	53091412	53091553	53086261	53086321	53091636	53091720	2544	17,26,31	10,17,20	41,36,33	26,18,19	290	149	0.680312	1	0.466,0.44,0.443	0.448,0.507,0.472	-0.026
2545	ENSG00000170949	ZNF160	chr19	-	53093581	53093637	53091636	53091720	53095359	53095766	2545	0,0,0	2,0,0	0,0,6	7,0,4	205	149	1	1	0.0,NA,NA	0.0,NA,0.522	-0.261
2547	ENSG00000170949	ZNF160	chr19	-	53095359	53095766	53091636	53091720	53103264	53103408	2547	13,11,2	40,91,70	26,18,10	123,56,54	556	149	0.0190397	0.126793	0.08,0.031,0.008	0.054,0.079,0.047	-0.02
2549	ENSG00000180257	ZNF816	chr19	-	52953283	52953389	52952750	52952877	52956026	52956104	2549	1,0,0	48,43,52	0,0,0	71,64,56	255	149	1	1	0.012,0.0,0.0	0.0,0.0,0.0	0.004
2551	ENSG00000180257	ZNF816	chr19	-	52960026	52960177	52956026	52956104	52962716	52962911	2551	4,2,11	17,20,16	15,6,9	42,26,44	300	149	0.903002	1	0.105,0.047,0.255	0.151,0.103,0.092	0.02
2552	ENSG00000180257	ZNF816	chr19	-	52960026	52960177	52956026	52956104	52962726	52962861	2552	6,4,22	8,23,28	13,6,18	50,25,25	300	149	0.42413	1	0.271,0.08,0.281	0.114,0.107,0.263	0.049
2553	ENSG00000213793	ZNF888	chr19	-	52915195	52915322	52904416	52908179	52923368	52923470	2553	33,19,41	2,0,0	76,60,65	0,2,2	276	149	0.45912	1	0.899,1.0,1.0	1.0,0.942,0.946	0.004
2554	ENSG00000213793	ZNF888	chr19	-	52917221	52917404	52915195	52915322	52917858	52917997	2554	12,5,6	43,29,29	0,10,0	52,69,64	332	149	0.000129707	0.00196686	0.111,0.072,0.085	0.0,0.061,0.0	0.069
2555	ENSG00000213793	ZNF888	chr19	-	52917858	52917931	52915195	52915322	52923368	52923481	2555	38,31,28	0,0,0	54,71,65	0,0,4	222	149	0.542964	1	1.0,1.0,1.0	1.0,1.0,0.916	0.028
2556	ENSG00000213793	ZNF888	chr19	-	52918818	52918937	52917858	52917931	52923368	52923481	2556	2,4,5	12,11,7	9,7,0	20,18,9	268	149	0.844291	1	0.085,0.168,0.284	0.2,0.178,0.0	0.053
2557	ENSG00000213793	ZNF888	chr19	-	52918818	52918937	52917858	52917997	52923368	52923481	2557	0,4,4	4,4,3	7,5,0	10,13,12	268	149	0.493499	1	0.0,0.357,0.426	0.28,0.176,0.0	0.109
2558	ENSG00000204604	ZNF468	chr19	-	52845178	52845296	52838535	52842151	52849086	52849213	2558	102,87,104	36,46,53	112124146	112,89,96	267	149	0.00205297	0.02027	0.613,0.513,0.523	0.358,0.437,0.459	0.132
2559	ENSG00000204604	ZNF468	chr19	-	52846557	52846611	52841935	52842151	52849086	52849213	2559	0,0,3	36,46,53	0,1,1	112,89,96	203	149	1	1	0.0,0.0,0.04	0.0,0.008,0.008	0.008
2560	ENSG00000204604	ZNF468	chr19	-	52846557	52846611	52845236	52845296	52849086	52849213	2560	0,0,1	37,39,61	0,3,1	57,54,73	203	149	1	1	0.0,0.0,0.012	0.0,0.039,0.01	-0.012
2561	ENSG00000204604	ZNF468	chr19	-	52849086	52849213	52845178	52845296	52854257	52854345	2561	109145160	0,0,0	225251262	1,0,0	276	149	1	1	1.0,1.0,1.0	0.992,1.0,1.0	0.003
2562	ENSG00000204604	ZNF468	chr19	-	52853871	52854107	52849086	52849213	52854257	52854345	2562	45,66,60	62,97,93	92,86,81	165198187	385	149	0.0165601	0.113283	0.219,0.208,0.2	0.177,0.144,0.144	0.054
2563	ENSG00000204604	ZNF468	chr19	-	52853871	52854126	52849086	52849213	52854257	52854345	2563	48,74,83	62,97,93	79,96,95	165198187	404	149	0.00061256	0.00735523	0.222,0.22,0.248	0.15,0.152,0.158	0.077
2564	ENSG00000198538	ZNF28	chr19	-	52805144	52805262	52801309	52801702	52808006	52808133	2564	29,58,104	24,14,17	96,52,92	24,21,28	267	149	0.94063	1	0.403,0.698,0.773	0.691,0.58,0.647	-0.015
2565	ENSG00000198538	ZNF28	chr19	-	52805144	52805262	52801309	52801702	52817943	52818031	2565	7,42,53	19,18,17	51,23,62	39,30,34	267	149	0.726363	1	0.171,0.566,0.635	0.422,0.3,0.504	0.049
2566	ENSG00000198538	ZNF28	chr19	-	52805144	52805262	52801456	52801660	52808006	52808133	2566	22,23,48	0,0,0	45,32,43	0,6,2	267	149	0.00114172	0.0123736	1.0,1.0,1.0	1.0,0.749,0.923	0.109
2567	ENSG00000198538	ZNF28	chr19	-	52805144	52805262	52801456	52801660	52817943	52818031	2567	1,5,3	0,0,0	5,7,11	15,2,11	267	149	1.52029e-09	8.18596e-08	1.0,1.0,1.0	0.157,0.661,0.358	0.608
2568	ENSG00000198538	ZNF28	chr19	-	52808006	52808133	52797407	52801702	52817943	52818031	2568	97,95,106	19,18,17	147136138	39,30,34	276	149	0.117729	0.544892	0.734,0.74,0.771	0.67,0.71,0.687	0.059
2569	ENSG00000198538	ZNF28	chr19	-	52808006	52808133	52801456	52801660	52817943	52818031	2569	73,81,89	0,0,0	123121112	15,2,11	276	149	1.70561e-08	7.48396e-07	1.0,1.0,1.0	0.816,0.97,0.846	0.123
2570	ENSG00000198538	ZNF28	chr19	-	52808006	52808133	52805144	52805262	52817943	52818031	2570	92103142	0,0,0	172143146	3,0,5	276	149	0.196942	0.809258	1.0,1.0,1.0	0.969,1.0,0.94	0.03
2572	ENSG00000189190	ZNF600	chr19	-	52774574	52774701	52764549	52767772	52778825	52778907	2572	125111115	2,7,4	214162138	10,20,13	276	149	0.00408051	0.0360949	0.971,0.895,0.939	0.92,0.814,0.851	0.073
2573	ENSG00000189190	ZNF600	chr19	-	52781316	52781464	52778825	52778907	52786594	52786724	2573	0,10,10	10,10,0	3,2,2	32,35,35	297	149	0.00444819	0.0387445	0.0,0.334,1.0	0.045,0.028,0.028	0.411
2574	ENSG00000189190	ZNF600	chr19	-	52781316	52781464	52780827	52781055	52786594	52786724	2574	0,12,10	19,31,22	3,2,2	103,78,86	297	149	4.07417e-08	1.63864e-06	0.0,0.163,0.186	0.014,0.013,0.012	0.103
2575	ENSG00000213020	ZNF611	chr19	-	52707391	52707538	52704731	52706864	52714014	52714141	2575	0,0,2	48,16,25	0,2,0	31,24,23	296	149	1	1	0.0,0.0,0.039	0.0,0.04,0.0	0
2576	ENSG00000213020	ZNF611	chr19	-	52707420	52707542	52706653	52706864	52711206	52711304	2576	0,0,3	0,0,0	2,4,6	4,1,0	271	149	1	1	NA,NA,1.0	0.216,0.687,1.0	0.366
2577	ENSG00000213020	ZNF611	chr19	-	52707420	52707542	52706653	52706864	52714014	52714141	2577	9,10,13	48,16,25	10,11,7	31,24,23	271	149	0.924637	1	0.093,0.256,0.222	0.151,0.201,0.143	0.025
2579	ENSG00000213020	ZNF611	chr19	-	52707468	52707542	52702812	52706864	52711206	52711304	2579	0,9,7	0,0,0	3,4,2	4,1,0	223	149	1	1	NA,1.0,1.0	0.334,0.728,1.0	0.313
2580	ENSG00000213020	ZNF611	chr19	-	52707468	52707542	52702812	52706864	52714014	52714141	2580	9,21,21	48,16,25	14,18,5	31,24,23	223	149	0.489791	1	0.111,0.467,0.359	0.232,0.334,0.127	0.081
2582	ENSG00000213020	ZNF611	chr19	-	52708176	52708326	52706621	52706864	52714014	52714141	2582	0,0,0	48,16,25	2,0,0	31,24,23	299	149	1	1	0.0,0.0,0.0	0.031,0.0,0.0	-0.01
2583	ENSG00000213020	ZNF611	chr19	-	52711206	52711304	52706655	52706864	52714014	52714141	2583	1,0,7	48,16,25	2,4,2	31,24,23	247	149	0.589728	1	0.012,0.0,0.144	0.037,0.091,0.05	-0.007
2584	ENSG00000213020	ZNF611	chr19	-	52711206	52711304	52707420	52707542	52714014	52714141	2584	1,0,7	10,12,14	0,3,2	11,15,3	247	149	0.519104	1	0.057,0.0,0.232	0.0,0.108,0.287	-0.035
2588	ENSG00000213020	ZNF611	chr19	-	52716110	52716233	52715831	52715913	52728729	52728786	2588	6,6,2	26,27,35	13,5,8	25,23,14	272	149	0.00821259	0.0640886	0.112,0.109,0.03	0.222,0.106,0.238	-0.105
2590	ENSG00000213020	ZNF611	chr19	-	52723870	52723989	52721152	52721267	52728729	52728831	2590	4,6,2	0,2,0	1,13,3	0,12,3	268	149	0.0010166	0.0112383	1.0,0.625,1.0	1.0,0.376,0.357	0.297
2591	ENSG00000213020	ZNF611	chr19	-	52728729	52728831	52715831	52715913	52735000	52735034	2591	20,34,36	0,1,1	19,33,18	0,4,0	251	149	0.636288	1	1.0,0.953,0.955	1.0,0.83,1.0	0.026
2592	ENSG00000213020	ZNF611	chr19	-	52729905	52730005	52728729	52728831	52735000	52735011	2592	49,29,49	5,15,17	68,115,99	0,8,10	249	149	9.33391e-05	0.00147799	0.854,0.536,0.633	1.0,0.896,0.856	-0.243
2593	ENSG00000167562	ZNF701	chr19	+	52570039	52570330	52555821	52556050	52574076	52574130	2593	32,17,21	0,0,0	74,41,40	0,2,0	440	149	1	1	1.0,1.0,1.0	1.0,0.874,1.0	0.042
2594	ENSG00000167562	ZNF701	chr19	+	52572236	52572368	52570300	52570330	52574076	52574162	2594	0,0,2	32,16,19	2,2,2	66,37,35	281	149	0.610315	1	0.0,0.0,0.053	0.016,0.028,0.029	-0.007
2595	ENSG00000167562	ZNF701	chr19	+	52572239	52572368	52570300	52570330	52574076	52574162	2595	0,0,2	32,16,19	6,2,2	66,37,35	278	149	0.0435674	0.248235	0.0,0.0,0.053	0.046,0.028,0.03	-0.017
2596	ENSG00000167562	ZNF701	chr19	+	52572564	52572678	52570272	52570330	52574076	52574162	2596	0,0,0	32,16,19	2,2,2	66,37,35	263	149	0.622943	1	0.0,0.0,0.0	0.017,0.03,0.031	-0.026
2603	ENSG00000160193	WDR4	chr21	-	42855681	42855780	42854561	42854626	42859661	42859722	2603	23124133	0,0,0	193117108	6,4,2	248	149	0.00252372	0.0241047	1.0,1.0,1.0	0.951,0.946,0.97	0.044
2604	ENSG00000160193	WDR4	chr21	-	42862281	42862394	42859661	42859722	42863439	42863596	2604	152354412	0,2,0	357256218	2,0,2	262	149	1	1	1.0,0.99,1.0	0.99,1.0,0.984	0.005
2605	ENSG00000160193	WDR4	chr21	-	42863439	42863596	42859661	42859722	42873550	42873691	2605	182209273	2,3,10	205199226	4,8,6	306	149	0.510111	1	0.978,0.971,0.93	0.961,0.924,0.948	0.015
2606	ENSG00000160193	WDR4	chr21	-	42863439	42863596	42859661	42859722	42873602	42873691	2606	71,116,96	0,0,3	134,72,91	0,2,0	306	149	1	1	1.0,1.0,0.94	1.0,0.946,1.0	-0.002
2607	ENSG00000160193	WDR4	chr21	-	42873550	42873691	42863439	42863596	42876701	42876767	2607	227295406	4,0,2	262347339	0,0,12	290	149	0.138307	0.617169	0.967,1.0,0.991	1.0,1.0,0.936	0.007
[truncated: 97,506 more rows]

## Sheet: RI.MATS.JCEC
ID	GeneID	geneSymbol	chr	strand	riExonStart_0base	riExonEnd	upstreamES	upstreamEE	downstreamES	downstreamEE	ID	IJC_SAMPLE_1	SJC_SAMPLE_1	IJC_SAMPLE_2	SJC_SAMPLE_2	IncFormLen	SkipFormLen	PValue	FDR	IncLevel1	IncLevel2	IncLevelDifference
1	ENSG00000160294	MCM3AP	chr21	-	46246306	46246886	46246306	46246404	46246627	46246886	1	288244281	144179194	60,67,93	229169145	372	149	0	0	0.445,0.353,0.367	0.095,0.137,0.204	0.243
2	ENSG00000160285	LSS	chr21	-	46188445	46191235	46188445	46188821	46191075	46191235	2	140224662698	12,23,20	14109881063	10,4,4	2403	149	0.0418921	0.103757	0.879,0.869,0.893	0.897,0.939,0.943	-0.046
3	ENSG00000186866	POFUT2	chr21	-	45263927	45267713	45263927	45265635	45267589	45267713	3	204357382	110112152	271203213	122,129,87	2103	149	0.0964318	0.20832	0.116,0.184,0.151	0.136,0.1,0.148	0.022
8	ENSG00000160223	ICOSLG	chr21	-	44226833	44230089	44226833	44229044	44230053	44230089	8	0,0,6	0,2,0	2,4,12	0,4,0	1158	149	1	1	NA,0.0,1.0	1.0,0.114,1.0	-0.205
9	ENSG00000241945	PWP2	chr21	+	44120951	44122357	44120951	44121102	44122176	44122357	9	0,2,0	112263291	5,2,0	241177204	1223	149	1	1	0.0,0.001,0.0	0.003,0.001,0.0	-0.001
10	ENSG00000241945	PWP2	chr21	+	44124579	44126119	44124579	44124727	44126010	44126119	10	4,13,1	384365353	20,8,7	249297248	1432	149	1	1	0.001,0.004,0.0	0.008,0.003,0.003	-0.003
15	ENSG00000141959	PFKL	chr21	+	44313912	44316339	44313912	44314021	44316243	44316339	15	85234192	265510538	287141144	424185271	2371	149	3.04423e-06	2.5105e-05	0.02,0.028,0.022	0.041,0.046,0.032	-0.016
16	ENSG00000141959	PFKL	chr21	+	44319350	44320147	44319350	44319415	44320083	44320147	16	50,93,91	526642736	176,74,95	398333321	817	149	8.10463e-15	2.80883e-13	0.017,0.026,0.022	0.075,0.039,0.051	-0.033
17	ENSG00000141959	PFKL	chr21	+	44319350	44321875	44319350	44320147	44321728	44321875	17	44,60,60	294323473	67,45,42	275206208	1730	149	0.0111968	0.0337435	0.013,0.016,0.011	0.021,0.018,0.017	-0.005
18	ENSG00000141959	PFKL	chr21	+	44324855	44326060	44324855	44324917	44325960	44326060	18	78199146	0,0,0	221116136	2,2,0	1192	149	0.768903	1	1.0,1.0,1.0	0.932,0.879,1.0	0.063
19	ENSG00000182670	TTC3	chr21	+	37087832	37088346	37087832	37087875	37088195	37088346	19	9,6,15	54,57,74	11,13,21	65,96,42	469	149	0.192472	0.3656	0.05,0.032,0.061	0.051,0.041,0.137	-0.029
20	ENSG00000185917	SETD4	chr21	-	36034540	36036251	36034540	36035960	36036084	36036251	20	37,21,23	43,13,46	18,17,11	31,21,18	273	149	0.40029	0.645896	0.32,0.469,0.214	0.241,0.306,0.25	0.069
21	ENSG00000241837	ATP5PO	chr21	-	33906448	33907453	33906448	33906500	33907340	33907453	21	121117138	17,6,11	192198170	18,14,9	989	149	0.535652	0.793921	0.517,0.746,0.654	0.616,0.681,0.74	-0.04
23	ENSG00000265590	C21orf59-TCP10L	chr21	-	32573283	32574676	32573283	32573368	32574575	32574676	23	3,10,7	0,0,0	14,18,18	0,1,0	1356	149	1	1	1.0,1.0,1.0	1.0,0.664,1.0	0.112
26	ENSG00000156261	CCT8	chr21	-	29066715	29067071	29066715	29066777	29066890	29067071	26	1,6,19	113210471309	22,21,9	8081018758	262	149	0.654306	0.911908	0.001,0.003,0.008	0.015,0.012,0.007	-0.007
36	ENSG00000275895	U2AF1L5	chr21	-	6492130	6496080	6492130	6492197	6495992	6496080	36	15,35,36	54,50,86	53,58,47	66,50,59	3944	149	0.000185745	0.000966992	0.01,0.026,0.016	0.029,0.042,0.029	-0.016
38	ENSG00000275464	FP565260.1	chr21	-	5135934	5137474	5135934	5136043	5137326	5137474	38	4,2,20	316267293	14,7,22	265263265	1432	149	1	1	0.001,0.001,0.007	0.005,0.003,0.009	-0.003
39	ENSG00000275464	FP565260.1	chr21	-	5139697	5141103	5139697	5139878	5140952	5141103	39	0,2,3	77145210	8,0,3	160147129	1223	149	1	1	0.0,0.002,0.002	0.006,0.0,0.003	-0.002
40	ENSG00000251322	SHANK3	chr22	+	50697998	50698803	50697998	50698122	50698689	50698803	40	15,6,8	0,0,0	9,16,3	2,0,0	716	149	0.748314	0.996383	1.0,1.0,1.0	0.484,1.0,1.0	0.172
42	ENSG00000100299	ARSA	chr22	-	50626590	50627406	50626590	50626760	50627165	50627406	42	20,32,30	0,0,0	38,21,36	4,2,8	554	149	1.24089e-08	1.71533e-07	1.0,1.0,1.0	0.719,0.738,0.548	0.332
44	ENSG00000025770	NCAPH2	chr22	+	50523016	50523472	50523016	50523166	50523234	50523472	44	8,32,35	114338376	64,27,39	285191196	217	149	1.15533e-05	8.04253e-05	0.046,0.061,0.06	0.134,0.088,0.12	-0.058
45	ENSG00000100241	SBF1	chr22	-	50447321	50447609	50447321	50447453	50447521	50447609	45	4,5,13	110321411	9,3,3	360206218	217	149	0.312239	0.532882	0.024,0.011,0.021	0.017,0.01,0.009	0.007
46	ENSG00000100241	SBF1	chr22	-	50467531	50467923	50467531	50467690	50467785	50467923	46	0,0,6	63259218	2,0,0	235131124	244	149	1	1	0.0,0.0,0.017	0.005,0.0,0.0	0.004
47	ENSG00000100241	SBF1	chr22	-	50467531	50467923	50467531	50467693	50467785	50467923	47	0,0,6	8,57,66	2,0,0	51,25,31	241	149	0.654423	0.911908	0.0,0.0,0.053	0.024,0.0,0.0	0.01
48	ENSG00000205593	DENND6B	chr22	-	50313813	50314272	50313813	50313878	50314206	50314272	48	8,14,22	7,24,23	5,2,4	6,2,2	477	149	0.944377	1	0.263,0.154,0.23	0.207,0.238,0.385	-0.061
49	ENSG00000205593	DENND6B	chr22	-	50316024	50316475	50316024	50316087	50316369	50316475	49	6,12,16	0,4,0	14,0,1	0,0,0	431	149	1	1	1.0,0.509,1.0	1.0,NA,1.0	-0.164
50	ENSG00000188130	MAPK12	chr22	-	50255614	50256199	50255614	50255694	50256084	50256199	50	80154167	0,0,9	102,59,60	1,0,0	539	149	0.00486923	0.0168513	1.0,1.0,0.837	0.966,1.0,1.0	-0.043
51	ENSG00000128159	TUBGCP6	chr22	-	50217917	50218402	50217917	50218117	50218188	50218402	51	2,18,26	2,6,4	26,12,20	14,8,0	220	149	0.882225	1	0.404,0.67,0.815	0.557,0.504,1.0	-0.057
52	ENSG00000128159	TUBGCP6	chr22	-	50219287	50219791	50219287	50219456	50219643	50219791	52	4,14,13	10,38,34	41,12,12	30,10,19	336	149	0.000591742	0.00265354	0.151,0.14,0.145	0.377,0.347,0.219	-0.169
54	ENSG00000128159	TUBGCP6	chr22	-	50219956	50221874	50219956	50220015	50220250	50221874	54	33,97,150	18,32,43	168,86,90	22,15,17	384	149	0.000617993	0.00276105	0.416,0.54,0.575	0.748,0.69,0.673	-0.193
56	ENSG00000170638	TRABD	chr22	+	50197822	50198186	50197822	50197995	50198074	50198186	56	0,11,6	0,0,6	12,4,6	6,0,2	228	149	1	1	NA,1.0,0.395	0.567,1.0,0.662	-0.045
59	ENSG00000184208	C22orf46	chr22	+	41693462	41698136	41693462	41693851	41693937	41698136	59	74,88,112	16,15,12	72,47,50	13,17,15	235	149	0.0495766	0.120527	0.746,0.788,0.855	0.778,0.637,0.679	0.098
60	ENSG00000100417	PMM1	chr22	-	41583958	41584372	41583958	41584058	41584280	41584372	60	76,93,84	110176203	79,70,82	138,92,101	371	149	0.0401814	0.100288	0.217,0.175,0.143	0.187,0.234,0.246	-0.044
61	ENSG00000100395	L3MBTL2	chr22	+	41217122	41219536	41217122	41217202	41219418	41219536	61	215186212	155194173	373314322	106149143	2365	149	4.45114e-11	8.92435e-10	0.08,0.057,0.072	0.181,0.117,0.124	-0.071
62	ENSG00000100395	L3MBTL2	chr22	+	41227088	41227869	41227088	41227323	41227803	41227869	62	46,46,58	38,93,179	81,44,78	128,95,61	629	149	0.157429	0.311265	0.223,0.105,0.071	0.13,0.099,0.232	-0.021
66	ENSG00000100242	SUN2	chr22	-	38740266	38741050	38740266	38740432	38741006	38741050	66	130221239	70,88,154	234139161	115,74,87	723	149	0.967252	1	0.277,0.341,0.242	0.295,0.279,0.276	0.003
67	ENSG00000100242	SUN2	chr22	-	38750897	38751373	38750897	38751035	38751209	38751373	67	3,4,3	16,52,68	9,6,6	84,40,27	323	149	0.0663074	0.154378	0.08,0.034,0.02	0.047,0.065,0.093	-0.024
68	ENSG00000100201	DDX17	chr22	-	38487878	38492115	38487878	38488115	38492055	38492115	68	9733907611054	842762940	390941283846	9141040845	4089	149	0	0	0.296,0.303,0.3	0.135,0.126,0.142	0.165
70	ENSG00000100124	ANKRD54	chr22	-	37832957	37833206	37832957	37833082	37833158	37833206	70	19,74,50	14,60,94	44,38,42	72,35,19	225	149	0.577226	0.83611	0.473,0.45,0.26	0.288,0.418,0.594	-0.039
71	ENSG00000100097	LGALS1	chr22	+	37678375	37678654	37678375	37678392	37678482	37678654	71	79164129	0,0,4	56,52,50	4,0,0	239	149	0.801817	1	1.0,1.0,0.953	0.897,1.0,1.0	0.019
72	ENSG00000100055	CYTH4	chr22	+	37311455	37312174	37311455	37311527	37312019	37312174	72	2,17,7	2,16,18	8,5,0	16,0,4	641	149	0.680931	0.93409	0.189,0.198,0.083	0.104,1.0,0.0	-0.211
73	ENSG00000100365	NCF4	chr22	+	36875652	36876094	36875652	36875783	36876028	36876094	73	11,2,2	1,2,1	7,8,0	8,12,7	394	149	0.0206393	0.0568989	0.806,0.274,0.431	0.249,0.201,0.0	0.354
76	ENSG00000198089	SFI1	chr22	+	31604868	31606430	31604868	31604945	31606327	31606430	76	166150187	38,74,56	50,89,74	35,26,19	1531	149	0.49172	0.748612	0.298,0.165,0.245	0.122,0.25,0.275	0.02
77	ENSG00000198089	SFI1	chr22	+	31618114	31618547	31618114	31618226	31618313	31618547	77	2,0,8	41,31,57	16,10,6	25,10,15	236	149	3.43322e-08	4.31554e-07	0.03,0.0,0.081	0.288,0.387,0.202	-0.255
78	ENSG00000138942	RNF185	chr22	+	31204488	31207013	31204488	31204966	31205376	31207013	78	733683804	0,0,0	8531026903	0,1,7	559	149	0.911903	1	1.0,1.0,1.0	1.0,0.996,0.972	0.011
80	ENSG00000185133	INPP5J	chr22	+	31126612	31127532	31126612	31126721	31127356	31127532	80	21,35,33	2,2,0	43,32,26	1,0,0	784	149	0.105929	0.225622	0.666,0.769,1.0	0.891,1.0,1.0	-0.152
81	ENSG00000185133	INPP5J	chr22	+	31133609	31134696	31133609	31133714	31133912	31134696	81	3,0,4	28,58,42	10,0,2	78,45,31	347	149	0.361458	0.597545	0.044,0.0,0.039	0.052,0.0,0.027	0.001
83	ENSG00000198832	SELENOM	chr22	-	31105929	31107533	31105929	31105965	31107376	31107533	83	57,86,84	77197241	88,84,73	225176137	1560	149	0.913086	1	0.066,0.04,0.032	0.036,0.044,0.048	0.003
84	ENSG00000187860	CCDC157	chr22	+	30370325	30371727	30370325	30370950	30371649	30371727	84	19,14,29	0,4,6	33,22,34	14,4,4	848	149	0.372738	0.61037	1.0,0.381,0.459	0.293,0.491,0.599	0.152
85	ENSG00000099992	TBC1D10A	chr22	-	30293650	30294110	30293650	30293805	30293920	30294110	85	0,2,0	19,41,74	8,4,6	76,56,56	264	149	0.000427072	0.00200015	0.0,0.027,0.0	0.056,0.039,0.057	-0.042
86	ENSG00000100325	ASCC2	chr22	-	29793359	29793676	29793359	29793490	29793576	29793676	86	13,7,11	41177197	41,14,8	203119161	235	149	0.0676923	0.156775	0.167,0.024,0.034	0.114,0.069,0.031	0.004
87	ENSG00000186575	NF2	chr22	+	29683019	29683915	29683019	29683064	29683700	29683915	87	50,41,54	0,1,2	101,81,68	2,0,4	785	149	0.288304	0.50138	1.0,0.886,0.837	0.906,1.0,0.763	0.018
89	ENSG00000182944	EWSR1	chr22	+	29288605	29291599	29288605	29288786	29291561	29291599	89	471439634639	338517676	385240713375	418344470	2924	149	0.886064	1	0.415,0.281,0.259	0.32,0.376,0.268	-0.003
90	ENSG00000182944	EWSR1	chr22	+	29288605	29291599	29288605	29288786	29291564	29291599	90	473039654645	432590745	385440843381	452383452	2927	149	0.262403	0.466195	0.358,0.255,0.241	0.303,0.352,0.276	-0.026
91	ENSG00000182944	EWSR1	chr22	+	29298732	29299280	29298732	29298895	29299194	29299280	91	298306359	102164163	371288297	137138119	448	149	0.627717	0.887335	0.493,0.383,0.423	0.474,0.41,0.454	-0.013
92	ENSG00000182944	EWSR1	chr22	+	29298732	29299851	29298732	29299280	29299598	29299851	92	80113481395	82,95,100	12331007938	136,127,89	467	149	0.00461632	0.0161721	0.757,0.819,0.817	0.743,0.717,0.771	0.054
93	ENSG00000235954	TTC28-AS1	chr22	+	27997410	27998152	27997410	27997739	27997985	27998152	93	20,3,7	8,8,6	18,20,24	3,15,11	395	149	0.16631	0.325508	0.485,0.124,0.306	0.694,0.335,0.451	-0.188
94	ENSG00000235954	TTC28-AS1	chr22	+	27997410	27998152	27997410	27997739	27998071	27998152	94	29,14,20	0,0,2	25,30,29	0,1,0	481	149	1	1	1.0,1.0,0.756	1.0,0.903,1.0	-0.049
95	ENSG00000235954	TTC28-AS1	chr22	+	27997410	27998838	27997410	27997739	27998603	27998838	95	34,33,49	0,0,2	48,58,46	0,0,0	1013	149	1	1	1.0,1.0,0.783	1.0,1.0,1.0	-0.072
96	ENSG00000235954	TTC28-AS1	chr22	+	27997410	27998838	27997410	27998152	27998603	27998838	96	8,20,40	1,4,2	27,34,20	5,7,2	600	149	0.275233	0.483852	0.665,0.554,0.832	0.573,0.547,0.713	0.073
98	ENSG00000100099	HPS4	chr22	-	26465454	26466262	26465454	26465551	26466225	26466262	98	291248297	48,99,102	288251246	86,64,65	823	149	0.81248	1	0.523,0.312,0.345	0.377,0.415,0.407	-0.006
99	ENSG00000100099	HPS4	chr22	-	26466225	26468623	26466225	26466262	26468550	26468623	99	353412479	22100102	324331305	88,66,82	2437	149	0.0881583	0.194783	0.495,0.201,0.223	0.184,0.235,0.185	0.105
101	ENSG00000100031	GGT1	chr22	+	24610249	24610531	24610249	24610336	24610413	24610531	101	40,43,64	0,0,4	70,69,55	0,0,0	226	149	0.525104	0.782015	1.0,1.0,0.913	1.0,1.0,1.0	-0.029
102	ENSG00000100031	GGT1	chr22	+	24610249	24610531	24610249	24610336	24610454	24610531	102	40,56,77	14,4,0	89,89,61	6,3,6	267	149	0.468823	0.724205	0.615,0.887,1.0	0.892,0.943,0.85	-0.061
104	ENSG00000100031	GGT1	chr22	+	24628080	24628388	24628080	24628193	24628274	24628388	104	0,0,2	12,29,32	0,0,0	43,16,26	230	149	1	1	0.0,0.0,0.039	0.0,0.0,0.0	0.013
105	ENSG00000100014	SPECC1L	chr22	+	24321287	24322918	24321287	24321323	24321404	24322918	105	234225295	18,21,14	158252201	15,15,16	230	149	0.794949	1	0.894,0.874,0.932	0.872,0.916,0.891	0.007
108	ENSG00000133460	SLC2A11	chr22	+	23883771	23884429	23883771	23883873	23884301	23884429	108	28,43,49	0,0,6	40,32,24	0,0,2	577	149	0.0329369	0.08496	1.0,1.0,0.678	1.0,1.0,0.756	-0.026
110	ENSG00000099953	MMP11	chr22	+	23779186	23780502	23779186	23779416	23780358	23780502	110	16,10,30	6,34,43	36,20,16	15,6,10	1091	149	0.00077384	0.00338564	0.267,0.039,0.087	0.247,0.313,0.179	-0.115
111	ENSG00000185686	PRAME	chr22	-	22556811	22557580	22556811	22556909	22557544	22557580	111	110223294	38,47,68	275237154	60,55,42	784	149	0.748535	0.996404	0.355,0.474,0.451	0.466,0.45,0.411	-0.016
112	ENSG00000185686	PRAME	chr22	-	22556811	22557580	22556811	22556930	22557544	22557580	112	91196246	132181202	247210138	146,106,84	763	149	5.4605e-06	4.14622e-05	0.119,0.175,0.192	0.248,0.279,0.243	-0.095
114	ENSG00000185686	PRAME	chr22	-	22556811	22557580	22556811	22557086	22557544	22557580	114	66166200	4,0,0	214174120	0,0,2	607	149	0.659593	0.915692	0.802,1.0,1.0	1.0,1.0,0.936	-0.045
115	ENSG00000161179	YDJC	chr22	-	21629009	21629407	21629009	21629187	21629307	21629407	115	7,12,24	0,0,0	32,26,28	0,1,0	269	149	1	1	1.0,1.0,1.0	1.0,0.935,1.0	0.022
116	ENSG00000161179	YDJC	chr22	-	21629307	21629761	21629307	21629407	21629542	21629761	116	52,92,137	0,12,7	184124132	6,0,12	284	149	0.237735	0.431858	1.0,0.801,0.911	0.941,1.0,0.852	-0.027
117	ENSG00000161179	YDJC	chr22	-	21629009	21629761	21629009	21629407	21629601	21629761	117	56116159	4,18,12	232130160	10,4,2	343	149	0.000106283	0.000592062	0.859,0.737,0.852	0.91,0.934,0.972	-0.123
119	ENSG00000183506	PI4KAP2	chr22	-	21477996	21478694	21477996	21478101	21478584	21478694	119	6,3,4	6,38,43	12,2,6	127,15,44	632	149	0.584561	0.843631	0.191,0.018,0.021	0.022,0.03,0.031	0.049
132	ENSG00000226287	TMEM191A	chr22	+	20703632	20704040	20703632	20703751	20703967	20704040	132	0,0,2	0,12,20	4,0,0	22,14,6	365	149	1	1	NA,0.0,0.039	0.069,0.0,0.0	-0.004
133	ENSG00000099917	MED15	chr22	+	20554935	20555148	20554935	20554995	20555076	20555148	133	93188219	0,0,2	255141138	0,0,7	230	149	0.746511	0.994663	1.0,1.0,0.986	1.0,1.0,0.927	0.02
134	ENSG00000184702	SEPTIN5	chr22	+	19721821	19722339	19721821	19721957	19722236	19722339	134	4,4,0	12,11,41	8,0,0	12,5,6	428	149	0.277709	0.487675	0.104,0.112,0.0	0.188,0.0,0.0	0.009
136	ENSG00000070371	CLTCL1	chr22	-	19196265	19196656	19196265	19196415	19196488	19196656	136	12,5,9	14,19,32	22,16,17	22,16,13	222	149	0.00371262	0.0133831	0.365,0.15,0.159	0.402,0.402,0.467	-0.199
137	ENSG00000100033	PRODH	chr22	-	18919705	18922404	18919705	18919798	18921341	18922404	137	0,2,2	0,9,0	0,0,0	0,4,0	1692	149	1	1	NA,0.019,1.0	NA,0.0,NA	0.509
138	ENSG00000100033	PRODH	chr22	-	18921341	18922404	18921341	18921423	18922324	18922404	138	2,0,0	0,10,0	0,0,0	2,4,0	1050	149	1	1	1.0,0.0,NA	0.0,0.0,NA	0.5
141	ENSG00000274602	PI4KAP1	chr22	-	18536649	18537412	18536649	18536808	18537291	18537412	141	217324397	14,18,3	397264243	2,0,2	632	149	4.97922e-08	6.05493e-07	0.785,0.809,0.969	0.979,1.0,0.966	-0.127
144	ENSG00000015475	BID	chr22	-	17739348	17740176	17739348	17739488	17740081	17740176	144	8,10,16	0,2,2	33,18,14	0,4,0	742	149	0.268087	0.473753	1.0,0.501,0.616	1.0,0.475,1.0	-0.119
146	ENSG00000093072	ADA2	chr22	-	17189941	17191810	17189941	17190032	17191682	17191810	146	12,2,10	0,0,2	8,2,0	0,0,0	1799	149	1	1	1.0,1.0,0.293	1.0,1.0,NA	-0.236
147	ENSG00000100359	SGSM3	chr22	+	40407016	40407328	40407016	40407071	40407200	40407328	147	6,31,54	54212266	58,38,36	136,77,55	278	149	8.43806e-10	1.37387e-08	0.056,0.073,0.098	0.186,0.209,0.26	-0.143
148	ENSG00000100359	SGSM3	chr22	+	40407016	40407568	40407016	40407328	40407412	40407568	148	10,60,103	51170162	119,51,54	68,31,42	233	149	5.46855e-11	1.07423e-09	0.111,0.184,0.289	0.528,0.513,0.451	-0.303
149	ENSG00000100359	SGSM3	chr22	+	40408793	40409372	40408793	40408842	40408932	40409372	149	14,37,42	248394382	140,67,69	126121112	239	149	0	0	0.034,0.055,0.064	0.409,0.257,0.277	-0.263
150	ENSG00000100359	SGSM3	chr22	+	40408932	40409372	40408932	40409018	40409249	40409372	150	72233212	57,88,111	282204181	52,17,15	380	149	4.79976e-11	9.54444e-10	0.331,0.509,0.428	0.68,0.825,0.826	-0.354
151	ENSG00000100359	SGSM3	chr22	+	40408932	40409372	40408932	40409018	40409339	40409372	151	115353325	3,8,20	351249221	10,14,8	470	149	0.827215	1	0.924,0.933,0.837	0.918,0.849,0.898	0.01
157	ENSG00000099326	MZF1	chr19	-	58570343	58571429	58570343	58570527	58570993	58571429	157	77159196	5,4,17	95,89,96	6,2,8	615	149	0.81354	1	0.789,0.906,0.736	0.793,0.915,0.744	-0.007
158	ENSG00000130724	CHMP2A	chr19	-	58551565	58551967	58551565	58551776	58551905	58551967	158	43,89,111	81111341232	117,75,117	1013967914	278	149	0.00439574	0.0155227	0.028,0.04,0.046	0.058,0.04,0.064	-0.016
164	ENSG00000108107	RPL28	chr19	+	55386569	55388048	55386569	55386674	55387929	55388048	164	124423052515	0,0,0	370529292580	0,0,2	1404	149	1	1	1.0,1.0,1.0	1.0,1.0,0.993	0.002
165	ENSG00000108107	RPL28	chr19	+	55386569	55388048	55386569	55386693	55387929	55388048	165	65010871165	261079309244	145112381185	1609794309240	1385	149	0.000176362	0.000923093	0.026,0.015,0.013	0.01,0.014,0.014	0.005
166	ENSG00000133247	KMT5C	chr19	+	55341793	55342380	55341793	55342046	55342214	55342380	166	4,0,2	2,10,24	6,2,4	8,2,2	317	149	0.0124592	0.0370067	0.485,0.0,0.038	0.261,0.32,0.485	-0.181
171	ENSG00000167613	LAIR1	chr19	-	54356229	54356398	54356229	54356267	54356355	54356398	171	2,4,9	2,0,1	4,6,4	0,2,2	237	149	0.346661	0.578803	0.386,1.0,0.85	1.0,0.654,0.557	0.008
172	ENSG00000170889	RPS9	chr19	+	54206275	54206724	54206275	54206462	54206552	54206724	172	158325355	53121119	524457375	235151134	239	149	0.47743	0.734461	0.65,0.626,0.65	0.582,0.654,0.636	0.018
173	ENSG00000170889	RPS9	chr19	+	54206552	54207647	54206552	54206724	54207397	54207647	173	77810141066	52132121	161512441194	271187184	822	149	0.00361922	0.0131048	0.731,0.582,0.615	0.519,0.547,0.54	0.107
174	ENSG00000170892	TSEN34	chr19	+	54193174	54194536	54193174	54193318	54193621	54194536	174	171622082458	0,2,4	184815941655	0,0,1	452	149	1	1	1.0,0.997,0.995	1.0,1.0,0.998	-0.002
175	ENSG00000105618	PRPF31	chr19	+	54128072	54128377	54128072	54128200	54128304	54128377	175	4,3,8	40,126,98	3,2,2	208,104,41	253	149	0.0163764	0.0466144	0.056,0.014,0.046	0.008,0.011,0.028	0.023
176	ENSG00000105618	PRPF31	chr19	+	54129056	54129370	54129056	54129185	54129271	54129370	176	4,26,20	27188210	22,8,8	250106130	235	149	0.0803627	0.179935	0.086,0.081,0.057	0.053,0.046,0.038	0.029
178	ENSG00000170949	ZNF160	chr19	-	53091412	53091720	53091412	53091529	53091636	53091720	178	0,9,16	6,3,10	22,27,13	7,2,5	256	149	0.0175675	0.0494131	0.0,0.636,0.482	0.647,0.887,0.602	-0.339
179	ENSG00000170949	ZNF160	chr19	-	53091412	53091720	53091412	53091553	53091636	53091720	179	0,8,14	0,6,1	22,27,11	0,0,2	232	149	1	1	NA,0.461,0.9	1.0,1.0,0.779	-0.246
183	ENSG00000167757	KLK11	chr19	-	51023091	51024310	51023091	51023228	51024044	51024310	183	2,2,4	0,0,0	0,0,2	0,2,0	965	149	1	1	1.0,1.0,1.0	NA,0.0,1.0	0.5
184	ENSG00000167754	KLK5	chr19	-	50948639	50949115	50948639	50948773	50948858	50949115	184	0,0,0	16,6,16	0,0,1	6,4,15	234	149	1	1	0.0,0.0,0.0	0.0,0.0,0.041	-0.014
185	ENSG00000167748	KLK1	chr19	-	50819898	50820443	50819898	50820035	50820153	50820443	185	2,0,7	39,26,14	4,6,4	13,24,16	267	149	0.0865175	0.191594	0.028,0.0,0.218	0.147,0.122,0.122	-0.048
186	ENSG00000131400	NAPSA	chr19	-	50361662	50362313	50361662	50361781	50362171	50362313	186	41,35,59	1,0,0	40,37,28	0,0,0	539	149	1	1	0.919,1.0,1.0	1.0,1.0,1.0	-0.027
190	ENSG00000104973	MED25	chr19	+	49831935	49832157	49831935	49832021	49832099	49832157	190	1,7,2	81160228	11,8,6	255164186	227	149	0.0384914	0.0969177	0.008,0.028,0.006	0.028,0.031,0.021	-0.013
191	ENSG00000104973	MED25	chr19	+	49836225	49836979	49836225	49836406	49836846	49836979	191	42,46,58	0,4,10	96,54,48	26,6,10	589	149	0.0380548	0.0961177	1.0,0.744,0.595	0.483,0.695,0.548	0.204
192	ENSG00000169169	CPT1C	chr19	+	49705006	49705298	49705006	49705114	49705213	49705298	192	14,2,2	0,2,5	2,0,2	0,1,0	248	149	0.0044346	0.0156144	1.0,0.375,0.194	1.0,0.0,1.0	-0.144
193	ENSG00000169169	CPT1C	chr19	+	49713419	49713731	49713419	49713541	49713615	49713731	193	130173195	0,2,0	106,87,120	0,0,0	223	149	1	1	1.0,0.983,1.0	1.0,1.0,1.0	-0.006
194	ENSG00000126458	RRAS	chr19	-	49636823	49637130	49636823	49636926	49637042	49637130	194	14,20,21	138276282	6,8,17	127,127,85	265	149	0.698021	0.95028	0.054,0.039,0.04	0.026,0.034,0.101	-0.009
195	ENSG00000126460	PRRG2	chr19	+	49583206	49583717	49583206	49583304	49583374	49583717	195	12,19,12	1,1,2	10,8,18	6,0,0	219	149	0.697634	0.95002	0.891,0.928,0.803	0.531,1.0,1.0	0.03
196	ENSG00000126460	PRRG2	chr19	+	49583206	49583717	49583206	49583304	49583541	49583717	196	18,26,35	15,31,43	14,22,27	33,22,27	386	149	0.547325	0.806689	0.317,0.245,0.239	0.141,0.279,0.279	0.034
197	ENSG00000142546	NOSIP	chr19	-	49556316	49556993	49556316	49556425	49556548	49556993	197	21,41,33	58194231	26,20,14	267161187	272	149	0.000198769	0.0010249	0.166,0.104,0.073	0.051,0.064,0.039	0.063
200	ENSG00000142546	NOSIP	chr19	-	49556548	49556993	49556548	49556736	49556874	49556993	200	21,35,36	25206215	18,20,6	288166138	287	149	8.29408e-06	5.9443e-05	0.304,0.081,0.08	0.031,0.059,0.022	0.118
201	ENSG00000142546	NOSIP	chr19	-	49557089	49558978	49557089	49557249	49558896	49558978	201	196258264	406753877	389329326	948597642	1796	149	0.00411066	0.0146654	0.039,0.028,0.024	0.033,0.044,0.04	-0.009
202	ENSG00000142546	NOSIP	chr19	-	49557089	49558978	49557089	49558199	49558896	49558978	202	87134126	0,4,7	135148142	1,3,3	846	149	0.216368	0.402076	1.0,0.855,0.76	0.96,0.897,0.893	-0.045
203	ENSG00000142541	RPL13A	chr19	+	49489849	49490297	49489849	49489922	49490126	49490297	203	159320315	0,0,0	665490490	0,2,0	353	149	1	1	1.0,1.0,1.0	1.0,0.99,1.0	0.003
204	ENSG00000142541	RPL13A	chr19	+	49489849	49490297	49489849	49489912	49490231	49490297	204	279602607	208273268	1125876831	1261799795	468	149	5.58443e-07	5.58673e-06	0.299,0.412,0.419	0.221,0.259,0.25	0.133
205	ENSG00000142541	RPL13A	chr19	+	49489849	49490297	49489849	49489922	49490231	49490297	205	208417415	53361437716945	885705708	209471356413047	458	149	5.68094e-06	4.26686e-05	0.013,0.009,0.008	0.014,0.017,0.017	-0.006
206	ENSG00000142541	RPL13A	chr19	+	49489849	49490297	49489849	49490090	49490231	49490297	206	158288311	4,0,0	527508510	4,10,8	290	149	0.0145242	0.0420726	0.953,1.0,1.0	0.985,0.963,0.97	0.012
207	ENSG00000142541	RPL13A	chr19	+	49490231	49490576	49490231	49490297	49490474	49490576	207	182218276	116812022023322	508433424	257582070120157	326	149	1	1	0.007,0.005,0.005	0.009,0.009,0.01	-0.004
208	ENSG00000142541	RPL13A	chr19	+	49490778	49491099	49490778	49490864	49491039	49491099	208	142255252	59451210914306	330265255	176071218611459	324	149	0.955634	1	0.011,0.01,0.008	0.009,0.01,0.01	0
209	ENSG00000142541	RPL13A	chr19	+	49489849	49491547	49489849	49489922	49491424	49491547	209	87313031338	0,78,90	233918531804	0,0,0	1651	149	3.09752e-14	1.00195e-12	1.0,0.601,0.573	1.0,1.0,1.0	-0.275
210	ENSG00000142541	RPL13A	chr19	+	49489849	49491547	49489849	49491266	49491424	49491547	210	186178198	0,0,2	283249287	0,2,2	307	149	1	1	1.0,1.0,0.98	1.0,0.984,0.986	0.003
211	ENSG00000142541	RPL13A	chr19	+	49491039	49491547	49491039	49491099	49491424	49491547	211	248259283	144462223925039	433354365	288392441521788	474	149	1	1	0.005,0.004,0.004	0.005,0.005,0.005	-0.001
212	ENSG00000104872	PIH1D1	chr19	-	49447826	49448010	49447826	49447908	49448000	49448010	212	41103107	71110791352	118,66,57	1242921930	241	149	0.848906	1	0.034,0.056,0.047	0.055,0.042,0.037	0.001
214	ENSG00000130529	TRPM4	chr19	+	49188640	49189091	49188640	49188770	49188945	49189091	214	18,42,37	13,36,36	24,14,28	10,10,18	324	149	0.140338	0.284427	0.389,0.349,0.321	0.525,0.392,0.417	-0.092
215	ENSG00000130529	TRPM4	chr19	+	49211163	49211834	49211163	49211269	49211493	49211834	215	2,3,0	15,48,46	1,4,5	31,3,10	373	149	0.00505874	0.0174325	0.051,0.024,0.0	0.013,0.348,0.166	-0.151
216	ENSG00000183207	RUVBL2	chr19	+	49009972	49010611	49009972	49010066	49010487	49010611	216	45115130	2799411126	196117141	926489491	570	149	2.60513e-08	3.3707e-07	0.04,0.031,0.029	0.052,0.059,0.07	-0.027
219	ENSG00000063177	RPL18	chr19	-	48615330	48615946	48615330	48615447	48615876	48615946	219	56,86,128	43826353017	224136130	610626352679	578	149	0.534515	0.793109	0.032,0.008,0.011	0.009,0.013,0.012	0.006
220	ENSG00000063177	RPL18	chr19	-	48616078	48617423	48616078	48616202	48617315	48617423	220	516652647	0,3,0	1196998858	4,4,10	1262	149	0.0021793	0.00841207	1.0,0.962,1.0	0.972,0.967,0.91	0.038
221	ENSG00000105483	CARD8	chr19	-	48232452	48234543	48232452	48232493	48234402	48234543	221	259232281	22,24,25	112142169	24,25,13	2058	149	0.0756748	0.171097	0.46,0.412,0.449	0.253,0.291,0.485	0.097
224	ENSG00000160007	ARHGAP35	chr19	+	46987988	46989675	46987988	46988066	46989543	46989675	224	4,6,4	334426506	48,42,30	343372399	1626	149	0.76039	1	0.001,0.001,0.001	0.013,0.01,0.007	-0.009
225	ENSG00000181027	FKRP	chr19	+	46748514	46748884	46748514	46748665	46748774	46748884	225	38,45,46	0,10,4	39,43,42	6,0,5	258	149	0.728374	0.97734	1.0,0.722,0.869	0.79,1.0,0.829	-0.009
226	ENSG00000090372	STRN4	chr19	-	46721985	46722340	46721985	46722072	46722241	46722340	226	2,23,12	129285349	27,16,17	443292224	318	149	0.213269	0.397077	0.007,0.036,0.016	0.028,0.025,0.034	-0.009
227	ENSG00000125755	SYMPK	chr19	-	45827836	45829205	45827836	45827918	45828969	45829205	227	146179215	5939331015	431319266	652445548	1200	149	0	0	0.03,0.023,0.026	0.076,0.082,0.057	-0.045
228	ENSG00000125755	SYMPK	chr19	-	45827836	45829205	45827836	45827918	45829054	45829205	228	191404463	0,0,0	626431392	4,2,0	1285	149	0.475309	0.732224	1.0,1.0,1.0	0.948,0.962,1.0	0.03
229	ENSG00000125755	SYMPK	chr19	-	45854174	45854507	45854174	45854240	45854390	45854507	229	4,14,5	598774889	25,14,29	639518528	299	149	7.7341e-05	0.000445146	0.003,0.009,0.003	0.019,0.013,0.027	-0.015
231	ENSG00000104856	RELB	chr19	+	45034243	45034528	45034243	45034312	45034450	45034528	231	0,12,0	2,38,20	24,14,11	39,22,11	287	149	0.000193285	0.000999808	0.0,0.141,0.0	0.242,0.248,0.342	-0.23
232	ENSG00000124466	LYPD3	chr19	-	43463125	43463769	43463125	43463287	43463598	43463769	232	0,8,2	0,8,4	10,6,4	13,4,8	460	149	1	1	NA,0.245,0.139	0.199,0.327,0.139	-0.03
233	ENSG00000076928	ARHGEF1	chr19	+	41892024	41892373	41892024	41892123	41892330	41892373	233	30,34,27	134407355	82,37,24	289186175	356	149	1.25995e-05	8.69596e-05	0.086,0.034,0.031	0.106,0.077,0.054	-0.029
241	ENSG00000248098	BCKDHA	chr19	+	41410636	41411009	41410636	41410816	41410922	41411009	241	2,4,5	35,62,82	25,7,14	93,66,72	255	149	0.000100375	0.000561083	0.032,0.036,0.034	0.136,0.058,0.102	-0.065
242	ENSG00000269858	EGLN2	chr19	+	40807137	40807551	40807137	40807274	40807483	40807551	242	35,37,36	331516598	41,39,48	519464458	358	149	0.30641	0.525719	0.042,0.029,0.024	0.032,0.034,0.042	-0.004
244	ENSG00000188493	C19orf54	chr19	-	40740855	40742770	40740855	40741439	40742398	40742770	244	606639653	0,0,0	506496490	2,0,0	1108	149	1	1	1.0,1.0,1.0	0.971,1.0,1.0	0.01
245	ENSG00000090013	BLVRB	chr19	-	40458173	40458545	40458173	40458244	40458380	40458545	245	2,2,11	22141178	15,8,10	113,78,74	285	149	0.000736477	0.00324558	0.045,0.007,0.031	0.065,0.051,0.066	-0.033
248	ENSG00000013275	PSMC4	chr19	+	39980069	39980454	39980069	39980146	39980285	39980454	248	59,77,87	213123572685	101,83,98	237424912467	288	149	0.0838155	0.186291	0.014,0.017,0.016	0.022,0.017,0.02	-0.004
249	ENSG00000013275	PSMC4	chr19	+	39980285	39980717	39980285	39980454	39980661	39980717	249	49,40,45	193519102379	39,39,41	211625582245	356	149	1	1	0.01,0.009,0.008	0.008,0.006,0.008	0.002
252	ENSG00000105193	RPS16	chr19	-	39433222	39433569	39433222	39433418	39433521	39433569	252	203186317	193182136225177	495497424	275882816825453	252	149	0.865474	1	0.006,0.005,0.007	0.01,0.01,0.01	-0.004
253	ENSG00000105193	RPS16	chr19	-	39433521	39433761	39433521	39433569	39433664	39433761	253	147244284	210282354427953	404377336	305863000028741	244	149	1	1	0.004,0.006,0.006	0.008,0.008,0.007	-0.002
254	ENSG00000105193	RPS16	chr19	-	39433664	39435708	39433664	39433761	39435606	39435708	254	185020462378	80741347016313	255223882166	203561604815640	1994	149	0.0228272	0.0620839	0.017,0.011,0.011	0.009,0.011,0.01	0.003
255	ENSG00000105193	RPS16	chr19	-	39433664	39435708	39433664	39433761	39435657	39435708	255	254347945707	100165223	768551405121	221173137	2045	149	0.0250008	0.0674284	0.649,0.679,0.651	0.717,0.684,0.731	-0.051
256	ENSG00000006712	PAF1	chr19	-	39389479	39389761	39389479	39389546	39389639	39389761	256	2,15,9	711755939	37,19,14	778804817	242	149	0.0012828	0.00527917	0.002,0.012,0.006	0.028,0.014,0.01	-0.011
257	ENSG00000006712	PAF1	chr19	-	39390068	39390289	39390068	39390161	39390259	39390289	257	3,2,3	329526539	6,2,2	533487463	247	149	1	1	0.005,0.002,0.003	0.007,0.002,0.003	-0.001
259	ENSG00000130755	GMFG	chr19	-	39328358	39329073	39328358	39328548	39328999	39329073	259	6,3,0	0,4,0	0,2,3	6,0,3	600	149	1	1	1.0,0.157,NA	0.0,1.0,0.199	0.179
260	ENSG00000183760	ACP7	chr19	+	39100579	39100853	39100579	39100642	39100738	39100853	260	0,0,2	8,22,17	2,4,0	7,8,11	245	149	0.0167961	0.0475187	0.0,0.0,0.067	0.148,0.233,0.0	-0.105
261	ENSG00000187994	RINL	chr19	-	38871077	38871870	38871077	38871227	38871797	38871870	261	47,68,51	7,5,3	232250195	32,42,47	719	149	0.0255515	0.0686466	0.582,0.738,0.779	0.6,0.552,0.462	0.162
262	ENSG00000187994	RINL	chr19	-	38876330	38876781	38876330	38876474	38876692	38876781	262	85100116	14,28,22	254237196	33,31,25	367	149	0.0211788	0.0581877	0.711,0.592,0.682	0.758,0.756,0.761	-0.097
263	ENSG00000187994	RINL	chr19	-	38876330	38876781	38876330	38876490	38876692	38876781	263	73,78,90	61173144	238217179	211158142	351	149	0.000639958	0.00285131	0.337,0.161,0.21	0.324,0.368,0.349	-0.111
264	ENSG00000104824	HNRNPL	chr19	-	38840095	38840559	38840095	38840376	38840487	38840559	264	202121642776	135122392984	260622372129	213517671611	260	149	0.21717	0.402947	0.462,0.356,0.348	0.412,0.42,0.431	-0.032
265	ENSG00000182472	CAPN12	chr19	-	38734318	38734870	38734318	38734389	38734812	38734870	265	2,8,22	0,18,6	10,6,1	6,4,0	572	149	0.883143	1	1.0,0.104,0.489	0.303,0.281,1.0	0.003
267	ENSG00000104814	MAP4K1	chr19	-	38595484	38595729	38595484	38595555	38595639	38595729	267	33,49,34	19,36,33	16,32,27	21,9,22	233	149	0.795223	1	0.526,0.465,0.397	0.328,0.695,0.44	-0.025
268	ENSG00000104814	MAP4K1	chr19	-	38607863	38608033	38607863	38607911	38607989	38608033	268	0,4,0	0,4,2	0,0,0	0,2,0	227	149	1	1	NA,0.396,0.0	NA,0.0,NA	0.198
269	ENSG00000130244	FAM98C	chr19	+	38403337	38403694	38403337	38403486	38403559	38403694	269	6,0,0	0,0,2	0,0,2	0,0,0	222	149	1	1	1.0,NA,0.0	NA,NA,1.0	-0.5
270	ENSG00000130244	FAM98C	chr19	+	38405518	38407077	38405518	38405635	38406909	38407077	270	187224277	98203305	344310257	176152123	1423	149	5.69988e-06	4.27447e-05	0.167,0.104,0.087	0.17,0.176,0.18	-0.056
271	ENSG00000167644	C19orf33	chr19	+	38304250	38304490	38304250	38304283	38304374	38304490	271	16,37,45	72353346	52,36,42	395207203	240	149	0.1491	0.298323	0.121,0.061,0.075	0.076,0.097,0.114	-0.01
272	ENSG00000167645	YIF1B	chr19	-	38307427	38307752	38307427	38307521	38307596	38307752	272	6,25,32	300475536	20,23,30	363259261	224	149	0.00441693	0.0155861	0.013,0.034,0.038	0.035,0.056,0.071	-0.026
273	ENSG00000167645	YIF1B	chr19	-	38309223	38309643	38309223	38309328	38309404	38309643	273	16,23,19	419623682	17,19,18	364300322	225	149	0.0265777	0.070699	0.025,0.024,0.018	0.03,0.04,0.036	-0.013
274	ENSG00000167642	SPINT2	chr19	+	38290536	38292468	38290536	38290575	38291839	38292468	274	234361404	108228293480	568384363	268618361722	1413	149	6.92482e-05	0.000404323	0.022,0.013,0.012	0.022,0.022,0.022	-0.006
275	ENSG00000011332	DPF1	chr19	-	38217459	38217876	38217459	38217591	38217797	38217876	275	16,12,5	75,63,73	13,11,7	67,63,53	355	149	0.877338	1	0.082,0.074,0.028	0.075,0.068,0.053	-0.004
278	ENSG00000105258	POLR2I	chr19	-	36114338	36114713	36114338	36114412	36114658	36114713	278	56,84,85	106814431719	127,99,89	964918885	395	149	6.1044e-10	1.01782e-08	0.019,0.021,0.018	0.047,0.039,0.037	-0.022
279	ENSG00000239382	ALKBH6	chr19	-	36013020	36013422	36013020	36013089	36013309	36013422	279	96,79,91	0,0,2	52,37,42	0,0,0	369	149	1	1	1.0,1.0,0.948	1.0,1.0,1.0	-0.017
281	ENSG00000239382	ALKBH6	chr19	-	36013020	36013422	36013020	36013089	36013343	36013422	281	98,82,98	253345380	52,39,47	226215212	403	149	0.0261505	0.0699075	0.125,0.081,0.087	0.078,0.063,0.076	0.025
283	ENSG00000167604	NFKBID	chr19	-	35896725	35897058	35896725	35896831	35896912	35897058	283	0,6,8	0,0,4	26,12,9	0,3,3	230	149	1	1	NA,1.0,0.564	1.0,0.722,0.66	-0.012
285	ENSG00000161265	U2AF1L4	chr19	-	35743154	35743345	35743154	35743205	35743295	35743345	285	10,24,29	0,5,4	39,21,44	6,5,1	239	149	0.846149	1	1.0,0.75,0.819	0.802,0.724,0.965	0.026
286	ENSG00000161265	U2AF1L4	chr19	-	35743154	35743345	35743154	35743208	35743295	35743345	286	10,24,30	0,3,0	37,20,44	2,4,0	236	149	0.193083	0.366525	1.0,0.835,1.0	0.921,0.759,1.0	0.052
287	ENSG00000161265	U2AF1L4	chr19	-	35742528	35743904	35742528	35742803	35743808	35743904	287	47,68,80	21,27,35	80,83,94	71,23,23	1154	149	0.888506	1	0.224,0.245,0.228	0.127,0.318,0.345	-0.031
288	ENSG00000161265	U2AF1L4	chr19	-	35744069	35744421	35744069	35744145	35744322	35744421	288	33,45,81	30,87,73	65,63,65	98,87,104	326	149	0.251139	0.451306	0.335,0.191,0.336	0.233,0.249,0.222	0.053
289	ENSG00000161265	U2AF1L4	chr19	-	35744322	35744738	35744322	35744421	35744625	35744738	289	32,63,50	35,29,36	73,70,74	41,39,53	353	149	0.53327	0.791989	0.278,0.478,0.37	0.429,0.431,0.371	-0.035
290	ENSG00000161265	U2AF1L4	chr19	-	35744322	35745187	35744322	35744421	35745124	35745187	290	74111131	38,27,28	188130179	70,49,31	852	149	0.942437	1	0.254,0.418,0.45	0.32,0.317,0.502	-0.006
291	ENSG00000161265	U2AF1L4	chr19	-	35744322	35745187	35744322	35744738	35745124	35745187	291	51,56,86	16,7,12	120,65,109	6,6,6	535	149	0.00145671	0.00588995	0.47,0.69,0.666	0.848,0.751,0.835	-0.203
292	ENSG00000249115	HAUS5	chr19	+	35613867	35614059	35613867	35613900	35614034	35614059	292	11,9,13	125232181	5,10,9	128,93,110	283	149	0.691853	0.944612	0.044,0.02,0.036	0.02,0.054,0.041	-0.005
293	ENSG00000249115	HAUS5	chr19	+	35619612	35620123	35619612	35619758	35620011	35620123	293	50118110	11,43,49	72,44,49	26,10,14	402	149	0.505328	0.760972	0.628,0.504,0.454	0.507,0.62,0.565	-0.035
295	ENSG00000105677	TMEM147	chr19	+	35546671	35547029	35546671	35546808	35546944	35547029	295	72,81,110	208124082868	136,83,117	812785716	285	149	0	0	0.018,0.017,0.02	0.081,0.052,0.079	-0.052
296	ENSG00000105677	TMEM147	chr19	+	35546671	35547240	35546671	35546808	35547118	35547240	296	118162195	40,8,38	212166194	3,11,7	459	149	7.00767e-05	0.000408669	0.489,0.868,0.625	0.958,0.83,0.9	-0.235
297	ENSG00000105677	TMEM147	chr19	+	35546671	35547240	35546671	35547029	35547118	35547240	297	57100111	229125002909	107103110	875828918	238	149	0	0	0.015,0.024,0.023	0.071,0.072,0.07	-0.05
298	ENSG00000161249	DMKN	chr19	-	35498715	35499282	35498715	35498763	35498873	35499282	298	35,74,64	106411681431	52,38,31	953783709	259	149	0.80241	1	0.019,0.035,0.025	0.03,0.027,0.025	-0.001
299	ENSG00000161249	DMKN	chr19	-	35499957	35500580	35499957	35500029	35500532	35500580	299	447494600	8418821189	253204235	769723774	652	149	1.20965e-08	1.68172e-07	0.108,0.113,0.103	0.07,0.061,0.065	0.043
300	ENSG00000161249	DMKN	chr19	-	35500377	35500580	35500377	35500419	35500532	35500580	300	178223264	156,98,158	116,79,86	48,42,27	262	149	0.0499463	0.121291	0.394,0.564,0.487	0.579,0.517,0.644	-0.098
301	ENSG00000161249	DMKN	chr19	-	35510183	35510427	35510183	35510252	35510370	35510427	301	98812421328	329623703	749865605	856811685	267	149	1.17573e-13	3.47843e-12	0.626,0.527,0.513	0.328,0.373,0.33	0.212
302	ENSG00000161249	DMKN	chr19	-	35510183	35510510	35510183	35510252	35510378	35510510	302	100812641336	270522507	761878609	243222179	275	149	0.0803514	0.179935	0.669,0.567,0.588	0.629,0.682,0.648	-0.045
303	ENSG00000105699	LSR	chr19	+	35266678	35266967	35266678	35266738	35266835	35266967	303	12,28,29	50211991345	41,28,25	1363981938	246	149	0.197524	0.373546	0.014,0.014,0.013	0.018,0.017,0.016	-0.003
304	ENSG00000105699	LSR	chr19	+	35266678	35266967	35266678	35266738	35266838	35266967	304	12,34,37	131272307	58,37,34	347247236	249	149	0.0823805	0.183775	0.052,0.07,0.067	0.091,0.082,0.079	-0.021
305	ENSG00000221946	FXYD7	chr19	+	35151253	35151482	35151253	35151328	35151439	35151482	305	0,2,0	1,0,1	2,2,2	0,0,0	260	149	0.00756983	0.0242755	0.0,1.0,0.0	1.0,1.0,1.0	-0.667
307	ENSG00000266964	FXYD1	chr19	+	35141131	35141572	35141131	35141206	35141535	35141572	307	14,42,50	0,0,0	52,26,29	0,0,2	478	149	1	1	1.0,1.0,1.0	1.0,1.0,0.819	0.06
[truncated: 4,657 more rows]

## Sheet: MXE.MATS.JCEC
ID	GeneID	geneSymbol	chr	strand	1stExonStart_0base	1stExonEnd	2ndExonStart_0base	2ndExonEnd	upstreamES	upstreamEE	downstreamES	downstreamEE	ID	IJC_SAMPLE_1	SJC_SAMPLE_1	IJC_SAMPLE_2	SJC_SAMPLE_2	IncFormLen	SkipFormLen	PValue	FDR	IncLevel1	IncLevel2	IncLevelDifference
[truncated: 19,527 more rows]

[truncated: 2 more sheets: A3SS.MATS.JCEC, A5SS.MATS.JCEC]
