# Supplementary material for: A dual role of RBM42 in modulating splicing and translation of CDKN1A/p21 during DNA damage response
Source: Nat Commun. 2023 Nov 22;14:7628. doi: 10.1038/s41467-023-43495-6 (PMC10665399; doi:10.1038/s41467-023-43495-6)
Supplement: Supplementary file 5 — Supplementary Data 3 [file 41467_2023_43495_MOESM5_ESM.xlsx]

## Sheet: SE.MATS.JCEC
ID	GeneID	geneSymbol	chr	strand	exonStart_0base	exonEnd	upstreamES	upstreamEE	downstreamES	downstreamEE	ID	IJC_SAMPLE_1	SJC_SAMPLE_1	IJC_SAMPLE_2	SJC_SAMPLE_2	IncFormLen	SkipFormLen	PValue	FDR	IncLevel1	IncLevel2	IncLevelDifference
1	ENSG00000271254	AC240274.1	chrKI270711.1	-	18226	18432	16870	16922	18896	18969	1	162115185	0,2,0	51,90,51	0,0,0	355	149	1	1	1.0,0.96,1.0	1.0,1.0,1.0	-0.013
2	ENSG00000271254	AC240274.1	chrKI270711.1	-	21056	21159	20006	20221	22932	23113	2	85,76,53	2,6,11	46,40,28	8,10,15	252	149	0.00187949	0.0193064	0.962,0.882,0.74	0.773,0.703,0.525	0.194
3	ENSG00000271254	AC240274.1	chrKI270711.1	-	27336	27439	20006	20221	29278	29488	3	21,4,5	2,2,1	15,30,0	5,7,3	252	149	0.060258	0.328274	0.861,0.542,0.747	0.639,0.717,0.0	0.265
4	ENSG00000271254	AC240274.1	chrKI270711.1	-	27336	27439	26290	26505	29278	29488	4	34,9,10	21,19,3	29,35,9	3,0,1	252	149	2.53601e-07	8.70645e-06	0.489,0.219,0.663	0.851,1.0,0.842	-0.441
5	ENSG00000276345	AC004556.3	chrKI270721.1	+	7321	7404	6093	6216	7976	8050	5	53,45,45	0,3,0	70,32,22	0,0,0	232	149	1	1	1.0,0.906,1.0	1.0,1.0,1.0	-0.031
6	ENSG00000160305	DIP2A	chr21	+	46490599	46490719	46484756	46484828	46496987	46497107	6	297236210	0,2,0	162233152	0,2,0	269	149	1	1	1.0,0.985,1.0	1.0,0.985,1.0	0
7	ENSG00000160305	DIP2A	chr21	+	46498581	46498833	46496987	46497107	46504360	46504489	7	328335309	4,10,1	248295247	0,3,3	401	149	0.0617115	0.334323	0.968,0.926,0.991	1.0,0.973,0.968	-0.019
8	ENSG00000160305	DIP2A	chr21	+	46498581	46498833	46496987	46497107	46509256	46509376	8	272278252	0,0,0	218254199	0,3,3	401	149	0.622909	1	1.0,1.0,1.0	1.0,0.969,0.961	0.023
9	ENSG00000160305	DIP2A	chr21	+	46504360	46504489	46496987	46497107	46509256	46509376	9	150132129	0,0,0	60,110,66	0,3,3	278	149	0.237181	0.936224	1.0,1.0,1.0	1.0,0.952,0.922	0.042
10	ENSG00000160305	DIP2A	chr21	+	46504360	46504489	46498581	46498833	46509256	46509376	10	204182190	2,4,5	92163115	2,15,4	278	149	0.00364954	0.0334724	0.982,0.961,0.953	0.961,0.853,0.939	0.048
11	ENSG00000160305	DIP2A	chr21	+	46529091	46529183	46511416	46511614	46532126	46532237	11	227250232	1,5,6	102,124,63	5,3,2	241	149	0.215395	0.872044	0.993,0.969,0.96	0.927,0.962,0.951	0.027
12	ENSG00000160305	DIP2A	chr21	+	46532126	46532237	46529091	46529183	46533523	46533647	12	331326329	0,2,0	134182111	0,0,0	260	149	1	1	1.0,0.989,1.0	1.0,1.0,1.0	-0.004
13	ENSG00000160305	DIP2A	chr21	+	46534584	46534687	46534003	46534113	46537223	46537288	13	360330345	0,3,0	157226137	6,3,1	252	149	0.0646638	0.347252	1.0,0.985,1.0	0.939,0.978,0.988	0.027
14	ENSG00000160305	DIP2A	chr21	+	46537223	46537288	46534003	46534113	46537445	46537539	14	85,78,113	0,0,2	52,84,38	0,0,0	214	149	1	1	1.0,1.0,0.975	1.0,1.0,1.0	-0.008
15	ENSG00000160305	DIP2A	chr21	+	46538482	46538602	46537445	46537539	46539876	46539991	15	217251236	4,3,2	146234128	4,6,3	269	149	0.106531	0.510894	0.968,0.979,0.985	0.953,0.956,0.959	0.021
16	ENSG00000160305	DIP2A	chr21	+	46545136	46545273	46541755	46541895	46545880	46545961	16	604386518	0,0,2	232268198	0,0,0	286	149	1	1	1.0,1.0,0.993	1.0,1.0,1.0	-0.002
17	ENSG00000160305	DIP2A	chr21	+	46546914	46547042	46545880	46545961	46549770	46549885	17	308263263	4,0,0	155205120	0,0,0	277	149	1	1	0.976,1.0,1.0	1.0,1.0,1.0	-0.008
18	ENSG00000160305	DIP2A	chr21	+	46551823	46551904	46551633	46551743	46554168	46554292	18	179151187	0,0,0	108182108	2,0,0	230	149	1	1	1.0,1.0,1.0	0.972,1.0,1.0	0.009
20	ENSG00000160305	DIP2A	chr21	+	46560721	46560783	46558222	46558393	46563857	46563932	20	8,6,18	2,0,0	4,2,4	2,0,0	211	149	1	1	0.739,1.0,1.0	0.585,1.0,1.0	0.051
21	ENSG00000160305	DIP2A	chr21	+	46561747	46561805	46560721	46560783	46563857	46563932	21	146152145	0,0,4	57,113,44	0,0,2	207	149	1	1	1.0,1.0,0.963	1.0,1.0,0.941	0.007
22	ENSG00000160294	MCM3AP	chr21	-	46240810	46241017	46236828	46236979	46243464	46243722	22	852718767	2,0,0	425552307	0,2,0	356	149	1	1	0.994,1.0,1.0	1.0,0.991,1.0	0.001
23	ENSG00000160294	MCM3AP	chr21	-	46242801	46242931	46240810	46241017	46243464	46243722	23	831745845	4,2,2	343473295	5,10,4	279	149	0.001233	0.0135633	0.991,0.995,0.996	0.973,0.962,0.975	0.024
24	ENSG00000160294	MCM3AP	chr21	-	46251528	46251682	46246306	46246886	46254391	46254526	24	982844917	9,11,19	387570332	16,33,17	303	149	3.74373e-09	1.88813e-07	0.982,0.974,0.96	0.922,0.895,0.906	0.064
25	ENSG00000160294	MCM3AP	chr21	-	46254391	46254526	46251514	46251682	46254775	46254844	25	880659754	0,0,0	377581352	2,2,0	284	149	1	1	1.0,1.0,1.0	0.99,0.993,1.0	0.006
26	ENSG00000160294	MCM3AP	chr21	-	46264116	46264217	46261279	46261411	46265320	46265523	26	353385379	4,0,0	216378273	4,3,2	250	149	0.788567	1	0.981,1.0,1.0	0.97,0.987,0.988	0.012
27	ENSG00000160294	MCM3AP	chr21	-	46265924	46266166	46265320	46265523	46266981	46267142	27	875750799	0,0,1	396645456	0,0,0	391	149	1	1	1.0,1.0,0.997	1.0,1.0,1.0	-0.001
28	ENSG00000160294	MCM3AP	chr21	-	46270400	46270563	46266981	46267142	46272560	46272829	28	523386467	0,0,0	232257135	0,1,0	312	149	1	1	1.0,1.0,1.0	1.0,0.992,1.0	0.003
29	ENSG00000160294	MCM3AP	chr21	-	46272560	46272829	46270400	46270563	46273387	46273585	29	12409961036	0,0,1	571738451	0,0,4	418	149	1	1	1.0,1.0,0.997	1.0,1.0,0.976	0.007
30	ENSG00000160294	MCM3AP	chr21	-	46279992	46280137	46277526	46277717	46283614	46283838	30	506352441	0,2,1	206305183	0,0,0	294	149	1	1	1.0,0.989,0.996	1.0,1.0,1.0	-0.005
31	ENSG00000160294	MCM3AP	chr21	-	46280496	46280575	46279992	46280137	46283614	46283838	31	569490489	1,0,0	242295146	0,0,0	228	149	1	1	0.997,1.0,1.0	1.0,1.0,1.0	-0.001
32	ENSG00000160294	MCM3AP	chr21	-	46284067	46285394	46283614	46283838	46286150	46286297	32	404927433115	0,0,2	157618891145	0,0,0	1476	149	1	1	1.0,1.0,0.994	1.0,1.0,1.0	-0.002
33	ENSG00000160285	LSS	chr21	-	46191065	46191235	46188140	46188821	46191880	46191959	33	528423452	2,0,2	203249144	0,0,0	319	149	1	1	0.992,1.0,0.991	1.0,1.0,1.0	-0.006
34	ENSG00000160285	LSS	chr21	-	46191075	46191235	46188445	46188821	46191880	46193487	34	540442472	2,0,2	199243143	0,0,0	309	149	1	1	0.992,1.0,0.991	1.0,1.0,1.0	-0.006
35	ENSG00000160285	LSS	chr21	-	46194490	46194661	46191880	46191959	46195675	46195756	35	463476481	0,0,0	230354233	0,3,0	320	149	1	1	1.0,1.0,1.0	1.0,0.982,1.0	0.006
36	ENSG00000160285	LSS	chr21	-	46195675	46195756	46191880	46191959	46205835	46205941	36	18,14,21	3,1,0	8,16,5	0,0,0	230	149	0.320371	1	0.795,0.901,1.0	1.0,1.0,1.0	-0.101
37	ENSG00000160285	LSS	chr21	-	46196201	46196267	46195675	46195756	46205835	46205941	37	189225200	23,24,24	84,122,81	12,25,8	215	149	0.244271	0.956639	0.851,0.867,0.852	0.829,0.772,0.875	0.031
38	ENSG00000160285	LSS	chr21	-	46209553	46209625	46208250	46208301	46210687	46210744	38	334335338	0,0,0	143221123	0,0,1	221	149	1	1	1.0,1.0,1.0	1.0,1.0,0.988	0.004
39	ENSG00000160285	LSS	chr21	-	46215179	46215298	46213737	46213835	46215684	46215793	39	380279368	0,4,0	125180123	0,0,0	268	149	1	1	1.0,0.975,1.0	1.0,1.0,1.0	-0.008
40	ENSG00000160285	LSS	chr21	-	46219475	46219572	46216388	46216524	46221853	46221975	40	592435468	4,8,9	153224134	2,1,2	246	149	0.123162	0.571484	0.989,0.971,0.969	0.979,0.993,0.976	-0.006
41	ENSG00000160285	LSS	chr21	-	46221853	46221975	46219475	46219572	46227551	46227690	41	341227286	4,4,4	81,121,47	0,0,2	271	149	0.110177	0.524493	0.979,0.969,0.975	1.0,1.0,0.928	-0.002
42	ENSG00000160285	LSS	chr21	-	46222629	46222738	46221853	46221975	46227551	46227690	42	390334341	1,0,0	119201118	0,0,0	258	149	1	1	0.996,1.0,1.0	1.0,1.0,1.0	-0.001
43	ENSG00000160285	LSS	chr21	-	46222662	46222738	46221853	46221975	46227551	46227690	43	159144174	1,0,0	52,83,55	0,0,0	225	149	1	1	0.991,1.0,1.0	1.0,1.0,1.0	-0.003
44	ENSG00000160285	LSS	chr21	-	46227551	46227690	46222629	46222738	46228433	46228599	44	330311319	0,0,0	124199108	0,0,1	288	149	1	1	1.0,1.0,1.0	1.0,1.0,0.982	0.006
45	ENSG00000142173	COL6A2	chr21	+	46116650	46116677	46116376	46116403	46117399	46117453	45	124115149	0,0,0	51,115,59	0,0,2	176	149	1	1	1.0,1.0,1.0	1.0,1.0,0.962	0.013
46	ENSG00000142173	COL6A2	chr21	+	46116769	46116814	46116650	46116677	46117399	46117453	46	418409428	0,0,0	275410322	0,0,2	194	149	1	1	1.0,1.0,1.0	1.0,1.0,0.992	0.003
47	ENSG00000142173	COL6A2	chr21	+	46118613	46118676	46117873	46117936	46119029	46119119	47	273255236	0,0,0	164290242	2,0,0	212	149	1	1	1.0,1.0,1.0	0.983,1.0,1.0	0.006
48	ENSG00000142173	COL6A2	chr21	+	46122107	46122158	46121555	46121618	46122495	46122531	48	233329283	0,0,0	176346288	4,2,0	200	149	1	1	1.0,1.0,1.0	0.97,0.992,1.0	0.013
49	ENSG00000142173	COL6A2	chr21	+	46124884	46124920	46124650	46124713	46125464	46125617	49	90,128,88	0,0,0	40,136,94	2,0,0	185	149	1	1	1.0,1.0,1.0	0.942,1.0,1.0	0.019
50	ENSG00000142173	COL6A2	chr21	+	46125265	46125311	46124884	46124920	46125464	46125617	50	366377404	0,6,10	234403404	1,26,20	195	149	1.99954e-05	0.00040107	1.0,0.98,0.969	0.994,0.922,0.939	0.031
51	ENSG00000183570	PCBP3	chr21	+	45668873	45669032	45643709	45643868	45735391	45735429	51	2,0,0	0,2,0	2,0,0	0,0,0	308	149	1	1	1.0,0.0,NA	1.0,NA,NA	-0.5
55	ENSG00000183570	PCBP3	chr21	+	45858335	45858458	45849989	45850095	45858680	45858810	55	2,0,4	2,0,0	1,4,0	0,0,0	272	149	1	1	0.354,NA,1.0	1.0,1.0,NA	-0.323
56	ENSG00000183570	PCBP3	chr21	+	45858680	45858810	45849989	45850095	45896207	45896362	56	2,0,0	5,2,0	1,0,0	8,10,4	279	149	1	1	0.176,0.0,NA	0.063,0.0,0.0	0.067
57	ENSG00000183570	PCBP3	chr21	+	45869207	45869324	45849989	45850095	45896207	45896362	57	0,0,0	5,2,0	4,2,2	8,10,4	266	149	1	1	0.0,0.0,NA	0.219,0.101,0.219	-0.18
58	ENSG00000183570	PCBP3	chr21	+	45913950	45914025	45910901	45911030	45917587	45917629	58	10,11,6	2,0,0	5,4,2	0,0,0	224	149	1	1	0.769,1.0,1.0	1.0,1.0,1.0	-0.077
59	ENSG00000183570	PCBP3	chr21	+	45913950	45914025	45910901	45911030	45929916	45929995	59	0,0,4	8,4,0	3,2,2	1,2,0	224	149	0.00523482	0.0452128	0.0,0.0,1.0	0.666,0.399,1.0	-0.355
60	ENSG00000183570	PCBP3	chr21	+	45913950	45914094	45910901	45911030	45917587	45917629	60	0,0,2	2,0,0	6,2,0	0,0,0	293	149	1	1	0.0,NA,1.0	1.0,1.0,NA	-0.5
61	ENSG00000183570	PCBP3	chr21	+	45917587	45917629	45910901	45911030	45929916	45929995	61	4,2,2	8,4,0	0,1,0	1,2,0	191	149	1	1	0.281,0.281,1.0	0.0,0.281,NA	0.38
62	ENSG00000183570	PCBP3	chr21	+	45917587	45917629	45910901	45911030	45929919	45929995	62	3,0,0	0,2,0	2,0,0	0,0,0	191	149	1	1	1.0,0.0,NA	1.0,NA,NA	-0.5
63	ENSG00000183570	PCBP3	chr21	+	45917587	45917629	45913950	45914025	45929916	45929995	63	10,14,8	0,0,2	2,3,2	0,0,2	191	149	0.703905	1	1.0,1.0,0.757	1.0,1.0,0.438	0.106
67	ENSG00000182871	COL18A1	chr21	+	45480069	45480156	45479901	45479964	45480466	45480520	67	342431426	0,10,2	180398245	0,0,0	236	149	0.74811	1	1.0,0.965,0.993	1.0,1.0,1.0	-0.014
68	ENSG00000182871	COL18A1	chr21	+	45480699	45480858	45480466	45480520	45481962	45482025	68	164206180	4,0,0	75200175	0,0,0	308	149	1	1	0.952,1.0,1.0	1.0,1.0,1.0	-0.016
69	ENSG00000182871	COL18A1	chr21	+	45487446	45487509	45486860	45486992	45488417	45488444	69	190246211	0,0,0	69150164	0,2,6	212	149	0.234382	0.928082	1.0,1.0,1.0	1.0,0.981,0.951	0.023
71	ENSG00000182871	COL18A1	chr21	+	45489485	45489521	45488417	45488444	45490274	45490346	71	183285249	0,0,0	107140186	2,7,6	185	149	0.000571357	0.00712887	1.0,1.0,1.0	0.977,0.942,0.961	0.04
72	ENSG00000182871	COL18A1	chr21	+	45492686	45492713	45492534	45492564	45493162	45493225	72	67,74,69	0,0,0	36,74,87	2,0,0	176	149	1	1	1.0,1.0,1.0	0.938,1.0,1.0	0.021
73	ENSG00000182871	COL18A1	chr21	+	45494544	45494571	45493500	45493575	45494861	45494915	73	227276312	0,4,2	146231221	0,4,0	176	149	1	1	1.0,0.983,0.992	1.0,0.98,1.0	-0.002
74	ENSG00000182871	COL18A1	chr21	+	45496499	45496568	45495357	45495432	45497049	45497092	74	759690710	0,0,0	354593395	0,0,2	218	149	1	1	1.0,1.0,1.0	1.0,1.0,0.993	0.002
75	ENSG00000182871	COL18A1	chr21	+	45504415	45504556	45504010	45504054	45505133	45505278	75	318263285	3,4,5	135203150	1,2,0	290	149	0.0823603	0.419182	0.982,0.971,0.967	0.986,0.981,1.0	-0.016
76	ENSG00000182871	COL18A1	chr21	+	45507560	45507593	45505834	45505966	45509355	45509601	76	110164128	2,0,0	68139172	0,0,4	182	149	1	1	0.978,1.0,1.0	1.0,1.0,0.972	0.002
77	ENSG00000186866	POFUT2	chr21	-	45266021	45266227	45263927	45265635	45267589	45267713	77	151101122	113,98,103	45,60,48	46,44,26	355	149	0.577256	1	0.359,0.302,0.332	0.291,0.364,0.437	-0.033
78	ENSG00000186866	POFUT2	chr21	-	45267589	45267713	45263927	45265635	45269838	45270019	78	329290248	0,6,0	145,170,93	3,0,3	273	149	0.815461	1	1.0,0.963,1.0	0.963,1.0,0.944	0.019
79	ENSG00000186866	POFUT2	chr21	-	45277232	45277773	45277016	45277142	45278102	45278169	79	54,22,27	207150186	6,29,14	81,121,70	690	149	0.70335	1	0.053,0.031,0.03	0.016,0.049,0.041	0.003
80	ENSG00000186866	POFUT2	chr21	-	45282348	45282459	45278102	45278169	45285677	45285928	80	167114176	1,2,1	69,84,52	2,0,0	260	149	1	1	0.99,0.97,0.99	0.952,1.0,1.0	-0.001
81	ENSG00000186866	POFUT2	chr21	-	45282803	45282938	45282348	45282459	45283382	45283527	81	7,9,4	132100130	0,2,0	64,92,49	284	149	0.00567565	0.0483487	0.027,0.045,0.016	0.0,0.011,0.0	0.026
82	ENSG00000186866	POFUT2	chr21	-	45282803	45282938	45282368	45282398	45283382	45283527	82	5,0,1	20,12,21	0,1,0	14,24,7	284	149	0.117608	0.551434	0.116,0.0,0.024	0.0,0.021,0.0	0.04
83	ENSG00000186866	POFUT2	chr21	-	45283351	45283527	45282348	45282459	45285268	45285328	83	40,44,31	0,0,0	14,35,14	0,3,0	325	149	0.935568	1	1.0,1.0,1.0	1.0,0.842,1.0	0.053
84	ENSG00000186866	POFUT2	chr21	-	45283351	45283527	45282368	45282398	45285268	45285328	84	36,34,39	4,0,0	12,33,14	0,2,0	325	149	0.49087	1	0.805,1.0,1.0	1.0,0.883,1.0	-0.026
85	ENSG00000186866	POFUT2	chr21	-	45283382	45283527	45282348	45282459	45285677	45285691	85	290237281	13,8,16	128177134	4,2,0	294	149	0.000238114	0.003366	0.919,0.938,0.899	0.942,0.978,1.0	-0.055
86	ENSG00000186866	POFUT2	chr21	-	45283382	45283527	45282368	45282398	45285677	45285691	86	178149172	4,3,6	78,109,92	0,0,0	294	149	0.00123334	0.0135654	0.958,0.962,0.936	1.0,1.0,1.0	-0.048
87	ENSG00000186866	POFUT2	chr21	-	45285268	45285328	45282348	45282459	45285677	45285928	87	0,1,1	13,8,16	0,1,1	4,2,0	209	149	1	1	0.0,0.082,0.043	0.0,0.263,1.0	-0.379
88	ENSG00000186866	POFUT2	chr21	-	45285268	45285328	45282368	45282398	45285677	45285928	88	2,1,1	4,3,6	0,1,1	0,0,0	209	149	1	1	0.263,0.192,0.106	NA,1.0,1.0	-0.813
89	ENSG00000186866	POFUT2	chr21	-	45285268	45285328	45283351	45283527	45285677	45285928	89	9,12,5	138121128	4,7,1	58,63,71	209	149	0.584616	1	0.044,0.066,0.027	0.047,0.073,0.01	0.002
96	ENSG00000184900	SUMO3	chr21	-	44808996	44809118	44805616	44807040	44813975	44814104	96	411344452	0,2,0	269437264	0,0,0	271	149	1	1	1.0,0.99,1.0	1.0,1.0,1.0	-0.003
97	ENSG00000184900	SUMO3	chr21	-	44809046	44809118	44805616	44807040	44813975	44814104	97	10959461036	0,2,0	7211078762	0,0,0	221	149	1	1	1.0,0.997,1.0	1.0,1.0,1.0	-0.001
98	ENSG00000184900	SUMO3	chr21	-	44813861	44814104	44809046	44809118	44817947	44818129	98	176169161	0,0,2	90156153	0,0,0	392	149	1	1	1.0,1.0,0.968	1.0,1.0,1.0	-0.011
99	ENSG00000184900	SUMO3	chr21	-	44813975	44814104	44808996	44809118	44817947	44817968	99	935794886	0,0,2	565888630	0,0,0	278	149	1	1	1.0,1.0,0.996	1.0,1.0,1.0	-0.001
103	ENSG00000241945	PWP2	chr21	+	44113752	44113847	44108983	44109096	44114178	44114278	103	139128111	0,0,0	143,95,43	0,0,1	244	149	1	1	1.0,1.0,1.0	1.0,1.0,0.963	0.012
105	ENSG00000241945	PWP2	chr21	+	44127574	44127693	44126899	44126965	44127931	44128150	105	2,2,4	26,42,17	4,2,0	9,14,9	268	149	0.678118	1	0.041,0.026,0.116	0.198,0.074,0.0	-0.03
106	ENSG00000160216	AGPAT3	chr21	+	43903956	43904019	43867241	43867346	43959633	43959859	106	34,39,28	0,0,0	22,32,32	0,0,3	212	149	0.825713	1	1.0,1.0,1.0	1.0,1.0,0.882	0.039
108	ENSG00000160216	AGPAT3	chr21	+	43954549	43955242	43903956	43904019	43959633	43959859	108	10,8,16	20,35,29	0,12,18	27,35,36	842	149	0.340155	1	0.081,0.039,0.089	0.0,0.057,0.081	0.024
109	ENSG00000160216	AGPAT3	chr21	+	43954549	43955242	43939932	43940331	43959633	43959859	109	9,8,16	6,4,4	0,12,16	4,0,2	842	149	0.735415	1	0.21,0.261,0.414	0.0,1.0,0.586	-0.234
111	ENSG00000160216	AGPAT3	chr21	+	43959633	43959859	43867241	43867346	43967945	43968005	111	254268286	0,0,0	116207198	4,0,0	375	149	0.881218	1	1.0,1.0,1.0	0.92,1.0,1.0	0.027
112	ENSG00000160216	AGPAT3	chr21	+	43960631	43960779	43959782	43959859	43967945	43968115	112	57,37,53	173181175	4,10,19	64115113	297	149	6.59636e-06	0.000154587	0.142,0.093,0.132	0.03,0.042,0.078	0.072
113	ENSG00000160216	AGPAT3	chr21	+	43978045	43978121	43971387	43971490	43980988	43981187	113	538406404	8,9,1	236252214	6,4,0	225	149	0.925043	1	0.978,0.968,0.996	0.963,0.977,1.0	0.001
114	ENSG00000160216	AGPAT3	chr21	+	43980988	43981187	43978045	43978121	43982303	43982377	114	919650749	0,2,2	378463301	0,0,0	348	149	1	1	1.0,0.993,0.994	1.0,1.0,1.0	-0.004
115	ENSG00000215458	AATBC	chr21	-	43806963	43807239	43805757	43806588	43808800	43809451	115	2,6,3	0,0,2	5,17,0	0,2,0	425	149	1	1	1.0,1.0,0.345	1.0,0.749,NA	-0.093
116	ENSG00000160214	RRP1	chr21	+	43791015	43791056	43789558	43789762	43791349	43791432	116	0,0,2	284250292	0,0,0	214485251	190	149	1	1	0.0,0.0,0.005	0.0,0.0,0.0	0.002
117	ENSG00000160214	RRP1	chr21	+	43792671	43792729	43791349	43791432	43795188	43795250	117	181135153	4,0,2	117198103	0,0,0	207	149	0.603273	1	0.97,1.0,0.982	1.0,1.0,1.0	-0.016
118	ENSG00000160214	RRP1	chr21	+	43792671	43792729	43791349	43791432	43797421	43797537	118	181135153	3,0,6	117198103	0,0,2	207	149	0.236204	0.933263	0.977,1.0,0.948	1.0,1.0,0.974	-0.016
119	ENSG00000160214	RRP1	chr21	+	43793318	43793404	43792671	43792729	43795188	43795250	119	1110836984	0,0,0	808935582	0,0,2	235	149	1	1	1.0,1.0,1.0	1.0,1.0,0.995	0.002
120	ENSG00000160214	RRP1	chr21	+	43793318	43793404	43792671	43792729	43797421	43797537	120	399260359	0,0,0	310375226	0,0,2	235	149	1	1	1.0,1.0,1.0	1.0,1.0,0.986	0.005
121	ENSG00000160214	RRP1	chr21	+	43795188	43795250	43791349	43791432	43797421	43797537	121	244228266	3,0,6	239327208	0,0,2	211	149	0.790253	1	0.983,1.0,0.969	1.0,1.0,0.987	-0.012
122	ENSG00000160214	RRP1	chr21	+	43795188	43795250	43792671	43792729	43797421	43797537	122	240228264	0,0,0	239327210	0,0,2	211	149	1	1	1.0,1.0,1.0	1.0,1.0,0.987	0.004
123	ENSG00000160214	RRP1	chr21	+	43795188	43795250	43792930	43793404	43797421	43797537	123	950804886	3,0,0	745892570	0,7,4	211	149	1	1	0.996,1.0,1.0	1.0,0.989,0.99	0.006
124	ENSG00000160214	RRP1	chr21	+	43797906	43798100	43797630	43797695	43799569	43799649	124	119311161150	0,0,0	9451374871	0,2,0	343	149	1	1	1.0,1.0,1.0	1.0,0.997,1.0	0.001
125	ENSG00000160214	RRP1	chr21	+	43802273	43802387	43800861	43800881	43803511	43805293	125	777740825	0,0,2	581909536	0,0,0	263	149	1	1	1.0,1.0,0.996	1.0,1.0,1.0	-0.001
127	ENSG00000160209	PDXK	chr21	+	43732138	43732442	43728916	43729010	43734068	43734123	127	129,94,120	7,8,27	54,89,64	4,3,4	453	149	0.0303938	0.19038	0.858,0.794,0.594	0.816,0.907,0.84	-0.106
128	ENSG00000160209	PDXK	chr21	+	43732138	43732647	43719222	43719381	43734068	43734123	128	141110156	415349389	104164103	265309239	658	149	0.035481	0.215296	0.071,0.067,0.083	0.082,0.107,0.089	-0.019
129	ENSG00000160209	PDXK	chr21	+	43732138	43732647	43728899	43729010	43734068	43734123	129	162114156	7,8,27	98,145,93	4,3,4	658	149	0.00506564	0.0440252	0.84,0.763,0.567	0.847,0.916,0.84	-0.144
130	ENSG00000160209	PDXK	chr21	+	43734068	43734123	43719093	43719381	43741666	43741771	130	779665716	2,0,0	442613408	0,4,0	204	149	1	1	0.996,1.0,1.0	1.0,0.991,1.0	0.002
131	ENSG00000160209	PDXK	chr21	+	43741666	43741771	43734068	43734123	43746078	43746125	131	587456486	8,4,0	327432279	0,0,1	254	149	0.844671	1	0.977,0.985,1.0	1.0,1.0,0.994	-0.011
132	ENSG00000160209	PDXK	chr21	+	43743668	43743807	43741666	43741771	43746078	43746125	132	913678727	14,0,0	436554412	4,5,0	288	149	0.944965	1	0.971,1.0,1.0	0.983,0.983,1.0	0.002
133	ENSG00000160209	PDXK	chr21	+	43743723	43743807	43741475	43741771	43746078	43746125	133	189715211606	14,0,0	9251213784	4,5,0	233	149	1	1	0.989,1.0,1.0	0.993,0.994,1.0	0.001
134	ENSG00000160209	PDXK	chr21	+	43746078	43746125	43734068	43734123	43748994	43749080	134	587338357	0,2,0	287330226	0,0,0	196	149	1	1	1.0,0.992,1.0	1.0,1.0,1.0	-0.003
135	ENSG00000160209	PDXK	chr21	+	43746078	43746125	43743668	43743807	43748994	43749080	135	174812701375	0,0,3	8611063750	0,0,0	196	149	1	1	1.0,1.0,0.997	1.0,1.0,1.0	-0.001
136	ENSG00000160209	PDXK	chr21	+	43748994	43749080	43745702	43746125	43750499	43750545	136	210214881620	0,0,2	11211384978	0,0,0	235	149	1	1	1.0,1.0,0.998	1.0,1.0,1.0	-0.001
137	ENSG00000160209	PDXK	chr21	+	43752517	43752629	43750499	43750545	43753582	43753594	137	162413631482	0,0,0	9681404955	0,3,0	261	149	1	1	1.0,1.0,1.0	1.0,0.996,1.0	0.001
138	ENSG00000160208	RRP1B	chr21	+	43669883	43669966	43659559	43659794	43672307	43672365	138	1002812926	0,0,0	664806581	2,4,0	232	149	1	1	1.0,1.0,1.0	0.995,0.992,1.0	0.004
139	ENSG00000160208	RRP1B	chr21	+	43672307	43672365	43669883	43669966	43673869	43673955	139	11659501054	4,0,4	745895584	1,2,0	207	149	1	1	0.995,1.0,0.995	0.998,0.997,1.0	-0.002
140	ENSG00000160208	RRP1B	chr21	+	43674635	43674697	43673869	43673955	43675033	43675163	140	1026782905	2,0,0	616731453	0,0,0	211	149	1	1	0.997,1.0,1.0	1.0,1.0,1.0	-0.001
141	ENSG00000160207	HSF2BP	chr21	-	43592224	43592328	43529185	43529962	43613829	43613947	141	7,11,5	0,0,5	2,1,4	0,2,0	253	149	0.331628	1	1.0,1.0,0.371	1.0,0.227,1.0	0.048
142	ENSG00000160207	HSF2BP	chr21	-	43592224	43592328	43529185	43529962	43630321	43630454	142	4,11,4	5,1,0	0,1,6	0,0,0	253	149	1	1	0.32,0.866,1.0	NA,1.0,1.0	-0.271
143	ENSG00000160207	HSF2BP	chr21	-	43613829	43613947	43529185	43529962	43630321	43630454	143	6,0,11	5,1,0	3,4,0	0,0,0	267	149	1	1	0.401,0.0,1.0	1.0,1.0,NA	-0.533
144	ENSG00000160207	HSF2BP	chr21	-	43613829	43613947	43592224	43592328	43630321	43630454	144	11,0,9	2,0,0	5,2,0	0,0,2	267	149	1	1	0.754,NA,1.0	1.0,1.0,0.0	0.21
145	ENSG00000160207	HSF2BP	chr21	-	43630321	43630454	43613829	43613947	43633271	43633421	145	18,10,20	0,0,0	11,3,0	0,2,2	282	149	0.00290873	0.0277917	1.0,1.0,1.0	1.0,0.442,0.0	0.519
146	ENSG00000160207	HSF2BP	chr21	-	43656586	43656737	43644288	43644392	43658060	43658320	146	14,23,21	2,0,0	18,8,4	0,0,0	300	149	1	1	0.777,1.0,1.0	1.0,1.0,1.0	-0.074
147	ENSG00000160207	HSF2BP	chr21	-	43658060	43658320	43644288	43644392	43659385	43659470	147	26,6,26	0,2,0	6,18,4	0,0,0	409	149	0.810983	1	1.0,0.522,1.0	1.0,1.0,1.0	-0.159
148	ENSG00000142178	SIK1	chr21	-	43419858	43420005	43419352	43419478	43420233	43420457	148	0,4,12	0,0,0	0,6,0	2,2,4	296	149	1	1	NA,1.0,1.0	0.0,0.602,0.0	0.799
151	ENSG00000160199	PKNOX1	chr21	+	43010052	43010224	43007490	43007618	43013067	43013238	151	187163198	9,0,2	141161107	0,7,0	321	149	0.500911	1	0.906,1.0,0.979	1.0,0.914,1.0	-0.01
152	ENSG00000160199	PKNOX1	chr21	+	43018132	43018230	43016907	43017007	43021302	43021431	152	171149156	0,0,0	140208125	0,2,0	247	149	1	1	1.0,1.0,1.0	1.0,0.984,1.0	0.005
153	ENSG00000160194	NDUFV3	chr21	+	42886800	42886959	42883605	42883795	42896926	42897047	153	0,6,0	2,0,2	0,3,0	0,0,0	308	149	1	1	0.0,1.0,0.0	NA,1.0,NA	-0.667
154	ENSG00000160194	NDUFV3	chr21	+	42896926	42897047	42893267	42893381	42903181	42904276	154	10858771043	4,7,4	8081023670	6,14,8	270	149	0.0225587	0.149685	0.993,0.986,0.993	0.987,0.976,0.979	0.01
155	ENSG00000160194	NDUFV3	chr21	+	42896926	42897047	42893267	42893381	42908863	42913304	155	142912031255	18,24,20	9921304823	18,25,12	270	149	0.683555	1	0.978,0.965,0.972	0.968,0.966,0.974	0.002
156	ENSG00000160194	NDUFV3	chr21	+	42903181	42904276	42896926	42897047	42908863	42909105	156	357027522973	780679620	228830891881	476614352	1244	149	0.173243	0.741066	0.354,0.327,0.365	0.365,0.376,0.39	-0.028
157	ENSG00000160191	PDE9A	chr21	+	42686191	42686262	42653620	42653883	42687916	42687994	157	178174141	6,3,2	120,156,94	0,11,0	220	149	0.826568	1	0.953,0.975,0.979	1.0,0.906,1.0	0
158	ENSG00000160191	PDE9A	chr21	+	42686191	42686262	42653620	42653883	42698967	42699011	158	43,45,37	3,3,6	20,34,21	4,0,2	220	149	0.442301	1	0.907,0.91,0.807	0.772,1.0,0.877	-0.008
159	ENSG00000160191	PDE9A	chr21	+	42687916	42687994	42653778	42653883	42698967	42699011	159	90,70,98	3,3,6	31,52,28	4,0,2	227	149	0.772432	1	0.952,0.939,0.915	0.836,1.0,0.902	0.023
161	ENSG00000160191	PDE9A	chr21	+	42687916	42687994	42686191	42686262	42698967	42699011	161	223190201	4,0,1	129,157,99	0,0,0	227	149	1	1	0.973,1.0,0.992	1.0,1.0,1.0	-0.012
162	ENSG00000160191	PDE9A	chr21	+	42697414	42697490	42687916	42687994	42698967	42699011	162	2,8,4	146134143	2,4,2	62,80,59	225	149	0.755209	1	0.009,0.038,0.018	0.021,0.032,0.022	-0.003
171	ENSG00000160191	PDE9A	chr21	+	42731769	42731949	42698967	42699011	42732069	42732124	171	128,91,106	87,61,82	106,105,67	28,33,27	329	149	4.77559e-06	0.00011651	0.4,0.403,0.369	0.632,0.59,0.529	-0.193
176	ENSG00000160191	PDE9A	chr21	+	42733355	42733426	42698967	42699011	42743775	42743860	176	86,44,48	0,0,0	46,34,37	1,0,0	220	149	1	1	1.0,1.0,1.0	0.969,1.0,1.0	0.01
177	ENSG00000160191	PDE9A	chr21	+	42743775	42743860	42733355	42733426	42751115	42751197	177	335177215	2,2,4	150173114	0,0,0	234	149	0.662929	1	0.991,0.983,0.972	1.0,1.0,1.0	-0.018
178	ENSG00000160191	PDE9A	chr21	+	42768187	42768292	42765380	42765494	42769026	42769155	178	275195200	7,0,0	103,147,65	2,5,2	254	149	0.0721161	0.377763	0.958,1.0,1.0	0.968,0.945,0.95	0.032
180	ENSG00000157617	C2CD2	chr21	-	41899052	41899347	41885111	41889344	41901621	41901652	180	246207235	2,0,0	132204180	3,1,3	444	149	0.153364	0.67551	0.976,1.0,1.0	0.937,0.986,0.953	0.033
181	ENSG00000157617	C2CD2	chr21	-	41899052	41899362	41885111	41889344	41901621	41901749	181	387377391	2,0,0	235327255	3,1,3	459	149	0.580467	1	0.984,1.0,1.0	0.962,0.991,0.965	0.022
182	ENSG00000157617	C2CD2	chr21	-	41906991	41907166	41905723	41905837	41907659	41907784	182	397306318	2,1,2	190300174	0,2,0	324	149	1	1	0.989,0.993,0.987	1.0,0.986,1.0	-0.006
183	ENSG00000157617	C2CD2	chr21	-	41907659	41907784	41905723	41905837	41909458	41909523	183	189138170	0,0,0	94,133,78	0,0,2	274	149	1	1	1.0,1.0,1.0	1.0,1.0,0.955	0.015
184	ENSG00000157617	C2CD2	chr21	-	41907659	41907784	41905723	41905837	41912331	41912440	184	4,7,0	0,0,0	6,6,6	0,2,0	274	149	1	1	1.0,1.0,NA	1.0,0.62,1.0	0.127
185	ENSG00000157617	C2CD2	chr21	-	41909458	41909523	41905723	41905837	41912331	41912440	185	56,49,58	0,0,0	25,39,14	0,2,0	214	149	1	1	1.0,1.0,1.0	1.0,0.931,1.0	0.023
186	ENSG00000157617	C2CD2	chr21	-	41909458	41909523	41907659	41907784	41912331	41912440	186	249187238	0,2,0	117,158,86	0,0,2	214	149	1	1	1.0,0.985,1.0	1.0,1.0,0.968	0.006
187	ENSG00000157617	C2CD2	chr21	-	41912331	41912440	41909458	41909523	41914597	41914721	187	310274359	0,0,0	178236125	0,4,0	258	149	1	1	1.0,1.0,1.0	1.0,0.971,1.0	0.01
188	ENSG00000157617	C2CD2	chr21	-	41921971	41922085	41918855	41918960	41942146	41942160	188	179205174	0,0,0	115211104	0,0,2	263	149	1	1	1.0,1.0,1.0	1.0,1.0,0.967	0.011
195	ENSG00000183844	FAM3B	chr21	+	41347012	41347100	41345685	41345736	41348591	41348724	195	2,5,2	0,0,0	0,0,0	0,2,0	237	149	1	1	1.0,1.0,1.0	NA,0.0,NA	1
204	ENSG00000185437	SH3BGR	chr21	+	39499822	39499915	39475134	39475215	39508997	39509027	204	86,80,89	3,0,3	25,68,46	0,10,0	242	149	0.0581571	0.319184	0.946,1.0,0.948	1.0,0.807,1.0	0.029
205	ENSG00000185437	SH3BGR	chr21	+	39508997	39509027	39475134	39475215	39511679	39511706	205	7,7,5	0,0,0	4,24,2	1,0,0	179	149	1	1	1.0,1.0,1.0	0.769,1.0,1.0	0.077
207	ENSG00000185437	SH3BGR	chr21	+	39511679	39511809	39508997	39509027	39515087	39515207	207	136,91,96	0,0,0	55,95,40	0,6,0	279	149	0.130718	0.597653	1.0,1.0,1.0	1.0,0.894,1.0	0.035
208	ENSG00000285815	WRB-SH3BGR	chr21	+	39391768	39391836	39390697	39390863	39393165	39393280	208	678515529	0,0,2	273317154	0,0,0	217	149	1	1	1.0,1.0,0.995	1.0,1.0,1.0	-0.002
209	ENSG00000182093	GET1	chr21	+	39393165	39393280	39391768	39391836	39405913	39406058	209	437323348	6,2,0	158,169,82	1,2,2	264	149	0.506419	1	0.976,0.989,1.0	0.989,0.979,0.959	0.013
210	ENSG00000183527	PSMG1	chr21	-	39179923	39179986	39178448	39178647	39180284	39180436	210	147410001100	49,25,28	554595331	40,33,7	212	149	0.000497194	0.0063246	0.955,0.966,0.965	0.907,0.927,0.971	0.027
211	ENSG00000183527	PSMG1	chr21	-	39180284	39180436	39179923	39179986	39183251	39183385	211	1041718790	0,0,2	408473278	0,0,0	301	149	1	1	1.0,1.0,0.995	1.0,1.0,1.0	-0.002
212	ENSG00000183527	PSMG1	chr21	-	39181771	39181878	39180284	39180436	39183251	39183451	212	688541677	23,6,16	369518333	13,23,20	256	149	0.00231495	0.0229585	0.946,0.981,0.961	0.943,0.929,0.906	0.037
221	ENSG00000157557	ETS2	chr21	+	38806450	38806808	38805950	38806120	38810034	38810106	221	8,2,10	31,47,35	46,36,35	26,62,39	507	149	4.57234e-09	2.26494e-07	0.07,0.012,0.077	0.342,0.146,0.209	-0.179
222	ENSG00000157557	ETS2	chr21	+	38806690	38806808	38805982	38806120	38810034	38810106	222	6,0,10	31,47,35	32,24,17	26,62,39	267	149	2.2804e-05	0.000450052	0.097,0.0,0.138	0.407,0.178,0.196	-0.182
223	ENSG00000141959	PFKL	chr21	+	44304274	44304455	44300050	44300190	44306680	44306754	223	8,18,8	61,60,64	7,17,19	44,67,62	330	149	0.24417	0.956529	0.056,0.119,0.053	0.067,0.103,0.122	-0.021
224	ENSG00000141959	PFKL	chr21	+	44305256	44305417	44304274	44304455	44305799	44305935	224	28,21,28	0,0,0	17,28,11	0,2,0	310	149	1	1	1.0,1.0,1.0	1.0,0.871,1.0	0.043
225	ENSG00000141959	PFKL	chr21	+	44305799	44305935	44304274	44304455	44306680	44306754	225	19,7,23	0,4,0	0,13,0	1,1,0	285	149	1	1	1.0,0.478,1.0	0.0,0.872,NA	0.39
226	ENSG00000141959	PFKL	chr21	+	44305799	44305935	44305256	44305417	44306680	44306754	226	34,12,37	31,28,31	3,34,3	13,29,24	285	149	0.0637043	0.343089	0.364,0.183,0.384	0.108,0.38,0.061	0.127
227	ENSG00000141959	PFKL	chr21	+	44311005	44311083	44306680	44306754	44312104	44312294	227	900796779	2,2,0	318589314	0,0,0	227	149	1	1	0.997,0.996,1.0	1.0,1.0,1.0	-0.002
228	ENSG00000141959	PFKL	chr21	+	44312104	44312294	44311005	44311083	44312977	44313143	228	175415601462	1,2,0	6501104777	0,4,0	339	149	1	1	0.999,0.997,1.0	1.0,0.992,1.0	0.001
229	ENSG00000141959	PFKL	chr21	+	44313912	44314021	44313637	44313682	44316243	44316339	229	146514981458	10,5,0	489940676	2,22,0	258	149	0.0455496	0.262536	0.988,0.994,1.0	0.993,0.961,1.0	0.009
230	ENSG00000141959	PFKL	chr21	+	44324490	44324655	44323765	44323918	44324855	44324917	230	310329542942	0,2,0	114116871151	0,0,0	314	149	1	1	1.0,0.999,1.0	1.0,1.0,1.0	0
231	ENSG00000141959	PFKL	chr21	+	44325152	44325264	44324855	44324917	44325960	44326060	231	270024172252	0,8,0	8561205835	2,0,1	261	149	1	1	1.0,0.994,1.0	0.996,1.0,0.998	0
232	ENSG00000141959	PFKL	chr21	+	44325731	44326060	44325152	44325264	44326158	44326264	232	648605648	2,0,0	366657439	0,2,0	478	149	1	1	0.99,1.0,1.0	1.0,0.99,1.0	0
233	ENSG00000141959	PFKL	chr21	+	44325960	44326060	44325152	44325264	44326158	44326264	233	173316431540	2,0,0	669999739	0,2,0	249	149	1	1	0.998,1.0,1.0	1.0,0.997,1.0	0
235	ENSG00000182670	TTC3	chr21	+	37088195	37088346	37087832	37087875	37088798	37088886	235	112,82,105	0,0,0	61,67,23	0,2,0	300	149	1	1	1.0,1.0,1.0	1.0,0.943,1.0	0.019
236	ENSG00000182670	TTC3	chr21	+	37090232	37090286	37088798	37088886	37091292	37091413	236	32,24,27	2,2,0	25,36,1	0,0,0	203	149	0.751927	1	0.922,0.898,1.0	1.0,1.0,1.0	-0.06
237	ENSG00000182670	TTC3	chr21	+	37094004	37094090	37091292	37091413	37095349	37095444	237	39,21,28	2,2,1	31,44,5	4,1,0	235	149	0.4723	1	0.925,0.869,0.947	0.831,0.965,1.0	-0.018
238	ENSG00000182670	TTC3	chr21	+	37121236	37121342	37108391	37108446	37121816	37121979	238	13,4,19	231156195	0,5,2	166194109	255	149	6.68682e-05	0.001132	0.032,0.015,0.054	0.0,0.015,0.011	0.025
239	ENSG00000182670	TTC3	chr21	+	37121816	37121979	37107737	37108446	37122982	37123028	239	617414480	2,0,0	347402215	2,0,0	312	149	1	1	0.993,1.0,1.0	0.988,1.0,1.0	0.002
240	ENSG00000182670	TTC3	chr21	+	37129002	37129063	37126079	37126143	37132681	37132766	240	367252256	6,4,3	148,204,76	2,5,3	210	149	0.489106	1	0.977,0.978,0.984	0.981,0.967,0.947	0.015
241	ENSG00000182670	TTC3	chr21	+	37147480	37147603	37144524	37144645	37148545	37148647	241	418251342	0,1,0	116,140,84	0,0,0	272	149	1	1	1.0,0.993,1.0	1.0,1.0,1.0	-0.002
242	ENSG00000182670	TTC3	chr21	+	37148545	37148647	37147480	37147603	37150077	37150170	242	163,94,93	40,14,17	52,69,21	8,14,6	251	149	0.8887	1	0.708,0.799,0.765	0.794,0.745,0.675	0.019
243	ENSG00000182670	TTC3	chr21	+	37150819	37150884	37150077	37150170	37151892	37151958	243	209168166	0,0,0	45,62,19	2,1,0	214	149	0.437031	1	1.0,1.0,1.0	0.94,0.977,1.0	0.028
244	ENSG00000182670	TTC3	chr21	+	37157160	37157214	37156654	37156906	37158130	37158203	244	39,26,38	23,11,19	12,13,9	12,30,0	203	149	0.784402	1	0.554,0.634,0.595	0.423,0.241,1.0	0.04
245	ENSG00000182670	TTC3	chr21	+	37157160	37157214	37156654	37156906	37159698	37159745	245	41,21,41	249213207	10,12,9	116,144,61	203	149	0.0238491	0.156467	0.108,0.067,0.127	0.06,0.058,0.098	0.029
246	ENSG00000182670	TTC3	chr21	+	37158130	37158203	37156654	37156906	37159698	37159745	246	76,40,51	249213207	34,34,5	116,144,61	222	149	0.465108	1	0.17,0.112,0.142	0.164,0.137,0.052	0.024
247	ENSG00000182670	TTC3	chr21	+	37158130	37158203	37157160	37157214	37159698	37159745	247	65,39,40	20,8,22	27,8,6	5,2,2	222	149	0.174934	0.746206	0.686,0.766,0.55	0.784,0.729,0.668	-0.06
248	ENSG00000182670	TTC3	chr21	+	37165549	37166615	37164050	37164215	37167554	37167620	248	382726283099	12,1,3	160022781197	2,2,0	1215	149	0.844214	1	0.975,0.997,0.992	0.99,0.993,1.0	-0.006
249	ENSG00000182670	TTC3	chr21	+	37182773	37182913	37172594	37172744	37185705	37185774	249	356282383	5,2,4	217240151	2,8,10	289	149	0.00274589	0.0264741	0.973,0.986,0.98	0.982,0.939,0.886	0.044
250	ENSG00000182670	TTC3	chr21	+	37192111	37192213	37191333	37191424	37195674	37196036	250	542336417	1,5,2	267284186	5,12,1	251	149	0.00113449	0.0126639	0.997,0.976,0.992	0.969,0.934,0.991	0.024
251	ENSG00000182670	TTC3	chr21	+	37194965	37195017	37192111	37192213	37195674	37196036	251	5,2,8	418259330	0,2,2	204228159	201	149	1	1	0.009,0.006,0.018	0.0,0.006,0.009	0.006
252	ENSG00000182670	TTC3	chr21	+	37195674	37196036	37191333	37191424	37197569	37197696	252	748596711	0,2,0	457589395	0,0,0	511	149	1	1	1.0,0.989,1.0	1.0,1.0,1.0	-0.004
253	ENSG00000182670	TTC3	chr21	+	37197569	37197696	37195674	37196036	37197881	37197947	253	800547606	0,4,0	416474232	0,0,0	276	149	1	1	1.0,0.987,1.0	1.0,1.0,1.0	-0.004
254	ENSG00000182670	TTC3	chr21	+	37197881	37198025	37197569	37197696	37200231	37200324	254	1051834915	3,7,5	666821436	0,7,8	293	149	0.614423	1	0.994,0.984,0.989	1.0,0.984,0.965	0.006
255	ENSG00000182670	TTC3	chr21	+	37200231	37200324	37197881	37198025	37201439	37201621	255	653533602	0,0,0	428498263	2,0,0	242	149	1	1	1.0,1.0,1.0	0.992,1.0,1.0	0.003
256	ENSG00000159267	HLCS	chr21	-	36756541	36756755	36750887	36754417	36759726	36759841	256	331252239	0,4,0	171202104	0,0,0	363	149	1	1	1.0,0.963,1.0	1.0,1.0,1.0	-0.012
257	ENSG00000159267	HLCS	chr21	-	36765011	36765172	36759726	36759841	36767217	36767285	257	275160202	0,2,0	159182105	0,0,0	310	149	1	1	1.0,0.975,1.0	1.0,1.0,1.0	-0.008
258	ENSG00000159267	HLCS	chr21	-	36767217	36767285	36759726	36759841	36896859	36897131	258	53,68,51	0,0,2	33,47,27	0,0,0	217	149	1	1	1.0,1.0,0.946	1.0,1.0,1.0	-0.018
259	ENSG00000159267	HLCS	chr21	-	36896859	36897131	36767217	36767285	36930250	36930433	259	360274261	0,0,0	204217130	2,0,0	421	149	1	1	1.0,1.0,1.0	0.973,1.0,1.0	0.009
260	ENSG00000159267	HLCS	chr21	-	36930250	36930433	36896859	36897131	36936448	36937392	260	303211177	0,2,0	133,144,96	0,0,0	332	149	1	1	1.0,0.979,1.0	1.0,1.0,1.0	-0.007
261	ENSG00000159267	HLCS	chr21	-	36938831	36938994	36936448	36937392	36946008	36946154	261	228141210	0,0,2	102,133,92	0,0,0	312	149	1	1	1.0,1.0,0.98	1.0,1.0,1.0	-0.007
262	ENSG00000159267	HLCS	chr21	-	36938831	36938994	36936448	36937392	36962035	36962170	262	248186221	10,0,15	116,153,99	8,4,0	312	149	0.490471	1	0.922,1.0,0.876	0.874,0.948,1.0	-0.008
263	ENSG00000159267	HLCS	chr21	-	36946008	36946154	36936448	36937392	36962035	36962170	263	29,10,10	10,0,15	7,7,5	8,4,0	295	149	0.802182	1	0.594,1.0,0.252	0.306,0.469,1.0	0.024
264	ENSG00000159267	HLCS	chr21	-	36946008	36946154	36938831	36938994	36947332	36948287	264	36,16,32	2,4,4	15,16,10	0,0,0	295	149	1.09142e-05	0.000237958	0.901,0.669,0.802	1.0,1.0,1.0	-0.209
265	ENSG00000159267	HLCS	chr21	-	36946008	36946154	36938831	36938994	36962035	36962170	265	59,26,39	50,61,42	20,20,13	27,33,15	295	149	0.652072	1	0.373,0.177,0.319	0.272,0.234,0.304	0.02
266	ENSG00000159267	HLCS	chr21	-	36947332	36948287	36938831	36938994	36962035	36962170	266	50,18,51	50,61,42	12,6,14	27,33,15	1104	149	0.0128794	0.0946863	0.119,0.038,0.141	0.057,0.024,0.112	0.035
267	ENSG00000159267	HLCS	chr21	-	36947332	36948287	36946008	36946154	36962035	36962170	267	50,14,48	25,10,8	14,6,14	7,4,3	1104	149	0.712613	1	0.213,0.159,0.447	0.213,0.168,0.386	0.017
268	ENSG00000159267	HLCS	chr21	-	36948165	36948287	36938831	36938994	36962035	36962170	268	8,0,7	50,61,42	8,5,3	27,33,15	271	149	0.0723352	0.378555	0.081,0.0,0.084	0.14,0.077,0.099	-0.05
270	ENSG00000185917	SETD4	chr21	-	36045581	36046011	36043685	36043956	36048307	36048396	270	849694728	0,1,0	337511280	0,0,0	579	149	1	1	1.0,0.994,1.0	1.0,1.0,1.0	-0.002
271	ENSG00000185917	SETD4	chr21	-	36048307	36048396	36045581	36046011	36053582	36053620	271	414301334	32,17,20	128227119	3,7,6	238	149	0.00641427	0.0534696	0.89,0.917,0.913	0.964,0.953,0.925	-0.041
272	ENSG00000185917	SETD4	chr21	-	36048307	36048396	36045581	36046011	36057108	36057204	272	185127144	0,1,0	62,109,48	0,0,0	238	149	1	1	1.0,0.988,1.0	1.0,1.0,1.0	-0.004
273	ENSG00000185917	SETD4	chr21	-	36053582	36053620	36045581	36046011	36057108	36057204	273	117,66,80	0,1,0	29,43,31	0,0,0	187	149	1	1	1.0,0.981,1.0	1.0,1.0,1.0	-0.006
274	ENSG00000185917	SETD4	chr21	-	36053582	36053620	36048307	36048396	36057108	36057204	274	320225255	1,0,5	93,157,98	1,2,0	187	149	1	1	0.996,1.0,0.976	0.987,0.984,1.0	0
275	ENSG00000185917	SETD4	chr21	-	36053582	36053620	36048307	36048396	36058815	36058924	275	92,80,78	0,2,0	31,60,41	0,0,0	187	149	1	1	1.0,0.97,1.0	1.0,1.0,1.0	-0.01
276	ENSG00000185917	SETD4	chr21	-	36057108	36057204	36048307	36048396	36058815	36058924	276	146105156	0,2,0	78,73,40	0,0,0	245	149	1	1	1.0,0.97,1.0	1.0,1.0,1.0	-0.01
277	ENSG00000185917	SETD4	chr21	-	36057108	36057204	36053582	36053620	36058815	36058924	277	392268343	2,0,4	142174100	2,0,0	245	149	1	1	0.992,1.0,0.981	0.977,1.0,1.0	-0.001
278	ENSG00000185917	SETD4	chr21	-	36057383	36057477	36057108	36057204	36058815	36058924	278	18,5,19	220149208	8,13,4	101,99,58	243	149	0.439439	1	0.048,0.02,0.053	0.046,0.075,0.041	-0.014
279	ENSG00000185917	SETD4	chr21	-	36058815	36058924	36048307	36048396	36060346	36060385	279	43,31,57	0,0,0	21,32,29	1,0,0	258	149	1	1	1.0,1.0,1.0	0.924,1.0,1.0	0.025
280	ENSG00000185917	SETD4	chr21	-	36058815	36058973	36048307	36048396	36060346	36060363	280	19,18,12	0,0,0	14,8,6	1,0,0	307	149	1	1	1.0,1.0,1.0	0.872,1.0,1.0	0.043
287	ENSG00000243927	MRPS6	chr21	+	34102834	34102908	34073223	34073268	34125340	34125480	287	3,2,2	2,2,4	1,1,0	8,6,7	223	149	1	1	0.501,0.401,0.25	0.077,0.1,0.0	0.325
288	ENSG00000243927	MRPS6	chr21	+	34102834	34102908	34073548	34073745	34125340	34125480	288	8,6,9	373347360	1,13,9	223365297	223	149	0.578293	1	0.014,0.011,0.016	0.003,0.023,0.02	-0.002
289	ENSG00000243927	MRPS6	chr21	+	34103496	34103519	34102834	34102908	34125340	34125480	289	23,13,11	3,2,2	14,14,13	1,2,2	172	149	0.55966	1	0.869,0.849,0.827	0.924,0.858,0.849	-0.029
290	ENSG00000243927	MRPS6	chr21	+	34125340	34125480	34073223	34073268	34142407	34143030	290	668642652	0,0,3	405542393	0,0,0	289	149	1	1	1.0,1.0,0.991	1.0,1.0,1.0	-0.003
291	ENSG00000243927	MRPS6	chr21	+	34125340	34125480	34073577	34073745	34142407	34143030	291	10399871006	14,3,3	620901682	0,4,4	289	149	0.810623	1	0.975,0.994,0.994	1.0,0.991,0.989	-0.006
292	ENSG00000243927	MRPS6	chr21	+	34125340	34125480	34103496	34103519	34142407	34143030	292	691654665	2,0,2	415560403	2,2,1	289	149	1	1	0.994,1.0,0.994	0.991,0.993,0.995	0.003
294	ENSG00000241837	ATP5PO	chr21	-	33906448	33906500	33903934	33904021	33907340	33907453	294	17,21,33	378927423030	9,11,2	184622831377	201	149	1	1	0.003,0.006,0.008	0.004,0.004,0.001	0.003
295	ENSG00000241837	ATP5PO	chr21	-	33906448	33907453	33903934	33904021	33909081	33909211	295	428828823272	4,2,2	173421021027	10,2,5	1154	149	0.0111759	0.0842057	0.993,0.995,0.995	0.957,0.993,0.964	0.023
297	ENSG00000241837	ATP5PO	chr21	-	33906727	33906794	33906448	33906500	33907340	33907412	297	1,0,0	14,10,24	0,0,0	5,7,2	216	149	1	1	0.047,0.0,0.0	0.0,0.0,0.0	0.016
298	ENSG00000241837	ATP5PO	chr21	-	33907340	33907453	33903934	33904021	33909081	33909095	298	786655166122	4,2,2	345142692340	10,2,5	262	149	1	1	0.999,0.999,0.999	0.995,0.999,0.996	0.002
299	ENSG00000241837	ATP5PO	chr21	-	33907340	33907453	33903934	33904021	33912288	33912399	299	317123092571	10,15,16	154419691171	16,7,1	262	149	0.930147	1	0.994,0.989,0.989	0.982,0.994,0.999	-0.001
300	ENSG00000241837	ATP5PO	chr21	-	33909081	33909211	33903934	33904021	33912288	33912399	300	457331193335	10,15,16	195724921358	16,7,1	279	149	0.919718	1	0.996,0.991,0.991	0.985,0.995,0.999	0
301	ENSG00000241837	ATP5PO	chr21	-	33909081	33909211	33906448	33907453	33912288	33912399	301	928463356913	14,8,18	386048002527	3,4,4	279	149	1	1	0.997,0.998,0.995	0.999,0.998,0.997	-0.001
302	ENSG00000241837	ATP5PO	chr21	-	33912288	33912399	33908813	33909211	33915727	33915753	302	407328302975	0,0,2	165621181195	0,0,0	260	149	1	1	1.0,1.0,0.999	1.0,1.0,1.0	0
303	ENSG00000241837	ATP5PO	chr21	-	33914449	33914500	33912288	33912399	33915727	33915753	303	597744334868	2,0,2	363048452828	0,2,0	200	149	1	1	1.0,1.0,0.999	1.0,0.999,1.0	0
304	ENSG00000159131	GART	chr21	-	33505560	33505702	33504411	33504527	33505973	33506104	304	154711601269	0,0,0	539640339	0,0,3	291	149	1	1	1.0,1.0,1.0	1.0,1.0,0.983	0.006
305	ENSG00000159131	GART	chr21	-	33505560	33505702	33504411	33504527	33509782	33509920	305	1013784872	0,4,0	312414222	0,0,0	291	149	1	1	1.0,0.99,1.0	1.0,1.0,1.0	-0.003
306	ENSG00000159131	GART	chr21	-	33505973	33506104	33504411	33504527	33509782	33509920	306	872629738	0,4,0	326407200	0,0,0	280	149	1	1	1.0,0.988,1.0	1.0,1.0,1.0	-0.004
307	ENSG00000159131	GART	chr21	-	33505973	33506104	33505560	33505702	33509782	33509920	307	140910101137	3,5,3	557634316	4,3,1	280	149	1	1	0.996,0.991,0.995	0.987,0.991,0.994	0.003
308	ENSG00000159131	GART	chr21	-	33505973	33506104	33505560	33505702	33511251	33511458	308	675474511	0,4,0	291302154	0,7,0	280	149	0.623376	1	1.0,0.984,1.0	1.0,0.958,1.0	0.009
309	ENSG00000159131	GART	chr21	-	33509782	33509920	33505560	33505702	33511251	33511458	309	1123853932	0,4,0	527619340	0,7,0	287	149	1	1	1.0,0.991,1.0	1.0,0.979,1.0	0.004
310	ENSG00000159131	GART	chr21	-	33509782	33509920	33505973	33506104	33511251	33511458	310	188814041574	33,21,18	815989527	26,41,27	287	149	1.76397e-08	7.85673e-07	0.967,0.972,0.978	0.942,0.926,0.91	0.046
311	ENSG00000159131	GART	chr21	-	33511251	33511458	33509782	33509920	33516988	33517141	311	303422522528	0,0,0	145617151079	0,0,2	356	149	1	1	1.0,1.0,1.0	1.0,1.0,0.996	0.001
312	ENSG00000159131	GART	chr21	-	33516988	33517141	33511251	33511458	33517356	33517608	312	336624522711	0,0,3	159418361179	2,2,0	302	149	1	1	1.0,1.0,0.998	0.997,0.998,1.0	0.001
313	ENSG00000159131	GART	chr21	-	33520363	33520562	33517356	33517608	33520905	33521015	313	259418832179	10,2,0	9421292686	4,5,2	348	149	1	1	0.991,0.998,1.0	0.99,0.991,0.993	0.005
314	ENSG00000159131	GART	chr21	-	33520905	33521015	33520363	33520562	33522187	33522282	314	175212921299	2,0,0	527803382	0,0,0	259	149	1	1	0.998,1.0,1.0	1.0,1.0,1.0	-0.001
315	ENSG00000159131	GART	chr21	-	33528166	33528335	33524008	33525000	33528514	33528604	315	228016551721	0,1,1	11301385791	0,0,0	318	149	1	1	1.0,0.999,0.999	1.0,1.0,1.0	-0.001
316	ENSG00000159131	GART	chr21	-	33528166	33528335	33524008	33525000	33528518	33528604	316	470932943549	0,1,0	198624801452	2,1,0	318	149	1	1	1.0,0.999,1.0	0.998,0.999,1.0	0.001
317	ENSG00000159131	GART	chr21	-	33528514	33528604	33528166	33528335	33528849	33528937	317	881534638	0,0,0	349359255	2,0,0	239	149	1	1	1.0,1.0,1.0	0.991,1.0,1.0	0.003
318	ENSG00000159131	GART	chr21	-	33528518	33528604	33528166	33528335	33528849	33528937	318	330121732464	0,0,0	12051449914	2,0,0	235	149	1	1	1.0,1.0,1.0	0.997,1.0,1.0	0.001
319	ENSG00000159131	GART	chr21	-	33528849	33528937	33528166	33528335	33530758	33530884	319	800455664	3,5,3	366498277	2,4,12	237	149	0.0200858	0.136339	0.994,0.983,0.993	0.991,0.987,0.936	0.019
320	ENSG00000159131	GART	chr21	-	33529566	33529768	33528849	33528937	33530758	33530884	320	8,3,10	1153671860	12,20,0	480619338	351	149	0.85865	1	0.003,0.002,0.005	0.011,0.014,0.0	-0.005
321	ENSG00000159131	GART	chr21	-	33530758	33530884	33528849	33528937	33531488	33531557	321	361425993025	1,0,2	184925431471	2,4,2	275	149	1	1	0.999,1.0,0.999	0.998,0.997,0.997	0.002
322	ENSG00000159131	GART	chr21	-	33530758	33530884	33528849	33528937	33532344	33532456	322	1099681862	2,0,0	489630342	0,0,0	275	149	1	1	0.997,1.0,1.0	1.0,1.0,1.0	-0.001
323	ENSG00000159131	GART	chr21	-	33531488	33531557	33528849	33528937	33532344	33532456	323	792640733	2,0,0	403574337	0,0,0	218	149	1	1	0.996,1.0,1.0	1.0,1.0,1.0	-0.001
324	ENSG00000159131	GART	chr21	-	33531488	33531557	33530709	33530884	33532344	33532456	324	331225592904	0,0,4	176725101468	0,2,0	218	149	1	1	1.0,1.0,0.998	1.0,0.999,1.0	0
325	ENSG00000159131	GART	chr21	-	33539170	33539323	33535224	33535320	33542064	33542363	325	272220191985	4,3,6	122616351006	4,3,2	302	149	1	1	0.997,0.997,0.994	0.993,0.996,0.996	0.001
326	ENSG00000159131	GART	chr21	-	33539170	33539323	33535224	33535320	33542547	33542820	326	265119761956	0,0,0	11961576969	0,1,0	302	149	1	1	1.0,1.0,1.0	1.0,0.999,1.0	0
327	ENSG00000159131	GART	chr21	-	33539170	33539356	33535224	33535320	33542064	33542079	327	408230583070	4,3,6	188526331550	4,3,2	335	149	1	1	0.998,0.998,0.996	0.995,0.997,0.997	0.001
328	ENSG00000159131	GART	chr21	-	33539170	33539356	33535224	33535320	33542547	33542820	328	291721712179	0,0,0	129617151039	0,1,0	335	149	1	1	1.0,1.0,1.0	1.0,0.999,1.0	0
329	ENSG00000243646	IL10RB	chr21	+	33276595	33276753	33267927	33268517	33279751	33279918	329	879638655	12,4,3	312354189	12,13,3	307	149	2.73617e-05	0.00052605	0.973,0.987,0.991	0.927,0.93,0.968	0.042
330	ENSG00000243646	IL10RB	chr21	+	33288103	33288261	33283093	33283241	33296183	33296239	330	655614568	0,2,5	246411275	6,1,0	307	149	0.672775	1	1.0,0.993,0.982	0.952,0.995,1.0	0.009
331	ENSG00000243646	IL10RB	chr21	+	33294011	33294127	33288103	33288261	33296183	33296350	331	0,0,0	289227240	0,2,0	89,163,92	265	149	1	1	0.0,0.0,0.0	0.0,0.007,0.0	-0.002
335	ENSG00000205930	C21orf62-AS1	chr21	+	32784796	32784919	32772099	32772308	32851748	32852490	335	7,6,7	0,0,2	2,0,2	0,0,0	272	149	1	1	1.0,1.0,0.657	1.0,NA,1.0	-0.114
337	ENSG00000205930	C21orf62-AS1	chr21	+	32788611	32788701	32784796	32784919	32885931	32886068	337	5,6,3	0,0,0	0,0,0	0,4,0	239	149	1	1	1.0,1.0,1.0	NA,0.0,NA	1
338	ENSG00000205930	C21orf62-AS1	chr21	+	32796938	32797042	32788611	32788701	32800996	32801786	338	2,1,0	2,0,0	2,0,2	0,0,0	253	149	1	1	0.371,1.0,NA	1.0,NA,1.0	-0.315
339	ENSG00000205930	C21orf62-AS1	chr21	+	32796938	32797060	32788611	32788701	32800996	32802269	339	2,1,0	2,0,0	2,0,2	0,0,0	271	149	1	1	0.355,1.0,NA	1.0,NA,1.0	-0.323
340	ENSG00000159086	PAXBP1	chr21	-	32743247	32743314	32738172	32738319	32743677	32743754	340	77,41,56	0,2,2	38,36,11	0,2,0	216	149	0.367851	1	1.0,0.934,0.951	1.0,0.925,1.0	-0.013
341	ENSG00000159086	PAXBP1	chr21	-	32743247	32743314	32741392	32741622	32743677	32743754	341	105,47,79	0,0,0	41,24,25	0,1,0	216	149	1	1	1.0,1.0,1.0	1.0,0.943,1.0	0.019
342	ENSG00000159086	PAXBP1	chr21	-	32745573	32745718	32744791	32744913	32748498	32748698	342	11999051053	0,0,1	370421207	0,0,0	294	149	1	1	1.0,1.0,0.998	1.0,1.0,1.0	-0.001
343	ENSG00000159086	PAXBP1	chr21	-	32750916	32751032	32748498	32748698	32751118	32751218	343	1222818928	42,35,26	545698368	12,16,6	265	149	0.00966785	0.0749403	0.942,0.929,0.953	0.962,0.961,0.972	-0.024
344	ENSG00000159086	PAXBP1	chr21	-	32761058	32761162	32759401	32759994	32762095	32762317	344	171212861424	2,3,1	763902483	0,0,0	253	149	1	1	0.998,0.996,0.999	1.0,1.0,1.0	-0.002
348	ENSG00000242220	TCP10L	chr21	-	32577425	32577676	32576658	32576923	32578693	32578831	348	0,0,0	4,1,2	2,0,0	2,1,0	400	149	1	1	0.0,0.0,0.0	0.271,0.0,NA	-0.136
349	ENSG00000242220	TCP10L	chr21	-	32579262	32579337	32578693	32578831	32582199	32582415	349	0,0,2	2,1,0	0,0,0	0,3,6	224	149	1	1	0.0,0.0,1.0	NA,0.0,0.0	0.333
352	ENSG00000166979	EVA1C	chr21	+	32453311	32453508	32412005	32413013	32457596	32457720	352	298138183	0,2,0	144,148,93	0,0,0	346	149	1	1	1.0,0.967,1.0	1.0,1.0,1.0	-0.011
353	ENSG00000166979	EVA1C	chr21	+	32453311	32453508	32412005	32413013	32467695	32467848	353	166,78,123	38,27,25	101,97,59	39,58,28	346	149	0.00103863	0.0117761	0.653,0.554,0.679	0.527,0.419,0.476	0.155
354	ENSG00000166979	EVA1C	chr21	+	32453311	32453508	32412041	32412193	32467695	32467848	354	94,28,81	0,0,0	47,50,33	2,0,0	346	149	1	1	1.0,1.0,1.0	0.91,1.0,1.0	0.03
355	ENSG00000166979	EVA1C	chr21	+	32453311	32453508	32428333	32428684	32467695	32467848	355	96,29,88	0,5,0	55,51,27	0,3,0	346	149	0.633155	1	1.0,0.714,1.0	1.0,0.88,1.0	-0.055
356	ENSG00000166979	EVA1C	chr21	+	32457596	32457720	32412436	32413013	32467695	32467848	356	101,82,68	38,27,25	47,52,40	39,58,28	273	149	4.31872e-06	0.000106769	0.592,0.624,0.598	0.397,0.329,0.438	0.217
357	ENSG00000166979	EVA1C	chr21	+	32457596	32457720	32412436	32413013	32495026	32495137	357	8,4,6	0,2,0	0,0,8	0,0,0	273	149	1	1	1.0,0.522,1.0	NA,NA,1.0	-0.159
358	ENSG00000166979	EVA1C	chr21	+	32457596	32457720	32452184	32453508	32467695	32467848	358	253148139	20,8,13	93,117,81	3,14,7	273	149	0.841532	1	0.873,0.91,0.854	0.944,0.82,0.863	0.003
359	ENSG00000166979	EVA1C	chr21	+	32467695	32467848	32412552	32413013	32495026	32495137	359	291209246	0,2,0	234295173	0,0,0	302	149	1	1	1.0,0.981,1.0	1.0,1.0,1.0	-0.006
360	ENSG00000166979	EVA1C	chr21	+	32467695	32467848	32457596	32457720	32495026	32495137	360	351268287	0,0,2	243290178	0,0,0	302	149	1	1	1.0,1.0,0.986	1.0,1.0,1.0	-0.005
361	ENSG00000166979	EVA1C	chr21	+	32495026	32495170	32467695	32467848	32501414	32501455	361	399299336	0,0,2	258345235	6,8,2	293	149	0.00126743	0.0138806	1.0,1.0,0.988	0.956,0.956,0.984	0.031
362	ENSG00000166979	EVA1C	chr21	+	32501414	32501486	32495026	32495170	32503925	32504015	362	148,106,86	0,0,0	67,147,91	2,0,2	221	149	0.764642	1	1.0,1.0,1.0	0.958,1.0,0.968	0.025
363	ENSG00000166979	EVA1C	chr21	+	32501414	32501495	32495026	32495170	32503925	32504015	363	244184210	0,0,0	105204142	2,0,2	230	149	1	1	1.0,1.0,1.0	0.971,1.0,0.979	0.017
364	ENSG00000166979	EVA1C	chr21	+	32501414	32501495	32495026	32495170	32514813	32514880	364	136,93,84	0,0,0	52,114,81	2,0,0	230	149	1	1	1.0,1.0,1.0	0.944,1.0,1.0	0.019
365	ENSG00000166979	EVA1C	chr21	+	32501414	32501538	32495026	32495170	32503925	32504015	365	138,95,87	0,0,0	50,117,81	2,0,2	273	149	0.420762	1	1.0,1.0,1.0	0.932,1.0,0.957	0.037
366	ENSG00000166979	EVA1C	chr21	+	32503925	32504015	32495116	32495170	32514813	32514880	366	102,81,96	0,0,0	81,130,94	2,0,0	239	149	1	1	1.0,1.0,1.0	0.962,1.0,1.0	0.013
367	ENSG00000166979	EVA1C	chr21	+	32503925	32504015	32501414	32501495	32514813	32514880	367	210174222	0,0,0	134232153	2,2,2	239	149	0.565212	1	1.0,1.0,1.0	0.977,0.986,0.979	0.019
376	ENSG00000265590	C21orf59-TCP10L	chr21	-	32584160	32584305	32582199	32582415	32603160	32603292	376	2,0,0	0,0,1	0,0,0	2,2,0	294	149	1	1	1.0,NA,0.0	0.0,0.0,NA	0.5
378	ENSG00000265590	C21orf59-TCP10L	chr21	-	32602271	32602367	32582199	32582415	32603160	32603292	378	11879751013	0,0,1	577780405	2,2,0	245	149	1	1	1.0,1.0,0.998	0.994,0.996,1.0	0.003
379	ENSG00000265590	C21orf59-TCP10L	chr21	-	32603160	32603292	32578693	32578831	32604124	32604185	379	175313211468	0,0,0	8661057617	2,0,0	281	149	1	1	1.0,1.0,1.0	0.996,1.0,1.0	0.001
381	ENSG00000159079	CFAP298	chr21	-	32607648	32607716	32604124	32604283	32609837	32609954	381	194514511545	0,2,0	9251071604	4,0,1	217	149	1	1	1.0,0.998,1.0	0.994,1.0,0.998	0.002
382	ENSG00000265590	C21orf59-TCP10L	chr21	-	32609837	32610005	32607648	32607716	32612104	32612146	382	261020782139	3,2,2	12731577896	3,0,0	317	149	1	1	0.998,0.998,0.998	0.995,1.0,1.0	0
383	ENSG00000142207	URB1	chr21	-	32317675	32317917	32316465	32317065	32319216	32319414	383	159713241405	2,0,0	623912534	1,5,1	391	149	1	1	0.997,1.0,1.0	0.996,0.986,0.995	0.007
384	ENSG00000142207	URB1	chr21	-	32345373	32345575	32344569	32344756	32346955	32347811	384	14129901171	0,6,0	408612340	5,0,0	351	149	1	1	1.0,0.986,1.0	0.972,1.0,1.0	0.005
385	ENSG00000142207	URB1	chr21	-	32352709	32352906	32350703	32350922	32353932	32354103	385	944746841	0,0,0	281428312	0,2,0	346	149	1	1	1.0,1.0,1.0	1.0,0.989,1.0	0.004
386	ENSG00000142207	URB1	chr21	-	32352709	32352906	32350703	32350922	32354858	32354997	386	357323390	20,2,12	118198160	14,23,13	346	149	9.43638e-07	2.80727e-05	0.885,0.986,0.933	0.784,0.788,0.841	0.13
387	ENSG00000142207	URB1	chr21	-	32353932	32354103	32350703	32350922	32354858	32354997	387	604419554	20,2,12	193230110	14,23,13	320	149	1.02163e-09	5.76125e-08	0.934,0.99,0.956	0.865,0.823,0.798	0.131
388	ENSG00000142207	URB1	chr21	-	32353932	32354103	32352709	32352906	32354858	32354997	388	11968421005	5,0,0	356458262	0,0,0	320	149	1	1	0.991,1.0,1.0	1.0,1.0,1.0	-0.003
389	ENSG00000142207	URB1	chr21	-	32355448	32355565	32354858	32354997	32357536	32357656	389	972705808	3,0,0	290335180	0,0,0	266	149	1	1	0.995,1.0,1.0	1.0,1.0,1.0	-0.002
390	ENSG00000142207	URB1	chr21	-	32363155	32363329	32361891	32362021	32366617	32366755	390	1214806840	2,0,0	385465241	0,0,0	323	149	1	1	0.996,1.0,1.0	1.0,1.0,1.0	-0.001
391	ENSG00000142207	URB1	chr21	-	32366617	32366755	32363155	32363329	32368402	32368598	391	919635624	0,2,2	239316143	0,15,0	287	149	0.00117456	0.0130311	1.0,0.994,0.994	1.0,0.916,1.0	0.024
392	ENSG00000142207	URB1	chr21	-	32373646	32373772	32372506	32372631	32375397	32375483	392	528383445	0,2,0	153,252,68	0,0,0	275	149	1	1	1.0,0.99,1.0	1.0,1.0,1.0	-0.003
393	ENSG00000142207	URB1	chr21	-	32375397	32375483	32372506	32372631	32378444	32378541	393	130,54,101	0,1,0	34,41,12	0,0,0	235	149	1	1	1.0,0.972,1.0	1.0,1.0,1.0	-0.009
394	ENSG00000142207	URB1	chr21	-	32375397	32375483	32373646	32373772	32383421	32383554	394	92,85,105	2,0,1	28,62,18	0,0,0	235	149	1	1	0.967,1.0,0.985	1.0,1.0,1.0	-0.016
395	ENSG00000142207	URB1	chr21	-	32378444	32378541	32375397	32375483	32383421	32383554	395	480238386	1,1,2	139,170,78	2,0,0	246	149	1	1	0.997,0.993,0.992	0.977,1.0,1.0	0.002
397	ENSG00000156304	SCAF4	chr21	-	31700994	31701171	31696568	31696750	31701775	31701823	397	516411412	0,2,0	333512260	4,3,0	326	149	0.915914	1	1.0,0.989,1.0	0.974,0.987,1.0	0.009
399	ENSG00000156304	SCAF4	chr21	-	31706273	31706357	31703764	31703926	31731662	31731961	399	8,8,6	0,0,0	10,29,18	0,2,0	233	149	1	1	1.0,1.0,1.0	1.0,0.903,1.0	0.032
400	ENSG00000142168	SOD1	chr21	+	31661548	31661734	31659692	31659841	31663789	31663886	400	0,1,2	429444874495	5,4,4	253140692865	335	149	1	1	0.0,0.0,0.0	0.001,0.0,0.001	-0.001
401	ENSG00000142168	SOD1	chr21	+	31663789	31663886	31659621	31659841	31666448	31666518	401	135411139411930	87,57,69	701697396106	25,67,58	246	149	0.370176	1	0.99,0.992,0.991	0.994,0.989,0.985	0.002
402	ENSG00000142168	SOD1	chr21	+	31663789	31663886	31659621	31659841	31667257	31667341	402	358838693855	0,27,7	228436812659	0,0,3	246	149	1	1	1.0,0.989,0.997	1.0,1.0,0.998	-0.004
403	ENSG00000142168	SOD1	chr21	+	31663789	31663886	31659708	31660708	31666448	31666518	403	931269447463	1,0,0	454957403279	0,0,0	246	149	1	1	1.0,1.0,1.0	1.0,1.0,1.0	0
404	ENSG00000142168	SOD1	chr21	+	31666448	31666518	31659621	31659841	31667257	31667341	404	359229503093	0,27,7	170823351376	0,0,3	219	149	0.878866	1	1.0,0.987,0.997	1.0,1.0,0.997	-0.004
405	ENSG00000142168	SOD1	chr21	+	31666448	31666518	31663789	31663886	31667257	31667341	405	136161060811321	12,2,0	649884564824	1,11,2	219	149	1	1	0.999,1.0,1.0	1.0,0.998,0.999	0.001
406	ENSG00000156299	TIAM1	chr21	-	31152635	31152761	31146894	31147003	31153065	31153134	406	274197186	0,0,0	122,142,34	0,2,0	275	149	1	1	1.0,1.0,1.0	1.0,0.975,1.0	0.008
408	ENSG00000156299	TIAM1	chr21	-	31213397	31213472	31210044	31210215	31217552	31217699	408	240159174	2,0,3	90,117,60	0,0,2	224	149	1	1	0.988,1.0,0.975	1.0,1.0,0.952	0.004
409	ENSG00000156299	TIAM1	chr21	-	31245487	31245660	31225725	31225950	31251741	31252189	409	299252302	0,0,0	146231135	0,2,0	322	149	1	1	1.0,1.0,1.0	1.0,0.982,1.0	0.006
410	ENSG00000156299	TIAM1	chr21	-	31266009	31266983	31251741	31252189	31276731	31276908	410	978743875	0,0,0	436605382	0,0,2	1123	149	1	1	1.0,1.0,1.0	1.0,1.0,0.962	0.013
413	ENSG00000156299	TIAM1	chr21	-	31276731	31276908	31266009	31266983	31339242	31339422	413	183133230	18,13,12	69,97,55	27,18,5	326	149	0.00274072	0.0264377	0.823,0.824,0.898	0.539,0.711,0.834	0.154
414	ENSG00000156299	TIAM1	chr21	-	31339242	31339422	31266009	31266983	31463982	31464035	414	72,59,71	0,0,2	48,52,11	0,0,0	329	149	1	1	1.0,1.0,0.941	1.0,1.0,1.0	-0.02
415	ENSG00000248476	BACH1-IT1	chr21	+	29352578	29352663	29351633	29351813	29361030	29361243	415	5,0,9	0,0,0	0,0,0	0,0,1	234	149	1	1	1.0,NA,1.0	NA,NA,0.0	1
416	ENSG00000248476	BACH1-IT1	chr21	+	29361030	29361243	29351633	29351813	29361551	29361894	416	4,0,2	0,0,2	0,1,3	0,0,4	362	149	1	1	1.0,NA,0.292	NA,1.0,0.236	0.028
422	ENSG00000156261	CCT8	chr21	-	29069422	29069502	29067555	29067705	29073530	29073565	422	247217482034	0,0,4	501642259	0,4,0	229	149	1	1	1.0,1.0,0.997	1.0,0.991,1.0	0.002
423	ENSG00000156261	CCT8	chr21	-	29070246	29070337	29067555	29067705	29073530	29073565	423	371431353370	0,0,4	212328981892	0,4,0	240	149	1	1	1.0,1.0,0.998	1.0,0.998,1.0	0
424	ENSG00000156261	CCT8	chr21	-	29070246	29070337	29069422	29069502	29073530	29073565	424	844863086988	0,0,2	403552493141	0,2,0	240	149	1	1	1.0,1.0,1.0	1.0,0.999,1.0	0
425	ENSG00000156261	CCT8	chr21	-	29071951	29071988	29070246	29070337	29073259	29073351	425	2,0,0	16,10,8	23,12,15	11,11,14	186	149	1.86604e-11	1.44561e-09	0.091,0.0,0.0	0.626,0.466,0.462	-0.488
426	ENSG00000156261	CCT8	chr21	-	29071951	29071988	29070246	29070337	29073530	29073797	426	2,0,0	515640754483	23,12,23	276036262313	186	149	1	1	0.0,0.0,0.0	0.007,0.003,0.008	-0.006
436	ENSG00000154727	GABPA	chr21	+	25741572	25741675	25734569	25735070	25745209	25745354	436	272207217	2,0,0	223291170	2,0,0	252	149	1	1	0.988,1.0,1.0	0.985,1.0,1.0	0.001
437	ENSG00000154727	GABPA	chr21	+	25741572	25741675	25735383	25735578	25745209	25745354	437	213206190	0,0,0	187261212	2,0,0	252	149	1	1	1.0,1.0,1.0	0.982,1.0,1.0	0.006
438	ENSG00000154727	GABPA	chr21	+	25745209	25745354	25741572	25741675	25749035	25749120	438	428280343	7,0,0	276337183	0,1,0	294	149	0.88474	1	0.969,1.0,1.0	1.0,0.994,1.0	-0.008
439	ENSG00000154727	GABPA	chr21	+	25749035	25749120	25745209	25745354	25751988	25752234	439	406199251	1,0,0	155,212,64	0,0,0	234	149	1	1	0.996,1.0,1.0	1.0,1.0,1.0	-0.001
473	ENSG00000154642	C21orf91	chr21	-	17795207	17795270	17788973	17793581	17796581	17797118	473	268196217	7,0,2	183279139	6,0,4	212	149	0.622853	1	0.964,1.0,0.987	0.955,1.0,0.961	0.012
474	ENSG00000154642	C21orf91	chr21	-	17811355	17811471	17796722	17797118	17818191	17818325	474	6,0,1	88,90,128	1,5,0	75,95,45	265	149	0.763009	1	0.037,0.0,0.004	0.007,0.029,0.0	0.002
476	ENSG00000154640	BTG3	chr21	-	17604144	17604276	17598616	17598824	17604859	17604997	476	542378405	149212581300	225369210	11761585947	281	149	1.83381e-05	0.000371216	0.162,0.137,0.142	0.092,0.11,0.105	0.045
477	ENSG00000154640	BTG3	chr21	-	17604859	17604997	17598616	17598824	17608971	17609152	477	299525682626	43,41,34	203226181522	60,70,43	287	149	4.10323e-06	0.000102217	0.973,0.97,0.976	0.946,0.951,0.948	0.025
478	ENSG00000154640	BTG3	chr21	-	17604859	17604997	17598616	17598824	17612698	17612844	478	162313401480	0,0,2	127817221038	0,0,2	287	149	1	1	1.0,1.0,0.997	1.0,1.0,0.996	0
479	ENSG00000154640	BTG3	chr21	-	17608971	17609152	17598616	17598824	17612698	17612844	479	775588638	0,0,2	437747439	0,0,2	330	149	1	1	1.0,1.0,0.993	1.0,1.0,0.99	0.001
480	ENSG00000154640	BTG3	chr21	-	17608971	17609152	17604859	17604997	17612698	17612844	480	211417821765	0,0,0	11341577883	2,0,0	330	149	1	1	1.0,1.0,1.0	0.996,1.0,1.0	0.001
481	ENSG00000154640	BTG3	chr21	-	17611656	17611774	17609006	17609152	17612698	17612945	481	31,39,15	427339360	23,36,40	286524372	267	149	0.526939	1	0.039,0.06,0.023	0.043,0.037,0.057	-0.005
519	ENSG00000155313	USP25	chr21	+	15777903	15778027	15765996	15766141	15791501	15791664	519	377255257	4,1,4	149,165,94	7,2,0	273	149	0.200405	0.826543	0.981,0.993,0.972	0.921,0.978,1.0	0.016
520	ENSG00000155313	USP25	chr21	+	15799756	15799843	15791501	15791664	15805120	15805258	520	79,63,92	0,2,0	40,44,5	2,4,0	236	149	0.0182379	0.125967	1.0,0.952,1.0	0.927,0.874,1.0	0.05
521	ENSG00000155313	USP25	chr21	+	15808808	15808885	15805120	15805258	15811136	15811210	521	189122137	1,0,0	41,74,38	1,2,2	226	149	0.591473	1	0.992,1.0,1.0	0.964,0.961,0.926	0.047
523	ENSG00000155313	USP25	chr21	+	15824038	15824166	15818697	15818846	15824965	15825061	523	103,101,86	3,0,0	47,37,20	1,0,0	277	149	1	1	0.949,1.0,1.0	0.962,1.0,1.0	-0.004
524	ENSG00000155313	USP25	chr21	+	15826203	15826365	15824965	15825061	15826976	15827203	524	472346309	0,1,1	156202122	0,0,0	311	149	1	1	1.0,0.994,0.993	1.0,1.0,1.0	-0.004
525	ENSG00000155313	USP25	chr21	+	15833347	15833548	15831400	15831629	15842397	15842540	525	458330371	2,2,0	222249130	0,0,0	350	149	1	1	0.99,0.986,1.0	1.0,1.0,1.0	-0.008
526	ENSG00000155313	USP25	chr21	+	15842397	15842540	15833347	15833548	15864267	15864446	526	358260279	0,0,0	198189125	1,12,0	292	149	0.000923244	0.0106766	1.0,1.0,1.0	0.99,0.889,1.0	0.04
528	ENSG00000155313	USP25	chr21	+	15847662	15847776	15842397	15842540	15864267	15864446	528	0,0,0	156,96,104	0,2,0	62,83,54	263	149	1	1	0.0,0.0,0.0	0.0,0.013,0.0	-0.004
529	ENSG00000155313	USP25	chr21	+	15849776	15849872	15842397	15842540	15864267	15864446	529	46,25,36	156,96,104	3,16,6	62,83,54	245	149	9.46985e-05	0.0015258	0.152,0.137,0.174	0.029,0.105,0.063	0.089
530	ENSG00000155313	USP25	chr21	+	15849776	15849872	15847662	15847776	15864267	15864446	530	34,14,27	0,0,0	3,11,5	0,2,0	245	149	1	1	1.0,1.0,1.0	1.0,0.77,1.0	0.077
542	ENSG00000281903	LINC02246	chr21	-	14853273	14853431	14825522	14825624	14857541	14857708	542	20,27,21	4,4,0	25,28,7	8,9,1	307	149	0.0379638	0.227297	0.708,0.766,1.0	0.603,0.602,0.773	0.165
543	ENSG00000281903	LINC02246	chr21	-	14853273	14853431	14837181	14837823	14857541	14857708	543	26,27,11	1,0,4	20,24,6	8,0,0	307	149	0.671736	1	0.927,1.0,0.572	0.548,1.0,1.0	-0.016
546	ENSG00000155304	HSPA13	chr21	-	14375651	14375819	14371114	14374284	14378198	14378412	546	704538609	0,0,0	212307174	0,1,0	317	149	1	1	1.0,1.0,1.0	1.0,0.993,1.0	0.002
547	ENSG00000155304	HSPA13	chr21	-	14378198	14378412	14375651	14375819	14381202	14381543	547	635442540	0,2,0	177234107	0,0,0	363	149	1	1	1.0,0.989,1.0	1.0,1.0,1.0	-0.004
560	ENSG00000160284	SPATC1L	chr21	-	46182623	46183774	46168307	46168658	46184355	46184459	560	4,2,2	36,27,9	0,0,0	10,7,8	1300	149	1	1	0.013,0.008,0.025	0.0,0.0,0.0	0.015
562	ENSG00000277067	CU634019.2	chr21	+	7061346	7061405	7048890	7049060	7081048	7081213	562	3,2,0	1,0,10	0,1,4	0,0,2	208	149	1	1	0.682,1.0,0.0	NA,1.0,0.589	-0.234
563	ENSG00000277067	CU634019.2	chr21	+	7080035	7080207	7048916	7049060	7085244	7085500	563	0,2,0	0,0,0	0,1,0	2,2,0	321	149	1	1	NA,1.0,NA	0.0,0.188,NA	0.906
564	ENSG00000277067	CU634019.2	chr21	+	7080035	7080289	7048938	7049060	7081048	7081213	564	0,2,0	1,0,10	0,2,0	0,0,2	403	149	1	1	0.0,1.0,0.0	NA,1.0,0.0	-0.167
565	ENSG00000277067	CU634019.2	chr21	+	7081048	7081213	7048919	7049060	7085244	7085797	565	6,1,15	0,0,0	2,0,3	2,2,0	314	149	0.000319669	0.00432297	1.0,1.0,1.0	0.322,0.0,1.0	0.559
566	ENSG00000280018	CU634019.6	chr21	-	6992109	6992322	6986449	6986648	6993498	6993596	566	9,8,11	0,0,4	1,13,16	2,1,0	362	149	0.813016	1	1.0,1.0,0.531	0.171,0.843,1.0	0.172
567	ENSG00000280018	CU634019.6	chr21	-	6993498	6993596	6986449	6986648	6997591	6997699	567	2,0,2	2,0,0	1,2,0	0,0,0	247	149	1	1	0.376,NA,1.0	1.0,1.0,NA	-0.312
568	ENSG00000280018	CU634019.6	chr21	-	6995221	6995313	6993156	6993596	6997591	6997699	568	0,2,51	2,0,0	6,11,3	0,2,0	241	149	0.288278	1	0.0,1.0,1.0	1.0,0.773,1.0	-0.258
570	ENSG00000275895	U2AF1L5	chr21	-	6487106	6487205	6486321	6486455	6487362	6487412	570	2113159218	0,0,4	85,88,195	0,0,0	248	149	1	1	1.0,1.0,0.97	1.0,1.0,1.0	-0.01
571	ENSG00000275895	U2AF1L5	chr21	-	6492130	6492197	6487362	6487412	6493043	6493110	571	802,133,85	211,44,34	48,71,31	19,31,197	216	149	0.00923209	0.0721722	0.724,0.676,0.633	0.635,0.612,0.098	0.229
572	ENSG00000275895	U2AF1L5	chr21	-	6492130	6492197	6487362	6487412	6495992	6496080	572	2277206140	0,0,0	69,98,53	0,0,1	216	149	1	1	1.0,1.0,1.0	1.0,1.0,0.973	0.009
574	ENSG00000275895	U2AF1L5	chr21	-	6493043	6493110	6487362	6487412	6495992	6496080	574	342,43,34	0,0,0	19,31,209	0,0,1	216	149	1	1	1.0,1.0,1.0	1.0,1.0,0.993	0.002
575	ENSG00000275895	U2AF1L5	chr21	-	6493043	6493110	6492130	6492197	6495992	6496080	575	158,4,5	1500,75,65	0,2,13	22,32,22	216	149	0.430216	1	0.068,0.035,0.05	0.0,0.041,0.29	-0.059
576	ENSG00000274276	CBSL	chr21	-	6447735	6447777	6445432	6445661	6448480	6448565	576	0,0,2	0,12,7	0,0,0	0,0,8	191	149	1	1	NA,0.0,0.182	NA,NA,0.0	0.091
578	ENSG00000278903	CU633906.4	chr21	+	6320871	6320974	6318439	6318604	6322599	6322697	578	4,9,3	0,0,4	0,11,10	1,0,0	252	149	0.273682	1	1.0,1.0,0.307	0.0,1.0,1.0	0.102
581	ENSG00000275993	SIK1B	chr21	+	6119719	6120001	6119023	6119240	6120486	6120718	581	6,16,20	0,0,0	4,18,15	2,0,0	431	149	0.65398	1	1.0,1.0,1.0	0.409,1.0,1.0	0.197
585	ENSG00000274333	CU633967.1	chr21	+	5584809	5585063	5553716	5553838	5585822	5585987	585	0,6,0	0,0,2	0,0,0	2,0,0	403	149	1	1	NA,1.0,0.0	0.0,NA,NA	0.5
586	ENSG00000274333	CU633967.1	chr21	+	5585822	5585987	5553636	5553838	5590018	5590200	586	0,0,4	0,0,0	6,2,2	0,2,0	314	149	1	1	NA,NA,1.0	1.0,0.322,1.0	0.226
587	ENSG00000274333	CU633967.1	chr21	+	5586444	5586499	5585822	5585987	5590018	5590178	587	4,0,0	0,0,2	0,0,0	4,2,2	204	149	1	1	1.0,NA,0.0	0.0,0.0,0.0	0.5
588	ENSG00000275464	FP565260.1	chr21	-	5133901	5134120	5133654	5133805	5135088	5135154	588	14,42,49	0,0,0	20,20,20	0,1,0	368	149	1	1	1.0,1.0,1.0	1.0,0.89,1.0	0.037
589	ENSG00000275464	FP565260.1	chr21	-	5134360	5134479	5133901	5134120	5135088	5135154	589	17,17,7	12,24,43	8,8,20	19,19,14	268	149	0.706257	1	0.441,0.283,0.083	0.19,0.19,0.443	-0.005
590	ENSG00000275464	FP565260.1	chr21	-	5139697	5139878	5137326	5137474	5140952	5141103	590	243285236	0,0,0	150213134	0,1,0	330	149	1	1	1.0,1.0,1.0	1.0,0.99,1.0	0.003
592	ENSG00000280071	GATD3B	chr21	-	5121710	5121803	5118690	5118847	5124755	5124868	592	14,8,10	0,0,0	7,20,8	2,0,0	242	149	1	1	1.0,1.0,1.0	0.683,1.0,1.0	0.106
594	ENSG00000184319	RPL23AP82	chr22	+	50783119	50783294	50756947	50757326	50785172	50785293	594	44,39,30	0,0,0	31,35,33	3,0,0	324	149	0.760809	1	1.0,1.0,1.0	0.826,1.0,1.0	0.058
595	ENSG00000184319	RPL23AP82	chr22	+	50785172	50785293	50756947	50757326	50798654	50799305	595	713566565	6,0,2	194265156	0,2,3	270	149	1	1	0.985,1.0,0.994	1.0,0.987,0.966	0.009
596	ENSG00000184319	RPL23AP82	chr22	+	50785172	50785293	50783756	50783864	50798654	50799305	596	1007826778	2,0,0	311396212	0,0,0	270	149	1	1	0.996,1.0,1.0	1.0,1.0,1.0	-0.001
597	ENSG00000184319	RPL23AP82	chr22	+	50785172	50785293	50783796	50784021	50798654	50799305	597	875732701	2,0,0	237300199	0,0,0	270	149	1	1	0.996,1.0,1.0	1.0,1.0,1.0	-0.001
598	ENSG00000184319	RPL23AP82	chr22	+	50788749	50788798	50785172	50785293	50788891	50789353	598	35,16,15	32,11,15	8,11,11	6,5,1	198	149	0.0606073	0.329702	0.451,0.523,0.429	0.501,0.623,0.892	-0.204
599	ENSG00000184319	RPL23AP82	chr22	+	50788749	50788798	50785172	50785293	50788894	50788954	599	41,30,11	18,14,21	11,11,14	2,4,0	198	149	0.00255596	0.0249483	0.632,0.617,0.283	0.805,0.674,1.0	-0.316
600	ENSG00000100312	ACR	chr22	+	50744060	50744206	50739693	50739977	50744652	50745339	600	6,10,5	0,0,0	12,6,10	0,0,2	295	149	1	1	1.0,1.0,1.0	1.0,1.0,0.716	0.095
601	ENSG00000251322	SHANK3	chr22	+	50679018	50679186	50678768	50678920	50679311	50679428	601	99,99,84	2,0,0	63159107	0,0,4	317	149	0.551161	1	0.959,1.0,1.0	1.0,1.0,0.926	0.011
602	ENSG00000251322	SHANK3	chr22	+	50683339	50683417	50679311	50679428	50684584	50684651	602	161,127,93	0,0,0	92,133,69	0,2,1	227	149	1	1	1.0,1.0,1.0	1.0,0.978,0.978	0.015
603	ENSG00000251322	SHANK3	chr22	+	50694774	50695048	50684584	50684651	50703859	50703935	603	194210135	2,1,0	136220142	0,0,0	423	149	1	1	0.972,0.987,1.0	1.0,1.0,1.0	-0.014
604	ENSG00000251322	SHANK3	chr22	+	50697563	50697715	50694774	50695048	50698689	50698803	604	11,27,23	2,3,0	37,70,55	0,4,0	301	149	0.173643	0.742105	0.731,0.817,1.0	1.0,0.897,1.0	-0.116
605	ENSG00000251322	SHANK3	chr22	+	50698143	50698342	50697563	50697715	50698689	50698803	605	2,4,0	11,21,23	6,2,8	33,66,49	348	149	0.545694	1	0.072,0.075,0.0	0.072,0.013,0.065	-0.001
606	ENSG00000251322	SHANK3	chr22	+	50698689	50698803	50694774	50695048	50703859	50703918	606	146129143	6,2,1	117205151	4,2,10	263	149	0.189492	0.792778	0.932,0.973,0.988	0.943,0.983,0.895	0.024
607	ENSG00000251322	SHANK3	chr22	+	50711614	50711638	50705375	50706152	50714916	50715047	607	0,2,6	64,79,76	0,0,0	102152119	173	149	0.215102	0.871415	0.0,0.021,0.064	0.0,0.0,0.0	0.028
608	ENSG00000251322	SHANK3	chr22	+	50720183	50722437	50715668	50715753	50730720	50731312	608	809879897	0,2,2	82113781133	0,0,0	2403	149	0.479405	1	1.0,0.965,0.965	1.0,1.0,1.0	-0.023
610	ENSG00000100299	ARSA	chr22	-	50626153	50626278	50625935	50626063	50626590	50626760	610	83,60,70	0,2,0	58,35,35	2,2,0	274	149	0.333428	1	1.0,0.942,1.0	0.94,0.905,1.0	0.032
611	ENSG00000100299	ARSA	chr22	-	50626833	50627052	50626590	50626760	50627165	50627406	611	38,36,39	7,4,2	16,35,25	2,4,4	368	149	0.746125	1	0.687,0.785,0.888	0.764,0.78,0.717	0.033
612	ENSG00000100299	ARSA	chr22	-	50627165	50627406	50626590	50626760	50627945	50628173	612	22,15,4	0,0,0	12,21,16	0,2,0	390	149	1	1	1.0,1.0,1.0	1.0,0.8,1.0	0.067
613	ENSG00000100299	ARSA	chr22	-	50627555	50627792	50627165	50627406	50627945	50628170	613	40,48,27	2,2,0	26,30,28	0,2,0	386	149	0.543181	1	0.885,0.903,1.0	1.0,0.853,1.0	-0.022
614	ENSG00000100299	ARSA	chr22	-	50627555	50627792	50627165	50627406	50627990	50628159	614	40,46,23	0,0,2	26,28,20	2,0,0	386	149	1	1	1.0,1.0,0.816	0.834,1.0,1.0	-0.006
615	ENSG00000254413	CHKB-CPT1B	chr22	-	50570292	50570406	50569575	50569668	50570890	50571043	615	424326371	2,2,0	114154126	0,0,0	263	149	1	1	0.992,0.989,1.0	1.0,1.0,1.0	-0.006
616	ENSG00000254413	CHKB-CPT1B	chr22	-	50572202	50572308	50572005	50572122	50572874	50573060	616	329267287	0,0,0	105,165,74	0,5,0	255	149	0.498612	1	1.0,1.0,1.0	1.0,0.951,1.0	0.016
617	ENSG00000254413	CHKB-CPT1B	chr22	-	50576535	50576637	50576197	50576335	50577323	50577463	617	163111131	17,7,10	33,34,38	3,7,1	251	149	0.912081	1	0.851,0.904,0.886	0.867,0.742,0.958	0.025
618	ENSG00000254413	CHKB-CPT1B	chr22	-	50576856	50577034	50576535	50576637	50577323	50577463	618	216173178	8,6,6	67,91,62	3,2,2	327	149	0.470576	1	0.925,0.929,0.931	0.911,0.954,0.934	-0.005
619	ENSG00000254413	CHKB-CPT1B	chr22	-	50578548	50578659	50577774	50577934	50579035	50579255	619	158111156	17,6,8	59,74,41	0,0,5	260	149	0.00588738	0.0497977	0.842,0.914,0.918	1.0,1.0,0.825	-0.05
620	ENSG00000254413	CHKB-CPT1B	chr22	-	50579726	50579830	50579425	50579507	50580189	50580416	620	344276289	0,2,0	150,214,99	2,1,2	253	149	0.608165	1	1.0,0.988,1.0	0.978,0.992,0.967	0.017
621	ENSG00000254413	CHKB-CPT1B	chr22	-	50579973	50580082	50579726	50579830	50580189	50580416	621	569450493	0,2,7	194220113	2,0,0	258	149	1	1	1.0,0.992,0.976	0.982,1.0,1.0	-0.005
622	ENSG00000254413	CHKB-CPT1B	chr22	-	50581419	50581553	50580564	50580660	50581748	50582965	622	676531585	2,0,6	198246166	5,12,5	283	149	2.78738e-07	9.43578e-06	0.994,1.0,0.981	0.954,0.915,0.946	0.053
623	ENSG00000025770	NCAPH2	chr22	+	50515719	50515774	50508258	50508445	50516446	50516548	623	10,14,4	485433420	2,5,5	252323258	204	149	0.245409	0.959876	0.015,0.023,0.007	0.006,0.011,0.014	0.005
624	ENSG00000025770	NCAPH2	chr22	+	50516446	50516548	50508223	50508445	50517426	50517482	624	1103976991	13,0,2	510775523	6,6,18	251	149	0.000389538	0.00512483	0.981,1.0,0.997	0.981,0.987,0.945	0.022
625	ENSG00000025770	NCAPH2	chr22	+	50518132	50518278	50517972	50518052	50518648	50518732	625	185416651792	0,0,1	10871504972	0,2,0	295	149	1	1	1.0,1.0,0.999	1.0,0.997,1.0	0.001
626	ENSG00000025770	NCAPH2	chr22	+	50521740	50521848	50521542	50521609	50521985	50522039	626	108411731159	0,0,0	677959663	6,2,4	257	149	1	1	1.0,1.0,1.0	0.985,0.996,0.99	0.01
627	ENSG00000025770	NCAPH2	chr22	+	50522497	50522569	50522342	50522415	50522670	50522720	627	568482608	0,0,0	326510282	0,2,0	221	149	1	1	1.0,1.0,1.0	1.0,0.994,1.0	0.002
628	ENSG00000025770	NCAPH2	chr22	+	50522500	50522569	50522342	50522415	50522670	50522720	628	132310891242	0,0,0	6811116671	0,2,0	218	149	1	1	1.0,1.0,1.0	1.0,0.997,1.0	0.001
629	ENSG00000100241	SBF1	chr22	-	50454511	50454706	50448542	50448650	50454813	50454944	629	186217228	0,0,0	153340305	2,2,0	344	149	1	1	1.0,1.0,1.0	0.971,0.987,1.0	0.014
630	ENSG00000100241	SBF1	chr22	-	50454511	50454742	50448542	50448650	50454813	50454944	630	797792823	0,0,0	5661030670	2,2,0	380	149	1	1	1.0,1.0,1.0	0.991,0.995,1.0	0.005
631	ENSG00000100241	SBF1	chr22	-	50455223	50455409	50455015	50455142	50455480	50455582	631	115611621161	0,2,0	718994715	0,0,0	335	149	1	1	1.0,0.996,1.0	1.0,1.0,1.0	-0.001
632	ENSG00000100241	SBF1	chr22	-	50455480	50455582	50455223	50455409	50456215	50456395	632	700643730	0,0,0	445652436	0,0,2	251	149	1	1	1.0,1.0,1.0	1.0,1.0,0.992	0.003
633	ENSG00000100241	SBF1	chr22	-	50457033	50457111	50456491	50456673	50459254	50459392	633	50,70,87	95118124	53,58,83	85137183	227	149	0.115176	0.542824	0.257,0.28,0.315	0.29,0.217,0.229	0.039
634	ENSG00000100241	SBF1	chr22	-	50457033	50457111	50456491	50456673	50459469	50459666	634	16,16,16	0,0,0	5,5,26	0,2,0	227	149	1	1	1.0,1.0,1.0	1.0,0.621,1.0	0.126
635	ENSG00000100241	SBF1	chr22	-	50459254	50459392	50456491	50456673	50459469	50459666	635	271269291	0,0,0	195367363	0,2,0	287	149	1	1	1.0,1.0,1.0	1.0,0.99,1.0	0.003
636	ENSG00000100241	SBF1	chr22	-	50459254	50459392	50457033	50457111	50459469	50459666	636	210211243	0,2,0	158286237	0,0,0	287	149	1	1	1.0,0.982,1.0	1.0,1.0,1.0	-0.006
637	ENSG00000100241	SBF1	chr22	-	50461158	50461286	50460533	50460712	50461522	50461718	637	406457492	4,0,0	348518433	0,2,0	277	149	1	1	0.982,1.0,1.0	1.0,0.993,1.0	-0.004
638	ENSG00000100241	SBF1	chr22	-	50464328	50464441	50463282	50463432	50464533	50464738	638	424399338	0,0,0	253486400	0,4,0	262	149	1	1	1.0,1.0,1.0	1.0,0.986,1.0	0.005
639	ENSG00000100241	SBF1	chr22	-	50465000	50465129	50464818	50464917	50465214	50465328	639	491506496	0,2,0	317624408	0,1,0	278	149	1	1	1.0,0.993,1.0	1.0,0.997,1.0	-0.001
640	ENSG00000100241	SBF1	chr22	-	50466149	50466258	50465960	50466074	50466349	50466482	640	739695737	0,0,0	451571420	0,1,0	258	149	1	1	1.0,1.0,1.0	1.0,0.997,1.0	0.001
641	ENSG00000100241	SBF1	chr22	-	50466604	50466710	50466349	50466482	50467337	50467448	641	389452442	0,0,2	275475417	0,0,0	255	149	1	1	1.0,1.0,0.992	1.0,1.0,1.0	-0.003
642	ENSG00000100239	PPP6R2	chr22	+	50372019	50372150	50343303	50343550	50393892	50394135	642	214203190	0,0,0	121146103	0,0,2	280	149	1	1	1.0,1.0,1.0	1.0,1.0,0.965	0.012
643	ENSG00000100239	PPP6R2	chr22	+	50388985	50389111	50372071	50372150	50391866	50392015	643	4,3,5	3,4,0	4,3,0	2,2,0	275	149	1	1	0.419,0.289,1.0	0.52,0.448,NA	0.085
644	ENSG00000100239	PPP6R2	chr22	+	50388985	50389111	50372071	50372150	50393892	50394135	644	24,16,24	184166170	21,10,2	92,125,71	275	149	0.612903	1	0.066,0.05,0.071	0.11,0.042,0.015	0.007
645	ENSG00000100239	PPP6R2	chr22	+	50391866	50392015	50372071	50372150	50393892	50394135	645	5,6,4	184166170	2,2,0	92,125,71	298	149	0.80221	1	0.013,0.018,0.012	0.011,0.008,0.0	0.008
646	ENSG00000100239	PPP6R2	chr22	+	50391866	50392015	50388985	50389111	50393892	50394135	646	4,2,4	22,13,19	0,0,0	17,7,2	298	149	0.000931085	0.0107553	0.083,0.071,0.095	0.0,0.0,0.0	0.083
647	ENSG00000100239	PPP6R2	chr22	+	50393892	50394135	50372019	50372150	50406688	50406875	647	927787828	0,0,4	598729423	0,6,0	392	149	1	1	1.0,1.0,0.987	1.0,0.979,1.0	0.003
648	ENSG00000100239	PPP6R2	chr22	+	50406688	50406875	50393892	50394135	50414551	50414689	648	824746785	2,0,0	461625409	0,3,0	336	149	1	1	0.995,1.0,1.0	1.0,0.989,1.0	0.002
649	ENSG00000100239	PPP6R2	chr22	+	50418866	50418979	50416091	50416157	50419345	50419462	649	297285268	4,0,2	203219120	4,2,0	262	149	0.533512	1	0.977,1.0,0.987	0.967,0.984,1.0	0.004
650	ENSG00000100239	PPP6R2	chr22	+	50418866	50418979	50416091	50416157	50419348	50419462	650	629535578	41,14,11	358448279	25,14,18	262	149	0.103129	0.498907	0.897,0.956,0.968	0.891,0.948,0.898	0.028
651	ENSG00000100239	PPP6R2	chr22	+	50419348	50419462	50393892	50394135	50422253	50422380	651	385292327	0,0,0	226333166	0,1,0	263	149	1	1	1.0,1.0,1.0	1.0,0.995,1.0	0.002
652	ENSG00000100239	PPP6R2	chr22	+	50422253	50422380	50419345	50419462	50423461	50423614	652	831640725	1,0,0	481710389	0,0,0	276	149	1	1	0.998,1.0,1.0	1.0,1.0,1.0	-0.001
653	ENSG00000100239	PPP6R2	chr22	+	50434965	50435081	50432264	50432329	50436366	50436452	653	178193198	0,0,0	156267220	0,2,0	265	149	1	1	1.0,1.0,1.0	1.0,0.987,1.0	0.004
654	ENSG00000100239	PPP6R2	chr22	+	50436987	50437068	50436366	50436452	50437505	50437603	654	377340357	72,62,72	139213147	58,124,87	230	149	4.3654e-13	4.49936e-11	0.772,0.78,0.763	0.608,0.527,0.523	0.219
655	ENSG00000100239	PPP6R2	chr22	+	50437842	50437900	50437505	50437603	50438173	50438298	655	688589619	0,0,0	352499310	0,0,2	207	149	1	1	1.0,1.0,1.0	1.0,1.0,0.991	0.003
656	ENSG00000100239	PPP6R2	chr22	+	50440800	50441026	50439960	50440049	50443865	50444117	656	102109120	0,0,0	80188211	0,2,0	375	149	1	1	1.0,1.0,1.0	1.0,0.974,1.0	0.009
657	ENSG00000100239	PPP6R2	chr22	+	50440821	50441026	50439960	50440049	50443865	50444117	657	226301259	0,0,0	227425395	0,2,0	354	149	1	1	1.0,1.0,1.0	1.0,0.989,1.0	0.004
658	ENSG00000205593	DENND6B	chr22	-	50314206	50314272	50313813	50313878	50314399	50314494	658	67,52,62	0,2,0	10,22,10	0,0,0	215	149	1	1	1.0,0.947,1.0	1.0,1.0,1.0	-0.018
659	ENSG00000205593	DENND6B	chr22	-	50314399	50314494	50313813	50314272	50314604	50314700	659	61,57,46	13,11,25	11,13,8	2,24,12	244	149	0.0357785	0.21667	0.741,0.76,0.529	0.771,0.249,0.289	0.24
660	ENSG00000205593	DENND6B	chr22	-	50316173	50316253	50316024	50316087	50316369	50316475	660	47,63,60	6,2,6	5,10,13	0,2,2	229	149	0.675266	1	0.836,0.953,0.867	1.0,0.765,0.809	0.027
661	ENSG00000205593	DENND6B	chr22	-	50316565	50316626	50316369	50316475	50317292	50317373	661	23,9,19	18,19,16	3,10,6	2,6,4	210	149	0.226296	0.904439	0.476,0.252,0.457	0.516,0.542,0.516	-0.13
662	ENSG00000205593	DENND6B	chr22	-	50316565	50316712	50316369	50316475	50317292	50317373	662	22,20,17	18,19,16	2,4,9	2,6,4	296	149	0.954257	1	0.381,0.346,0.348	0.335,0.251,0.531	-0.014
663	ENSG00000185386	MAPK11	chr22	-	50265581	50265660	50265320	50265494	50266225	50266305	663	255207216	0,5,2	71,83,73	2,6,5	228	149	0.000369273	0.00488894	1.0,0.964,0.986	0.959,0.9,0.905	0.062
664	ENSG00000185386	MAPK11	chr22	-	50267126	50267174	50266933	50267048	50267256	50267286	664	188165199	0,0,0	51,65,44	2,0,0	197	149	1	1	1.0,1.0,1.0	0.951,1.0,1.0	0.016
665	ENSG00000185386	MAPK11	chr22	-	50267568	50267627	50267370	50267482	50267819	50267949	665	65,59,63	23,32,46	26,50,25	8,24,18	208	149	0.763765	1	0.669,0.569,0.495	0.7,0.599,0.499	-0.022
666	ENSG00000188130	MAPK12	chr22	-	50246297	50246376	50245909	50246092	50246678	50246735	666	218229217	0,0,4	127243194	0,2,0	228	149	1	1	1.0,1.0,0.973	1.0,0.988,1.0	-0.005
667	ENSG00000100429	HDAC10	chr22	-	50247691	50247776	50246874	50246966	50247889	50247948	667	187196181	57,62,70	136174124	33,37,22	234	149	0.00399879	0.0361424	0.676,0.668,0.622	0.724,0.75,0.782	-0.097
668	ENSG00000100429	HDAC10	chr22	-	50248365	50248472	50247907	50248292	50248661	50248751	668	106171143	2,4,4	94182145	5,2,12	256	149	0.0779733	0.401962	0.969,0.961,0.954	0.916,0.981,0.876	0.037
669	ENSG00000188130	MAPK12	chr22	-	50248365	50248472	50248224	50248292	50249102	50249454	669	82115101	0,0,4	55,122,90	0,0,0	256	149	0.538936	1	1.0,1.0,0.936	1.0,1.0,1.0	-0.021
670	ENSG00000188130	MAPK12	chr22	-	50248365	50248472	50248224	50248292	50249634	50249703	670	80,115,97	0,0,0	53,121,84	0,2,0	256	149	1	1	1.0,1.0,1.0	1.0,0.972,1.0	0.009
671	ENSG00000188130	MAPK12	chr22	-	50248661	50248751	50248224	50248292	50249102	50249454	671	5,4,0	0,0,4	11,15,4	0,0,0	239	149	0.0363223	0.219233	1.0,1.0,0.0	1.0,1.0,1.0	-0.333
672	ENSG00000188130	MAPK12	chr22	-	50248661	50248751	50248224	50248292	50249634	50249703	672	4,2,0	0,0,0	5,6,4	0,2,0	239	149	1	1	1.0,1.0,NA	1.0,0.652,1.0	0.116
673	ENSG00000100429	HDAC10	chr22	-	50248661	50248751	50248224	50248472	50249102	50249168	673	31,56,43	6,0,4	42,64,46	2,3,6	239	149	0.786547	1	0.763,1.0,0.87	0.929,0.93,0.827	-0.018
674	ENSG00000188130	MAPK12	chr22	-	50248661	50248751	50248365	50248472	50249634	50249703	674	30,54,43	4,0,0	36,55,46	0,2,0	239	149	0.64278	1	0.824,1.0,1.0	1.0,0.945,1.0	-0.04
675	ENSG00000100429	HDAC10	chr22	-	50248830	50248890	50248661	50248751	50249102	50249168	675	100,94,91	3,2,0	37,86,91	6,11,1	209	149	0.000245214	0.00344986	0.96,0.971,1.0	0.815,0.848,0.985	0.094
676	ENSG00000188130	MAPK12	chr22	-	50248830	50248890	50248661	50248751	50249634	50249703	676	25,27,11	2,0,0	13,32,43	0,2,0	209	149	1	1	0.899,1.0,1.0	1.0,0.919,1.0	-0.007
677	ENSG00000188130	MAPK12	chr22	-	50249102	50249454	50248224	50248292	50249634	50249703	677	233207225	0,0,0	101165119	0,2,0	501	149	1	1	1.0,1.0,1.0	1.0,0.961,1.0	0.013
678	ENSG00000188130	MAPK12	chr22	-	50249102	50249454	50248365	50248472	50249634	50249703	678	235207229	4,0,0	101165120	0,2,0	501	149	0.729032	1	0.946,1.0,1.0	1.0,0.961,1.0	-0.005
679	ENSG00000188130	MAPK12	chr22	-	50249102	50249454	50248661	50248751	50249634	50249703	679	235209225	2,0,0	107168120	0,2,0	501	149	1	1	0.972,1.0,1.0	1.0,0.962,1.0	0.003
680	ENSG00000188130	MAPK12	chr22	-	50249102	50249454	50248830	50248890	50249634	50249703	680	276233263	5,2,0	117197155	2,2,0	501	149	0.560864	1	0.943,0.972,1.0	0.946,0.967,1.0	0.001
681	ENSG00000188130	MAPK12	chr22	-	50255809	50255881	50255614	50255694	50256084	50256199	681	898938831	1,7,4	246444254	0,0,0	221	149	1	1	0.998,0.989,0.993	1.0,1.0,1.0	-0.007
682	ENSG00000188130	MAPK12	chr22	-	50256787	50256964	50256598	50256646	50257081	50257193	682	311280328	19,11,18	111168109	6,7,8	326	149	0.842303	1	0.882,0.921,0.893	0.894,0.916,0.862	0.008
683	ENSG00000188130	MAPK12	chr22	-	50256787	50256964	50256598	50256646	50258242	50258301	683	50,63,91	21,7,13	27,39,35	8,15,4	326	149	0.548966	1	0.521,0.804,0.762	0.607,0.543,0.8	0.046
684	ENSG00000188130	MAPK12	chr22	-	50256934	50256964	50256598	50256646	50257081	50257193	684	656626663	19,11,18	165214145	6,7,8	179	149	0.191183	0.79798	0.966,0.979,0.968	0.958,0.962,0.938	0.018
685	ENSG00000188130	MAPK12	chr22	-	50256934	50256964	50256598	50256646	50258242	50258301	685	81,74,91	21,7,13	31,26,22	8,15,4	179	149	0.0600341	0.327333	0.763,0.898,0.854	0.763,0.591,0.821	0.113
686	ENSG00000188130	MAPK12	chr22	-	50257081	50257193	50256598	50256646	50258242	50258301	686	338275303	21,7,13	82,121,87	8,15,4	261	149	0.0174051	0.121315	0.902,0.957,0.93	0.854,0.822,0.925	0.063
687	ENSG00000188130	MAPK12	chr22	-	50257081	50257193	50256787	50256964	50258242	50258301	687	977873930	0,0,0	242371240	2,0,0	261	149	1	1	1.0,1.0,1.0	0.986,1.0,1.0	0.005
688	ENSG00000128159	TUBGCP6	chr22	-	50219287	50219456	50219067	50219209	50219643	50219791	688	142171146	0,0,0	64178151	0,0,3	318	149	1	1	1.0,1.0,1.0	1.0,1.0,0.959	0.014
689	ENSG00000128159	TUBGCP6	chr22	-	50220191	50221874	50219956	50220015	50222027	50222102	689	183517621874	4,0,6	116119101394	3,9,5	1832	149	0.0526173	0.294906	0.974,1.0,0.962	0.969,0.945,0.958	0.021
690	ENSG00000128159	TUBGCP6	chr22	-	50220250	50221874	50219956	50220015	50222027	50222102	690	186117921900	4,0,6	119319151392	3,9,5	1773	149	0.0506202	0.285989	0.975,1.0,0.964	0.971,0.947,0.959	0.021
691	ENSG00000128159	TUBGCP6	chr22	-	50221274	50221874	50219956	50220015	50222027	50222102	691	440449423	4,0,6	250501419	3,9,5	749	149	0.0791876	0.40689	0.956,1.0,0.933	0.943,0.917,0.943	0.029
692	ENSG00000128159	TUBGCP6	chr22	-	50226998	50227077	50226732	50226842	50227906	50228028	692	97,98,110	0,2,2	76,93,97	0,1,7	228	149	0.115975	0.54566	1.0,0.97,0.973	1.0,0.984,0.901	0.019
693	ENSG00000128159	TUBGCP6	chr22	-	50227906	50228028	50226732	50226842	50229403	50229577	693	166182124	0,0,0	112159112	0,1,0	271	149	1	1	1.0,1.0,1.0	1.0,0.989,1.0	0.004
694	ENSG00000128159	TUBGCP6	chr22	-	50229403	50229577	50226732	50226842	50240224	50240360	694	30,54,72	0,0,0	33,74,31	0,0,2	323	149	1	1	1.0,1.0,1.0	1.0,1.0,0.877	0.041
695	ENSG00000128159	TUBGCP6	chr22	-	50233315	50233526	50229403	50229577	50240203	50240367	695	228272255	0,0,0	174298243	5,0,0	360	149	0.761625	1	1.0,1.0,1.0	0.935,1.0,1.0	0.022
696	ENSG00000128159	TUBGCP6	chr22	-	50233315	50233526	50229403	50229577	50240224	50240360	696	127158157	0,0,2	123180173	0,0,0	360	149	1	1	1.0,1.0,0.97	1.0,1.0,1.0	-0.01
697	ENSG00000128159	TUBGCP6	chr22	-	50240203	50240367	50233315	50233526	50243718	50244971	697	344320339	2,0,0	245363210	0,4,6	313	149	0.188462	0.789959	0.988,1.0,1.0	1.0,0.977,0.943	0.023
698	ENSG00000170638	TRABD	chr22	+	50193026	50193093	50185914	50185976	50193575	50193654	698	86,112,89	0,0,0	64,105,99	2,0,0	216	149	1	1	1.0,1.0,1.0	0.957,1.0,1.0	0.014
699	ENSG00000170638	TRABD	chr22	+	50197240	50197351	50194899	50195040	50197448	50197588	699	726711663	2,0,2	394541429	0,1,2	260	149	1	1	0.995,1.0,0.995	1.0,0.997,0.992	0
700	ENSG00000170638	TRABD	chr22	+	50197822	50197995	50197448	50197588	50198074	50198186	700	576514526	3,2,0	279390289	0,3,0	322	149	1	1	0.989,0.992,1.0	1.0,0.984,1.0	-0.001
701	ENSG00000170638	TRABD	chr22	+	50198344	50198515	50198074	50198186	50199115	50199569	701	185252240	0,0,0	133196197	0,2,0	320	149	1	1	1.0,1.0,1.0	1.0,0.979,1.0	0.007
702	ENSG00000073150	PANX2	chr22	+	50175431	50175482	50170760	50170956	50176938	50178402	702	33,16,24	0,6,2	6,24,6	6,2,2	200	149	0.109038	0.519963	1.0,0.665,0.899	0.427,0.899,0.691	0.182
703	ENSG00000100427	MLC1	chr22	-	50064033	50064198	50059390	50061657	50068432	50068555	703	4,0,2	2,0,1	2,0,4	0,1,0	314	149	1	1	0.487,NA,0.487	1.0,0.0,1.0	-0.18
705	ENSG00000184164	CRELD2	chr22	+	49919229	49919312	49918634	49918898	49919729	49919840	705	927827887	0,0,0	375541397	0,2,0	232	149	1	1	1.0,1.0,1.0	1.0,0.994,1.0	0.002
706	ENSG00000184164	CRELD2	chr22	+	49919729	49919840	49919229	49919312	49920155	49920247	706	137412411304	2,0,0	569788541	2,2,0	260	149	1	1	0.997,1.0,1.0	0.994,0.996,1.0	0.002
707	ENSG00000184164	CRELD2	chr22	+	49922296	49922443	49921584	49921761	49922611	49922707	707	70,50,53	357391416	30,37,42	154359210	296	149	0.89643	1	0.09,0.06,0.06	0.089,0.049,0.091	-0.006
708	ENSG00000184164	CRELD2	chr22	+	49923233	49923317	49922611	49922707	49924359	49924455	708	559682662	2,0,0	284502388	0,4,0	233	149	1	1	0.994,1.0,1.0	1.0,0.988,1.0	0.002
709	ENSG00000184164	CRELD2	chr22	+	49923233	49923317	49922611	49922707	49925416	49925557	709	122168155	0,0,0	76158158	0,2,0	233	149	1	1	1.0,1.0,1.0	1.0,0.981,1.0	0.006
710	ENSG00000184164	CRELD2	chr22	+	49924359	49924455	49922611	49922707	49925416	49925557	710	794631600	0,0,0	281406214	0,2,0	245	149	1	1	1.0,1.0,1.0	1.0,0.992,1.0	0.003
711	ENSG00000184164	CRELD2	chr22	+	49924359	49924455	49923233	49923317	49925416	49925557	711	123211471107	0,2,0	489746446	0,0,2	245	149	1	1	1.0,0.997,1.0	1.0,1.0,0.993	0.001
712	ENSG00000188511	C22orf34	chr22	-	49416601	49416735	49414523	49416035	49416814	49416928	712	10,18,12	13,12,9	19,14,6	61,67,63	283	149	6.41669e-08	2.53646e-06	0.288,0.441,0.412	0.141,0.099,0.048	0.284
713	ENSG00000188511	C22orf34	chr22	-	49423441	49423692	49416814	49416928	49440875	49441212	713	10,8,7	6,5,7	7,18,8	8,15,4	400	149	0.821003	1	0.383,0.373,0.271	0.246,0.309,0.427	0.015
714	ENSG00000188511	C22orf34	chr22	-	49423441	49423692	49416814	49416928	49657404	49657542	714	12,7,7	9,22,11	7,18,8	39,42,9	400	149	0.221478	0.890341	0.332,0.106,0.192	0.063,0.138,0.249	0.06
715	ENSG00000188511	C22orf34	chr22	-	49440875	49441212	49416814	49416928	49657404	49657457	715	23,14,35	9,22,11	75,88,47	39,42,9	486	149	0.296328	1	0.439,0.163,0.494	0.371,0.391,0.616	-0.094
716	ENSG00000188511	C22orf34	chr22	-	49440875	49441212	49423441	49423692	49657404	49657457	716	17,10,28	2,0,0	67,73,43	0,0,0	486	149	1	1	0.723,1.0,1.0	1.0,1.0,1.0	-0.092
717	ENSG00000188511	C22orf34	chr22	-	49622194	49623610	49620455	49620660	49624177	49624681	717	39,10,34	2,0,0	18,31,14	0,0,0	1565	149	1	1	0.65,1.0,1.0	1.0,1.0,1.0	-0.117
726	ENSG00000054611	TBC1D22A	chr22	+	46788979	46789037	46762686	46762848	46792519	46792576	726	0,2,0	100,107,98	2,2,0	69,94,73	207	149	1	1	0.0,0.013,0.0	0.02,0.015,0.0	-0.007
728	ENSG00000054611	TBC1D22A	chr22	+	46788979	46789037	46773926	46774235	46792519	46792576	728	0,2,2	2,0,0	2,0,0	0,6,2	207	149	0.00218863	0.0218942	0.0,1.0,1.0	1.0,0.0,0.0	0.333
729	ENSG00000054611	TBC1D22A	chr22	+	46789311	46789471	46762650	46762848	46792519	46792576	729	8,2,2	100,107,98	0,0,0	69,94,73	309	149	0.377393	1	0.037,0.009,0.01	0.0,0.0,0.0	0.019
730	ENSG00000054611	TBC1D22A	chr22	+	46789311	46789471	46763265	46763331	46792519	46792576	730	4,2,2	2,2,0	0,0,0	0,0,1	309	149	1	1	0.491,0.325,1.0	NA,NA,0.0	0.605
732	ENSG00000054611	TBC1D22A	chr22	+	46792667	46792762	46792519	46792576	46793500	46793671	732	0,2,0	140136133	0,0,0	67,112,66	244	149	1	1	0.0,0.009,0.0	0.0,0.0,0.0	0.003
733	ENSG00000054611	TBC1D22A	chr22	+	46792667	46792804	46792519	46792576	46793500	46793616	733	1,2,0	140136133	0,0,0	67,112,66	286	149	1	1	0.004,0.008,0.0	0.0,0.0,0.0	0.004
734	ENSG00000054611	TBC1D22A	chr22	+	46797443	46797620	46793500	46793841	46878652	46878723	734	202207187	2,3,0	129225128	0,2,0	326	149	0.620431	1	0.979,0.969,1.0	1.0,0.981,1.0	-0.011
735	ENSG00000054611	TBC1D22A	chr22	+	46878652	46878723	46797443	46797620	46891265	46891394	735	247197190	2,6,0	118,189,92	0,4,0	220	149	0.832889	1	0.988,0.957,1.0	1.0,0.97,1.0	-0.008
736	ENSG00000054611	TBC1D22A	chr22	+	46913333	46913446	46912073	46912188	46997633	46997709	736	2,3,4	2,2,1	0,0,2	2,8,0	262	149	0.00681955	0.056184	0.363,0.46,0.695	0.0,0.0,1.0	0.173
737	ENSG00000054611	TBC1D22A	chr22	+	46974289	46974399	46912073	46912188	46997633	46997709	737	291172229	2,2,1	141164101	2,8,0	259	149	0.0253472	0.164381	0.988,0.98,0.992	0.976,0.922,1.0	0.021
738	ENSG00000054611	TBC1D22A	chr22	+	46997633	46997709	46974289	46974399	47037070	47037198	738	315208225	2,0,0	150186102	0,0,2	225	149	1	1	0.991,1.0,1.0	1.0,1.0,0.971	0.007
739	ENSG00000054611	TBC1D22A	chr22	+	47037070	47037198	46997633	46997709	47111507	47111603	739	415291286	0,0,2	204257142	0,0,0	277	149	1	1	1.0,1.0,0.987	1.0,1.0,1.0	-0.004
740	ENSG00000054611	TBC1D22A	chr22	+	47111507	47111603	47037070	47037198	47173497	47174083	740	310228282	1,1,0	186242144	0,0,4	245	149	1	1	0.995,0.993,1.0	1.0,1.0,0.956	0.011
741	ENSG00000075275	CELSR1	chr22	-	46364511	46364736	46361173	46364251	46365230	46365380	741	140192154	0,0,0	52179124	4,0,0	374	149	0.670881	1	1.0,1.0,1.0	0.838,1.0,1.0	0.054
742	ENSG00000075275	CELSR1	chr22	-	46378590	46378717	46377060	46377261	46380787	46380955	742	217273220	3,0,0	107176123	0,0,2	276	149	1	1	0.975,1.0,1.0	1.0,1.0,0.971	0.001
743	ENSG00000075275	CELSR1	chr22	-	46380787	46380955	46378590	46378717	46381845	46382050	743	160195152	0,0,0	71114102	0,2,0	317	149	1	1	1.0,1.0,1.0	1.0,0.964,1.0	0.012
744	ENSG00000075275	CELSR1	chr22	-	46396604	46396746	46394141	46394262	46397673	46397848	744	335227265	0,0,0	135162130	8,5,0	291	149	0.000177356	0.002611	1.0,1.0,1.0	0.896,0.943,1.0	0.054
745	ENSG00000075234	TTC38	chr22	+	46269141	46269289	46268513	46268591	46272334	46272416	745	18,18,17	106,99,84	20,29,25	39,99,59	297	149	0.000768805	0.00915726	0.079,0.084,0.092	0.205,0.128,0.175	-0.084
746	ENSG00000075234	TTC38	chr22	+	46273897	46274069	46272334	46272416	46275247	46275285	746	473353345	0,2,0	234295155	0,0,0	321	149	1	1	1.0,0.988,1.0	1.0,1.0,1.0	-0.004
747	ENSG00000075234	TTC38	chr22	+	46275247	46275421	46273897	46274069	46278585	46278661	747	537434405	2,0,0	239291161	0,2,1	323	149	1	1	0.992,1.0,1.0	1.0,0.985,0.987	0.007
748	ENSG00000075234	TTC38	chr22	+	46281970	46282151	46281598	46281718	46283972	46284032	748	69,27,53	178105143	48,67,35	66,89,45	330	149	3.63764e-06	9.21985e-05	0.149,0.104,0.143	0.247,0.254,0.26	-0.122
749	ENSG00000075234	TTC38	chr22	+	46287072	46287154	46285240	46285279	46288422	46288588	749	200180152	0,0,0	91,161,97	0,2,2	231	149	1	1	1.0,1.0,1.0	1.0,0.981,0.969	0.017
750	ENSG00000075234	TTC38	chr22	+	46289825	46289899	46289401	46289561	46292202	46292328	750	79,67,78	0,0,0	36,60,58	0,2,0	223	149	1	1	1.0,1.0,1.0	1.0,0.952,1.0	0.016
751	ENSG00000075234	TTC38	chr22	+	46289825	46289899	46289401	46289561	46292790	46294008	751	132137117	0,0,0	70,105,84	0,0,2	223	149	1	1	1.0,1.0,1.0	1.0,1.0,0.966	0.011
752	ENSG00000075234	TTC38	chr22	+	46292202	46292328	46289401	46289561	46292790	46292933	752	57,41,33	0,0,0	11,50,45	0,0,2	275	149	1	1	1.0,1.0,1.0	1.0,1.0,0.924	0.025
753	ENSG00000075234	TTC38	chr22	+	46292202	46292328	46289825	46289899	46292790	46292933	753	76,56,60	74,85,64	26,64,56	49,62,37	275	149	0.668224	1	0.358,0.263,0.337	0.223,0.359,0.451	-0.025
754	ENSG00000186951	PPARA	chr22	+	46175988	46176144	46151887	46151970	46176752	46176836	754	28,18,20	27,43,26	10,3,9	13,14,11	305	149	0.450135	1	0.336,0.17,0.273	0.273,0.095,0.286	0.042
755	ENSG00000186951	PPARA	chr22	+	46175988	46176144	46171331	46171492	46176752	46176836	755	18,10,10	0,0,2	10,3,9	0,0,2	305	149	1	1	1.0,1.0,0.71	1.0,1.0,0.687	0.008
756	ENSG00000186951	PPARA	chr22	+	46176752	46176836	46151883	46151970	46188722	46188822	756	25,34,17	0,0,2	7,12,9	0,0,0	233	149	1	1	1.0,1.0,0.845	1.0,1.0,1.0	-0.052
757	ENSG00000186951	PPARA	chr22	+	46176752	46176836	46151883	46151970	46198341	46198410	757	44,48,24	9,17,20	21,27,12	0,2,8	233	149	0.0448906	0.259546	0.758,0.644,0.434	1.0,0.896,0.49	-0.183
758	ENSG00000186951	PPARA	chr22	+	46176752	46176836	46171331	46171492	46198341	46198410	758	24,13,8	0,0,0	11,14,5	0,2,0	233	149	1	1	1.0,1.0,1.0	1.0,0.817,1.0	0.061
759	ENSG00000186951	PPARA	chr22	+	46188722	46188822	46151887	46151970	46198341	46198591	759	0,2,8	9,17,20	0,0,2	0,2,8	249	149	1	1	0.0,0.066,0.193	NA,0.0,0.13	0.021
760	ENSG00000186951	PPARA	chr22	+	46188722	46188822	46151887	46151970	46198344	46198410	760	0,0,7	11,6,11	3,6,4	0,6,9	249	149	0.0221227	0.147257	0.0,0.0,0.276	1.0,0.374,0.21	-0.436
761	ENSG00000186951	PPARA	chr22	+	46188722	46188822	46176752	46176836	46198341	46198591	761	6,6,8	25,19,9	1,1,2	16,16,3	249	149	0.00486994	0.0426222	0.126,0.159,0.347	0.036,0.036,0.285	0.092
762	ENSG00000186951	PPARA	chr22	+	46188722	46188822	46176752	46176836	46198344	46198410	762	6,4,7	14,25,5	4,7,4	8,6,3	249	149	0.215288	0.871759	0.204,0.087,0.456	0.23,0.411,0.444	-0.113
763	ENSG00000186951	PPARA	chr22	+	46218262	46218401	46215172	46215333	46231791	46232239	763	131128114	0,0,2	80,67,39	0,0,0	288	149	1	1	1.0,1.0,0.967	1.0,1.0,1.0	-0.011
764	ENSG00000186951	PPARA	chr22	+	46219811	46220014	46218262	46218401	46231791	46232239	764	101,59,79	34,32,23	35,66,28	21,6,10	352	149	0.462449	1	0.557,0.438,0.592	0.414,0.823,0.542	-0.064
765	ENSG00000186951	PPARA	chr22	+	46231791	46232239	46218262	46218401	46235132	46235403	765	270211239	12,11,8	98,107,78	0,2,0	597	149	5.25938e-06	0.000126905	0.849,0.827,0.882	1.0,0.93,1.0	-0.124
766	ENSG00000235159	AL121672.2	chr22	-	46067970	46068089	46067355	46067871	46069659	46069891	766	2,0,0	2,0,0	0,0,0	2,0,0	268	149	1	1	0.357,NA,NA	0.0,NA,NA	0.357
767	ENSG00000197182	MIRLET7BHG	chr22	+	46097925	46098010	46085996	46086160	46098493	46098558	767	22,14,12	0,0,1	16,34,26	0,0,0	234	149	1	1	1.0,1.0,0.884	1.0,1.0,1.0	-0.039
768	ENSG00000197182	MIRLET7BHG	chr22	+	46103191	46103249	46098493	46098558	46105408	46106023	768	9,12,10	0,0,0	9,34,8	0,0,4	207	149	0.196516	0.814735	1.0,1.0,1.0	1.0,1.0,0.59	0.137
769	ENSG00000197182	MIRLET7BHG	chr22	+	46103191	46103249	46098493	46098558	46109266	46109353	769	2,8,10	4,0,0	6,17,6	0,0,0	207	149	0.0727367	0.380061	0.265,1.0,1.0	1.0,1.0,1.0	-0.245
770	ENSG00000188064	WNT7B	chr22	-	45931097	45931369	45920365	45923335	45949919	45950146	770	136114109	2,0,0	73155118	0,0,0	421	149	1	1	0.96,1.0,1.0	1.0,1.0,1.0	-0.013
771	ENSG00000188064	WNT7B	chr22	-	45949919	45950146	45931097	45931369	45976683	45976805	771	210165152	2,0,0	121,149,96	0,0,0	376	149	1	1	0.977,1.0,1.0	1.0,1.0,1.0	-0.008
773	ENSG00000128408	RIBC2	chr22	+	45417601	45417946	45414321	45414403	45422289	45422408	773	439281412	0,0,0	91,181,77	0,2,0	494	149	1	1	1.0,1.0,1.0	1.0,0.965,1.0	0.012
774	ENSG00000128408	RIBC2	chr22	+	45422289	45422408	45417601	45417946	45425947	45426175	774	244159205	4,0,0	52,68,32	0,2,2	268	149	0.536789	1	0.971,1.0,1.0	1.0,0.95,0.899	0.041
775	ENSG00000100376	FAM118A	chr22	+	45309199	45309346	45309040	45309081	45322370	45322426	775	23,8,10	0,2,0	4,12,6	2,0,0	296	149	0.783438	1	1.0,0.668,1.0	0.502,1.0,1.0	0.055
776	ENSG00000100376	FAM118A	chr22	+	45321601	45321793	45310136	45310183	45322041	45322215	776	7,4,3	0,0,0	4,0,0	0,2,0	341	149	1	1	1.0,1.0,1.0	1.0,0.0,NA	0.5
777	ENSG00000100376	FAM118A	chr22	+	45322041	45322215	45310136	45310183	45322370	45322383	777	3,1,9	58,58,72	7,5,2	40,52,55	323	149	0.483918	1	0.023,0.008,0.055	0.075,0.042,0.016	-0.016
778	ENSG00000100376	FAM118A	chr22	+	45327841	45328063	45323174	45323427	45330602	45330731	778	252273304	41,23,31	189229146	21,41,26	371	149	0.123554	0.5727	0.712,0.827,0.798	0.783,0.692,0.693	0.056
779	ENSG00000100376	FAM118A	chr22	+	45327841	45328063	45323174	45323427	45332424	45332710	779	246204226	13,11,18	163210129	18,43,25	371	149	5.62985e-06	0.000134538	0.884,0.882,0.835	0.784,0.662,0.675	0.16
780	ENSG00000100376	FAM118A	chr22	+	45330602	45330731	45323174	45323427	45332424	45332691	780	234184189	13,11,18	92,160,88	18,43,25	278	149	7.21303e-10	4.19001e-08	0.906,0.9,0.849	0.733,0.666,0.654	0.201
781	ENSG00000100376	FAM118A	chr22	+	45330602	45330731	45327841	45328063	45332424	45332691	781	199230236	0,0,0	98,139,81	1,1,2	278	149	0.509901	1	1.0,1.0,1.0	0.981,0.987,0.956	0.025
782	ENSG00000100376	FAM118A	chr22	+	45332424	45332710	45323174	45323427	45335349	45335382	782	441334397	2,0,0	261338132	0,0,0	435	149	1	1	0.987,1.0,1.0	1.0,1.0,1.0	-0.004
783	ENSG00000100376	FAM118A	chr22	+	45337833	45337968	45336394	45336411	45340385	45340882	783	34,14,18	172119138	12,15,10	78,108,58	284	149	0.985537	1	0.094,0.058,0.064	0.075,0.068,0.083	-0.003
784	ENSG00000100373	UPK3A	chr22	+	45287171	45287451	45285940	45286096	45289060	45289143	784	14,9,7	0,0,6	4,1,0	0,0,0	429	149	1	1	1.0,1.0,0.288	1.0,1.0,NA	-0.237
785	ENSG00000100373	UPK3A	chr22	+	45287171	45287451	45285940	45286096	45293180	45293313	785	12,9,15	1,2,4	4,1,0	0,0,0	429	149	1	1	0.806,0.61,0.566	1.0,1.0,NA	-0.339
788	ENSG00000100364	KIAA0930	chr22	-	45202989	45203184	45199872	45200035	45203844	45203985	788	136111581250	0,0,0	6811110638	1,0,0	344	149	1	1	1.0,1.0,1.0	0.997,1.0,1.0	0.001
789	ENSG00000100364	KIAA0930	chr22	-	45207572	45207772	45205792	45205912	45211955	45212081	789	4,4,0	317367358	0,2,4	224388300	349	149	1	1	0.005,0.005,0.0	0.0,0.002,0.006	0.001
790	ENSG00000100364	KIAA0930	chr22	-	45226151	45226383	45211955	45212107	45240639	45240742	790	2,2,2	85,147,99	0,0,2	67,126,78	381	149	1	1	0.009,0.005,0.008	0.0,0.0,0.01	0.004
792	ENSG00000093000	NUP50	chr22	+	45166308	45166430	45163986	45164296	45168167	45168246	792	63,71,57	120153139	34,72,51	140192132	271	149	0.0324186	0.20038	0.224,0.203,0.184	0.118,0.171,0.175	0.049
794	ENSG00000093000	NUP50	chr22	+	45170987	45171143	45168167	45168246	45171599	45171683	794	179129142	457421446	148192170	328413289	305	149	0.00062832	0.00772036	0.161,0.13,0.135	0.181,0.185,0.223	-0.054
795	ENSG00000093000	NUP50	chr22	+	45170987	45171152	45168167	45168246	45171599	45171639	795	184134142	457421446	159200173	328413289	314	149	0.000289926	0.00397766	0.16,0.131,0.131	0.187,0.187,0.221	-0.058
796	ENSG00000093000	NUP50	chr22	+	45170987	45171177	45168165	45168246	45171599	45171683	796	331267310	457421446	362494320	328413289	339	149	6.01165e-07	1.87954e-05	0.241,0.218,0.234	0.327,0.345,0.327	-0.102
797	ENSG00000093000	NUP50	chr22	+	45171808	45172037	45171599	45171683	45175893	45176080	797	53,55,66	712566665	36,49,47	447554372	378	149	0.658008	1	0.029,0.037,0.038	0.031,0.034,0.047	-0.003
798	ENSG00000093000	NUP50	chr22	+	45175893	45176080	45171599	45171683	45178237	45178430	798	203015651672	15,11,15	11351438939	54,81,35	336	149	0	0	0.984,0.984,0.98	0.903,0.887,0.922	0.079
799	ENSG00000093000	NUP50	chr22	+	45175893	45176080	45171599	45171683	45181285	45181367	799	1045830967	13,14,3	698845577	21,9,16	336	149	0.00303265	0.0288043	0.973,0.963,0.993	0.936,0.977,0.941	0.025
800	ENSG00000093000	NUP50	chr22	+	45178237	45178900	45171599	45171683	45181285	45181367	800	368927603009	13,14,3	204726081414	21,9,16	812	149	0.000332894	0.00447746	0.981,0.973,0.995	0.947,0.982,0.942	0.026
801	ENSG00000093000	NUP50	chr22	+	45178237	45178900	45171599	45171683	45183401	45183520	801	304222952446	2,0,0	168520891111	2,0,0	812	149	1	1	0.996,1.0,1.0	0.994,1.0,1.0	0.001
802	ENSG00000093000	NUP50	chr22	+	45178237	45178900	45175893	45176080	45181285	45181367	802	466034853712	1,1,13	243031211741	0,1,0	812	149	0.848728	1	0.999,0.998,0.981	1.0,0.998,1.0	-0.007
803	ENSG00000093000	NUP50	chr22	+	45180219	45180320	45178237	45178900	45181285	45181367	803	2,0,2	650468565	3,0,4	366527303	250	149	1	1	0.002,0.0,0.002	0.005,0.0,0.008	-0.003
804	ENSG00000093000	NUP50	chr22	+	45181285	45181367	45171599	45171683	45183401	45183515	804	301217240	2,0,0	175,182,91	2,0,0	231	149	1	1	0.99,1.0,1.0	0.983,1.0,1.0	0.002
805	ENSG00000093000	NUP50	chr22	+	45181285	45181367	45177698	45178900	45183401	45183515	805	936667801	3,2,1	518698372	4,8,0	231	149	0.905425	1	0.995,0.995,0.998	0.988,0.983,1.0	0.006
806	ENSG00000093000	NUP50	chr22	+	45183401	45183520	45171599	45171683	45184452	45184504	806	1037682774	0,0,0	556670345	0,2,0	268	149	1	1	1.0,1.0,1.0	1.0,0.995,1.0	0.002
807	ENSG00000226328	NUP50-DT	chr22	-	45138823	45138916	45133019	45134797	45152404	45152623	807	67,45,42	4,1,0	20,41,26	0,0,3	242	149	0.368083	1	0.912,0.965,1.0	1.0,1.0,0.842	0.012
808	ENSG00000226328	NUP50-DT	chr22	-	45138823	45138916	45133019	45134797	45163571	45163659	808	46,40,40	2,0,0	17,42,24	0,0,0	242	149	1	1	0.934,1.0,1.0	1.0,1.0,1.0	-0.022
809	ENSG00000226328	NUP50-DT	chr22	-	45152404	45152623	45138823	45138916	45163576	45163781	809	42,30,19	5,3,8	3,7,4	6,1,2	368	149	0.0693091	0.366889	0.773,0.802,0.49	0.168,0.739,0.447	0.237
810	ENSG00000248405	PRR5-ARHGAP8	chr22	+	44714590	44714671	44702232	44702608	44725243	44725292	810	119,101,83	5,1,0	84,111,87	0,0,0	230	149	0.685075	1	0.939,0.985,1.0	1.0,1.0,1.0	-0.025
811	ENSG00000186654	PRR5	chr22	+	44725243	44725292	44714590	44714671	44726576	44726634	811	199189181	0,0,0	158174133	2,0,3	198	149	0.944877	1	1.0,1.0,1.0	0.983,1.0,0.971	0.015
812	ENSG00000248405	PRR5-ARHGAP8	chr22	+	44732250	44732391	44731729	44731821	44735026	44735162	812	146179151	0,0,4	100189143	0,4,3	290	149	0.244784	0.957915	1.0,1.0,0.951	1.0,0.96,0.961	0.01
813	ENSG00000241484	ARHGAP8	chr22	+	44802076	44802164	44786456	44786606	44808306	44808438	813	707643671	18,13,16	364571375	4,4,9	237	149	0.0216414	0.144716	0.961,0.969,0.963	0.983,0.989,0.963	-0.014
814	ENSG00000248405	PRR5-ARHGAP8	chr22	+	44802076	44802164	44786456	44786606	44814671	44814758	814	199169210	2,0,6	100223158	2,0,0	237	149	0.634442	1	0.984,1.0,0.957	0.969,1.0,1.0	-0.009
815	ENSG00000248405	PRR5-ARHGAP8	chr22	+	44808306	44808438	44786456	44786606	44814671	44814758	815	575462543	2,0,6	296412264	2,0,0	281	149	1	1	0.993,1.0,0.98	0.987,1.0,1.0	-0.005
816	ENSG00000248405	PRR5-ARHGAP8	chr22	+	44808306	44808438	44802076	44802164	44814671	44814758	816	1059921976	0,2,0	556755480	2,0,2	281	149	1	1	1.0,0.996,1.0	0.993,1.0,0.992	0.004
817	ENSG00000248405	PRR5-ARHGAP8	chr22	+	44814671	44814758	44808306	44808438	44822370	44822469	817	992779823	0,2,0	496645352	0,0,0	236	149	1	1	1.0,0.996,1.0	1.0,1.0,1.0	-0.001
818	ENSG00000248405	PRR5-ARHGAP8	chr22	+	44848931	44849060	44847972	44848050	44862274	44862671	818	618544577	0,0,0	344538350	0,2,0	278	149	1	1	1.0,1.0,1.0	1.0,0.993,1.0	0.002
819	ENSG00000248405	PRR5-ARHGAP8	chr22	+	44859679	44859834	44848931	44849060	44862274	44862671	819	456440355	21,37,53	199313209	20,45,22	304	149	0.125547	0.57942	0.914,0.854,0.767	0.83,0.773,0.823	0.036
820	ENSG00000241484	ARHGAP8	chr22	+	44859730	44859834	44848931	44849060	44862274	44862784	820	633630567	21,37,53	291524320	20,45,22	253	149	0.201453	0.829672	0.947,0.909,0.863	0.895,0.873,0.895	0.019
824	ENSG00000188677	PARVB	chr22	+	44039835	44039957	44024301	44024451	44093927	44094017	824	3,0,3	100123101	6,0,0	62,104,60	271	149	0.920406	1	0.016,0.0,0.016	0.051,0.0,0.0	-0.006
825	ENSG00000188677	PARVB	chr22	+	44119037	44119140	44100052	44100123	44131486	44131627	825	534402452	0,0,1	243274199	0,0,0	252	149	1	1	1.0,1.0,0.996	1.0,1.0,1.0	-0.001
826	ENSG00000188677	PARVB	chr22	+	44131486	44131627	44119037	44119140	44132893	44132965	826	518362412	1,0,5	273313185	2,1,4	290	149	0.60205	1	0.996,1.0,0.977	0.986,0.994,0.96	0.011
827	ENSG00000188677	PARVB	chr22	+	44147860	44147922	44140123	44140143	44151482	44151551	827	337279293	0,2,0	135193138	0,0,3	211	149	1	1	1.0,0.99,1.0	1.0,1.0,0.97	0.007
828	ENSG00000188677	PARVB	chr22	+	44151482	44151551	44147860	44147922	44157981	44158083	828	403316354	2,4,6	169213143	0,0,4	218	149	0.628891	1	0.993,0.982,0.976	1.0,1.0,0.961	-0.003
829	ENSG00000188677	PARVB	chr22	+	44157981	44158083	44151482	44151551	44163857	44163930	829	516415455	0,0,0	243283168	0,2,0	251	149	1	1	1.0,1.0,1.0	1.0,0.988,1.0	0.004
830	ENSG00000100347	SAMM50	chr22	+	43963069	43963226	43955441	43955598	43964451	43964553	830	1,10,4	0,0,0	0,5,0	2,0,2	306	149	4.87768e-06	0.000118542	1.0,1.0,1.0	0.0,1.0,0.0	0.667
831	ENSG00000100347	SAMM50	chr22	+	43963285	43963396	43955441	43955598	43964451	43964553	831	885797839	0,0,0	640850538	2,0,2	260	149	1	1	1.0,1.0,1.0	0.995,1.0,0.994	0.004
832	ENSG00000100347	SAMM50	chr22	+	43968730	43968818	43964451	43964553	43972235	43972342	832	14489761168	4,0,0	516639257	0,2,2	237	149	1	1	0.996,1.0,1.0	1.0,0.995,0.988	0.004
833	ENSG00000100347	SAMM50	chr22	+	43973235	43973323	43972870	43973001	43976054	43976183	833	137210591140	0,0,2	780837474	0,0,0	237	149	1	1	1.0,1.0,0.997	1.0,1.0,1.0	-0.001
834	ENSG00000100347	SAMM50	chr22	+	43976054	43976183	43973235	43973323	43976749	43976821	834	215516021767	3,0,0	11811333960	0,0,0	278	149	1	1	0.997,1.0,1.0	1.0,1.0,1.0	-0.001
835	ENSG00000100347	SAMM50	chr22	+	43989110	43989257	43983932	43984000	43990264	43990406	835	188416461738	0,0,3	130218691235	0,0,0	296	149	1	1	1.0,1.0,0.997	1.0,1.0,1.0	-0.001
836	ENSG00000100347	SAMM50	chr22	+	43990264	43990406	43983932	43984000	43996337	43996529	836	12689631000	0,0,0	9051110722	2,4,0	291	149	1	1	1.0,1.0,1.0	0.996,0.993,1.0	0.004
837	ENSG00000130540	SULT4A1	chr22	-	43827513	43827640	43824509	43826113	43829059	43829198	837	42,31,30	5,0,0	9,40,15	0,0,0	276	149	0.142612	0.638937	0.819,1.0,1.0	1.0,1.0,1.0	-0.06
838	ENSG00000130540	SULT4A1	chr22	-	43838866	43838993	43833639	43833734	43839944	43840025	838	98,69,91	2,0,0	63,103,40	0,0,2	276	149	1	1	0.964,1.0,1.0	1.0,1.0,0.915	0.016
839	ENSG00000130540	SULT4A1	chr22	-	43839944	43840025	43833639	43833734	43862213	43862406	839	2,2,0	0,2,0	0,0,2	0,0,0	230	149	1	1	1.0,0.393,NA	NA,NA,1.0	-0.303
840	ENSG00000130540	SULT4A1	chr22	-	43841801	43841932	43839944	43840025	43862213	43862470	840	88,62,77	0,4,0	47,110,41	0,0,0	280	149	0.702366	1	1.0,0.892,1.0	1.0,1.0,1.0	-0.036
841	ENSG00000100304	TTLL12	chr22	-	43176319	43176396	43174498	43174615	43179618	43179752	841	688765733	0,2,0	494933664	0,0,0	226	149	1	1	1.0,0.996,1.0	1.0,1.0,1.0	-0.001
842	ENSG00000100227	POLDIP3	chr22	-	42587505	42587572	42583720	42585968	42591954	42592084	842	1133832850	1,3,3	7981009604	2,9,2	216	149	1	1	0.999,0.995,0.995	0.996,0.987,0.995	0.004
843	ENSG00000100227	POLDIP3	chr22	-	42587505	42587572	42583720	42585968	42595536	42595603	843	467334348	0,1,0	366436281	0,0,2	216	149	1	1	1.0,0.996,1.0	1.0,1.0,0.99	0.002
844	ENSG00000100227	POLDIP3	chr22	-	42591954	42592084	42583720	42585968	42595536	42595603	844	873709779	0,1,0	607882500	0,0,2	279	149	1	1	1.0,0.997,1.0	1.0,1.0,0.993	0.001
845	ENSG00000100227	POLDIP3	chr22	-	42591954	42592084	42587505	42587572	42595536	42595603	845	154012041283	0,0,0	10531456823	6,0,0	279	149	1	1	1.0,1.0,1.0	0.989,1.0,1.0	0.004
846	ENSG00000100227	POLDIP3	chr22	-	42591954	42592084	42587505	42587572	42599697	42599793	846	625479476	0,0,0	439569307	0,2,0	279	149	1	1	1.0,1.0,1.0	1.0,0.993,1.0	0.002
847	ENSG00000100227	POLDIP3	chr22	-	42597672	42597737	42596185	42596365	42599697	42599793	847	81,51,39	916646766	30,20,2	553828441	214	149	2.81955e-08	1.20473e-06	0.058,0.052,0.034	0.036,0.017,0.003	0.029
848	ENSG00000100227	POLDIP3	chr22	-	42599697	42599793	42596185	42596365	42601969	42602056	848	14249561094	0,2,1	7521109564	2,0,0	245	149	1	1	1.0,0.997,0.998	0.996,1.0,1.0	0
849	ENSG00000100227	POLDIP3	chr22	-	42599697	42599793	42596185	42596365	42602769	42603160	849	784574670	0,0,0	560817434	2,0,0	245	149	1	1	1.0,1.0,1.0	0.994,1.0,1.0	0.002
850	ENSG00000100227	POLDIP3	chr22	-	42601969	42602056	42596185	42596365	42602769	42603012	850	593433475	0,0,0	405475254	2,0,0	236	149	1	1	1.0,1.0,1.0	0.992,1.0,1.0	0.003
851	ENSG00000100227	POLDIP3	chr22	-	42601969	42602056	42599697	42599793	42602769	42603012	851	1316877962	63,54,60	700902464	102,129,77	236	149	1.26565e-14	1.61651e-12	0.93,0.911,0.91	0.812,0.815,0.792	0.111
852	ENSG00000100227	POLDIP3	chr22	-	42601969	42602107	42596185	42596365	42602769	42603160	852	13,7,4	0,0,0	5,9,2	2,0,0	287	149	1	1	1.0,1.0,1.0	0.565,1.0,1.0	0.145
853	ENSG00000100227	POLDIP3	chr22	-	42601969	42602107	42599697	42599793	42602769	42603160	853	508314349	63,54,60	217293140	102,129,77	287	149	0	0	0.807,0.751,0.751	0.525,0.541,0.486	0.252
854	ENSG00000100227	POLDIP3	chr22	-	42603595	42603686	42602767	42603160	42614798	42614877	854	0,1,2	500461485	0,0,0	453801503	240	149	1	1	0.0,0.001,0.003	0.0,0.0,0.0	0.001
855	ENSG00000182841	RRP7BP	chr22	-	42576511	42576609	42575930	42576126	42576980	42577098	855	239232199	2,0,1	142179118	0,0,0	247	149	1	1	0.986,1.0,0.992	1.0,1.0,1.0	-0.007
856	ENSG00000189306	RRP7A	chr22	-	42516010	42516136	42515150	42515268	42518004	42518147	856	143313221369	0,0,0	9301259727	0,3,0	275	149	1	1	1.0,1.0,1.0	1.0,0.996,1.0	0.001
857	ENSG00000189306	RRP7A	chr22	-	42516010	42516296	42515200	42515268	42518004	42518147	857	611569579	0,0,0	430634346	0,3,0	435	149	1	1	1.0,1.0,1.0	1.0,0.986,1.0	0.005
858	ENSG00000189306	RRP7A	chr22	-	42518004	42518147	42516010	42516136	42519713	42519796	858	160213871412	0,2,9	10941305815	5,13,8	292	149	0.185847	0.781819	1.0,0.997,0.988	0.991,0.981,0.981	0.011
859	ENSG00000189306	RRP7A	chr22	-	42518004	42518147	42516010	42516296	42519713	42519796	859	776622617	0,0,2	565642410	0,2,0	292	149	1	1	1.0,1.0,0.994	1.0,0.994,1.0	0
860	ENSG00000189306	RRP7A	chr22	-	42518612	42518728	42518004	42518147	42519713	42519794	860	37,30,28	690566562	12,20,14	498595368	265	149	0.00778022	0.062635	0.029,0.029,0.027	0.013,0.019,0.021	0.011
861	ENSG00000182057	OGFRP1	chr22	+	42273893	42273974	42269767	42270025	42274655	42274821	861	1,0,0	1,2,0	0,1,2	0,0,2	230	149	1	1	0.393,0.0,NA	NA,1.0,0.393	-0.5
862	ENSG00000182057	OGFRP1	chr22	+	42274655	42274821	42269784	42270025	42274987	42275033	862	1,10,4	2,0,2	21,10,6	0,0,0	315	149	0.00941415	0.0733346	0.191,1.0,0.486	1.0,1.0,1.0	-0.441
863	ENSG00000100207	TCF20	chr22	-	42168608	42168703	42161097	42161358	42169846	42169896	863	78,72,90	103,74,84	65,60,40	81,111,66	244	149	0.0215213	0.144055	0.316,0.373,0.396	0.329,0.248,0.27	0.079
864	ENSG00000100207	TCF20	chr22	-	42168608	42168736	42160012	42161358	42169846	42169896	864	51,55,67	103,74,84	67,37,31	81,111,66	277	149	0.20205	0.831661	0.21,0.286,0.3	0.308,0.152,0.202	0.045
865	ENSG00000100207	TCF20	chr22	-	42169846	42169896	42161055	42161358	42179608	42179702	865	213163184	0,0,0	148203127	1,0,0	199	149	1	1	1.0,1.0,1.0	0.991,1.0,1.0	0.003
866	ENSG00000100207	TCF20	chr22	-	42179608	42179702	42169846	42169896	42209650	42210208	866	607486501	0,2,0	418482307	0,2,0	243	149	1	1	1.0,0.993,1.0	1.0,0.993,1.0	0
867	ENSG00000226450	CYP2D8P	chr22	-	42152346	42152499	42152095	42152258	42153028	42153200	867	4,0,0	2,4,3	0,0,0	0,4,2	302	149	1	1	0.497,0.0,0.0	NA,0.0,0.0	0.166
868	ENSG00000184983	NDUFA6	chr22	-	42087059	42087175	42085525	42086314	42090605	42090772	868	448237243942	2,4,1	272234172094	0,1,0	265	149	1	1	0.999,0.998,1.0	1.0,0.999,1.0	-0.001
869	ENSG00000183172	SMDT1	chr22	+	42081924	42082065	42079690	42079905	42083118	42083353	869	488405440	0,0,0	184228117	0,2,0	290	149	1	1	1.0,1.0,1.0	1.0,0.983,1.0	0.006
870	ENSG00000183172	SMDT1	chr22	+	42081924	42082065	42079699	42079954	42083118	42083353	870	744629693	1,0,0	350437318	3,13,4	290	149	0.00026595	0.00369702	0.997,1.0,1.0	0.984,0.945,0.976	0.031
871	ENSG00000198951	NAGA	chr22	-	42065737	42065899	42062826	42063024	42066709	42066804	871	450341414	2,0,0	169235202	0,0,0	311	149	1	1	0.991,1.0,1.0	1.0,1.0,1.0	-0.003
872	ENSG00000198951	NAGA	chr22	-	42066709	42066804	42065737	42065899	42067112	42067290	872	297245247	0,0,0	129164147	2,0,0	244	149	1	1	1.0,1.0,1.0	0.975,1.0,1.0	0.008
873	ENSG00000198951	NAGA	chr22	-	42067764	42067936	42067112	42067290	42068438	42068574	873	676582596	19,0,2	195304157	12,16,8	321	149	3.32887e-08	1.39461e-06	0.943,1.0,0.993	0.883,0.898,0.901	0.085
876	ENSG00000100162	CENPM	chr22	-	41943609	41943701	41938736	41939196	41945224	41945304	876	754772717	18,18,10	399663462	1,2,10	241	149	0.00147931	0.0157713	0.963,0.964,0.978	0.996,0.995,0.966	-0.017
877	ENSG00000198911	SREBF2	chr22	+	41866830	41867280	41833078	41833358	41868610	41868792	877	482238424074	0,0,0	134917851249	0,0,2	599	149	1	1	1.0,1.0,1.0	1.0,1.0,0.994	0.002
878	ENSG00000198911	SREBF2	chr22	+	41868610	41868792	41866830	41867280	41870888	41871035	878	216517381972	0,4,0	627858599	0,0,0	331	149	1	1	1.0,0.995,1.0	1.0,1.0,1.0	-0.002
879	ENSG00000198911	SREBF2	chr22	+	41870888	41871035	41868610	41868792	41873797	41874019	879	191216891709	2,0,0	649868567	0,0,0	296	149	1	1	0.998,1.0,1.0	1.0,1.0,1.0	-0.001
880	ENSG00000198911	SREBF2	chr22	+	41873797	41874019	41870888	41871035	41875336	41875451	880	358326102846	1,5,4	9441170704	0,0,0	371	149	1	1	0.999,0.995,0.997	1.0,1.0,1.0	-0.003
881	ENSG00000198911	SREBF2	chr22	+	41873797	41874019	41870888	41871035	41880715	41880992	881	221816991778	0,2,0	621811503	0,1,2	371	149	1	1	1.0,0.997,1.0	1.0,0.997,0.99	0.003
882	ENSG00000198911	SREBF2	chr22	+	41877228	41877421	41875542	41875724	41880715	41880992	882	243017141946	9,21,41	674730522	32,54,39	342	149	0	0	0.992,0.973,0.954	0.902,0.855,0.854	0.103
883	ENSG00000198911	SREBF2	chr22	+	41877941	41878123	41877228	41877421	41880715	41880992	883	233820722043	5,2,0	721947624	0,6,0	331	149	1	1	0.995,0.998,1.0	1.0,0.986,1.0	0.002
884	ENSG00000198911	SREBF2	chr22	+	41878658	41878758	41877941	41878123	41880715	41880992	884	8,7,8	765730694	2,9,6	261418259	249	149	1	1	0.006,0.006,0.007	0.005,0.013,0.014	-0.004
885	ENSG00000198911	SREBF2	chr22	+	41880715	41880992	41877228	41877421	41884841	41885011	885	101910401027	0,2,0	403560489	0,0,0	426	149	1	1	1.0,0.995,1.0	1.0,1.0,1.0	-0.002
886	ENSG00000198911	SREBF2	chr22	+	41886268	41886308	41884841	41885011	41891249	41891399	886	3,0,0	0,0,0	0,0,0	2,2,0	189	149	1	1	1.0,NA,NA	0.0,0.0,NA	1
887	ENSG00000198911	SREBF2	chr22	+	41886268	41886308	41884841	41885011	41893116	41893285	887	3,0,0	617670723	1,0,0	248395329	189	149	1	1	0.004,0.0,0.0	0.003,0.0,0.0	0
888	ENSG00000198911	SREBF2	chr22	+	41891249	41891399	41884841	41885011	41893116	41893285	888	6,0,9	617670723	5,4,0	248395329	299	149	1	1	0.005,0.0,0.006	0.01,0.005,0.0	-0.001
889	ENSG00000198911	SREBF2	chr22	+	41891249	41891399	41886268	41886308	41893116	41893285	889	8,0,9	6,0,2	3,2,0	1,0,0	299	149	1	1	0.399,NA,0.692	0.599,1.0,NA	-0.254
890	ENSG00000198911	SREBF2	chr22	+	41894819	41894937	41893116	41893285	41898648	41898781	890	147910791239	2,0,0	383554349	0,1,1	267	149	1	1	0.998,1.0,1.0	1.0,0.997,0.995	0.002
891	ENSG00000198911	SREBF2	chr22	+	41897051	41897161	41894819	41894937	41898648	41898781	891	126010611079	14,8,9	377485351	7,9,13	259	149	0.00101047	0.0115106	0.981,0.987,0.986	0.969,0.969,0.94	0.025
892	ENSG00000198911	SREBF2	chr22	+	41898648	41898781	41894819	41894937	41900329	41900498	892	12629261130	0,0,1	425491334	0,0,0	282	149	1	1	1.0,1.0,0.998	1.0,1.0,1.0	-0.001
893	ENSG00000198911	SREBF2	chr22	+	41899236	41899553	41898648	41898781	41900019	41900122	893	30,37,23	6,3,0	9,20,15	0,0,2	466	149	0.00429531	0.0384111	0.615,0.798,1.0	1.0,1.0,0.706	-0.098
894	ENSG00000198911	SREBF2	chr22	+	41899236	41899553	41898648	41898781	41900329	41900498	894	30,36,29	11618831056	12,22,17	409478306	466	149	0.236669	0.934551	0.008,0.013,0.009	0.009,0.015,0.017	-0.004
895	ENSG00000198911	SREBF2	chr22	+	41900019	41900122	41898648	41898781	41900329	41900498	895	12,12,6	11618831056	2,2,3	409478306	252	149	1	1	0.006,0.008,0.003	0.003,0.002,0.006	0.002
896	ENSG00000198911	SREBF2	chr22	+	41900019	41900122	41899236	41899553	41900329	41900498	896	6,10,6	0,0,6	2,2,1	3,2,2	252	149	0.00234503	0.0232325	1.0,1.0,0.372	0.283,0.372,0.228	0.496
897	ENSG00000198911	SREBF2	chr22	+	41900329	41900498	41898648	41898781	41902969	41903155	897	183414891710	0,8,0	676903602	5,0,0	318	149	1	1	1.0,0.989,1.0	0.984,1.0,1.0	0.002
898	ENSG00000198911	SREBF2	chr22	+	41902969	41903155	41900329	41900498	41904862	41904974	898	680661736	0,2,0	293503478	0,0,0	335	149	1	1	1.0,0.993,1.0	1.0,1.0,1.0	-0.002
899	ENSG00000198911	SREBF2	chr22	+	41904534	41904732	41902969	41903155	41904862	41904973	899	9,8,12	125127189	6,2,7	58127202	347	149	0.0785124	0.404036	0.03,0.026,0.027	0.043,0.007,0.015	0.006
900	ENSG00000100147	CCDC134	chr22	+	41808874	41808993	41800678	41800766	41809878	41810000	900	304211287	13,6,24	140179130	8,6,8	268	149	0.69376	1	0.929,0.951,0.869	0.907,0.943,0.9	0
901	ENSG00000100147	CCDC134	chr22	+	41809878	41810000	41800678	41800766	41813263	41813445	901	18,8,24	7,16,7	13,12,12	2,1,0	271	149	5.24461e-05	0.000916962	0.586,0.216,0.653	0.781,0.868,1.0	-0.398
902	ENSG00000100147	CCDC134	chr22	+	41809878	41810000	41800678	41800766	41825697	41825893	902	15,10,24	0,2,0	8,10,12	3,5,0	271	149	0.000687903	0.00834507	1.0,0.733,1.0	0.595,0.524,1.0	0.205
903	ENSG00000100147	CCDC134	chr22	+	41810206	41810291	41809878	41810000	41813263	41813445	903	305211247	5,0,0	160,203,98	5,2,0	234	149	0.782438	1	0.975,1.0,1.0	0.953,0.985,1.0	0.012
904	ENSG00000100147	CCDC134	chr22	+	41810206	41810291	41809878	41810000	41825697	41826299	904	132,98,91	2,2,0	86,97,57	0,0,0	234	149	0.748182	1	0.977,0.969,1.0	1.0,1.0,1.0	-0.018
905	ENSG00000100147	CCDC134	chr22	+	41813263	41813445	41809878	41810000	41813750	41813822	905	372264267	0,0,0	156205145	2,0,0	331	149	1	1	1.0,1.0,1.0	0.972,1.0,1.0	0.009
906	ENSG00000100147	CCDC134	chr22	+	41813750	41813822	41809878	41810000	41825697	41826299	906	118,93,100	2,2,0	57,70,64	0,0,0	221	149	0.82665	1	0.975,0.969,1.0	1.0,1.0,1.0	-0.019
907	ENSG00000184208	C22orf46	chr22	+	41690783	41690843	41688936	41689304	41693462	41693851	907	123,99,76	4,3,1	21,24,31	3,0,0	209	149	0.291673	1	0.956,0.959,0.982	0.833,1.0,1.0	0.021
908	ENSG00000100138	SNU13	chr22	-	41680243	41680364	41673932	41675195	41682355	41682587	908	590448405015	0,4,4	427855763596	3,0,0	270	149	1	1	1.0,0.999,0.999	0.999,1.0,1.0	0
909	ENSG00000100138	SNU13	chr22	-	41680243	41680364	41673932	41675195	41688793	41688867	909	675157985814	5,0,3	486165924215	7,3,10	270	149	1	1	0.999,1.0,0.999	0.997,0.999,0.996	0.002
910	ENSG00000100138	SNU13	chr22	-	41681225	41681559	41680243	41680364	41682355	41682456	910	0,0,0	12799691052	2,3,1	9861272817	483	149	1	1	0.0,0.0,0.0	0.001,0.001,0.0	-0.001
911	ENSG00000100138	SNU13	chr22	-	41681225	41681559	41680243	41680364	41688793	41688981	911	0,0,0	212719321873	2,3,1	156922891438	483	149	1	1	0.0,0.0,0.0	0.0,0.0,0.0	0
912	ENSG00000100138	SNU13	chr22	-	41682355	41682587	41674614	41675195	41688793	41688895	912	54,40,48	5,0,3	46,83,45	7,3,10	381	149	0.0615565	0.333718	0.809,1.0,0.862	0.72,0.915,0.638	0.133
913	ENSG00000100138	SNU13	chr22	-	41682355	41682587	41680243	41680364	41688793	41688895	913	133310051096	212719321873	10291355862	156922891438	381	149	0.460784	1	0.197,0.169,0.186	0.204,0.188,0.19	-0.01
914	ENSG00000100138	SNU13	chr22	-	41687721	41688327	41680243	41680364	41688793	41688799	914	57,30,38	212719321873	42,54,36	156922891438	755	149	1	1	0.005,0.003,0.004	0.005,0.005,0.005	-0.001
915	ENSG00000100138	SNU13	chr22	-	41688078	41688327	41680243	41680364	41688793	41688804	915	21,2,10	212719321873	10,21,8	156922891438	398	149	1	1	0.004,0.0,0.002	0.002,0.003,0.002	0
916	ENSG00000100138	SNU13	chr22	-	41688151	41688327	41680243	41680364	41688793	41688825	916	10,2,2	212719321873	8,4,2	156922891438	325	149	1	1	0.002,0.0,0.0	0.002,0.001,0.001	-0.001
918	ENSG00000100418	DESI1	chr22	-	41603258	41603381	41598027	41601190	41604043	41604153	918	216016131722	0,0,0	579999549	2,0,0	272	149	1	1	1.0,1.0,1.0	0.994,1.0,1.0	0.002
919	ENSG00000100418	DESI1	chr22	-	41604043	41604153	41603258	41603381	41607839	41607861	919	1088767807	0,0,0	261475259	0,0,2	259	149	1	1	1.0,1.0,1.0	1.0,1.0,0.987	0.004
920	ENSG00000100418	DESI1	chr22	-	41604043	41604153	41603258	41603381	41620751	41621043	920	1097778821	0,0,2	270485259	0,0,0	259	149	1	1	1.0,1.0,0.996	1.0,1.0,1.0	-0.001
921	ENSG00000100418	DESI1	chr22	-	41607261	41607331	41604043	41604153	41607839	41607861	921	858749760	0,0,7	260364232	0,0,2	219	149	1	1	1.0,1.0,0.987	1.0,1.0,0.987	0
922	ENSG00000100418	DESI1	chr22	-	41607261	41607331	41604043	41604153	41620751	41621043	922	423321347	9,11,21	119,184,82	9,10,2	219	149	0.331488	1	0.97,0.952,0.918	0.9,0.926,0.965	0.016
923	ENSG00000100418	DESI1	chr22	-	41607839	41607861	41603258	41603381	41620751	41621043	923	24,26,25	0,0,2	7,23,16	0,0,0	171	149	1	1	1.0,1.0,0.916	1.0,1.0,1.0	-0.028
924	ENSG00000100418	DESI1	chr22	-	41607839	41607861	41604043	41604153	41620751	41621043	924	24,26,32	9,11,21	7,23,16	9,10,2	171	149	0.795158	1	0.699,0.673,0.57	0.404,0.667,0.875	-0.001
925	ENSG00000100418	DESI1	chr22	-	41607839	41607861	41607261	41607331	41620751	41621043	925	466456442	7,0,0	148203164	0,0,0	171	149	1	1	0.983,1.0,1.0	1.0,1.0,1.0	-0.006
926	ENSG00000100417	PMM1	chr22	-	41577807	41577923	41576899	41577440	41578805	41578881	926	1112957988	0,0,2	444611370	2,0,0	265	149	1	1	1.0,1.0,0.996	0.992,1.0,1.0	0.001
927	ENSG00000100417	PMM1	chr22	-	41584280	41584372	41583958	41584058	41584526	41584603	927	585514510	36,12,14	240317152	9,11,9	241	149	0.85409	1	0.909,0.964,0.957	0.943,0.947,0.913	0.009
928	ENSG00000100417	PMM1	chr22	-	41584526	41584603	41583958	41584372	41589718	41589796	928	235192187	0,1,0	80,130,51	0,0,0	226	149	1	1	1.0,0.992,1.0	1.0,1.0,1.0	-0.003
929	ENSG00000100417	PMM1	chr22	-	41586075	41586193	41584005	41584603	41589051	41589163	929	333308282	0,2,0	168,152,88	0,4,0	267	149	0.881636	1	1.0,0.988,1.0	1.0,0.955,1.0	0.011
930	ENSG00000100417	PMM1	chr22	-	41586075	41586193	41584005	41584603	41589718	41589818	930	441405398	0,0,4	238257169	2,2,4	267	149	0.693648	1	1.0,1.0,0.982	0.985,0.986,0.959	0.017
931	ENSG00000100417	PMM1	chr22	-	41586296	41586430	41586075	41586193	41589051	41589829	931	5,8,2	27,37,28	0,0,0	18,28,11	283	149	5.85639e-05	0.00100932	0.089,0.102,0.036	0.0,0.0,0.0	0.076
932	ENSG00000100417	PMM1	chr22	-	41586296	41586430	41586075	41586193	41589718	41589796	932	5,6,2	135134143	0,0,0	88,133,92	283	149	0.559035	1	0.019,0.023,0.007	0.0,0.0,0.0	0.016
933	ENSG00000100417	PMM1	chr22	-	41589051	41589163	41584526	41584603	41589718	41589847	933	6,12,6	0,0,4	4,11,2	2,2,4	261	149	0.0375237	0.22519	1.0,1.0,0.461	0.533,0.758,0.222	0.316
934	ENSG00000100417	PMM1	chr22	-	41589051	41589163	41586075	41586193	41589718	41589847	934	33,46,30	135134143	22,32,11	88,133,92	261	149	0.17048	0.732531	0.122,0.164,0.107	0.125,0.121,0.064	0.028
935	ENSG00000100413	POLR3H	chr22	-	41532603	41532745	41532093	41532157	41540698	41540795	935	335261286	2,0,2	288392189	5,3,0	291	149	0.692397	1	0.988,1.0,0.987	0.967,0.985,1.0	0.008
936	ENSG00000100413	POLR3H	chr22	-	41532658	41532745	41532093	41532157	41540698	41540795	936	660610605	2,0,2	346442243	5,3,0	236	149	0.899331	1	0.995,1.0,0.995	0.978,0.989,1.0	0.008
937	ENSG00000100413	POLR3H	chr22	-	41533521	41533687	41532658	41532745	41540698	41540795	937	38,37,45	371322356	17,27,11	192301158	315	149	0.0775302	0.400136	0.046,0.052,0.056	0.04,0.041,0.032	0.014
939	ENSG00000100413	POLR3H	chr22	-	41543990	41544121	41539142	41540795	41544427	41544460	939	422324385	0,0,3	294367240	0,0,0	280	149	1	1	1.0,1.0,0.986	1.0,1.0,1.0	-0.005
940	ENSG00000100401	RANGAP1	chr22	-	41249329	41249451	41245610	41246672	41249728	41249817	940	233923342160	2,0,2	185628231986	1,4,2	271	149	1	1	0.998,1.0,0.998	0.999,0.997,0.998	0.001
941	ENSG00000100401	RANGAP1	chr22	-	41251006	41251109	41249728	41249817	41252871	41252991	941	254821812208	0,0,0	175826261472	0,1,0	252	149	1	1	1.0,1.0,1.0	1.0,0.999,1.0	0
942	ENSG00000100401	RANGAP1	chr22	-	41256710	41256824	41256190	41256290	41257947	41258106	942	187016871763	5,1,6	142120211344	15,4,4	263	149	0.843923	1	0.995,0.999,0.994	0.982,0.997,0.995	0.005
943	ENSG00000100401	RANGAP1	chr22	-	41257947	41258106	41256710	41256824	41261445	41261580	943	296926362724	0,0,0	217731992195	0,2,0	308	149	1	1	1.0,1.0,1.0	1.0,0.999,1.0	0
944	ENSG00000100401	RANGAP1	chr22	-	41261445	41261580	41257947	41258106	41264663	41264843	944	255423762422	12,1,4	189028491827	21,15,17	284	149	0.0333111	0.204772	0.991,0.999,0.997	0.979,0.99,0.983	0.012
945	ENSG00000100401	RANGAP1	chr22	-	41264663	41264843	41261445	41261580	41268096	41268156	945	251326032575	22,17,18	201031842113	11,26,7	329	149	0.308828	1	0.981,0.986,0.985	0.988,0.982,0.993	-0.004
946	ENSG00000100401	RANGAP1	chr22	-	41268096	41268156	41264663	41264843	41274599	41274660	946	195918221947	0,0,0	143822851436	0,0,4	209	149	1	1	1.0,1.0,1.0	1.0,1.0,0.996	0.001
947	ENSG00000100401	RANGAP1	chr22	-	41274599	41274727	41268096	41268156	41280932	41281082	947	298225422761	2,0,0	201429321661	4,0,0	277	149	1	1	0.999,1.0,1.0	0.996,1.0,1.0	0.001
948	ENSG00000100401	RANGAP1	chr22	-	41284900	41285153	41280932	41281082	41285362	41285905	948	275190224	31,20,25	70,78,39	5,5,7	402	149	0.413312	1	0.767,0.779,0.769	0.838,0.853,0.674	-0.017
949	ENSG00000100401	RANGAP1	chr22	-	41284900	41285153	41280932	41281082	41285543	41285965	949	256183222	37,15,33	72,84,39	20,36,21	402	149	1.03118e-06	3.03332e-05	0.719,0.819,0.714	0.572,0.464,0.408	0.269
950	ENSG00000100401	RANGAP1	chr22	-	41284900	41285153	41280932	41281082	41285985	41286251	950	265186223	78,82,98	84,82,41	128158187	402	149	0	0	0.557,0.457,0.458	0.196,0.161,0.075	0.347
956	ENSG00000100395	L3MBTL2	chr22	+	41206006	41206125	41205301	41205386	41208314	41208457	956	1,8,4	0,0,0	2,3,0	0,0,2	268	149	0.234137	0.927383	1.0,1.0,1.0	1.0,1.0,0.0	0.333
957	ENSG00000100395	L3MBTL2	chr22	+	41206006	41206125	41205301	41205386	41209695	41209933	957	5,14,6	312230202	4,2,1	150223114	268	149	0.0616577	0.334072	0.009,0.033,0.016	0.015,0.005,0.005	0.011
958	ENSG00000100395	L3MBTL2	chr22	+	41208314	41208457	41205311	41205386	41209695	41210008	958	0,0,0	312230202	0,0,2	150223114	292	149	1	1	0.0,0.0,0.0	0.0,0.0,0.009	-0.003
959	ENSG00000100395	L3MBTL2	chr22	+	41208314	41208457	41206006	41206125	41209695	41210008	959	0,3,0	4,9,2	0,2,0	2,1,1	292	149	0.396947	1	0.0,0.145,0.0	0.0,0.505,0.0	-0.12
960	ENSG00000100395	L3MBTL2	chr22	+	41209695	41209933	41205281	41205386	41216138	41216262	960	602495476	0,0,2	337459282	0,0,0	387	149	1	1	1.0,1.0,0.989	1.0,1.0,1.0	-0.004
961	ENSG00000100395	L3MBTL2	chr22	+	41213850	41214026	41209695	41209933	41216138	41216262	961	415270295	3,9,14	191211111	20,14,16	325	149	4.13929e-07	1.34672e-05	0.984,0.932,0.906	0.814,0.874,0.761	0.124
962	ENSG00000100395	L3MBTL2	chr22	+	41213892	41214026	41209695	41209933	41216138	41216262	962	658459528	3,9,14	297381165	20,14,16	283	149	1.15313e-07	4.28408e-06	0.991,0.964,0.952	0.887,0.935,0.844	0.08
963	ENSG00000100395	L3MBTL2	chr22	+	41219418	41219536	41217122	41217202	41220733	41220868	963	522461468	0,4,0	307298190	0,4,0	267	149	1	1	1.0,0.985,1.0	1.0,0.977,1.0	0.003
964	ENSG00000100395	L3MBTL2	chr22	+	41224966	41225071	41224724	41224801	41225793	41225941	964	671586601	0,0,0	302441260	0,2,2	254	149	1	1	1.0,1.0,1.0	1.0,0.992,0.987	0.007
965	ENSG00000100395	L3MBTL2	chr22	+	41227574	41227679	41227088	41227323	41227803	41227869	965	7,3,9	211195161	12,11,7	90,122,83	254	149	0.000337843	0.00453371	0.019,0.009,0.032	0.073,0.05,0.047	-0.037
966	ENSG00000100395	L3MBTL2	chr22	+	41229539	41229656	41227088	41227869	41230138	41230654	966	461444440	11,4,3	238337199	10,17,4	266	149	0.000297336	0.00406633	0.959,0.984,0.988	0.93,0.917,0.965	0.04
967	ENSG00000100393	EP300	chr22	+	41131387	41131633	41129889	41130003	41135812	41135906	967	728511604	0,2,2	443673341	0,0,0	395	149	1	1	1.0,0.99,0.991	1.0,1.0,1.0	-0.006
968	ENSG00000100393	EP300	chr22	+	41135812	41135906	41131387	41131633	41137652	41137790	968	362270328	0,0,0	239407177	4,0,0	243	149	1	1	1.0,1.0,1.0	0.973,1.0,1.0	0.009
969	ENSG00000100393	EP300	chr22	+	41137652	41137790	41135812	41135906	41140139	41140257	969	487348366	0,1,0	307484238	0,6,2	287	149	0.693082	1	1.0,0.994,1.0	1.0,0.977,0.984	0.011
970	ENSG00000100393	EP300	chr22	+	41141047	41141222	41140139	41140257	41146738	41146809	970	647449556	0,0,0	524603323	0,2,0	324	149	1	1	1.0,1.0,1.0	1.0,0.993,1.0	0.002
971	ENSG00000100393	EP300	chr22	+	41146738	41146816	41141047	41141222	41147836	41147946	971	549400481	37,18,31	445535283	24,24,22	227	149	0.695788	1	0.907,0.936,0.911	0.924,0.936,0.894	0
972	ENSG00000100393	EP300	chr22	+	41160641	41160722	41158411	41158500	41162722	41162779	972	376195263	0,0,2	222292179	0,0,0	230	149	1	1	1.0,1.0,0.988	1.0,1.0,1.0	-0.004
973	ENSG00000100393	EP300	chr22	+	41162722	41162779	41158411	41158500	41164052	41164130	973	103,81,84	0,0,0	62,98,49	2,0,0	206	149	1	1	1.0,1.0,1.0	0.957,1.0,1.0	0.014
974	ENSG00000100393	EP300	chr22	+	41166598	41166666	41164052	41164130	41168448	41168599	974	359220245	2,0,0	211267137	0,1,3	217	149	1	1	0.992,1.0,1.0	1.0,0.995,0.969	0.009
975	ENSG00000100387	RBX1	chr22	+	40953554	40953633	40951346	40951476	40964046	40964117	975	348228553049	79,99,68	197924631670	104,124,62	228	149	1.41634e-06	4.01511e-05	0.966,0.95,0.967	0.926,0.928,0.946	0.028
976	ENSG00000100387	RBX1	chr22	+	40953554	40953633	40951346	40951476	40967798	40967884	976	11219961062	71,53,30	739978684	109,139,68	228	149	8.88178e-15	1.15787e-12	0.912,0.925,0.959	0.816,0.821,0.868	0.097
977	ENSG00000100387	RBX1	chr22	+	40953554	40953633	40951346	40951476	40972475	40973309	977	11109831047	3,0,2	719962677	2,8,0	228	149	1	1	0.996,1.0,0.997	0.996,0.987,1.0	0.003
978	ENSG00000100387	RBX1	chr22	+	40964046	40964117	40951377	40951476	40967798	40967884	978	151011851207	71,53,30	9221190666	109,139,68	220	149	1.11022e-16	1.81229e-14	0.935,0.938,0.965	0.851,0.853,0.869	0.088
979	ENSG00000100387	RBX1	chr22	+	40964046	40964117	40951377	40951476	40972475	40973309	979	51,58,35	3,0,2	62,72,26	2,8,0	220	149	0.207141	0.846591	0.92,1.0,0.922	0.955,0.859,1.0	0.009
980	ENSG00000100387	RBX1	chr22	+	40964046	40964117	40953554	40953633	40967798	40967884	980	380729633144	11,15,17	207425691595	24,25,10	220	149	0.108463	0.517845	0.996,0.993,0.992	0.983,0.986,0.991	0.007
981	ENSG00000100387	RBX1	chr22	+	40964046	40964117	40953554	40953633	40972475	40973309	981	123810061071	2,2,2	712849575	4,9,3	220	149	1	1	0.998,0.997,0.997	0.992,0.985,0.992	0.008
982	ENSG00000100387	RBX1	chr22	+	40967798	40967884	40951377	40951476	40972475	40973309	982	961793853	3,0,2	625932448	2,8,0	235	149	1	1	0.995,1.0,0.996	0.995,0.987,1.0	0.003
983	ENSG00000100387	RBX1	chr22	+	40967798	40967884	40953554	40953633	40972475	40973309	983	901755840	2,2,2	540818392	4,9,3	235	149	0.706752	1	0.997,0.996,0.996	0.988,0.983,0.988	0.01
984	ENSG00000100387	RBX1	chr22	+	40967798	40967884	40964046	40964117	40972475	40973309	984	352927772961	26,25,25	195725851444	36,31,11	235	149	0.015166	0.108402	0.989,0.986,0.987	0.972,0.981,0.988	0.007
985	ENSG00000196236	XPNPEP3	chr22	+	40860677	40860793	40857096	40857245	40861617	40862770	985	12,19,8	16,18,32	0,0,0	17,8,2	265	149	1.00247e-08	4.64677e-07	0.297,0.372,0.123	0.0,0.0,0.0	0.264
986	ENSG00000196236	XPNPEP3	chr22	+	40870047	40870139	40868998	40869115	40881769	40882177	986	86,73,64	262214189	20,15,8	180269153	241	149	0	0	0.169,0.174,0.173	0.064,0.033,0.031	0.129
987	ENSG00000196236	XPNPEP3	chr22	+	40870047	40870139	40868998	40869115	40886312	40886515	987	48,26,26	17,9,11	10,8,8	12,4,8	241	149	0.0159877	0.113265	0.636,0.641,0.594	0.34,0.553,0.382	0.199
988	ENSG00000196236	XPNPEP3	chr22	+	40881769	40882177	40868998	40869115	40886312	40886515	988	1148851948	17,9,11	734929548	12,4,8	557	149	0.531982	1	0.948,0.962,0.958	0.942,0.984,0.948	-0.002
989	ENSG00000196236	XPNPEP3	chr22	+	40881769	40882177	40870047	40870139	40886312	40886515	989	927686798	2,1,0	564668395	0,1,0	557	149	1	1	0.992,0.995,1.0	1.0,0.994,1.0	-0.002
990	ENSG00000196236	XPNPEP3	chr22	+	40881769	40882177	40870047	40870139	40907586	40907649	990	640509543	0,0,0	380433265	0,1,0	557	149	1	1	1.0,1.0,1.0	1.0,0.991,1.0	0.003
991	ENSG00000196236	XPNPEP3	chr22	+	40886312	40886515	40870047	40870139	40907586	40907649	991	402288321	0,0,0	280343169	0,1,0	352	149	1	1	1.0,1.0,1.0	1.0,0.993,1.0	0.002
992	ENSG00000196236	XPNPEP3	chr22	+	40886312	40886515	40881769	40882177	40907586	40907649	992	687464578	0,0,2	464577299	0,0,0	352	149	1	1	1.0,1.0,0.992	1.0,1.0,1.0	-0.003
993	ENSG00000196236	XPNPEP3	chr22	+	40907586	40907649	40886312	40886515	40909121	40909235	993	359242269	4,0,0	217240158	2,0,0	212	149	1	1	0.984,1.0,1.0	0.987,1.0,1.0	-0.001
994	ENSG00000196236	XPNPEP3	chr22	+	40909121	40909235	40886312	40886515	40914238	40914324	994	170145118	7,6,1	105,114,72	1,2,2	263	149	0.0805677	0.412457	0.932,0.932,0.985	0.983,0.97,0.953	-0.019
995	ENSG00000196236	XPNPEP3	chr22	+	40922332	40922513	40914238	40914324	40924361	40924482	995	704537561	13,8,0	472658395	4,13,0	330	149	0.914529	1	0.961,0.968,1.0	0.982,0.958,1.0	-0.004
996	ENSG00000100372	SLC25A17	chr22	-	40773936	40774019	40769629	40770981	40777039	40777135	996	552411417	2,2,7	244283198	9,4,4	232	149	0.00685561	0.0564319	0.994,0.992,0.975	0.946,0.978,0.97	0.022
997	ENSG00000100372	SLC25A17	chr22	-	40776189	40776308	40773936	40774019	40777039	40777135	997	0,0,1	335273281	0,2,0	165179142	268	149	1	1	0.0,0.0,0.002	0.0,0.006,0.0	-0.001
998	ENSG00000100372	SLC25A17	chr22	-	40779757	40779894	40779008	40779125	40792524	40792676	998	0,0,0	233152165	0,4,0	138,154,82	286	149	1	1	0.0,0.0,0.0	0.0,0.013,0.0	-0.004
999	ENSG00000100372	SLC25A17	chr22	-	40784512	40784604	40779008	40779125	40792524	40792676	999	5,0,6	233152165	0,0,2	138,154,82	241	149	0.896571	1	0.013,0.0,0.022	0.0,0.0,0.015	0.007
1000	ENSG00000100372	SLC25A17	chr22	-	40784512	40784604	40779008	40779125	40794513	40794580	1000	6,4,6	5,0,2	0,0,2	0,4,0	241	149	1	1	0.426,1.0,0.65	NA,0.0,1.0	0.192
1001	ENSG00000100372	SLC25A17	chr22	-	40792524	40792595	40779008	40779125	40797253	40797336	1001	172121105	0,0,0	115,112,60	0,0,2	220	149	1	1	1.0,1.0,1.0	1.0,1.0,0.953	0.016
1002	ENSG00000100372	SLC25A17	chr22	-	40792524	40792676	40779008	40779125	40794513	40794580	1002	517307352	5,0,2	248298161	0,4,0	301	149	1	1	0.981,1.0,0.989	1.0,0.974,1.0	-0.001
1003	ENSG00000100372	SLC25A17	chr22	-	40792524	40792676	40779008	40779125	40799022	40799040	1003	253174171	4,2,0	149,156,82	6,4,0	301	149	0.0619417	0.33532	0.969,0.977,1.0	0.925,0.951,1.0	0.023
1004	ENSG00000100372	SLC25A17	chr22	-	40792524	40792676	40779008	40779125	40819194	40819350	1004	253174171	18,3,10	149,154,82	1,5,0	301	149	0.000438545	0.00568334	0.874,0.966,0.894	0.987,0.938,1.0	-0.064
1005	ENSG00000100372	SLC25A17	chr22	-	40792524	40792676	40784512	40784604	40794513	40794580	1005	284155187	1,4,2	110,144,79	0,0,1	301	149	0.891681	1	0.993,0.95,0.979	1.0,1.0,0.975	-0.018
1006	ENSG00000100372	SLC25A17	chr22	-	40794513	40794580	40779008	40779125	40797253	40797336	1006	5,0,4	0,0,0	0,2,0	0,0,2	216	149	1	1	1.0,NA,1.0	NA,1.0,0.0	0.5
1007	ENSG00000100372	SLC25A17	chr22	-	40794513	40794580	40779008	40779125	40799022	40799040	1007	71,52,61	4,2,0	24,34,19	6,4,0	216	149	0.0149646	0.107168	0.924,0.947,1.0	0.734,0.854,1.0	0.094
1008	ENSG00000100372	SLC25A17	chr22	-	40794513	40794580	40779008	40779125	40819194	40819326	1008	7,3,3	18,3,10	0,3,0	1,5,0	216	149	1	1	0.212,0.408,0.171	0.0,0.293,NA	0.117
1009	ENSG00000100372	SLC25A17	chr22	-	40794513	40794580	40792524	40792676	40799022	40799040	1009	326180239	0,0,0	119,170,97	0,2,0	216	149	1	1	1.0,1.0,1.0	1.0,0.983,1.0	0.006
1011	ENSG00000100372	SLC25A17	chr22	-	40797253	40797336	40779008	40779125	40799022	40799083	1011	3,0,4	4,2,0	0,0,2	6,4,0	232	149	0.0808127	0.413308	0.325,0.0,1.0	0.0,0.0,1.0	0.108
1012	ENSG00000100372	SLC25A17	chr22	-	40797253	40797336	40794513	40794580	40799022	40799083	1012	3,0,6	127,87,113	0,0,0	56,62,40	232	149	0.822408	1	0.015,0.0,0.033	0.0,0.0,0.0	0.016
1013	ENSG00000100372	SLC25A17	chr22	-	40797283	40797336	40794513	40794580	40799022	40799083	1013	5,1,5	127,87,113	4,0,0	56,62,40	202	149	0.223308	0.895676	0.028,0.008,0.032	0.05,0.0,0.0	0.006
1015	ENSG00000100372	SLC25A17	chr22	-	40799022	40799040	40794513	40794580	40819194	40819316	1015	11,17,4	2,7,1	14,11,15	0,5,0	167	149	0.074887	0.389044	0.831,0.684,0.781	1.0,0.662,1.0	-0.122
1016	ENSG00000100372	SLC25A17	chr22	-	40799022	40799083	40779008	40779125	40819194	40819326	1016	120,107,86	18,3,10	69,133,73	1,5,0	210	149	3.61255e-05	0.000668958	0.825,0.962,0.859	0.98,0.95,1.0	-0.095
1018	ENSG00000100372	SLC25A17	chr22	-	40799022	40799083	40794513	40794580	40819194	40819326	1018	238189197	2,7,1	117186112	0,5,0	210	149	0.337873	1	0.988,0.95,0.993	1.0,0.963,1.0	-0.011
1019	ENSG00000100372	SLC25A17	chr22	-	40799560	40799671	40799022	40799083	40819194	40819375	1019	0,0,0	182143153	0,0,2	87,156,90	260	149	1	1	0.0,0.0,0.0	0.0,0.0,0.013	-0.004
1020	ENSG00000100372	SLC25A17	chr22	-	40817202	40817377	40799022	40799083	40819194	40819338	1020	8,2,4	182143153	22,14,0	87,156,90	324	149	2.5967e-05	0.00050291	0.02,0.006,0.012	0.104,0.04,0.0	-0.035
1021	ENSG00000196588	MRTFA	chr22	-	40417340	40417493	40416975	40417046	40418373	40419384	1021	206167190	0,0,0	279351216	0,2,0	302	149	1	1	1.0,1.0,1.0	1.0,0.989,1.0	0.004
1022	ENSG00000196588	MRTFA	chr22	-	40423535	40423685	40420846	40421100	40424205	40424381	1022	281240256	20,15,16	318383162	37,18,22	299	149	0.119425	0.558118	0.875,0.889,0.889	0.811,0.914,0.786	0.047
1023	ENSG00000196588	MRTFA	chr22	-	40463220	40463286	40435498	40435554	40552105	40552367	1023	212193159	5,0,0	183306167	6,6,0	215	149	0.105826	0.508386	0.967,1.0,1.0	0.955,0.972,1.0	0.013
1024	ENSG00000196588	MRTFA	chr22	-	40519463	40519612	40463220	40463286	40533589	40533811	1024	2,3,2	0,0,0	0,6,2	0,2,0	298	149	1	1	1.0,1.0,1.0	NA,0.6,1.0	0.2
1025	ENSG00000196588	MRTFA	chr22	-	40552105	40552367	40463220	40463286	40594673	40594735	1025	335289259	0,0,0	289473285	2,0,0	411	149	1	1	1.0,1.0,1.0	0.981,1.0,1.0	0.006
1026	ENSG00000196588	MRTFA	chr22	-	40594673	40594735	40552105	40552367	40636477	40636685	1026	49,23,23	4,5,2	28,55,38	2,7,3	211	149	0.783438	1	0.896,0.765,0.89	0.908,0.847,0.899	-0.034
1027	ENSG00000196588	MRTFA	chr22	-	40594673	40594735	40587142	40587578	40636477	40636685	1027	4,2,0	0,0,0	0,12,4	2,0,0	211	149	1	1	1.0,1.0,NA	0.0,1.0,1.0	0.333
1028	ENSG00000284431	AL022238.4	chr22	+	40348396	40348646	40346528	40346711	40349831	40350035	1028	10,5,3	145111341259	1,2,7	731950549	399	149	1	1	0.003,0.002,0.001	0.001,0.001,0.005	0
1029	ENSG00000284431	AL022238.4	chr22	+	40349831	40350035	40346528	40346711	40358863	40359035	1029	260319982180	0,4,0	12481700956	3,10,2	353	149	1	1	1.0,0.995,1.0	0.994,0.986,0.995	0.007
1030	ENSG00000284431	AL022238.4	chr22	+	40361487	40361635	40361272	40361342	40362980	40363071	1030	389530593084	0,2,0	168321881209	0,7,0	297	149	1	1	1.0,0.999,1.0	1.0,0.994,1.0	0.002
1031	ENSG00000239900	ADSL	chr22	+	40364879	40365056	40364275	40364365	40366435	40366489	1031	325724842913	54,25,43	146619411142	48,44,33	326	149	1.09553e-05	0.000238799	0.965,0.978,0.969	0.933,0.953,0.941	0.028
1032	ENSG00000284431	AL022238.4	chr22	+	40366435	40366498	40364275	40364365	40400695	40400813	1032	21,17,33	0,1,0	18,18,22	0,0,0	212	149	1	1	1.0,0.923,1.0	1.0,1.0,1.0	-0.026
1033	ENSG00000100359	SGSM3	chr22	+	40401592	40401675	40400695	40400813	40402138	40402205	1033	968754788	260189194	247301164	68,81,63	232	149	0.20627	0.844176	0.705,0.719,0.723	0.7,0.705,0.626	0.039
1034	ENSG00000284431	AL022238.4	chr22	+	40402138	40402205	40400695	40400813	40404246	40404455	1034	663473468	11,5,3	175213133	0,9,0	216	149	0.7746	1	0.977,0.985,0.991	1.0,0.942,1.0	0.004
1035	ENSG00000284431	AL022238.4	chr22	+	40405140	40405284	40404556	40404664	40405648	40405844	1035	435500475	25,11,16	148250213	6,9,5	293	149	0.504187	1	0.898,0.959,0.938	0.926,0.934,0.956	-0.007
1036	ENSG00000284431	AL022238.4	chr22	+	40407788	40407843	40407412	40407568	40408070	40408120	1036	399443361	2,0,0	106179119	0,2,0	204	149	1	1	0.993,1.0,1.0	1.0,0.985,1.0	0.003
1037	ENSG00000284431	AL022238.4	chr22	+	40408276	40408429	40408070	40408120	40408626	40408697	1037	963905969	2,0,2	332553324	0,0,0	302	149	1	1	0.996,1.0,0.996	1.0,1.0,1.0	-0.003
1041	ENSG00000187051	RPS19BP1	chr22	-	39530463	39530554	39529819	39529917	39532394	39532523	1041	73,65,63	105411151094	20,55,11	7611045762	240	149	2.41642e-05	0.000473927	0.041,0.035,0.035	0.016,0.032,0.009	0.018
1042	ENSG00000100335	MIEF1	chr22	+	39503041	39503237	39502210	39502437	39503695	39503862	1042	4,4,3	25,4,11	9,2,0	7,12,0	345	149	1	1	0.065,0.302,0.105	0.357,0.067,NA	-0.055
1043	ENSG00000100335	MIEF1	chr22	+	39503695	39503877	39502251	39502437	39504202	39504302	1043	25,12,14	55,59,53	6,12,0	73118139	331	149	8.12011e-10	4.67525e-08	0.17,0.084,0.106	0.036,0.044,0.0	0.093
1044	ENSG00000100335	MIEF1	chr22	+	39509337	39509571	39504202	39504534	39511287	39511422	1044	135,84,74	403326344	28,31,21	235383186	383	149	4.55858e-11	3.30659e-09	0.115,0.091,0.077	0.044,0.031,0.042	0.055
1045	ENSG00000100335	MIEF1	chr22	+	39509421	39509571	39504202	39504534	39511287	39511438	1045	134,78,56	403326344	26,44,15	235383186	299	149	1.74451e-08	7.78472e-07	0.142,0.107,0.075	0.052,0.054,0.039	0.06
1046	ENSG00000100335	MIEF1	chr22	+	39511287	39511438	39504202	39504534	39511848	39512026	1046	689684601	8,1,4	459824472	2,0,0	300	149	0.814427	1	0.977,0.997,0.987	0.991,1.0,1.0	-0.01
1047	ENSG00000100307	CBX7	chr22	-	39134400	39134473	39133583	39134048	39138635	39138702	1047	10,14,12	0,0,4	4,12,2	1,0,0	222	149	0.208019	0.849311	1.0,1.0,0.668	0.729,1.0,1.0	-0.02
1048	ENSG00000100307	CBX7	chr22	-	39134400	39134752	39130771	39134048	39138635	39138702	1048	126138106	0,0,4	28,75,32	1,0,0	501	149	0.761616	1	1.0,1.0,0.887	0.893,1.0,1.0	-0.002
1049	ENSG00000100307	CBX7	chr22	-	39138635	39138702	39120166	39120573	39149788	39149832	1049	2,0,2	1,0,0	0,2,0	0,2,0	216	149	1	1	0.58,NA,1.0	NA,0.408,NA	0.382
1050	ENSG00000100307	CBX7	chr22	-	39138635	39138702	39134400	39134473	39141370	39141436	1050	60,72,35	0,1,0	9,28,16	0,0,0	216	149	1	1	1.0,0.98,1.0	1.0,1.0,1.0	-0.007
1051	ENSG00000100307	CBX7	chr22	-	39138635	39138702	39134400	39134752	39141370	39141436	1051	146,152,85	2,0,0	25,56,28	0,0,0	216	149	1	1	0.981,1.0,1.0	1.0,1.0,1.0	-0.006
1052	ENSG00000100307	CBX7	chr22	-	39141370	39141436	39138635	39138702	39149788	39149832	1052	198183109	2,0,0	34,73,27	0,2,0	215	149	1	1	0.986,1.0,1.0	1.0,0.962,1.0	0.008
1053	ENSG00000100307	CBX7	chr22	-	39141370	39141436	39138635	39138702	39152375	39152444	1053	55,65,40	0,2,0	13,16,6	0,0,0	215	149	1	1	1.0,0.957,1.0	1.0,1.0,1.0	-0.014
1054	ENSG00000100307	CBX7	chr22	-	39149788	39149832	39138635	39138702	39152375	39152444	1054	6,0,4	0,2,0	4,10,0	0,0,0	193	149	1	1	1.0,0.0,1.0	1.0,1.0,NA	-0.333
1055	ENSG00000100307	CBX7	chr22	-	39149788	39149832	39141119	39141436	39152375	39152444	1055	156,123,82	0,0,2	31,67,20	0,0,0	193	149	1	1	1.0,1.0,0.969	1.0,1.0,1.0	-0.01
1056	ENSG00000284554	AL022318.4	chr22	+	39022821	39023014	39014362	39014379	39029362	39029519	1056	41,41,34	0,0,2	15,29,9	0,0,1	342	149	1	1	1.0,1.0,0.881	1.0,1.0,0.797	0.028
1057	ENSG00000284554	AL022318.4	chr22	+	39025069	39025349	39022821	39023014	39025556	39025671	1057	171109169	0,2,1	24,49,31	6,0,0	429	149	0.0238956	0.156716	1.0,0.95,0.983	0.581,1.0,1.0	0.117
1058	ENSG00000284554	AL022318.4	chr22	+	39025069	39025349	39022821	39023014	39029362	39029519	1058	154,90,145	13,13,9	23,46,32	9,14,4	429	149	0.00423413	0.0379358	0.804,0.706,0.848	0.47,0.533,0.735	0.207
1059	ENSG00000284554	AL022318.4	chr22	+	39025069	39025349	39022821	39023014	39031693	39031973	1059	158,90,143	0,0,0	23,46,30	0,2,0	429	149	1	1	1.0,1.0,1.0	1.0,0.889,1.0	0.037
1060	ENSG00000284554	AL022318.4	chr22	+	39025556	39025671	39022821	39023014	39029362	39029519	1060	47,35,41	13,13,9	6,21,9	9,14,4	264	149	0.0109882	0.0831298	0.671,0.603,0.72	0.273,0.458,0.559	0.235
1061	ENSG00000284554	AL022318.4	chr22	+	39025556	39025671	39022821	39023014	39031693	39031973	1061	0,3,0	0,0,0	4,0,0	0,2,0	264	149	1	1	NA,1.0,NA	1.0,0.0,NA	0.5
1062	ENSG00000284554	AL022318.4	chr22	+	39025556	39025671	39025069	39025349	39029362	39029519	1062	66,55,65	2,2,3	5,22,10	0,0,2	264	149	0.123443	0.572264	0.949,0.939,0.924	1.0,1.0,0.738	0.025
1063	ENSG00000284554	AL022318.4	chr22	+	39025556	39025671	39025069	39025349	39031693	39031973	1063	17,19,20	6,2,1	3,1,0	0,0,0	264	149	1	1	0.615,0.843,0.919	1.0,1.0,NA	-0.208
1064	ENSG00000284554	AL022318.4	chr22	+	39029362	39029519	39022821	39023014	39031693	39031973	1064	74,62,89	0,0,0	27,55,14	0,2,0	306	149	1	1	1.0,1.0,1.0	1.0,0.931,1.0	0.023
1065	ENSG00000284554	AL022318.4	chr22	+	39029362	39029519	39025069	39025349	39031693	39031973	1065	63,51,83	6,2,1	18,41,12	0,0,0	306	149	0.00116955	0.0129824	0.836,0.925,0.976	1.0,1.0,1.0	-0.088
1066	ENSG00000284554	AL022318.4	chr22	+	39029362	39029519	39025556	39025671	39031693	39031973	1066	114,89,127	0,0,0	24,62,20	2,0,0	306	149	1	1	1.0,1.0,1.0	0.854,1.0,1.0	0.049
1067	ENSG00000244509	APOBEC3C	chr22	+	39015594	39015751	39014256	39014379	39017765	39018045	1067	419831923163	38,30,34	213027361581	34,49,19	306	149	0.00388748	0.0352917	0.982,0.981,0.978	0.968,0.965,0.976	0.011
1068	ENSG00000183741	CBX6	chr22	-	38871479	38871546	38861421	38867201	38871691	38871757	1068	622606661	0,2,0	404605399	0,0,0	216	149	1	1	1.0,0.995,1.0	1.0,1.0,1.0	-0.002
1069	ENSG00000183741	CBX6	chr22	-	38871901	38871945	38871691	38871757	38872121	38872216	1069	768732723	18,21,25	514697450	22,28,25	193	149	0.0184746	0.127194	0.971,0.964,0.957	0.947,0.951,0.933	0.02
1070	ENSG00000100242	SUN2	chr22	-	38740266	38740432	38739721	38739943	38740888	38741050	1070	85,82,91	0,0,0	76142132	0,0,1	315	149	1	1	1.0,1.0,1.0	1.0,1.0,0.984	0.005
1071	ENSG00000100242	SUN2	chr22	-	38740266	38740432	38739721	38739943	38741006	38741050	1071	195173232	0,0,0	185269215	2,0,0	315	149	1	1	1.0,1.0,1.0	0.978,1.0,1.0	0.007
1072	ENSG00000100242	SUN2	chr22	-	38750897	38751035	38750224	38750320	38751209	38751373	1072	143174180	0,3,6	176293266	0,4,0	287	149	0.0712936	0.374513	1.0,0.968,0.94	1.0,0.974,1.0	-0.022
1073	ENSG00000100242	SUN2	chr22	-	38750897	38751035	38750224	38750383	38751209	38751373	1073	75,83,93	0,0,2	73170134	0,0,0	287	149	1	1	1.0,1.0,0.96	1.0,1.0,1.0	-0.013
1074	ENSG00000100242	SUN2	chr22	-	38752506	38752665	38750897	38751373	38754641	38754690	1074	278198221	0,2,0	227287242	0,0,0	308	149	1	1	1.0,0.98,1.0	1.0,1.0,1.0	-0.007
1075	ENSG00000100242	SUN2	chr22	-	38754641	38754690	38752506	38752665	38755271	38755429	1075	15,18,11	0,1,0	27,20,24	0,0,0	198	149	1	1	1.0,0.931,1.0	1.0,1.0,1.0	-0.023
1076	ENSG00000100242	SUN2	chr22	-	38754641	38754706	38752506	38752665	38755271	38755528	1076	23,26,16	0,1,0	29,24,26	0,0,0	214	149	1	1	1.0,0.948,1.0	1.0,1.0,1.0	-0.017
1077	ENSG00000100242	SUN2	chr22	-	38754641	38754706	38752506	38752665	38755762	38756000	1077	21,28,20	12,14,13	34,44,36	13,19,23	214	149	0.556853	1	0.549,0.582,0.517	0.646,0.617,0.521	-0.045
1078	ENSG00000100226	GTPBP1	chr22	+	38708844	38708956	38705943	38706147	38715906	38715962	1078	385258314	7,21,11	311504293	8,8,4	261	149	0.00279647	0.0269151	0.969,0.875,0.942	0.957,0.973,0.977	-0.04
1079	ENSG00000100226	GTPBP1	chr22	+	38727212	38727348	38726257	38726440	38727982	38728161	1079	703581586	18,8,14	546823429	13,27,5	285	149	0.524794	1	0.953,0.974,0.956	0.956,0.941,0.978	0.003
1080	ENSG00000100226	GTPBP1	chr22	+	38730611	38730659	38729461	38729662	38734149	38734232	1080	91,77,57	0,0,3	106102105	0,4,4	197	149	0.135686	0.615278	1.0,1.0,0.935	1.0,0.951,0.952	0.011
1081	ENSG00000100226	GTPBP1	chr22	+	38734149	38734232	38730611	38730659	38734323	38734397	1081	18,22,21	0,1,3	1,8,5	5,2,0	232	149	0.0320543	0.198791	1.0,0.934,0.818	0.114,0.72,1.0	0.306
1082	ENSG00000100226	GTPBP1	chr22	+	38734149	38734232	38730612	38730881	38734323	38734397	1082	20,15,29	0,0,1	5,8,3	2,0,0	232	149	1	1	1.0,1.0,0.949	0.616,1.0,1.0	0.111
1083	ENSG00000100226	GTPBP1	chr22	+	38735173	38735310	38734323	38734397	38736028	38736175	1083	44,40,43	30,16,28	30,26,26	6,10,19	286	149	0.310576	1	0.433,0.566,0.444	0.723,0.575,0.416	-0.09
1084	ENSG00000100226	GTPBP1	chr22	+	38736028	38736256	38734323	38734397	38737950	38738299	1084	308215213	2,0,0	159237183	4,5,2	377	149	0.00492575	0.0430077	0.984,1.0,1.0	0.94,0.949,0.973	0.041
1085	ENSG00000100221	JOSD1	chr22	-	38688934	38689129	38685542	38688001	38699802	38699970	1085	14349521040	2,0,0	742951582	0,0,0	344	149	1	1	0.997,1.0,1.0	1.0,1.0,1.0	-0.001
1086	ENSG00000100221	JOSD1	chr22	-	38689295	38689424	38688934	38689129	38699802	38700123	1086	148510141047	0,0,2	595873480	0,0,0	278	149	1	1	1.0,1.0,0.996	1.0,1.0,1.0	-0.001
1087	ENSG00000100216	TOMM22	chr22	+	38682322	38682441	38681956	38682095	38682878	38682996	1087	460439694202	0,0,0	217232132080	0,2,0	268	149	1	1	1.0,1.0,1.0	1.0,0.999,1.0	0
1088	ENSG00000100211	CBY1	chr22	+	38656955	38657143	38656639	38656750	38665545	38665685	1088	59,60,36	74,24,51	8,11,10	10,6,5	337	149	0.678302	1	0.261,0.525,0.238	0.261,0.448,0.469	-0.051
1089	ENSG00000100211	CBY1	chr22	+	38656955	38657143	38656639	38656750	38668016	38668132	1089	71,63,52	220147163	13,23,8	101,148,68	337	149	4.19279e-07	1.36178e-05	0.125,0.159,0.124	0.054,0.064,0.049	0.08
1090	ENSG00000100211	CBY1	chr22	+	38656955	38657143	38656639	38656750	38670883	38670989	1090	48,63,36	32,33,25	8,11,8	0,12,18	337	149	0.965142	1	0.399,0.458,0.389	1.0,0.288,0.164	-0.069
1091	ENSG00000100211	CBY1	chr22	+	38665545	38665685	38656650	38656750	38668016	38668132	1091	144,86,121	220147163	26,23,20	101,148,68	289	149	9.31966e-12	7.71988e-10	0.252,0.232,0.277	0.117,0.074,0.132	0.146
1092	ENSG00000100211	CBY1	chr22	+	38665545	38665685	38656650	38656750	38670883	38670989	1092	74,30,53	32,33,25	14,6,7	0,12,18	289	149	0.906999	1	0.544,0.319,0.522	1.0,0.205,0.167	0.004
1093	ENSG00000100211	CBY1	chr22	+	38665545	38665685	38656955	38657143	38668016	38668132	1093	83,63,70	25,4,16	16,17,17	5,12,0	289	149	0.767087	1	0.631,0.89,0.693	0.623,0.422,1.0	0.056
1094	ENSG00000100211	CBY1	chr22	+	38665545	38665685	38656955	38657143	38670883	38670989	1094	14,7,2	2,4,0	4,0,4	0,0,0	289	149	1	1	0.783,0.474,1.0	1.0,NA,1.0	-0.248
1096	ENSG00000100211	CBY1	chr22	+	38668016	38668132	38656635	38656750	38670766	38670989	1096	195128149	1,0,0	113,152,76	0,2,0	265	149	1	1	0.991,1.0,1.0	1.0,0.977,1.0	0.005
1097	ENSG00000100211	CBY1	chr22	+	38668016	38668132	38656635	38656750	38670883	38670989	1097	699468487	32,33,25	265359154	0,12,18	265	149	0.134157	0.6096	0.925,0.889,0.916	1.0,0.944,0.828	-0.014
1098	ENSG00000100211	CBY1	chr22	+	38668016	38668132	38656955	38657143	38670883	38670989	1098	509327343	2,4,0	171,227,92	0,0,0	265	149	1	1	0.993,0.979,1.0	1.0,1.0,1.0	-0.009
1099	ENSG00000100211	CBY1	chr22	+	38668016	38668132	38665545	38665685	38670883	38670989	1099	556379397	1,0,0	182232105	4,0,0	265	149	1	1	0.997,1.0,1.0	0.962,1.0,1.0	0.012
1100	ENSG00000100211	CBY1	chr22	+	38671069	38671188	38670766	38670989	38673158	38673413	1100	745592649	10,11,13	272323195	5,4,1	268	149	0.183723	0.775129	0.976,0.968,0.965	0.968,0.978,0.991	-0.009
1101	ENSG00000184949	FAM227A	chr22	-	38607388	38607476	38605253	38605348	38620211	38620291	1101	46,32,47	0,3,2	6,15,14	1,5,2	237	149	0.00578447	0.0490974	1.0,0.87,0.937	0.79,0.654,0.815	0.183
1103	ENSG00000184949	FAM227A	chr22	-	38620211	38620291	38605253	38605348	38623171	38623279	1103	7,19,12	0,0,2	7,8,0	0,0,0	229	149	1	1	1.0,1.0,0.796	1.0,1.0,NA	-0.068
1104	ENSG00000184949	FAM227A	chr22	-	38626179	38626303	38623171	38623279	38628833	38628935	1104	68,40,58	0,0,0	11,6,10	0,0,2	273	149	1	1	1.0,1.0,1.0	1.0,1.0,0.732	0.089
1105	ENSG00000184949	FAM227A	chr22	-	38626179	38626303	38623171	38623279	38636450	38636551	1105	40,25,33	0,0,0	6,2,6	0,2,0	273	149	0.595694	1	1.0,1.0,1.0	1.0,0.353,1.0	0.216
1106	ENSG00000184949	FAM227A	chr22	-	38628237	38628342	38626179	38626303	38628833	38628935	1106	8,4,8	28,16,27	6,0,2	5,4,6	254	149	0.970004	1	0.144,0.128,0.148	0.413,0.0,0.164	-0.052
1107	ENSG00000184949	FAM227A	chr22	-	38628833	38628935	38623171	38623279	38636450	38636551	1107	26,8,11	0,0,0	13,8,3	0,2,0	251	149	1	1	1.0,1.0,1.0	1.0,0.704,1.0	0.099
1108	ENSG00000184949	FAM227A	chr22	-	38628833	38628935	38626179	38626303	38636450	38636551	1108	54,22,38	0,1,2	18,12,6	0,0,0	251	149	0.430637	1	1.0,0.929,0.919	1.0,1.0,1.0	-0.051
1109	ENSG00000184949	FAM227A	chr22	-	38639614	38639724	38638745	38638822	38645562	38645645	1109	32,23,29	3,0,0	15,19,6	1,0,0	259	149	0.788375	1	0.86,1.0,1.0	0.896,1.0,1.0	-0.012
1110	ENSG00000184949	FAM227A	chr22	-	38639654	38639724	38638745	38638822	38645562	38645645	1110	33,17,29	3,0,0	15,8,3	1,0,0	219	149	0.827447	1	0.882,1.0,1.0	0.911,1.0,1.0	-0.01
1111	ENSG00000100206	DMC1	chr22	-	38552665	38552707	38538538	38538612	38555356	38555409	1111	0,4,7	1,2,0	0,0,0	0,0,2	191	149	1	1	0.0,0.609,1.0	NA,NA,0.0	0.536
1112	ENSG00000100201	DDX17	chr22	-	38487878	38492115	38485680	38486440	38493709	38493771	1112	184201277114849	1,2,0	455358873104	0,0,0	4386	149	1	1	0.998,0.995,1.0	1.0,1.0,1.0	-0.002
1113	ENSG00000100201	DDX17	chr22	-	38489227	38489458	38488025	38488115	38492055	38492115	1113	525443455	903702683	113218124	549742391	380	149	2.22045e-16	3.52711e-14	0.186,0.198,0.207	0.075,0.103,0.111	0.101
1114	ENSG00000100201	DDX17	chr22	-	38494885	38495046	38494309	38494802	38495795	38495937	1114	379926883203	0,2,4	172221021147	0,2,0	310	149	1	1	1.0,0.998,0.997	1.0,0.998,1.0	-0.001
1115	ENSG00000100201	DDX17	chr22	-	38494885	38495046	38494309	38494802	38498084	38498150	1115	238116832083	0,0,0	11361384743	0,2,0	310	149	1	1	1.0,1.0,1.0	1.0,0.997,1.0	0.001
1116	ENSG00000100201	DDX17	chr22	-	38495795	38495937	38494629	38494802	38498084	38498150	1116	233215181804	0,0,0	10201201670	0,2,0	291	149	1	1	1.0,1.0,1.0	1.0,0.997,1.0	0.001
1117	ENSG00000100201	DDX17	chr22	-	38495795	38495937	38494885	38495046	38498084	38498150	1117	377125372933	21,16,13	161019191080	4,2,6	291	149	0.925669	1	0.989,0.988,0.991	0.995,0.998,0.989	-0.005
1118	ENSG00000100201	DDX17	chr22	-	38501129	38501280	38499399	38499499	38505950	38506237	1118	231718631941	2,2,0	10341307887	0,0,0	300	149	1	1	0.998,0.998,1.0	1.0,1.0,1.0	-0.001
1119	ENSG00000283900	TPTEP2-CSNK1E	chr22	-	38300723	38300952	38299894	38300065	38302860	38303009	1119	290725582663	1,0,0	211130321892	0,0,0	378	149	1	1	0.999,1.0,1.0	1.0,1.0,1.0	0
1120	ENSG00000283900	TPTEP2-CSNK1E	chr22	-	38361398	38361560	38336607	38336706	38380369	38380423	1120	30,33,32	4,0,0	1,14,0	0,0,0	311	149	1	1	0.782,1.0,1.0	1.0,1.0,NA	-0.073
1122	ENSG00000128298	BAIAP2L2	chr22	-	38085685	38085732	38084899	38085375	38086241	38086347	1122	2,16,11	0,0,0	2,2,0	0,2,0	196	149	1	1	1.0,1.0,1.0	1.0,0.432,NA	0.284
1123	ENSG00000128298	BAIAP2L2	chr22	-	38107851	38107913	38098410	38098482	38108254	38108341	1123	17,7,15	2,0,2	0,0,6	0,0,0	211	149	1	1	0.857,1.0,0.841	NA,NA,1.0	-0.101
1124	ENSG00000100139	MICALL1	chr22	+	37912350	37912492	37911951	37912000	37917706	37917795	1124	745562513	3,0,8	510641402	6,1,4	291	149	0.682063	1	0.992,1.0,0.97	0.978,0.997,0.981	0.002
1125	ENSG00000100139	MICALL1	chr22	+	37917706	37917795	37912350	37912492	37921971	37922286	1125	316233229	0,0,5	204218180	0,0,0	238	149	1	1	1.0,1.0,0.966	1.0,1.0,1.0	-0.011
1126	ENSG00000100139	MICALL1	chr22	+	37919035	37919178	37917706	37917795	37921971	37922286	1126	220265176	0,2,1	178352251	0,0,0	292	149	1	1	1.0,0.985,0.989	1.0,1.0,1.0	-0.009
1127	ENSG00000100139	MICALL1	chr22	+	37919035	37919178	37917706	37917795	37924659	37924717	1127	151210114	0,0,0	139269162	0,2,0	292	149	1	1	1.0,1.0,1.0	1.0,0.986,1.0	0.005
1128	ENSG00000100139	MICALL1	chr22	+	37921971	37922426	37917706	37917795	37924659	37924717	1128	264305305	0,0,0	262473344	0,2,0	604	149	1	1	1.0,1.0,1.0	1.0,0.983,1.0	0.006
1129	ENSG00000100139	MICALL1	chr22	+	37921971	37922426	37917706	37917795	37925660	37926043	1129	213236247	0,0,0	210376262	2,0,0	604	149	1	1	1.0,1.0,1.0	0.963,1.0,1.0	0.012
1130	ENSG00000100139	MICALL1	chr22	+	37921971	37922426	37919035	37919178	37924659	37924717	1130	333358367	0,0,1	306572440	5,16,7	604	149	8.38477e-08	3.21753e-06	1.0,1.0,0.989	0.938,0.898,0.939	0.071
1131	ENSG00000100139	MICALL1	chr22	+	37924659	37924717	37917706	37917795	37925660	37926043	1131	128146126	0,0,0	135165125	2,0,0	207	149	1	1	1.0,1.0,1.0	0.98,1.0,1.0	0.007
1132	ENSG00000100139	MICALL1	chr22	+	37924659	37924717	37921971	37922426	37925660	37926043	1132	179215184	0,0,0	187260210	0,0,3	207	149	1	1	1.0,1.0,1.0	1.0,1.0,0.981	0.006
1133	ENSG00000100139	MICALL1	chr22	+	37932797	37932888	37932552	37932679	37933038	37933112	1133	474461398	3,3,3	319525314	2,7,0	240	149	0.914324	1	0.99,0.99,0.988	0.99,0.979,1.0	0
1134	ENSG00000100139	MICALL1	chr22	+	37937745	37937792	37937079	37937194	37940708	37941533	1134	741650611	0,1,4	460624365	0,2,2	196	149	1	1	1.0,0.998,0.991	1.0,0.996,0.993	0
1135	ENSG00000100139	MICALL1	chr22	+	37937745	37937819	37937079	37937194	37940708	37941187	1135	223191182	0,1,4	193259167	0,2,2	223	149	1	1	1.0,0.992,0.968	1.0,0.989,0.982	-0.004
1136	ENSG00000100129	EIF3L	chr22	+	37850014	37850063	37848867	37849482	37851279	37851490	1136	423029743387	12,5,4	221626771651	1,11,2	198	149	1	1	0.996,0.998,0.998	0.999,0.995,0.998	0
1137	ENSG00000100129	EIF3L	chr22	+	37850523	37850574	37850014	37850063	37851279	37851490	1137	1,4,1	405228783274	0,0,0	208225721580	200	149	1	1	0.0,0.001,0.0	0.0,0.0,0.0	0
1138	ENSG00000100129	EIF3L	chr22	+	37851279	37851490	37849419	37849482	37862968	37863033	1138	276521332356	0,0,0	11531496943	0,0,2	360	149	1	1	1.0,1.0,1.0	1.0,1.0,0.995	0.002
1139	ENSG00000100129	EIF3L	chr22	+	37855564	37855644	37851279	37851490	37858678	37858740	1139	585240574662	7,11,28	270134402025	11,18,6	229	149	1	1	0.998,0.996,0.991	0.994,0.992,0.995	0.001
1140	ENSG00000100129	EIF3L	chr22	+	37855564	37855644	37851279	37851490	37862968	37863033	1140	252318082054	4,0,3	125217191029	6,10,2	229	149	1	1	0.998,1.0,0.998	0.993,0.991,0.997	0.005
1141	ENSG00000100129	EIF3L	chr22	+	37858678	37858740	37851279	37851490	37862968	37863033	1141	247618041913	4,0,3	12411489823	6,10,2	211	149	1	1	0.998,1.0,0.998	0.993,0.991,0.997	0.005
1142	ENSG00000100129	EIF3L	chr22	+	37858678	37858740	37851279	37851490	37870175	37870347	1142	5,7,11	0,0,0	1,13,4	1,0,0	211	149	1	1	1.0,1.0,1.0	0.414,1.0,1.0	0.195
1143	ENSG00000100129	EIF3L	chr22	+	37858678	37858740	37855564	37855644	37862968	37863033	1143	579240434501	0,2,10	268031961815	3,1,3	211	149	1	1	1.0,0.999,0.997	0.998,1.0,0.998	0
1144	ENSG00000100129	EIF3L	chr22	+	37862968	37863038	37855564	37855644	37863271	37863288	1144	234317882108	0,0,4	11011358766	0,0,0	219	149	1	1	1.0,1.0,0.997	1.0,1.0,1.0	-0.001
1145	ENSG00000100129	EIF3L	chr22	+	37877673	37878171	37875840	37876011	37886764	37886845	1145	246971842519960	0,0,3	135381708210117	0,1,1	647	149	1	1	1.0,1.0,0.999	1.0,1.0,1.0	0
1146	ENSG00000100129	EIF3L	chr22	+	37886764	37886845	37877673	37878171	37888425	37888479	1146	802161086706	133,79,87	406853723032	81,59,46	230	149	0.728829	1	0.975,0.98,0.98	0.97,0.983,0.977	0.002
1147	ENSG00000100129	EIF3L	chr22	+	37886949	37887071	37886764	37886845	37888425	37888631	1147	47,30,40	519338234149	9,10,8	250433701843	271	149	1	1	0.005,0.004,0.005	0.002,0.002,0.002	0.003
1148	ENSG00000100124	ANKRD54	chr22	-	37832957	37833082	37832636	37832744	37833158	37833206	1148	381369362	3,3,0	222279184	2,2,0	274	149	1	1	0.986,0.985,1.0	0.984,0.987,1.0	0
1149	ENSG00000100124	ANKRD54	chr22	-	37833683	37833750	37832992	37833206	37838499	37838593	1149	79,104,62	2,0,2	65,94,48	0,0,2	216	149	0.600295	1	0.965,1.0,0.955	1.0,1.0,0.943	-0.008
1150	ENSG00000100124	ANKRD54	chr22	-	37833683	37833755	37832957	37833206	37838499	37838593	1150	254271216	2,0,2	166176111	0,0,2	221	149	1	1	0.988,1.0,0.986	1.0,1.0,0.974	0
1151	ENSG00000100124	ANKRD54	chr22	-	37838499	37838593	37833683	37833755	37840186	37840234	1151	134141149	3,0,0	86,86,64	4,0,0	243	149	0.423484	1	0.965,1.0,1.0	0.929,1.0,1.0	0.012
1152	ENSG00000100124	ANKRD54	chr22	-	37838499	37838598	37833683	37833755	37840186	37840234	1152	218211233	3,0,0	128,137,89	4,0,0	248	149	0.90443	1	0.978,1.0,1.0	0.951,1.0,1.0	0.009
1154	ENSG00000100106	TRIOBP	chr22	+	37710426	37710566	37701305	37701479	37713209	37713411	1154	26,18,18	0,0,0	6,11,5	2,0,0	289	149	1	1	1.0,1.0,1.0	0.607,1.0,1.0	0.131
1156	ENSG00000100106	TRIOBP	chr22	+	37713209	37713411	37710426	37710566	37723184	37726503	1156	4,15,12	0,0,0	5,9,4	0,2,0	351	149	1	1	1.0,1.0,1.0	1.0,0.656,1.0	0.115
1157	ENSG00000100106	TRIOBP	chr22	+	37715762	37715934	37710426	37710566	37723184	37726503	1157	10,9,11	0,0,0	4,0,11	0,2,0	321	149	0.206764	0.845503	1.0,1.0,1.0	1.0,0.0,1.0	0.333
1158	ENSG00000100106	TRIOBP	chr22	+	37715762	37715934	37713209	37713411	37723184	37726503	1158	24,22,25	2,0,0	7,12,14	0,2,0	321	149	1	1	0.848,1.0,1.0	1.0,0.736,1.0	0.037
1159	ENSG00000100106	TRIOBP	chr22	+	37750641	37750730	37746321	37746420	37751771	37751828	1159	113,50,92	152,90,147	24,44,15	16,47,26	238	149	0.165826	0.717262	0.318,0.258,0.282	0.484,0.37,0.265	-0.087
1160	ENSG00000100106	TRIOBP	chr22	+	37754876	37754984	37751771	37751828	37755100	37755190	1160	180413421601	2,0,8	515702415	0,4,2	257	149	1	1	0.998,1.0,0.991	1.0,0.99,0.992	0.002
1161	ENSG00000100106	TRIOBP	chr22	+	37755100	37755190	37751771	37751828	37755549	37755574	1161	144810341118	0,2,0	393455273	0,0,0	239	149	1	1	1.0,0.997,1.0	1.0,1.0,1.0	-0.001
1162	ENSG00000100106	TRIOBP	chr22	+	37769027	37769187	37768073	37768176	37769261	37769375	1162	119711861158	0,0,2	261447374	2,1,2	309	149	1	1	1.0,1.0,0.996	0.984,0.995,0.989	0.009
1163	ENSG00000100106	TRIOBP	chr22	+	37769261	37769375	37768073	37768176	37771649	37771736	1163	804705739	3,0,6	174281165	0,4,2	263	149	0.629661	1	0.993,1.0,0.986	1.0,0.975,0.979	0.008
1164	ENSG00000100101	Z83844.1	chr22	+	37688849	37688992	37688311	37688360	37690696	37690794	1164	617551568	0,0,0	319451279	0,2,0	292	149	1	1	1.0,1.0,1.0	1.0,0.991,1.0	0.003
1165	ENSG00000100101	Z83844.1	chr22	+	37691173	37691424	37690696	37690794	37693331	37693410	1165	471434468	0,0,0	233322218	2,0,0	400	149	1	1	1.0,1.0,1.0	0.977,1.0,1.0	0.008
1166	ENSG00000100097	LGALS1	chr22	+	37678375	37678392	37676985	37677065	37678482	37678654	1166	56,50,63	509246674553	17,24,14	163023521694	166	149	0.800447	1	0.01,0.01,0.012	0.009,0.009,0.007	0.002
1167	ENSG00000100097	LGALS1	chr22	+	37678375	37678654	37676998	37677065	37679602	37679802	1167	411437883771	147148149	133216621279	59,48,29	428	149	0.133181	0.606009	0.907,0.899,0.898	0.887,0.923,0.939	-0.015
1168	ENSG00000100097	LGALS1	chr22	+	37678482	37678654	37676855	37677065	37679602	37679640	1168	904483028147	147148149	291339302941	59,48,29	321	149	0.0633799	0.341596	0.966,0.963,0.962	0.958,0.974,0.979	-0.007
1169	ENSG00000100083	GGA1	chr22	+	37613023	37613191	37608844	37608903	37614189	37614274	1169	186122188	89,91,63	30,73,31	77,112,66	317	149	2.34469e-11	1.78715e-09	0.496,0.387,0.584	0.155,0.235,0.181	0.299
1170	ENSG00000100083	GGA1	chr22	+	37613023	37613191	37608844	37608903	37614193	37614274	1170	68,34,56	0,0,2	7,11,16	2,0,0	317	149	1	1	1.0,1.0,0.929	0.622,1.0,1.0	0.102
1171	ENSG00000100083	GGA1	chr22	+	37613023	37613191	37608959	37609154	37614189	37614274	1171	185124186	0,2,4	30,73,31	0,0,0	317	149	0.681444	1	1.0,0.967,0.956	1.0,1.0,1.0	-0.026
1172	ENSG00000100083	GGA1	chr22	+	37613023	37613191	37609065	37609356	37614189	37614274	1172	185122188	4,17,15	32,77,31	0,2,3	317	149	0.0197571	0.134388	0.956,0.771,0.855	1.0,0.948,0.829	-0.065
1173	ENSG00000100083	GGA1	chr22	+	37613032	37613191	37609039	37609356	37614189	37614274	1173	170112176	4,17,15	29,67,31	0,2,3	308	149	0.0222888	0.148217	0.954,0.761,0.85	1.0,0.942,0.833	-0.07
1174	ENSG00000100083	GGA1	chr22	+	37613032	37613191	37609059	37609154	37614189	37614274	1174	170112173	0,2,4	29,67,31	0,0,0	308	149	0.78257	1	1.0,0.964,0.954	1.0,1.0,1.0	-0.027
1175	ENSG00000100083	GGA1	chr22	+	37613118	37613191	37608844	37608903	37614189	37614195	1175	39,48,66	89,91,63	10,42,9	77,112,66	222	149	2.74857e-05	0.000528219	0.227,0.261,0.413	0.08,0.201,0.084	0.179
1176	ENSG00000100083	GGA1	chr22	+	37613118	37613191	37608976	37609154	37614189	37614195	1176	39,45,66	0,2,4	10,42,9	0,0,0	222	149	0.119808	0.559379	1.0,0.938,0.917	1.0,1.0,1.0	-0.048
1177	ENSG00000100083	GGA1	chr22	+	37613118	37613191	37609065	37609356	37614189	37614195	1177	39,45,66	4,17,15	10,42,9	0,2,3	222	149	0.0131659	0.0964202	0.867,0.64,0.747	1.0,0.934,0.668	-0.116
1178	ENSG00000100083	GGA1	chr22	+	37613118	37613191	37610576	37610699	37614189	37614195	1178	39,45,66	2,6,2	10,42,9	0,2,0	222	149	0.00668188	0.0553005	0.929,0.834,0.957	1.0,0.934,1.0	-0.071
1179	ENSG00000100083	GGA1	chr22	+	37616921	37616997	37614132	37614274	37618447	37618515	1179	278264288	0,0,0	132226162	2,0,0	225	149	1	1	1.0,1.0,1.0	0.978,1.0,1.0	0.007
1180	ENSG00000100083	GGA1	chr22	+	37616921	37617048	37614189	37614274	37618447	37618546	1180	175173173	0,0,0	97166115	2,0,0	276	149	1	1	1.0,1.0,1.0	0.963,1.0,1.0	0.012
1181	ENSG00000100083	GGA1	chr22	+	37621615	37621696	37620812	37620913	37623326	37623467	1181	810572644	0,0,0	253338184	0,2,0	230	149	1	1	1.0,1.0,1.0	1.0,0.991,1.0	0.003
1182	ENSG00000100083	GGA1	chr22	+	37624968	37625076	37623551	37623633	37625796	37625949	1182	432391388	0,0,0	118242179	4,2,4	257	149	0.0712157	0.374229	1.0,1.0,1.0	0.945,0.986,0.963	0.035
1183	ENSG00000100083	GGA1	chr22	+	37624968	37625076	37623551	37623633	37629461	37629526	1183	259197222	4,7,7	68123120	26,62,40	257	149	0	0	0.974,0.942,0.948	0.603,0.535,0.635	0.364
1184	ENSG00000100083	GGA1	chr22	+	37625796	37625949	37623551	37623633	37629461	37629526	1184	183289199	4,7,7	89116101	26,62,40	302	149	0	0	0.958,0.953,0.933	0.628,0.48,0.555	0.394
1185	ENSG00000100083	GGA1	chr22	+	37625796	37625949	37624968	37625076	37629461	37629526	1185	362489369	2,1,0	135235165	0,2,9	302	149	0.0104983	0.0801674	0.989,0.996,1.0	1.0,0.983,0.9	0.034
1186	ENSG00000100060	MFNG	chr22	-	37469941	37470029	37469067	37469312	37472442	37472724	1186	38,26,26	2,0,0	2,0,9	0,0,0	237	149	1	1	0.923,1.0,1.0	1.0,NA,1.0	-0.026
1187	ENSG00000100060	MFNG	chr22	-	37472442	37472528	37469062	37470029	37474511	37474677	1187	66,53,52	1,0,0	16,8,12	0,0,0	235	149	1	1	0.977,1.0,1.0	1.0,1.0,1.0	-0.008
1189	ENSG00000100060	MFNG	chr22	-	37480720	37480769	37480196	37480299	37485922	37486384	1189	64,33,46	2,0,0	15,11,4	0,4,0	198	149	0.189733	0.793497	0.96,1.0,1.0	1.0,0.674,1.0	0.095
1190	ENSG00000100055	CYTH4	chr22	+	37300906	37301019	37299225	37299306	37303253	37303402	1190	70,57,49	0,2,0	25,46,27	0,0,0	262	149	1	1	1.0,0.942,1.0	1.0,1.0,1.0	-0.019
1192	ENSG00000100055	CYTH4	chr22	+	37304171	37304286	37303253	37303402	37309211	37309323	1192	4,5,16	39,20,27	3,0,0	8,18,7	264	149	0.00135861	0.014697	0.055,0.124,0.251	0.175,0.0,0.0	0.085
1193	ENSG00000128340	RAC2	chr22	-	37226670	37226803	37225269	37226039	37231230	37231390	1193	791820780	0,1,0	501801579	0,2,0	282	149	1	1	1.0,0.998,1.0	1.0,0.995,1.0	0.001
1194	ENSG00000128340	RAC2	chr22	-	37231931	37231994	37231230	37231390	37232800	37232918	1194	111510101044	0,2,4	708947690	0,0,4	212	149	1	1	1.0,0.997,0.995	1.0,1.0,0.992	0
1195	ENSG00000128340	RAC2	chr22	-	37232800	37232918	37231931	37231994	37241586	37241658	1195	165213271402	4,0,0	9871254877	0,0,2	267	149	1	1	0.996,1.0,1.0	1.0,1.0,0.996	0
1196	ENSG00000128340	RAC2	chr22	-	37244113	37244202	37241586	37241658	37244289	37244441	1196	546440473	1,3,0	341432330	4,4,0	238	149	1	1	0.997,0.989,1.0	0.982,0.985,1.0	0.006
1199	ENSG00000100350	FOXRED2	chr22	-	36495966	36496208	36493632	36493803	36497990	36498156	1199	416344363	0,0,0	124,103,79	1,0,2	391	149	0.899376	1	1.0,1.0,1.0	0.979,1.0,0.938	0.028
1200	ENSG00000100350	FOXRED2	chr22	-	36504097	36504367	36501240	36501407	36504514	36504766	1200	295202239	42,35,27	60,81,40	12,13,7	419	149	0.422153	1	0.714,0.672,0.759	0.64,0.689,0.67	0.049
1201	ENSG00000100350	FOXRED2	chr22	-	36504514	36504766	36501240	36501407	36505895	36506423	1201	260264214	8,2,11	88,107,55	2,4,0	401	149	0.240908	0.946547	0.924,0.98,0.878	0.942,0.909,1.0	-0.023
1202	ENSG00000100297	MCM5	chr22	+	35400430	35400605	35400133	35400208	35403206	35403333	1202	129713161403	0,0,0	143621871732	0,2,0	324	149	1	1	1.0,1.0,1.0	1.0,0.998,1.0	0.001
1203	ENSG00000100297	MCM5	chr22	+	35401370	35401466	35400430	35400605	35403206	35403333	1203	0,2,0	700662697	1,0,0	7041027727	245	149	1	1	0.0,0.002,0.0	0.001,0.0,0.0	0
1204	ENSG00000100297	MCM5	chr22	+	35401665	35401814	35400430	35400605	35403206	35403257	1204	8,0,5	700662697	0,9,4	7041027727	298	149	1	1	0.006,0.0,0.004	0.0,0.004,0.003	0.001
1206	ENSG00000100297	MCM5	chr22	+	35406552	35406725	35403413	35403542	35408407	35408563	1206	202918841957	1,0,0	197534952389	0,0,0	322	149	1	1	0.999,1.0,1.0	1.0,1.0,1.0	0
1207	ENSG00000100297	MCM5	chr22	+	35412509	35412681	35410408	35410910	35413874	35413986	1207	195120391928	0,0,0	178128651997	0,2,0	321	149	1	1	1.0,1.0,1.0	1.0,0.998,1.0	0.001
1208	ENSG00000100297	MCM5	chr22	+	35413874	35413986	35412509	35412681	35415828	35415908	1208	212118501888	0,0,0	184325951545	2,1,0	261	149	1	1	1.0,1.0,1.0	0.998,0.999,1.0	0.001
1209	ENSG00000100297	MCM5	chr22	+	35416637	35416814	35416338	35416404	35417743	35417856	1209	339227722925	0,2,0	288140472498	0,0,0	326	149	1	1	1.0,0.998,1.0	1.0,1.0,1.0	-0.001
1210	ENSG00000100297	MCM5	chr22	+	35417743	35417856	35416637	35416814	35419883	35420012	1210	273722262421	0,2,0	231631751877	1,1,0	262	149	1	1	1.0,0.998,1.0	0.999,0.999,1.0	0
1211	ENSG00000100297	MCM5	chr22	+	35419883	35420012	35417743	35417856	35421317	35421460	1211	178115951604	0,2,0	159823341619	0,0,0	278	149	1	1	1.0,0.998,1.0	1.0,1.0,1.0	-0.001
1212	ENSG00000128283	CDC42EP1	chr22	+	37565599	37565722	37560479	37560588	37566071	37566559	1212	160123153	75,95,69	47,60,23	40,68,88	272	149	0.000158584	0.0023776	0.539,0.415,0.548	0.392,0.326,0.125	0.22
1214	ENSG00000100281	HMGXB4	chr22	+	35262322	35262421	35257486	35257557	35263077	35263226	1214	197134145	122,73,76	86,184,94	55,77,59	248	149	0.760484	1	0.492,0.524,0.534	0.484,0.589,0.489	-0.004
1215	ENSG00000100281	HMGXB4	chr22	+	35263981	35264096	35263795	35263874	35264647	35265567	1215	263208257	243156176	125,164,78	203197133	264	149	1.65617e-07	5.9382e-06	0.379,0.429,0.452	0.258,0.32,0.249	0.144
1216	ENSG00000100281	HMGXB4	chr22	+	35292991	35293114	35288237	35288407	35293606	35295807	1216	939716737	7,5,6	578728422	5,13,0	272	149	0.410851	1	0.987,0.987,0.985	0.984,0.968,1.0	0.002
1246	ENSG00000205853	RFPL3S	chr22	-	32362971	32363058	32359885	32360839	32367689	32367714	1246	2,4,9	0,0,0	4,8,2	4,0,0	236	149	0.0937172	0.46302	1.0,1.0,1.0	0.387,1.0,1.0	0.204
1248	ENSG00000205853	RFPL3S	chr22	-	32377260	32377349	32370898	32370941	32381147	32381255	1248	5,3,0	0,0,0	1,2,0	0,2,0	238	149	1	1	1.0,1.0,NA	1.0,0.385,NA	0.307
1249	ENSG00000242082	SLC5A4-AS1	chr22	+	32229089	32229372	32207135	32207276	32268287	32268579	1249	30,16,31	55,26,33	30,38,18	28,30,34	432	149	0.217352	0.877815	0.158,0.175,0.245	0.27,0.304,0.154	-0.05
1251	ENSG00000230866	LINC02558	chr22	+	31976623	31976737	31973386	31973474	31981271	31981405	1251	2,4,0	0,2,0	0,0,0	2,0,0	263	149	1	1	1.0,0.531,NA	0.0,NA,NA	0.766
1252	ENSG00000285404	Z82190.2	chr22	+	31768813	31768863	31764974	31765060	31778098	31778168	1252	31,29,52	0,1,2	25,32,17	0,0,0	199	149	0.407555	1	1.0,0.956,0.951	1.0,1.0,1.0	-0.031
1253	ENSG00000100150	DEPDC5	chr22	+	31778098	31778168	31768813	31768863	31783906	31783985	1253	197175235	0,3,0	145,207,95	0,0,0	219	149	1	1	1.0,0.975,1.0	1.0,1.0,1.0	-0.008
1254	ENSG00000285404	Z82190.2	chr22	+	31792032	31792102	31784813	31784875	31792744	31792817	1254	158,90,111	0,0,2	63,93,57	0,0,0	219	149	1	1	1.0,1.0,0.974	1.0,1.0,1.0	-0.009
1255	ENSG00000285404	Z82190.2	chr22	+	31797599	31797703	31792744	31792817	31798581	31798656	1255	253175209	0,0,0	145,190,98	0,0,2	253	149	1	1	1.0,1.0,1.0	1.0,1.0,0.967	0.011
1256	ENSG00000285404	Z82190.2	chr22	+	31798581	31798656	31797599	31797703	31802703	31802838	1256	258171232	0,0,1	164,197,98	0,0,0	224	149	1	1	1.0,1.0,0.994	1.0,1.0,1.0	-0.002
1257	ENSG00000285404	Z82190.2	chr22	+	31802703	31802838	31798581	31798656	31804161	31804223	1257	321253268	0,0,0	211256147	0,6,0	284	149	0.586873	1	1.0,1.0,1.0	1.0,0.957,1.0	0.014
1258	ENSG00000285404	Z82190.2	chr22	+	31804841	31804915	31804161	31804223	31806121	31806191	1258	271220216	0,0,0	178263129	1,0,0	223	149	1	1	1.0,1.0,1.0	0.992,1.0,1.0	0.003
1259	ENSG00000285404	Z82190.2	chr22	+	31806121	31806191	31804841	31804915	31810520	31810641	1259	116,78,92	0,0,4	64,94,49	0,0,0	219	149	0.665202	1	1.0,1.0,0.94	1.0,1.0,1.0	-0.02
1260	ENSG00000285404	Z82190.2	chr22	+	31809610	31809647	31806121	31806191	31810520	31810641	1260	171165151	6,0,5	104,167,74	2,0,3	186	149	0.203748	0.836424	0.958,1.0,0.96	0.977,1.0,0.952	-0.004
1261	ENSG00000100150	DEPDC5	chr22	+	31754861	31754979	31753994	31754164	31758545	31758633	1261	333266229	0,0,6	210290184	0,0,0	267	149	0.888276	1	1.0,1.0,0.955	1.0,1.0,1.0	-0.015
1262	ENSG00000100150	DEPDC5	chr22	+	31766584	31766668	31764974	31765060	31768813	31768863	1262	258199269	0,3,0	196286136	0,0,0	233	149	1	1	1.0,0.977,1.0	1.0,1.0,1.0	-0.008
1263	ENSG00000100150	DEPDC5	chr22	+	31766603	31766668	31764974	31765060	31768813	31768863	1263	74,66,92	0,3,0	67,105,49	0,0,0	214	149	1	1	1.0,0.939,1.0	1.0,1.0,1.0	-0.02
1264	ENSG00000100150	DEPDC5	chr22	+	31797599	31797699	31792744	31792817	31798581	31798656	1264	90,79,64	0,0,0	54,65,35	0,0,2	249	149	1	1	1.0,1.0,1.0	1.0,1.0,0.913	0.029
1266	ENSG00000100150	DEPDC5	chr22	+	31809610	31809647	31804841	31804915	31810520	31810641	1266	31,43,48	0,0,4	27,50,22	0,0,0	186	149	0.581464	1	1.0,1.0,0.906	1.0,1.0,1.0	-0.031
1267	ENSG00000100150	DEPDC5	chr22	+	31821501	31821637	31819021	31819225	31822692	31822790	1267	260186177	0,0,0	153204130	2,2,0	285	149	1	1	1.0,1.0,1.0	0.976,0.982,1.0	0.014
1268	ENSG00000100150	DEPDC5	chr22	+	31821501	31821637	31819021	31819225	31833914	31833980	1268	136,97,98	25,14,18	82,101,67	22,26,17	285	149	0.0530659	0.29683	0.74,0.784,0.74	0.661,0.67,0.673	0.087
1269	ENSG00000100150	DEPDC5	chr22	+	31822692	31822790	31819021	31819225	31833914	31833980	1269	93,70,71	25,14,18	38,53,25	22,26,17	247	149	0.00021671	0.00310242	0.692,0.751,0.704	0.51,0.552,0.47	0.205
1270	ENSG00000100150	DEPDC5	chr22	+	31822692	31822790	31819021	31819225	31836998	31837279	1270	0,2,2	0,4,0	5,2,0	0,0,0	247	149	1	1	NA,0.232,1.0	1.0,1.0,NA	-0.384
1271	ENSG00000100150	DEPDC5	chr22	+	31822692	31822790	31819021	31819225	31838684	31838845	1271	0,2,3	0,0,0	6,2,0	1,0,0	247	149	1	1	NA,1.0,1.0	0.784,1.0,NA	0.108
1272	ENSG00000100150	DEPDC5	chr22	+	31822692	31822790	31821501	31821637	31833914	31833980	1272	217162149	0,3,0	104,148,88	0,0,0	247	149	1	1	1.0,0.97,1.0	1.0,1.0,1.0	-0.01
1274	ENSG00000100150	DEPDC5	chr22	+	31833914	31833980	31819021	31819225	31836998	31837155	1274	56,54,69	0,4,0	55,57,41	0,0,0	215	149	0.625952	1	1.0,0.903,1.0	1.0,1.0,1.0	-0.032
1275	ENSG00000100150	DEPDC5	chr22	+	31833914	31833980	31822692	31822790	31836971	31837155	1275	166,99,96	0,0,0	63,84,57	0,2,0	215	149	1	1	1.0,1.0,1.0	1.0,0.967,1.0	0.011
1276	ENSG00000100150	DEPDC5	chr22	+	31833914	31833980	31822692	31822790	31836998	31837155	1276	124,99,125	0,0,0	73,86,63	4,0,0	215	149	0.526748	1	1.0,1.0,1.0	0.927,1.0,1.0	0.024
1277	ENSG00000100150	DEPDC5	chr22	+	31836971	31837155	31822692	31822790	31838684	31838845	1277	208122127	0,0,1	116191105	4,0,0	333	149	0.672198	1	1.0,1.0,0.983	0.928,1.0,1.0	0.018
1278	ENSG00000100150	DEPDC5	chr22	+	31836971	31837155	31833914	31833980	31843094	31843212	1278	181,116,97	1,0,2	92,138,72	1,2,0	333	149	1	1	0.988,1.0,0.956	0.976,0.969,1.0	0
1279	ENSG00000100150	DEPDC5	chr22	+	31836998	31837155	31819021	31819225	31838684	31838845	1279	194108118	0,0,0	100,172,95	1,0,0	306	149	1	1	1.0,1.0,1.0	0.98,1.0,1.0	0.007
1280	ENSG00000100150	DEPDC5	chr22	+	31836998	31837155	31833865	31833980	31843094	31843212	1280	122100116	1,0,2	80,114,70	1,2,0	306	149	1	1	0.983,1.0,0.966	0.975,0.965,1.0	0.003
1281	ENSG00000100150	DEPDC5	chr22	+	31837093	31837155	31833848	31833980	31843094	31843212	1281	2,7,6	1,0,2	7,12,4	1,2,0	211	149	0.509212	1	0.585,1.0,0.679	0.832,0.809,1.0	-0.126
1282	ENSG00000100150	DEPDC5	chr22	+	31838684	31838845	31836847	31837155	31843094	31843212	1282	362227230	1,0,2	221311184	2,2,0	310	149	1	1	0.994,1.0,0.982	0.982,0.987,1.0	0.002
1283	ENSG00000100150	DEPDC5	chr22	+	31846833	31846967	31844744	31845237	31857444	31857553	1283	335224215	0,0,0	259317176	2,0,0	283	149	1	1	1.0,1.0,1.0	0.986,1.0,1.0	0.005
1284	ENSG00000100150	DEPDC5	chr22	+	31846833	31846967	31844744	31845237	31870589	31870744	1284	167,96,122	0,0,0	121,133,88	2,0,0	283	149	1	1	1.0,1.0,1.0	0.97,1.0,1.0	0.01
1285	ENSG00000100150	DEPDC5	chr22	+	31857444	31857553	31844744	31845237	31870589	31870744	1285	126,109,99	0,0,0	108,146,84	2,0,0	258	149	1	1	1.0,1.0,1.0	0.969,1.0,1.0	0.01
1286	ENSG00000100150	DEPDC5	chr22	+	31857444	31857553	31846833	31846967	31870589	31870744	1286	292239192	0,2,0	247330172	4,0,0	258	149	1	1	1.0,0.986,1.0	0.973,1.0,1.0	0.004
1287	ENSG00000100150	DEPDC5	chr22	+	31861367	31861433	31857444	31857553	31870589	31870744	1287	2,0,0	151115106	2,0,0	120,176,87	215	149	1	1	0.009,0.0,0.0	0.011,0.0,0.0	-0.001
1288	ENSG00000100150	DEPDC5	chr22	+	31874272	31874405	31873171	31873332	31876156	31876265	1288	256188263	4,2,0	181220149	0,2,0	282	149	0.697153	1	0.971,0.98,1.0	1.0,0.983,1.0	-0.011
1289	ENSG00000100150	DEPDC5	chr22	+	31874277	31874405	31873254	31873332	31876156	31876265	1289	133101149	4,2,0	88,127,82	0,2,0	277	149	0.868146	1	0.947,0.964,1.0	1.0,0.972,1.0	-0.02
1290	ENSG00000100150	DEPDC5	chr22	+	31876086	31876265	31874272	31874405	31879524	31879752	1290	68,72,56	8,1,8	50,69,37	1,7,2	328	149	0.360428	1	0.794,0.97,0.761	0.958,0.817,0.894	-0.048
1291	ENSG00000100150	DEPDC5	chr22	+	31876156	31876265	31873826	31874405	31879524	31879752	1291	197164200	8,1,8	125182107	1,7,2	258	149	0.414742	1	0.934,0.99,0.935	0.986,0.938,0.969	-0.011
1292	ENSG00000100150	DEPDC5	chr22	+	31879524	31879752	31870589	31870744	31893581	31893751	1292	188153199	0,0,0	153235164	0,3,0	377	149	1	1	1.0,1.0,1.0	1.0,0.969,1.0	0.01
1293	ENSG00000100150	DEPDC5	chr22	+	31879524	31879752	31875738	31876265	31893581	31893751	1293	272237276	2,4,4	203327201	0,2,0	377	149	0.0603215	0.328457	0.982,0.959,0.965	1.0,0.985,1.0	-0.026
1294	ENSG00000100150	DEPDC5	chr22	+	31893581	31893751	31879524	31879752	31897481	31897653	1294	295195264	0,0,0	219306144	4,0,0	319	149	1	1	1.0,1.0,1.0	0.962,1.0,1.0	0.013
1295	ENSG00000100150	DEPDC5	chr22	+	31893581	31893751	31879524	31879752	31901741	31901802	1295	152131153	0,0,0	143181105	0,3,3	319	149	0.772685	1	1.0,1.0,1.0	1.0,0.966,0.942	0.031
1296	ENSG00000100150	DEPDC5	chr22	+	31895358	31895954	31893581	31893751	31897481	31897653	1296	24,14,10	151,72,111	29,28,9	84,125,42	745	149	0.00663292	0.0549627	0.031,0.037,0.018	0.065,0.043,0.041	-0.021
1297	ENSG00000100150	DEPDC5	chr22	+	31897481	31897653	31879524	31879752	31901741	31901802	1297	222166181	0,0,0	138191113	0,3,3	321	149	0.828878	1	1.0,1.0,1.0	1.0,0.967,0.946	0.029
1298	ENSG00000100150	DEPDC5	chr22	+	31897481	31897653	31893581	31893751	31901741	31901802	1298	373238292	8,8,0	218316155	8,0,3	321	149	0.717356	1	0.956,0.932,1.0	0.927,1.0,0.96	0
1301	ENSG00000198089	SFI1	chr22	+	31508254	31508376	31496138	31496637	31528689	31528835	1301	198138158	0,4,0	82,75,38	0,2,0	271	149	1	1	1.0,0.95,1.0	1.0,0.954,1.0	-0.001
1302	ENSG00000198089	SFI1	chr22	+	31521234	31521320	31508254	31508376	31528689	31528866	1302	0,0,4	110,75,93	0,0,0	47,32,15	235	149	1	1	0.0,0.0,0.027	0.0,0.0,0.0	0.009
1303	ENSG00000198089	SFI1	chr22	+	31528689	31528863	31508254	31508376	31546860	31546971	1303	282190200	1,1,15	96,90,52	13,15,0	323	149	0.000355232	0.00473011	0.992,0.989,0.86	0.773,0.735,1.0	0.111
1304	ENSG00000198089	SFI1	chr22	+	31528689	31528863	31508254	31508376	31550253	31550348	1304	183121161	1,3,0	73,62,37	0,2,0	323	149	0.943947	1	0.988,0.949,1.0	1.0,0.935,1.0	0.001
1306	ENSG00000198089	SFI1	chr22	+	31531057	31531129	31528689	31528863	31546860	31546971	1306	88,42,47	104,72,39	10,31,2	25,32,17	221	149	0.082288	0.418913	0.363,0.282,0.448	0.212,0.395,0.073	0.138
1307	ENSG00000198089	SFI1	chr22	+	31531057	31531129	31528689	31528863	31550253	31550348	1307	29,31,21	5,3,0	8,14,2	2,4,2	221	149	0.0574373	0.316078	0.796,0.874,1.0	0.729,0.702,0.403	0.279
1308	ENSG00000198089	SFI1	chr22	+	31546860	31546971	31508254	31508376	31550253	31550348	1308	197146172	1,3,0	75,101,32	0,2,0	260	149	1	1	0.991,0.965,1.0	1.0,0.967,1.0	-0.004
1309	ENSG00000198089	SFI1	chr22	+	31546860	31546971	31508254	31508376	31556941	31557059	1309	6,7,16	0,0,0	13,13,0	0,0,1	260	149	1	1	1.0,1.0,1.0	1.0,1.0,0.0	0.333
1310	ENSG00000198089	SFI1	chr22	+	31546860	31546971	31528689	31528863	31550253	31550348	1310	300217196	5,3,0	87,118,49	2,4,2	260	149	0.109771	0.522849	0.972,0.976,1.0	0.961,0.944,0.934	0.036
1311	ENSG00000198089	SFI1	chr22	+	31546860	31546971	31528689	31528863	31561289	31561392	1311	99,72,38	0,1,0	22,30,16	2,0,4	260	149	0.0066771	0.0552705	1.0,0.976,1.0	0.863,1.0,0.696	0.139
1312	ENSG00000198089	SFI1	chr22	+	31546860	31546971	31528689	31528863	31573057	31573214	1312	101,72,36	2,0,0	22,30,16	0,4,0	260	149	0.367744	1	0.967,1.0,1.0	1.0,0.811,1.0	0.052
1313	ENSG00000198089	SFI1	chr22	+	31546860	31546971	31531057	31531129	31550253	31550348	1313	257162183	2,6,0	64,103,32	0,0,0	260	149	0.542252	1	0.987,0.939,1.0	1.0,1.0,1.0	-0.025
1314	ENSG00000198089	SFI1	chr22	+	31550253	31550348	31508254	31508376	31556941	31557059	1314	119,107,80	0,0,0	31,49,27	0,0,1	244	149	1	1	1.0,1.0,1.0	1.0,1.0,0.943	0.019
1315	ENSG00000198089	SFI1	chr22	+	31550253	31550348	31528689	31528863	31573057	31573214	1315	4,3,2	2,0,0	3,4,3	0,4,0	244	149	0.244277	0.956639	0.55,1.0,1.0	1.0,0.379,1.0	0.057
1316	ENSG00000198089	SFI1	chr22	+	31550253	31550348	31546860	31546971	31556941	31557059	1316	326248244	3,0,0	98,130,60	0,0,0	244	149	1	1	0.985,1.0,1.0	1.0,1.0,1.0	-0.005
1317	ENSG00000198089	SFI1	chr22	+	31550253	31550348	31546860	31546971	31573057	31573214	1317	142,92,119	2,0,0	45,50,24	0,0,0	244	149	1	1	0.977,1.0,1.0	1.0,1.0,1.0	-0.008
1318	ENSG00000198089	SFI1	chr22	+	31556941	31557059	31546860	31546971	31561289	31561333	1318	120,118,95	0,0,2	43,76,56	0,0,0	267	149	1	1	1.0,1.0,0.964	1.0,1.0,1.0	-0.012
1319	ENSG00000198089	SFI1	chr22	+	31556941	31557059	31546860	31546971	31573057	31573214	1319	11,3,2	2,0,0	6,4,2	0,0,0	267	149	1	1	0.754,1.0,1.0	1.0,1.0,1.0	-0.082
1320	ENSG00000198089	SFI1	chr22	+	31556941	31557059	31550253	31550348	31573057	31573214	1320	161131112	0,0,0	59,77,35	2,0,0	267	149	1	1	1.0,1.0,1.0	0.943,1.0,1.0	0.019
1321	ENSG00000198089	SFI1	chr22	+	31561289	31561392	31528689	31528863	31573057	31573214	1321	130,97,72	2,0,0	25,47,40	0,4,0	252	149	0.647526	1	0.975,1.0,1.0	1.0,0.874,1.0	0.034
1322	ENSG00000198089	SFI1	chr22	+	31561289	31561392	31546860	31546971	31573057	31573214	1322	130,96,74	2,0,0	23,47,36	0,0,0	252	149	1	1	0.975,1.0,1.0	1.0,1.0,1.0	-0.008
1323	ENSG00000198089	SFI1	chr22	+	31561289	31561392	31556941	31557059	31573057	31573214	1323	280244182	7,4,2	67,130,97	4,2,3	252	149	0.502884	1	0.959,0.973,0.982	0.908,0.975,0.95	0.027
1324	ENSG00000198089	SFI1	chr22	+	31580271	31580364	31572976	31573214	31583874	31583877	1324	83,63,92	0,1,0	23,21,13	0,0,0	242	149	1	1	1.0,0.975,1.0	1.0,1.0,1.0	-0.008
1325	ENSG00000198089	SFI1	chr22	+	31580271	31580364	31578381	31578452	31583874	31583877	1325	261176258	27,19,9	52,56,19	8,2,5	242	149	0.452824	1	0.856,0.851,0.946	0.8,0.945,0.701	0.069
1326	ENSG00000198089	SFI1	chr22	+	31602211	31602293	31589446	31589577	31604308	31604404	1326	109,70,67	2,0,2	36,29,14	4,8,0	231	149	8.62412e-05	0.00140972	0.972,1.0,0.956	0.853,0.7,1.0	0.125
1327	ENSG00000198089	SFI1	chr22	+	31602211	31602293	31589446	31589577	31606327	31606430	1327	109,73,67	6,8,4	36,29,12	4,0,2	231	149	0.559765	1	0.921,0.855,0.915	0.853,1.0,0.795	0.014
1328	ENSG00000198089	SFI1	chr22	+	31602606	31602785	31602211	31602293	31604308	31604404	1328	249171200	0,0,0	66,84,47	0,0,2	328	149	1	1	1.0,1.0,1.0	1.0,1.0,0.914	0.029
1329	ENSG00000198089	SFI1	chr22	+	31603743	31603819	31589446	31589577	31604308	31604404	1329	13,18,2	2,0,2	12,15,9	4,8,0	225	149	0.148472	0.658721	0.811,1.0,0.398	0.665,0.554,1.0	-0.003
1330	ENSG00000198089	SFI1	chr22	+	31603743	31603819	31602606	31602785	31604308	31604404	1330	77,81,70	6,6,6	34,50,37	6,19,7	225	149	0.000384853	0.00506884	0.895,0.899,0.885	0.79,0.635,0.778	0.159
1331	ENSG00000198089	SFI1	chr22	+	31604308	31604404	31602211	31602293	31604868	31604945	1331	27,26,17	0,2,5	15,19,11	0,3,2	245	149	0.440027	1	1.0,0.888,0.674	1.0,0.794,0.77	-0.001
1333	ENSG00000198089	SFI1	chr22	+	31604868	31604945	31602211	31602293	31606327	31606430	1333	81,70,66	0,3,0	36,50,19	0,0,0	226	149	1	1	1.0,0.939,1.0	1.0,1.0,1.0	-0.02
1334	ENSG00000198089	SFI1	chr22	+	31606327	31606430	31589446	31589577	31607936	31608033	1334	122,94,110	0,0,0	38,34,30	1,0,0	252	149	1	1	1.0,1.0,1.0	0.957,1.0,1.0	0.014
1335	ENSG00000198089	SFI1	chr22	+	31613141	31613216	31611765	31611840	31613601	31613855	1335	12,25,28	0,0,2	2,16,10	0,0,0	224	149	1	1	1.0,1.0,0.903	1.0,1.0,1.0	-0.032
1336	ENSG00000198089	SFI1	chr22	+	31613353	31613530	31612772	31613216	31613601	31613715	1336	42,57,53	0,1,0	22,38,25	0,0,0	326	149	1	1	1.0,0.963,1.0	1.0,1.0,1.0	-0.012
1337	ENSG00000198089	SFI1	chr22	+	31613601	31613855	31611765	31611840	31614788	31614860	1337	93,121,86	0,0,0	60,74,55	3,8,1	403	149	1.63195e-06	4.5366e-05	1.0,1.0,1.0	0.881,0.774,0.953	0.131
1338	ENSG00000198089	SFI1	chr22	+	31613601	31613855	31613353	31613530	31614788	31614860	1338	97,129,97	0,0,2	62,76,61	0,0,0	403	149	1	1	1.0,1.0,0.947	1.0,1.0,1.0	-0.018
1340	ENSG00000185721	DRG1	chr22	+	31400619	31400743	31399603	31399725	31411011	31411081	1340	186913731422	0,0,2	136118171038	0,1,0	273	149	1	1	1.0,1.0,0.997	1.0,0.999,1.0	-0.001
1341	ENSG00000185721	DRG1	chr22	+	31403028	31403204	31399632	31399725	31411011	31411060	1341	167712621139	0,0,2	10281425852	0,1,0	325	149	1	1	1.0,1.0,0.996	1.0,0.998,1.0	-0.001
1342	ENSG00000185721	DRG1	chr22	+	31403028	31403204	31400619	31400743	31411011	31411060	1342	314624672361	7,2,0	201427241627	5,5,4	325	149	1	1	0.995,0.998,1.0	0.995,0.996,0.995	0.002
1343	ENSG00000185721	DRG1	chr22	+	31403028	31403204	31400619	31400743	31420255	31420425	1343	199516341647	0,2,3	138218491104	4,4,0	325	149	1	1	1.0,0.997,0.996	0.994,0.995,1.0	0.001
1344	ENSG00000185721	DRG1	chr22	+	31411011	31411081	31400619	31400743	31420255	31420425	1344	642432463	0,2,3	441562329	4,4,0	219	149	1	1	1.0,0.993,0.991	0.987,0.99,1.0	0.002
1345	ENSG00000185721	DRG1	chr22	+	31411011	31411081	31403028	31403204	31420255	31420425	1345	178512611175	0,0,0	10681430852	0,0,4	219	149	1	1	1.0,1.0,1.0	1.0,1.0,0.993	0.002
1346	ENSG00000185721	DRG1	chr22	+	31420255	31420425	31411011	31411081	31421307	31421399	1346	159811561144	2,2,2	9751269752	0,4,0	319	149	1	1	0.997,0.996,0.996	1.0,0.993,1.0	-0.001
1347	ENSG00000185721	DRG1	chr22	+	31421307	31421399	31420255	31420425	31423279	31423319	1347	19,8,16	1347836851	3,5,0	775976528	241	149	1	1	0.009,0.006,0.011	0.002,0.003,0.0	0.007
1348	ENSG00000100105	PATZ1	chr22	-	31328786	31328859	31325808	31327309	31335691	31335863	1348	142107104	170161134	64,47,37	128221122	222	149	6.70155e-08	2.63145e-06	0.359,0.308,0.342	0.251,0.125,0.169	0.155
1349	ENSG00000100105	PATZ1	chr22	-	31328786	31328924	31325803	31327309	31335691	31335863	1349	117,58,101	170161134	33,51,39	128221122	287	149	2.36824e-06	6.31402e-05	0.263,0.158,0.281	0.118,0.107,0.142	0.112
1350	ENSG00000138942	RNF185	chr22	+	31182968	31183066	31160242	31160303	31187046	31187270	1350	38,43,34	254193242	8,20,2	210278191	247	149	7.13085e-11	4.98495e-09	0.083,0.118,0.078	0.022,0.042,0.006	0.07
1351	ENSG00000138942	RNF185	chr22	+	31182968	31183066	31160242	31160303	31192683	31192702	1351	15,17,12	25,13,15	6,4,2	13,32,20	247	149	5.2901e-05	0.00092351	0.266,0.441,0.326	0.218,0.07,0.057	0.229
1352	ENSG00000138942	RNF185	chr22	+	31187046	31187270	31160181	31160303	31192683	31192702	1352	725570605	25,13,15	462653449	13,32,20	373	149	0.0520401	0.292299	0.921,0.946,0.942	0.934,0.891,0.9	0.028
1353	ENSG00000138942	RNF185	chr22	+	31187046	31187270	31160181	31160303	31195468	31195581	1353	390333380	0,0,0	303450315	0,1,0	373	149	1	1	1.0,1.0,1.0	1.0,0.994,1.0	0.002
1354	ENSG00000138942	RNF185	chr22	+	31187046	31187270	31182968	31183066	31192683	31192702	1354	497411389	1,0,0	254396258	0,0,0	373	149	1	1	0.995,1.0,1.0	1.0,1.0,1.0	-0.002
1355	ENSG00000138942	RNF185	chr22	+	31192683	31192702	31160182	31160303	31195468	31195581	1355	68,29,32	0,0,0	36,41,22	0,1,0	168	149	1	1	1.0,1.0,1.0	1.0,0.973,1.0	0.009
1356	ENSG00000138942	RNF185	chr22	+	31192683	31192702	31160182	31160303	31196935	31197045	1356	2,2,3	0,0,0	1,15,10	4,0,0	168	149	0.0712449	0.374299	1.0,1.0,1.0	0.181,1.0,1.0	0.273
1357	ENSG00000138942	RNF185	chr22	+	31192683	31192702	31160182	31160303	31201497	31201615	1357	5,2,0	2,0,0	0,6,2	10,0,4	168	149	1	1	0.689,1.0,NA	0.0,1.0,0.307	0.409
1358	ENSG00000138942	RNF185	chr22	+	31192683	31192702	31187046	31187270	31195468	31195581	1358	344242235	0,0,0	177209138	4,0,2	168	149	1	1	1.0,1.0,1.0	0.975,1.0,0.984	0.014
1359	ENSG00000138942	RNF185	chr22	+	31195468	31195581	31160181	31160303	31196935	31196990	1359	356265297	0,0,0	232271156	4,0,0	262	149	1	1	1.0,1.0,1.0	0.971,1.0,1.0	0.01
1360	ENSG00000138942	RNF185	chr22	+	31195468	31195581	31160181	31160303	31201497	31201615	1360	12,10,6	2,0,0	4,9,9	10,0,4	262	149	0.00053123	0.00669181	0.773,1.0,1.0	0.185,1.0,0.561	0.342
1361	ENSG00000138942	RNF185	chr22	+	31195468	31195581	31192683	31192702	31196935	31196990	1361	690503532	11,8,11	400474279	8,20,8	262	149	0.0298068	0.187261	0.973,0.973,0.965	0.966,0.931,0.952	0.021
1362	ENSG00000138942	RNF185	chr22	+	31195468	31195581	31192683	31192702	31201497	31201615	1362	293221207	20,3,1	153199119	2,12,8	262	149	0.291077	1	0.893,0.977,0.992	0.978,0.904,0.894	0.029
1363	ENSG00000138942	RNF185	chr22	+	31196935	31196990	31160181	31160303	31201497	31201615	1363	57,48,79	2,0,0	43,58,31	10,0,4	204	149	2.75207e-05	0.000528784	0.954,1.0,1.0	0.758,1.0,0.85	0.115
1364	ENSG00000138942	RNF185	chr22	+	31196935	31196990	31195468	31195581	31201497	31201615	1364	441318401	0,2,2	271324188	0,0,2	204	149	1	1	1.0,0.991,0.993	1.0,1.0,0.986	-0.001
1365	ENSG00000138942	RNF185	chr22	+	31196935	31197157	31160182	31160303	31201497	31201615	1365	3,12,8	2,0,0	11,17,9	10,0,4	371	149	0.00570843	0.0485973	0.376,1.0,1.0	0.306,1.0,0.475	0.198
1366	ENSG00000138942	RNF185	chr22	+	31196935	31197157	31192683	31192702	31201497	31201615	1366	10,16,12	20,3,1	10,30,17	2,12,8	371	149	0.949653	1	0.167,0.682,0.828	0.668,0.501,0.46	0.016
1367	ENSG00000138942	RNF185	chr22	+	31196935	31197157	31195468	31195581	31201497	31201615	1367	198138168	0,2,2	130149106	0,0,2	371	149	0.727611	1	1.0,0.965,0.971	1.0,1.0,0.955	-0.006
1368	ENSG00000138942	RNF185	chr22	+	31196935	31197158	31160210	31160303	31201497	31201615	1368	1,4,7	2,0,0	9,8,8	10,0,4	372	149	0.0212098	0.142404	0.167,1.0,1.0	0.265,1.0,0.445	0.152
1369	ENSG00000138942	RNF185	chr22	+	31196935	31197158	31195468	31195581	31201497	31201615	1369	196130167	0,2,2	128140105	0,0,2	372	149	0.683467	1	1.0,0.963,0.971	1.0,1.0,0.955	-0.007
1370	ENSG00000138942	RNF185	chr22	+	31201497	31201615	31160181	31160303	31204488	31204571	1370	252199191	0,0,1	135,161,93	0,0,0	267	149	1	1	1.0,1.0,0.991	1.0,1.0,1.0	-0.003
1371	ENSG00000185133	INPP5J	chr22	+	31123895	31124005	31122922	31123119	31124141	31124263	1371	2,4,0	6,21,7	0,0,0	12,14,6	259	149	0.0340945	0.208691	0.161,0.099,0.0	0.0,0.0,0.0	0.087
1372	ENSG00000185133	INPP5J	chr22	+	31123895	31124005	31122922	31123119	31124844	31124881	1372	2,4,2	30,27,30	0,0,0	28,28,28	259	149	0.0304556	0.190716	0.037,0.079,0.037	0.0,0.0,0.0	0.051
1373	ENSG00000185133	INPP5J	chr22	+	31124141	31124263	31122922	31123119	31124844	31124881	1373	19,25,16	30,27,30	10,30,10	28,28,28	271	149	0.481817	1	0.258,0.337,0.227	0.164,0.371,0.164	0.041
1374	ENSG00000185133	INPP5J	chr22	+	31124141	31124263	31123895	31124005	31124844	31124881	1374	13,8,9	0,0,2	0,16,4	0,0,0	271	149	1	1	1.0,1.0,0.712	NA,1.0,1.0	-0.096
1375	ENSG00000185133	INPP5J	chr22	+	31124844	31124906	31122993	31123119	31125832	31126010	1375	15,21,21	0,0,2	20,19,19	0,0,0	211	149	1	1	1.0,1.0,0.881	1.0,1.0,1.0	-0.04
1376	ENSG00000185133	INPP5J	chr22	+	31124844	31124906	31122993	31123119	31126375	31126489	1376	15,23,21	0,0,0	20,21,21	4,7,0	211	149	6.95228e-06	0.000161447	1.0,1.0,1.0	0.779,0.679,1.0	0.181
1377	ENSG00000185133	INPP5J	chr22	+	31124844	31126010	31122965	31123119	31126375	31126489	1377	521547521	0,0,0	256465298	4,7,0	1315	149	7.66641e-05	0.00127545	1.0,1.0,1.0	0.879,0.883,1.0	0.079
1378	ENSG00000185133	INPP5J	chr22	+	31125832	31126010	31122993	31123119	31126375	31126489	1378	79101108	0,0,0	38,71,30	4,7,0	327	149	3.23184e-06	8.30263e-05	1.0,1.0,1.0	0.812,0.822,1.0	0.122
1379	ENSG00000185133	INPP5J	chr22	+	31125832	31126010	31124844	31124906	31126375	31126489	1379	79101106	0,2,0	40,71,34	2,2,2	327	149	0.0261491	0.168516	1.0,0.958,1.0	0.901,0.942,0.886	0.076
1380	ENSG00000185133	INPP5J	chr22	+	31126920	31127037	31126612	31126721	31127356	31127532	1380	48,52,32	0,0,2	22,12,25	5,16,14	266	149	7.6551e-12	6.4715e-10	1.0,1.0,0.9	0.711,0.296,0.5	0.464
1381	ENSG00000185133	INPP5J	chr22	+	31133097	31133235	31128470	31128654	31133609	31133714	1381	48,69,57	0,2,0	56,76,52	0,0,0	287	149	1	1	1.0,0.947,1.0	1.0,1.0,1.0	-0.018
1382	ENSG00000185133	INPP5J	chr22	+	31133405	31133483	31133097	31133235	31133609	31133714	1382	150120151	0,1,0	87,99,62	0,2,4	227	149	0.401365	1	1.0,0.987,1.0	1.0,0.97,0.911	0.035
1383	ENSG00000253352	TUG1	chr22	+	30972047	30972172	30969268	30969386	30972854	30973587	1383	70,55,72	2,1,0	55,51,36	10,4,2	274	149	1.50809e-05	0.00031444	0.95,0.968,1.0	0.749,0.874,0.907	0.129
1385	ENSG00000253352	TUG1	chr22	+	30972047	30972172	30971366	30971779	30972854	30973587	1385	110,81,91	394235298	62,72,41	108192118	274	149	0.0297902	0.187194	0.132,0.158,0.142	0.238,0.169,0.159	-0.045
1386	ENSG00000253352	TUG1	chr22	+	30972047	30972172	30971366	30971779	30972923	30973601	1386	71,41,40	99,68,49	24,46,12	17,41,5	274	149	0.0110567	0.0835275	0.281,0.247,0.307	0.434,0.379,0.566	-0.181
1390	ENSG00000185339	TCN2	chr22	+	30617329	30617495	30615600	30615787	30622967	30623083	1390	93,74,92	0,2,0	27,61,24	0,2,0	315	149	1	1	1.0,0.946,1.0	1.0,0.935,1.0	0.004
1391	ENSG00000185339	TCN2	chr22	+	30622967	30623083	30617329	30617495	30626459	30627005	1391	57,72,76	1,2,0	34,38,19	0,0,0	265	149	0.843184	1	0.97,0.953,1.0	1.0,1.0,1.0	-0.026
1395	ENSG00000187860	CCDC157	chr22	+	30365943	30366248	30361960	30362114	30369431	30369603	1395	42,26,44	0,0,2	4,32,28	4,8,0	454	149	0.000147483	0.00223134	1.0,1.0,0.878	0.247,0.568,1.0	0.354
1396	ENSG00000187860	CCDC157	chr22	+	30365989	30366248	30361960	30362114	30369431	30369603	1396	67,43,83	0,0,2	12,44,40	4,8,0	408	149	3.01398e-05	0.000571326	1.0,1.0,0.938	0.523,0.668,1.0	0.249
1397	ENSG00000187860	CCDC157	chr22	+	30372074	30372286	30370325	30371727	30373596	30373764	1397	12,8,14	2,2,4	11,16,19	0,0,0	361	149	7.03938e-07	2.16646e-05	0.712,0.623,0.591	1.0,1.0,1.0	-0.358
1398	ENSG00000187860	CCDC157	chr22	+	30375478	30375663	30373922	30374091	30376258	30376347	1398	47,39,29	0,5,0	39,62,36	3,2,4	334	149	0.253099	0.981732	1.0,0.777,1.0	0.853,0.933,0.801	0.063
1399	ENSG00000187860	CCDC157	chr22	+	30375485	30375663	30373922	30374091	30376258	30376347	1399	28,31,17	0,5,0	30,45,26	3,2,4	327	149	0.292034	1	1.0,0.739,1.0	0.82,0.911,0.748	0.087
1400	ENSG00000099992	TBC1D10A	chr22	-	30293158	30293319	30292009	30292851	30293650	30293805	1400	12,5,4	51,91,88	20,13,18	68,131,64	310	149	0.00374997	0.0342241	0.102,0.026,0.021	0.124,0.046,0.119	-0.047
1401	ENSG00000099992	TBC1D10A	chr22	-	30294940	30295055	30294795	30294861	30295736	30295843	1401	242224216	0,1,0	118234170	0,0,0	264	149	1	1	1.0,0.992,1.0	1.0,1.0,1.0	-0.003
1402	ENSG00000099992	TBC1D10A	chr22	-	30295736	30295843	30294940	30295055	30299443	30299551	1402	268278330	4,0,6	146276180	0,0,0	256	149	0.51191	1	0.975,1.0,0.97	1.0,1.0,1.0	-0.018
1403	ENSG00000099992	TBC1D10A	chr22	-	30299443	30299551	30295736	30295843	30304530	30304630	1403	302354378	0,0,0	214307206	0,6,6	257	149	0.0548905	0.304977	1.0,1.0,1.0	1.0,0.967,0.952	0.027
1404	ENSG00000099992	TBC1D10A	chr22	-	30304530	30304630	30299443	30299551	30326672	30326901	1404	206236224	0,2,0	152201165	0,0,0	249	149	1	1	1.0,0.986,1.0	1.0,1.0,1.0	-0.005
1405	ENSG00000099992	TBC1D10A	chr22	-	30304530	30304651	30299443	30299551	30326672	30326901	1405	168173174	0,2,0	119,132,95	0,0,0	270	149	1	1	1.0,0.979,1.0	1.0,1.0,1.0	-0.007
1406	ENSG00000248751	AC004997.1	chr22	-	30286262	30286376	30286015	30286098	30286824	30286948	1406	49,37,29	1,6,3	10,22,18	0,0,0	263	149	6.78752e-05	0.00114638	0.965,0.777,0.846	1.0,1.0,1.0	-0.137
1411	ENSG00000248751	AC004997.1	chr22	-	30292772	30292851	30288705	30288776	30293650	30293805	1411	34,76,75	0,0,0	61,107,53	0,2,0	228	149	1	1	1.0,1.0,1.0	1.0,0.972,1.0	0.009
1414	ENSG00000239282	CASTOR1	chr22	-	30288705	30288776	30287084	30287560	30289384	30289505	1414	18,32,20	0,0,2	12,22,14	0,0,0	220	149	1	1	1.0,1.0,0.871	1.0,1.0,1.0	-0.043
1415	ENSG00000128342	LIF	chr22	-	30244754	30244933	30240452	30244061	30246676	30246759	1415	848707674	29,12,7	300420283	8,8,1	328	149	0.254672	0.986499	0.93,0.964,0.978	0.945,0.96,0.992	-0.008
1417	ENSG00000100330	MTMR3	chr22	+	29957035	29957088	29883154	29883359	29970975	29971062	1417	127,90,99	0,0,4	98,113,67	0,2,0	202	149	1	1	1.0,1.0,0.948	1.0,0.977,1.0	-0.01
1418	ENSG00000100330	MTMR3	chr22	+	29970975	29971062	29957035	29957088	29978441	29978531	1418	214152181	20,11,19	150166110	0,12,12	236	149	0.0592283	0.323865	0.871,0.897,0.857	1.0,0.897,0.853	-0.042
1419	ENSG00000100330	MTMR3	chr22	+	29988479	29988562	29978935	29979052	29991503	29991628	1419	178111153	7,0,2	96,93,33	0,1,2	232	149	0.145941	0.65001	0.942,1.0,0.98	1.0,0.984,0.914	0.008
1420	ENSG00000100330	MTMR3	chr22	+	29998760	29998857	29991503	29991670	30002879	30002993	1420	292237300	0,2,0	129,210,86	0,0,0	246	149	1	1	1.0,0.986,1.0	1.0,1.0,1.0	-0.005
1421	ENSG00000100330	MTMR3	chr22	+	30007113	30007319	30002879	30002993	30007900	30007975	1421	542461541	0,8,0	255300255	0,2,0	355	149	0.847235	1	1.0,0.96,1.0	1.0,0.984,1.0	-0.008
1422	ENSG00000100330	MTMR3	chr22	+	30007113	30007319	30002879	30002993	30009017	30009129	1422	322274294	0,0,0	174179144	5,5,0	355	149	0.00857495	0.0679226	1.0,1.0,1.0	0.936,0.938,1.0	0.042
1423	ENSG00000100330	MTMR3	chr22	+	30007900	30008032	30002879	30002993	30009017	30009129	1423	198162154	0,0,0	107,133,55	5,5,0	281	149	0.00157978	0.0166642	1.0,1.0,1.0	0.919,0.934,1.0	0.049
1424	ENSG00000100330	MTMR3	chr22	+	30007900	30008032	30007113	30007319	30009017	30009129	1424	418341402	0,0,1	188252166	0,0,0	281	149	1	1	1.0,1.0,0.995	1.0,1.0,1.0	-0.002
1425	ENSG00000100330	MTMR3	chr22	+	30009017	30009129	30002879	30002993	30012367	30012563	1425	249150243	1,0,0	106,139,69	0,0,0	261	149	1	1	0.993,1.0,1.0	1.0,1.0,1.0	-0.002
1426	ENSG00000100330	MTMR3	chr22	+	30017926	30018072	30016527	30016698	30019479	30020884	1426	379401301	0,0,0	294336173	0,2,0	295	149	1	1	1.0,1.0,1.0	1.0,0.988,1.0	0.004
1427	ENSG00000100330	MTMR3	chr22	+	30019479	30020884	30016527	30016698	30022608	30022697	1427	252119142023	0,0,0	152020351167	0,0,2	1554	149	1	1	1.0,1.0,1.0	1.0,1.0,0.982	0.006
1428	ENSG00000100330	MTMR3	chr22	+	30022028	30022139	30019479	30020884	30022608	30022697	1428	356292325	25,11,10	157242137	36,55,21	260	149	1.52101e-14	1.92188e-12	0.891,0.938,0.949	0.714,0.716,0.789	0.186
1429	ENSG00000100330	MTMR3	chr22	+	30023456	30023483	30022608	30022697	30025629	30026037	1429	10,0,18	249216224	13,13,4	91176129	176	149	0.033318	0.204788	0.033,0.0,0.064	0.108,0.059,0.026	-0.032
1430	ENSG00000100325	ASCC2	chr22	-	29800990	29801110	29793359	29793676	29804637	29804824	1430	290268297	0,0,0	232371251	2,0,0	269	149	1	1	1.0,1.0,1.0	0.985,1.0,1.0	0.005
1431	ENSG00000100325	ASCC2	chr22	-	29801993	29802208	29800990	29801110	29804637	29804824	1431	157311611327	0,0,0	10161457825	6,6,6	364	149	0.842099	1	1.0,1.0,1.0	0.986,0.99,0.983	0.014
1432	ENSG00000100325	ASCC2	chr22	-	29802114	29802208	29800990	29801110	29804637	29804830	1432	362264301	0,0,0	218336137	6,6,6	243	149	9.77677e-05	0.00157016	1.0,1.0,1.0	0.957,0.972,0.933	0.046
1433	ENSG00000100325	ASCC2	chr22	-	29808110	29808185	29806796	29806904	29813429	29813542	1433	690569655	8,15,10	359514270	11,2,7	224	149	0.986302	1	0.983,0.962,0.978	0.956,0.994,0.962	0.004
1434	ENSG00000100325	ASCC2	chr22	-	29815171	29815289	29814656	29814767	29816005	29816073	1434	5,5,8	605395382	2,0,0	304469257	267	149	1	1	0.005,0.007,0.012	0.004,0.0,0.0	0.007
1435	ENSG00000100325	ASCC2	chr22	-	29822334	29822395	29816005	29816073	29825086	29825257	1435	206159168	6,4,6	126,173,81	1,6,8	210	149	0.586602	1	0.961,0.966,0.952	0.989,0.953,0.878	0.02
1436	ENSG00000100325	ASCC2	chr22	-	29822334	29822464	29816005	29816073	29825086	29825257	1436	1143837950	6,4,6	569708405	1,6,8	279	149	0.390186	1	0.99,0.991,0.988	0.997,0.984,0.964	0.008
1437	ENSG00000100325	ASCC2	chr22	-	29822334	29822464	29816005	29816073	29832244	29832342	1437	464348396	0,0,0	240338167	2,0,0	279	149	1	1	1.0,1.0,1.0	0.985,1.0,1.0	0.005
1438	ENSG00000100325	ASCC2	chr22	-	29825086	29825257	29816005	29816073	29832244	29832342	1438	247243239	0,0,0	179248154	2,0,0	320	149	1	1	1.0,1.0,1.0	0.977,1.0,1.0	0.008
1439	ENSG00000100325	ASCC2	chr22	-	29825086	29825257	29822141	29822464	29832244	29832342	1439	921733790	0,0,0	508621386	0,7,0	320	149	1	1	1.0,1.0,1.0	1.0,0.976,1.0	0.008
1440	ENSG00000100325	ASCC2	chr22	-	29825086	29825257	29822141	29822464	29838177	29838274	1440	898703756	0,2,0	472565346	0,0,0	320	149	1	1	1.0,0.994,1.0	1.0,1.0,1.0	-0.002
1441	ENSG00000100325	ASCC2	chr22	-	29825621	29825780	29825086	29825257	29832244	29832342	1441	1083932993	25,31,34	640955623	36,56,40	308	149	1.74727e-05	0.000356292	0.954,0.936,0.934	0.896,0.892,0.883	0.051
1442	ENSG00000100325	ASCC2	chr22	-	29825621	29825780	29825086	29825257	29838177	29838228	1442	623549593	2,1,0	362573375	0,0,0	308	149	1	1	0.993,0.996,1.0	1.0,1.0,1.0	-0.004
1443	ENSG00000100325	ASCC2	chr22	-	29827476	29827600	29825621	29825780	29832244	29832342	1443	23,43,26	462383404	18,24,0	280387249	273	149	0.0117914	0.0879531	0.026,0.058,0.034	0.034,0.033,0.0	0.017
1444	ENSG00000100325	ASCC2	chr22	-	29827476	29827600	29825621	29825780	29833540	29833614	1444	17,25,18	0,0,2	11,16,0	0,0,0	273	149	1	1	1.0,1.0,0.831	1.0,1.0,NA	-0.056
1445	ENSG00000100325	ASCC2	chr22	-	29827476	29827600	29825621	29825780	29834488	29834550	1445	15,27,19	6,5,4	11,16,0	10,10,6	273	149	0.00179137	0.0185524	0.577,0.747,0.722	0.375,0.466,0.0	0.402
1446	ENSG00000100325	ASCC2	chr22	-	29832244	29832342	29822141	29822464	29838177	29838274	1446	22,16,20	0,2,0	8,14,18	0,0,0	247	149	1	1	1.0,0.828,1.0	1.0,1.0,1.0	-0.057
1447	ENSG00000100325	ASCC2	chr22	-	29832244	29832342	29825086	29825257	29838177	29838274	1447	46,45,53	2,1,0	38,60,57	0,0,0	247	149	0.427777	1	0.933,0.964,1.0	1.0,1.0,1.0	-0.034
1448	ENSG00000100325	ASCC2	chr22	-	29832244	29832342	29825621	29825780	29833540	29833614	1448	376347352	0,0,2	246296201	0,0,0	247	149	1	1	1.0,1.0,0.991	1.0,1.0,1.0	-0.003
1449	ENSG00000100325	ASCC2	chr22	-	29832244	29832342	29825621	29825780	29834441	29834550	1449	388342350	2,0,2	243292192	0,0,0	247	149	1	1	0.992,1.0,0.991	1.0,1.0,1.0	-0.006
1450	ENSG00000100325	ASCC2	chr22	-	29832244	29832342	29825621	29825780	29834488	29834550	1450	509427455	6,5,4	330399275	10,10,6	247	149	0.00650169	0.0540553	0.981,0.981,0.986	0.952,0.96,0.965	0.024
1451	ENSG00000100325	ASCC2	chr22	-	29832244	29832342	29825621	29825780	29838177	29838274	1451	401351356	2,0,4	253333229	0,5,1	247	149	1	1	0.992,1.0,0.982	1.0,0.976,0.993	0.002
1452	ENSG00000100325	ASCC2	chr22	-	29832244	29832342	29827476	29827600	29833540	29833614	1452	14,38,15	2,0,0	14,8,4	0,0,0	247	149	1	1	0.809,1.0,1.0	1.0,1.0,1.0	-0.064
1453	ENSG00000100325	ASCC2	chr22	-	29832244	29832342	29827476	29827600	29834488	29834550	1453	94,94,92	0,2,1	75,68,57	0,0,0	247	149	1	1	1.0,0.966,0.982	1.0,1.0,1.0	-0.017
1454	ENSG00000100325	ASCC2	chr22	-	29833540	29833614	29825621	29825780	29834488	29834550	1454	10,6,7	6,5,4	2,0,0	10,10,6	223	149	4.38379e-09	2.18183e-07	0.527,0.445,0.539	0.118,0.0,0.0	0.464
1455	ENSG00000100325	ASCC2	chr22	-	29833540	29833614	29825621	29825780	29838177	29838228	1455	0,0,2	2,0,4	0,0,0	0,5,1	223	149	1	1	0.0,NA,0.25	NA,0.0,0.0	0.125
1456	ENSG00000100325	ASCC2	chr22	-	29833540	29833614	29827476	29827600	29834488	29834550	1456	12,6,5	0,2,1	2,0,0	0,0,0	223	149	1	1	1.0,0.667,0.77	1.0,NA,NA	-0.188
1457	ENSG00000100325	ASCC2	chr22	-	29833540	29833614	29832244	29832342	29834488	29834550	1457	22,31,27	146109130	11,8,8	95,118,85	223	149	0.00024798	0.00348462	0.091,0.16,0.122	0.072,0.043,0.059	0.066
1458	ENSG00000100325	ASCC2	chr22	-	29833540	29833614	29832244	29832342	29838177	29838228	1458	10,16,19	39,32,28	7,8,8	17,60,41	223	149	0.00872761	0.0689182	0.146,0.25,0.312	0.216,0.082,0.115	0.098
1459	ENSG00000100325	ASCC2	chr22	-	29834441	29834550	29825621	29825780	29838177	29838274	1459	8,2,8	2,0,4	4,0,4	0,5,1	258	149	0.543183	1	0.698,1.0,0.536	1.0,0.0,0.698	0.179
1460	ENSG00000100325	ASCC2	chr22	-	29834441	29834550	29832244	29832342	29838177	29838274	1460	31,23,26	39,32,28	8,6,5	17,60,41	258	149	9.54063e-08	3.61557e-06	0.315,0.293,0.349	0.214,0.055,0.066	0.207
1461	ENSG00000100325	ASCC2	chr22	-	29834488	29834550	29825621	29825780	29838177	29838261	1461	6,5,6	2,0,4	12,10,8	0,5,1	211	149	0.505903	1	0.679,1.0,0.514	1.0,0.585,0.85	-0.081
1463	ENSG00000100325	ASCC2	chr22	-	29834488	29834550	29832244	29832342	29838177	29838261	1463	144106132	39,32,28	95,118,87	17,60,41	211	149	0.153126	0.674836	0.723,0.701,0.769	0.798,0.581,0.6	0.071
1466	ENSG00000100325	ASCC2	chr22	-	29836437	29836500	29834488	29834550	29838177	29838274	1466	0,0,0	63,55,72	0,3,0	65,43,42	212	149	1	1	0.0,0.0,0.0	0.0,0.047,0.0	-0.016
1467	ENSG00000186575	NF2	chr22	+	29628657	29628773	29603567	29604112	29636750	29636876	1467	12,7,5	365235278	0,0,6	186266152	265	149	0.287922	1	0.018,0.016,0.01	0.0,0.0,0.022	0.007
1468	ENSG00000186575	NF2	chr22	+	29636750	29636876	29603555	29604112	29639089	29639212	1468	727553573	10,1,0	375481328	0,2,2	275	149	0.857685	1	0.975,0.997,1.0	1.0,0.992,0.989	-0.003
1469	ENSG00000186575	NF2	chr22	+	29636750	29636876	29603555	29604112	29642201	29642285	1469	387256286	7,8,4	230292170	10,6,4	275	149	0.325097	1	0.968,0.945,0.975	0.926,0.963,0.958	0.014
1470	ENSG00000186575	NF2	chr22	+	29639089	29639212	29603998	29604112	29642201	29642285	1470	378229297	7,8,4	148194101	10,6,4	272	149	0.0327414	0.201966	0.967,0.94,0.976	0.89,0.947,0.933	0.038
1471	ENSG00000186575	NF2	chr22	+	29639089	29639212	29636750	29636876	29642201	29642285	1471	710531584	0,6,0	293384259	0,4,1	272	149	1	1	1.0,0.98,1.0	1.0,0.981,0.993	0.002
1472	ENSG00000186575	NF2	chr22	+	29654656	29654725	29642201	29642285	29655593	29655676	1472	504372403	0,0,0	251275161	2,0,0	218	149	1	1	1.0,1.0,1.0	0.988,1.0,1.0	0.004
1473	ENSG00000186575	NF2	chr22	+	29654974	29655080	29654656	29654725	29655593	29655676	1473	0,0,0	284232223	0,2,0	135,148,92	255	149	1	1	0.0,0.0,0.0	0.0,0.008,0.0	-0.003
1475	ENSG00000186575	NF2	chr22	+	29658188	29658264	29655593	29655676	29661204	29661339	1475	696556575	2,1,0	354433214	0,0,0	225	149	1	1	0.996,0.997,1.0	1.0,1.0,1.0	-0.002
1476	ENSG00000186575	NF2	chr22	+	29661204	29661339	29658188	29658264	29664989	29665064	1476	842736772	0,0,0	441552265	4,0,0	284	149	1	1	1.0,1.0,1.0	0.983,1.0,1.0	0.006
1477	ENSG00000186575	NF2	chr22	+	29664989	29665064	29661204	29661339	29668332	29668446	1477	458398423	0,0,0	212,281,97	0,0,2	224	149	1	1	1.0,1.0,1.0	1.0,1.0,0.97	0.01
1478	ENSG00000186575	NF2	chr22	+	29668332	29668446	29664989	29665064	29671825	29671948	1478	696592680	7,0,0	364515258	2,0,0	263	149	1	1	0.983,1.0,1.0	0.99,1.0,1.0	-0.002
1479	ENSG00000186575	NF2	chr22	+	29671825	29671948	29668332	29668446	29673268	29673486	1479	1029818883	2,0,0	524802420	0,0,0	272	149	1	1	0.996,1.0,1.0	1.0,1.0,1.0	-0.001
1480	ENSG00000186575	NF2	chr22	+	29671912	29671948	29668332	29668446	29673268	29673486	1480	134127147	2,0,0	76,137,67	0,0,0	185	149	1	1	0.982,1.0,1.0	1.0,1.0,1.0	-0.006
1482	ENSG00000186575	NF2	chr22	+	29678195	29678323	29674835	29674941	29681438	29681601	1482	863777791	0,0,0	475670357	1,0,0	277	149	1	1	1.0,1.0,1.0	0.996,1.0,1.0	0.001
1483	ENSG00000186575	NF2	chr22	+	29681438	29681601	29678195	29678323	29694751	29694945	1483	650519565	4,3,6	374438241	0,1,0	312	149	0.682182	1	0.987,0.988,0.978	1.0,0.995,1.0	-0.014
1484	ENSG00000186575	NF2	chr22	+	29683019	29683064	29681438	29681601	29694751	29694811	1484	534379409	84,98,89	223366206	87,64,49	194	149	0.217795	0.879124	0.83,0.748,0.779	0.663,0.815,0.764	0.038
1485	ENSG00000186575	NF2	chr22	+	29683019	29683079	29681438	29681601	29694751	29694811	1485	151110111	84,98,89	100,130,80	87,64,49	209	149	0.478801	1	0.562,0.445,0.471	0.45,0.592,0.538	-0.034
1486	ENSG00000186575	NF2	chr22	+	29694751	29695243	29683019	29683064	29697260	29697525	1486	144010491146	0,0,0	696954582	4,0,0	641	149	1	1	1.0,1.0,1.0	0.976,1.0,1.0	0.008
1489	ENSG00000182944	EWSR1	chr22	+	29272215	29272252	29268008	29268349	29272379	29272431	1489	426932343279	5,2,6	236827831600	0,0,0	186	149	1	1	0.999,0.999,0.998	1.0,1.0,1.0	-0.001
1492	ENSG00000182944	EWSR1	chr22	+	29282389	29282557	29275628	29278216	29286922	29287106	1492	881564546751	67,69,40	437552472942	19,38,5	317	149	0.00240535	0.0237083	0.984,0.978,0.988	0.991,0.985,0.996	-0.007
1493	ENSG00000182944	EWSR1	chr22	+	29282389	29282557	29275628	29278216	29288605	29288687	1493	467833913489	0,0,0	234128851566	0,6,0	317	149	1	1	1.0,1.0,1.0	1.0,0.996,1.0	0.001
1494	ENSG00000182944	EWSR1	chr22	+	29282389	29282557	29275628	29278216	29291564	29291599	1494	468233913489	1,0,0	234128831566	0,0,0	317	149	1	1	1.0,1.0,1.0	1.0,1.0,1.0	0
1495	ENSG00000182944	EWSR1	chr22	+	29286922	29287134	29278029	29278216	29288605	29288679	1495	562642144578	0,0,0	295836512224	0,6,0	361	149	1	1	1.0,1.0,1.0	1.0,0.996,1.0	0.001
1496	ENSG00000182944	EWSR1	chr22	+	29286922	29287134	29278029	29278216	29291564	29291599	1496	259118001924	1,0,0	13641653965	0,0,0	361	149	1	1	0.999,1.0,1.0	1.0,1.0,1.0	0
1497	ENSG00000182944	EWSR1	chr22	+	29286922	29287134	29282389	29282557	29288605	29288679	1497	969672087800	0,0,0	497359773595	0,2,0	361	149	1	1	1.0,1.0,1.0	1.0,0.999,1.0	0
1498	ENSG00000182944	EWSR1	chr22	+	29286922	29287134	29282389	29282557	29291564	29291599	1498	666147945146	4,0,0	337939792336	0,0,0	361	149	1	1	0.999,1.0,1.0	1.0,1.0,1.0	0
1499	ENSG00000182944	EWSR1	chr22	+	29288605	29288755	29286922	29287134	29292136	29292169	1499	344527223055	78,54,60	189623831523	6,14,6	299	149	2.55351e-15	3.57545e-13	0.957,0.962,0.962	0.994,0.988,0.992	-0.031
1500	ENSG00000182944	EWSR1	chr22	+	29288605	29288786	29278029	29278216	29291564	29291599	1500	1123752935	1,0,0	686865565	0,0,0	330	149	1	1	0.998,1.0,1.0	1.0,1.0,1.0	-0.001
1501	ENSG00000182944	EWSR1	chr22	+	29288605	29288786	29282389	29282557	29291564	29291599	1501	1123752935	4,0,0	686861565	0,0,0	330	149	1	1	0.992,1.0,1.0	1.0,1.0,1.0	-0.003
1502	ENSG00000182944	EWSR1	chr22	+	29288605	29288786	29286922	29287134	29288986	29289062	1502	352127933147	0,3,3	195824621569	1,2,0	330	149	1	1	1.0,0.998,0.998	0.999,0.998,1.0	0
1503	ENSG00000182944	EWSR1	chr22	+	29288605	29288786	29286922	29287134	29291561	29291599	1503	401532373472	10,0,1	224228441792	0,0,0	330	149	1	1	0.995,1.0,0.999	1.0,1.0,1.0	-0.002
1504	ENSG00000182944	EWSR1	chr22	+	29288605	29288786	29286922	29287134	29291564	29291599	1504	415931633589	2,0,0	228028591824	0,2,0	330	149	1	1	0.999,1.0,1.0	1.0,0.998,1.0	0
1505	ENSG00000182944	EWSR1	chr22	+	29288605	29288786	29286922	29287134	29292136	29292169	1505	351628033154	78,54,60	197324811584	6,14,6	330	149	9.99201e-16	1.45514e-13	0.953,0.959,0.96	0.993,0.988,0.992	-0.034
1506	ENSG00000182944	EWSR1	chr22	+	29288605	29291599	29286922	29287134	29292136	29292169	1506	965871208054	78,54,60	502661373453	6,14,6	3143	149	1.90958e-14	2.36854e-12	0.854,0.862,0.864	0.975,0.954,0.965	-0.105
1507	ENSG00000182944	EWSR1	chr22	+	29288986	29289062	29286922	29287134	29291561	29291599	1507	4,5,5	10,0,1	1,2,0	0,0,0	225	149	1	1	0.209,1.0,0.768	1.0,1.0,NA	-0.341
1508	ENSG00000182944	EWSR1	chr22	+	29288986	29289062	29286922	29287134	29291564	29291599	1508	0,8,7	2,0,0	0,2,0	0,2,0	225	149	1	1	0.0,1.0,1.0	NA,0.398,NA	0.269
1509	ENSG00000182944	EWSR1	chr22	+	29288986	29289062	29288605	29288786	29291561	29291599	1509	4,2,2	505444325	0,0,0	284382223	225	149	1	1	0.005,0.003,0.004	0.0,0.0,0.0	0.004
1510	ENSG00000182944	EWSR1	chr22	+	29288986	29289062	29288605	29288786	29291564	29291599	1510	0,6,6	649370442	0,0,0	322397255	225	149	1	1	0.0,0.011,0.009	0.0,0.0,0.0	0.007
1511	ENSG00000182944	EWSR1	chr22	+	29291561	29291599	29286922	29287134	29292136	29292169	1511	692473539	78,54,60	293366224	6,14,6	187	149	8.44014e-12	7.04692e-10	0.876,0.875,0.877	0.975,0.954,0.967	-0.089
1512	ENSG00000182944	EWSR1	chr22	+	29291561	29291599	29288605	29288786	29292136	29292169	1512	1187917863	6,10,7	577748447	15,19,15	187	149	8.74778e-07	2.62472e-05	0.994,0.986,0.99	0.968,0.969,0.96	0.024
1513	ENSG00000182944	EWSR1	chr22	+	29291564	29291599	29286922	29287134	29292136	29292169	1513	680464529	78,54,60	289365213	6,14,6	184	149	8.71558e-12	7.25766e-10	0.876,0.874,0.877	0.975,0.955,0.966	-0.09
1514	ENSG00000182944	EWSR1	chr22	+	29291564	29291599	29288605	29288786	29292136	29292169	1514	1326834971	6,10,7	608758466	15,19,15	184	149	8.95205e-07	2.67921e-05	0.994,0.985,0.991	0.97,0.97,0.962	0.023
1515	ENSG00000182944	EWSR1	chr22	+	29292136	29292169	29288605	29291599	29292487	29292606	1515	278720382073	0,0,0	13201700985	4,0,0	182	149	1	1	1.0,1.0,1.0	0.996,1.0,1.0	0.001
1516	ENSG00000182944	EWSR1	chr22	+	29292487	29292606	29290829	29292169	29296238	29296368	1516	658047144892	1,2,0	287937432095	0,0,0	268	149	1	1	1.0,0.999,1.0	1.0,1.0,1.0	0
1517	ENSG00000182944	EWSR1	chr22	+	29292499	29292606	29292158	29292169	29296238	29296368	1517	351125072586	1,2,0	147919451082	0,0,0	256	149	1	1	1.0,0.999,1.0	1.0,1.0,1.0	0
1518	ENSG00000182944	EWSR1	chr22	+	29297826	29297949	29295525	29296368	29298732	29298895	1518	410232433415	27,35,39	215829771893	13,45,15	272	149	0.733817	1	0.988,0.981,0.98	0.989,0.973,0.986	0
1519	ENSG00000182944	EWSR1	chr22	+	29299194	29299280	29298732	29298895	29299598	29299851	1519	152121131	0,0,0	99,129,63	0,0,1	235	149	1	1	1.0,1.0,1.0	1.0,1.0,0.976	0.008
1520	ENSG00000182944	EWSR1	chr22	+	29299233	29299331	29298732	29298895	29299598	29299851	1520	313131832889	0,0,0	238733312148	0,0,1	247	149	1	1	1.0,1.0,1.0	1.0,1.0,0.999	0
1521	ENSG00000182944	EWSR1	chr22	+	29299598	29299851	29299233	29299331	29300121	29300336	1521	555156685612	2,6,4	415561234024	0,2,0	402	149	1	1	0.999,0.997,0.998	1.0,0.999,1.0	-0.002
1522	ENSG00000186998	EMID1	chr22	+	29225132	29225216	29215526	29215630	29226489	29226551	1522	96,62,47	13,21,9	25,15,6	4,6,1	233	149	0.937535	1	0.825,0.654,0.77	0.8,0.615,0.793	0.014
1523	ENSG00000186998	EMID1	chr22	+	29225132	29225216	29215526	29215630	29231019	29231140	1523	20,16,2	15,10,16	7,4,1	0,2,0	233	149	8.41548e-05	0.00138063	0.46,0.506,0.074	1.0,0.561,1.0	-0.507
1524	ENSG00000186998	EMID1	chr22	+	29226421	29226551	29225132	29225216	29231019	29231140	1524	47,35,35	0,0,1	18,10,8	0,0,0	279	149	1	1	1.0,1.0,0.949	1.0,1.0,1.0	-0.017
1525	ENSG00000186998	EMID1	chr22	+	29226489	29226551	29215526	29215630	29231019	29231140	1525	56,55,41	15,10,16	22,16,9	0,2,0	211	149	4.10021e-06	0.000102195	0.725,0.795,0.644	1.0,0.85,1.0	-0.229
1526	ENSG00000186998	EMID1	chr22	+	29226489	29226551	29225132	29225216	29231019	29231140	1526	121,81,79	0,0,1	36,21,16	0,0,0	211	149	1	1	1.0,1.0,0.982	1.0,1.0,1.0	-0.006
1527	ENSG00000186998	EMID1	chr22	+	29231019	29231140	29215526	29215630	29233378	29233428	1527	15,13,13	0,2,0	0,2,0	0,0,0	270	149	1	1	1.0,0.782,1.0	NA,1.0,NA	-0.073
1528	ENSG00000186998	EMID1	chr22	+	29231457	29231508	29231017	29231140	29231592	29231682	1528	0,0,0	13,25,15	0,5,0	10,2,8	200	149	0.0646284	0.347141	0.0,0.0,0.0	0.0,0.651,0.0	-0.217
1529	ENSG00000186998	EMID1	chr22	+	29231592	29231682	29231019	29231140	29232255	29232345	1529	21,27,17	5,0,0	12,0,14	0,2,0	239	149	0.765232	1	0.724,1.0,1.0	1.0,0.0,1.0	0.241
1530	ENSG00000186998	EMID1	chr22	+	29232255	29232402	29231017	29231140	29233378	29233468	1530	60,56,62	0,1,2	16,24,28	0,0,0	296	149	0.453734	1	1.0,0.966,0.94	1.0,1.0,1.0	-0.031
1531	ENSG00000186998	EMID1	chr22	+	29233613	29233666	29233345	29233468	29234136	29234199	1531	60,79,104	6,3,8	20,40,13	0,0,2	202	149	0.00303628	0.0288267	0.881,0.951,0.906	1.0,1.0,0.827	-0.03
1532	ENSG00000186998	EMID1	chr22	+	29233613	29233666	29233345	29233468	29234304	29234349	1532	24,25,25	2,0,0	12,12,10	0,1,0	202	149	1	1	0.898,1.0,1.0	1.0,0.898,1.0	0
1533	ENSG00000186998	EMID1	chr22	+	29234136	29234199	29233345	29233468	29234304	29234349	1533	26,41,37	2,0,0	8,12,6	0,1,0	212	149	1	1	0.901,1.0,1.0	1.0,0.894,1.0	0.002
1535	ENSG00000186998	EMID1	chr22	+	29243444	29243489	29234304	29234349	29254202	29254287	1535	37,60,54	0,4,1	7,11,8	2,0,2	194	149	0.40224	1	1.0,0.92,0.976	0.729,1.0,0.754	0.138
1536	ENSG00000186998	EMID1	chr22	+	29254202	29254287	29243444	29243489	29255270	29255612	1536	23,29,28	2,4,4	2,4,7	0,0,3	234	149	0.196892	0.815864	0.88,0.822,0.817	1.0,1.0,0.598	-0.026
1537	ENSG00000186998	EMID1	chr22	+	29254202	29254287	29243444	29243489	29258816	29259597	1537	45,65,59	0,6,0	18,6,18	0,2,0	234	149	0.257189	0.993484	1.0,0.873,1.0	1.0,0.656,1.0	0.072
1538	ENSG00000186998	EMID1	chr22	+	29255270	29255361	29243444	29243489	29258816	29259597	1538	3,9,18	0,6,0	0,6,7	0,2,0	240	149	1	1	1.0,0.482,1.0	NA,0.651,1.0	0.002
1539	ENSG00000183579	ZNRF3	chr22	+	29042494	29042569	28987051	28987201	29043298	29043430	1539	233125157	0,1,0	250328170	0,0,0	224	149	1	1	1.0,0.988,1.0	1.0,1.0,1.0	-0.004
1541	ENSG00000159873	CCDC117	chr22	+	28780947	28781172	28773724	28773778	28783507	28783645	1541	858619774	5,6,0	714949506	1,0,0	374	149	0.848085	1	0.986,0.976,1.0	0.996,1.0,1.0	-0.011
1542	ENSG00000100209	HSCB	chr22	+	28743881	28743978	28742038	28742331	28751240	28751288	1542	122,87,75	0,6,6	56,52,24	1,4,1	246	149	0.687438	1	1.0,0.898,0.883	0.971,0.887,0.936	-0.004
1543	ENSG00000100209	HSCB	chr22	+	28744614	28744704	28743881	28743978	28745255	28745543	1543	261234206	0,0,0	98,119,79	2,0,0	239	149	1	1	1.0,1.0,1.0	0.968,1.0,1.0	0.011
1544	ENSG00000100209	HSCB	chr22	+	28744614	28744704	28743881	28743978	28745863	28746008	1544	380308304	2,0,1	139163105	0,0,0	239	149	1	1	0.992,1.0,0.995	1.0,1.0,1.0	-0.004
1545	ENSG00000100209	HSCB	chr22	+	28744614	28744704	28743881	28743978	28751240	28751288	1545	274228203	7,0,3	102,122,79	0,8,0	239	149	0.493638	1	0.961,1.0,0.977	1.0,0.905,1.0	0.011
1546	ENSG00000100209	HSCB	chr22	+	28744614	28744709	28743881	28743978	28745255	28745543	1546	263227205	0,0,0	98,126,82	2,0,0	244	149	1	1	1.0,1.0,1.0	0.968,1.0,1.0	0.011
1547	ENSG00000100209	HSCB	chr22	+	28744614	28744709	28743881	28743978	28745863	28745867	1547	307269277	2,0,1	120154106	0,0,0	244	149	1	1	0.989,1.0,0.994	1.0,1.0,1.0	-0.006
1548	ENSG00000100209	HSCB	chr22	+	28744614	28744709	28743881	28743978	28751240	28751288	1548	263229203	7,0,3	101,118,80	0,8,0	244	149	0.503021	1	0.958,1.0,0.976	1.0,0.9,1.0	0.011
1549	ENSG00000100209	HSCB	chr22	+	28745863	28746008	28743881	28743978	28751240	28751288	1549	126115113	7,0,3	18,21,9	0,8,0	294	149	0.136168	0.6169	0.901,1.0,0.95	1.0,0.571,1.0	0.093
1550	ENSG00000100209	HSCB	chr22	+	28745863	28746008	28744614	28744704	28751240	28751288	1550	246199216	16,4,2	60,69,36	6,6,0	294	149	0.151461	0.668964	0.886,0.962,0.982	0.835,0.854,1.0	0.047
1551	ENSG00000100209	HSCB	chr22	+	28745863	28746008	28744614	28744709	28751240	28751288	1551	174157187	4,2,1	40,58,36	4,0,0	294	149	0.828794	1	0.957,0.975,0.99	0.835,1.0,1.0	0.029
1552	ENSG00000100209	HSCB	chr22	+	28751240	28751288	28744614	28744704	28757077	28757210	1552	23,11,6	0,0,0	13,22,5	2,0,0	197	149	1	1	1.0,1.0,1.0	0.831,1.0,1.0	0.056
1553	ENSG00000183765	CHEK2	chr22	-	28695709	28695873	28695126	28695242	28696900	28696987	1553	849559615	1,4,1	492559305	0,0,0	313	149	1	1	0.998,0.985,0.997	1.0,1.0,1.0	-0.007
1554	ENSG00000183765	CHEK2	chr22	-	28696900	28696987	28695709	28695873	28699837	28699937	1554	604338421	12,16,21	273369166	31,56,32	236	149	3.88578e-14	4.63713e-12	0.969,0.93,0.927	0.848,0.806,0.766	0.135
1555	ENSG00000183765	CHEK2	chr22	-	28699837	28699937	28695709	28695873	28710005	28710059	1555	70,72,78	0,0,0	78,115,69	0,0,1	249	149	1	1	1.0,1.0,1.0	1.0,1.0,0.976	0.008
1556	ENSG00000183765	CHEK2	chr22	-	28703504	28703566	28699763	28699937	28710005	28710059	1556	198131178	63,62,65	172,209,97	60,77,28	211	149	0.524157	1	0.689,0.599,0.659	0.669,0.657,0.71	-0.03
1557	ENSG00000183765	CHEK2	chr22	-	28710005	28710059	28699837	28699937	28711908	28711931	1557	194123146	0,0,0	173,188,97	0,3,0	203	149	1	1	1.0,1.0,1.0	1.0,0.979,1.0	0.007
1558	ENSG00000183765	CHEK2	chr22	-	28711908	28712017	28699763	28699937	28719394	28719485	1558	210142165	2,1,0	145,189,91	0,1,0	258	149	1	1	0.984,0.988,1.0	1.0,0.991,1.0	-0.006
1559	ENSG00000183765	CHEK2	chr22	-	28719394	28719485	28711908	28712017	28721517	28721631	1559	215148163	0,0,0	157197109	0,0,2	240	149	1	1	1.0,1.0,1.0	1.0,1.0,0.971	0.01
1560	ENSG00000183765	CHEK2	chr22	-	28719394	28719485	28711908	28712017	28724885	28724923	1560	217148158	0,0,4	157197110	0,7,0	240	149	0.577751	1	1.0,1.0,0.961	1.0,0.946,1.0	0.005
1561	ENSG00000183765	CHEK2	chr22	-	28719394	28719485	28711908	28712017	28724976	28725124	1561	320210240	11,3,4	225290142	2,6,0	240	149	0.068208	0.362373	0.948,0.978,0.974	0.986,0.968,1.0	-0.018
1562	ENSG00000183765	CHEK2	chr22	-	28719394	28719485	28711908	28712017	28725242	28725367	1562	217147160	2,2,0	157196109	2,12,0	240	149	0.00390184	0.035388	0.985,0.979,1.0	0.98,0.91,1.0	0.025
1563	ENSG00000183765	CHEK2	chr22	-	28719394	28719485	28711908	28712017	28741768	28741806	1563	218149158	0,0,0	157196109	2,0,0	240	149	1	1	1.0,1.0,1.0	0.98,1.0,1.0	0.007
1564	ENSG00000183765	CHEK2	chr22	-	28721517	28721631	28711908	28712017	28724976	28725124	1564	10,4,11	11,3,4	2,6,3	2,6,0	263	149	0.75824	1	0.34,0.43,0.609	0.362,0.362,1.0	-0.115
1565	ENSG00000183765	CHEK2	chr22	-	28721517	28721631	28719394	28719485	28724976	28725124	1565	10,5,16	107,63,82	2,7,1	68,94,33	263	149	0.00518547	0.0448891	0.05,0.043,0.1	0.016,0.04,0.017	0.04
1566	ENSG00000183765	CHEK2	chr22	-	28724564	28724923	28719394	28719485	28725242	28725367	1566	21,11,6	2,0,2	15,21,6	0,0,0	508	149	0.0537289	0.299878	0.755,1.0,0.468	1.0,1.0,1.0	-0.259
1567	ENSG00000183765	CHEK2	chr22	-	28724885	28724923	28711908	28712017	28725242	28725367	1567	4,1,6	2,2,0	3,10,2	2,12,0	187	149	0.360778	1	0.614,0.285,1.0	0.544,0.399,1.0	-0.015
1568	ENSG00000183765	CHEK2	chr22	-	28724885	28724923	28719394	28719485	28725242	28725367	1568	6,2,2	2,0,2	3,4,3	0,0,0	187	149	0.047977	0.273905	0.705,1.0,0.443	1.0,1.0,1.0	-0.284
1569	ENSG00000183765	CHEK2	chr22	-	28724976	28725124	28711908	28712017	28725242	28725248	1569	448318425	2,2,0	243387183	2,12,0	297	149	0.00865593	0.0684665	0.991,0.988,1.0	0.984,0.942,1.0	0.018
1570	ENSG00000183765	CHEK2	chr22	-	28724976	28725124	28719394	28719485	28725242	28725248	1570	544378503	2,0,2	309475216	0,0,0	297	149	1	1	0.993,1.0,0.992	1.0,1.0,1.0	-0.005
1571	ENSG00000183765	CHEK2	chr22	-	28725242	28725367	28711908	28712017	28741768	28741811	1571	36,17,19	0,0,0	11,32,8	2,0,0	274	149	1	1	1.0,1.0,1.0	0.749,1.0,1.0	0.084
1573	ENSG00000183765	CHEK2	chr22	-	28725242	28725367	28719394	28719485	28741768	28741811	1573	36,16,21	3,2,0	9,20,8	0,0,0	274	149	0.0646751	0.347267	0.867,0.813,1.0	1.0,1.0,1.0	-0.107
1574	ENSG00000183765	CHEK2	chr22	-	28726244	28726361	28725242	28725367	28730419	28730501	1574	2,3,4	18,7,19	2,2,0	4,13,5	266	149	0.282285	1	0.059,0.194,0.105	0.219,0.079,0.0	0.02
1575	ENSG00000183765	CHEK2	chr22	-	28729281	28729376	28725242	28725367	28730419	28730501	1575	4,0,0	18,7,19	0,2,0	4,13,5	244	149	0.764104	1	0.119,0.0,0.0	0.0,0.086,0.0	0.011
1576	ENSG00000183765	CHEK2	chr22	-	28730419	28730548	28725242	28725367	28734402	28734727	1576	49,34,67	385295365	33,22,17	249355210	278	149	0.00402533	0.0363476	0.064,0.058,0.09	0.066,0.032,0.042	0.024
1577	ENSG00000183765	CHEK2	chr22	-	28730419	28730548	28725242	28725367	28741768	28741838	1577	18,13,19	10,2,4	12,11,9	7,14,10	278	149	0.00763084	0.0617114	0.491,0.777,0.718	0.479,0.296,0.325	0.295
1578	ENSG00000183765	CHEK2	chr22	-	28730455	28730548	28725242	28725367	28734402	28734727	1578	29,27,54	385295365	25,8,9	249355210	242	149	0.000239986	0.00338841	0.044,0.053,0.083	0.058,0.014,0.026	0.027
1579	ENSG00000183765	CHEK2	chr22	-	28730455	28730548	28725242	28725367	28741768	28741783	1579	5,8,8	10,2,4	6,0,2	7,14,10	242	149	0.00306678	0.0290558	0.235,0.711,0.552	0.345,0.0,0.11	0.348
1580	ENSG00000183765	CHEK2	chr22	-	28734402	28734727	28725242	28725367	28741768	28741783	1580	125910521108	10,2,4	9631400850	7,14,10	474	149	0.0139305	0.100999	0.975,0.994,0.989	0.977,0.969,0.964	0.016
1581	ENSG00000183765	CHEK2	chr22	-	28734402	28734727	28730419	28730548	28741768	28741783	1581	905780793	0,0,0	7381057650	0,0,2	474	149	1	1	1.0,1.0,1.0	1.0,1.0,0.99	0.003
1582	ENSG00000183765	CHEK2	chr22	-	28737884	28738038	28734402	28734727	28741768	28741800	1582	14,5,25	189183154	6,23,18	175326207	303	149	0.339962	1	0.035,0.013,0.074	0.017,0.034,0.041	0.01
1583	ENSG00000183765	CHEK2	chr22	-	28738081	28738197	28734402	28734727	28741768	28741806	1583	17,5,10	189183154	0,2,0	175326207	265	149	3.04856e-06	7.88537e-05	0.048,0.015,0.035	0.0,0.003,0.0	0.032
1584	ENSG00000100154	TTC28	chr22	-	27990788	27990812	27989877	27990007	27992586	27992663	1584	0,0,1	0,0,4	0,1,0	2,0,0	173	149	1	1	NA,NA,0.177	0.0,1.0,NA	-0.323
1585	ENSG00000235954	TTC28-AS1	chr22	+	27919722	27919966	27919483	27919545	27922017	27924950	1585	2,1,7	92,79,49	4,12,20	51,79,48	393	149	7.95861e-06	0.000181779	0.008,0.005,0.051	0.029,0.054,0.136	-0.052
1587	ENSG00000235954	TTC28-AS1	chr22	+	27922017	27922178	27919425	27919545	27935150	27935230	1587	112,92,65	8,7,13	65,83,59	11,7,2	310	149	0.702034	1	0.871,0.863,0.706	0.74,0.851,0.934	-0.028
1594	ENSG00000235954	TTC28-AS1	chr22	+	27940019	27940171	27935150	27935230	27989881	27990026	1594	2,3,4	4,0,2	0,0,0	0,6,0	301	149	1	1	0.198,1.0,0.497	NA,0.0,NA	0.565
1595	ENSG00000235954	TTC28-AS1	chr22	+	27940019	27940171	27935150	27935230	27997410	27998838	1595	2,3,0	5,2,21	0,0,2	16,14,1	301	149	0.268165	1	0.165,0.426,0.0	0.0,0.0,0.497	0.031
1596	ENSG00000235954	TTC28-AS1	chr22	+	27989881	27990026	27935150	27935230	27993123	27993292	1596	4,0,2	1,0,2	2,6,0	0,0,0	294	149	1	1	0.67,NA,0.336	1.0,1.0,NA	-0.497
1599	ENSG00000235954	TTC28-AS1	chr22	+	27993123	27993535	27935150	27935230	27994472	27994653	1599	7,3,10	0,2,4	7,16,4	0,0,0	561	149	4.45414e-05	0.00079746	1.0,0.285,0.399	1.0,1.0,1.0	-0.439
1600	ENSG00000235954	TTC28-AS1	chr22	+	27993123	27993535	27935150	27935230	27997410	27998152	1600	5,6,7	5,2,21	7,12,4	16,14,1	561	149	0.865885	1	0.21,0.443,0.081	0.104,0.185,0.515	-0.023
1602	ENSG00000235954	TTC28-AS1	chr22	+	27994472	27994653	27935150	27935230	27997410	27997423	1602	7,3,8	5,2,21	0,0,3	16,14,1	330	149	0.0023764	0.0234769	0.387,0.404,0.147	0.0,0.0,0.575	0.121
1603	ENSG00000235954	TTC28-AS1	chr22	+	27994472	27994653	27991469	27993535	27997410	27997423	1603	9,2,7	0,4,0	0,4,3	0,0,0	330	149	1	1	1.0,0.184,1.0	NA,1.0,1.0	-0.272
1604	ENSG00000235954	TTC28-AS1	chr22	+	27997985	27998152	27997410	27997739	27998603	27998838	1604	16,13,20	0,0,0	6,24,7	0,2,4	316	149	0.00117971	0.0130776	1.0,1.0,1.0	1.0,0.85,0.452	0.233
1605	ENSG00000235954	TTC28-AS1	chr22	+	27997985	27998152	27997410	27997739	27999429	28002588	1605	11,12,14	0,0,2	2,21,8	4,4,0	316	149	0.00166416	0.0174182	1.0,1.0,0.767	0.191,0.712,1.0	0.288
1606	ENSG00000235954	TTC28-AS1	chr22	+	27997985	27998838	27997410	27997739	27999429	28000723	1606	51,55,68	0,0,2	57,49,53	4,4,0	1002	149	0.000812792	0.00960253	1.0,1.0,0.835	0.679,0.646,1.0	0.17
1607	ENSG00000235954	TTC28-AS1	chr22	+	27998071	27998152	27997410	27997739	27998603	27998838	1607	0,2,4	0,0,0	4,2,2	0,2,4	230	149	1	1	NA,1.0,1.0	1.0,0.393,0.245	0.454
1608	ENSG00000235954	TTC28-AS1	chr22	+	27998071	27998152	27997410	27997739	27999429	28002588	1608	0,0,0	0,0,2	0,3,2	4,4,0	230	149	1	1	NA,NA,0.0	0.0,0.327,1.0	-0.442
1609	ENSG00000235954	TTC28-AS1	chr22	+	27998603	27998838	27997410	27997739	27999429	27999476	1609	14,6,14	0,0,2	11,14,18	4,4,0	384	149	0.00199728	0.020318	1.0,1.0,0.731	0.516,0.576,1.0	0.213
1610	ENSG00000235954	TTC28-AS1	chr22	+	27998603	27998838	27997410	27998152	27999429	27999476	1610	19,8,20	0,1,0	15,18,16	0,3,3	384	149	0.00165592	0.0173454	1.0,0.756,1.0	1.0,0.7,0.674	0.127
1611	ENSG00000227838	AL121885.2	chr22	-	27697590	27697701	27689719	27689885	27706693	27706816	1611	0,4,0	0,0,0	0,0,0	0,0,2	260	149	1	1	NA,1.0,NA	NA,NA,0.0	1
1613	ENSG00000244625	MIATNB	chr22	+	26693680	26693836	26672766	26672987	26717252	26717459	1613	28,18,27	11,12,5	19,15,7	6,4,0	305	149	0.233633	0.925852	0.554,0.423,0.725	0.607,0.647,1.0	-0.184
1614	ENSG00000244625	MIATNB	chr22	+	26693680	26693836	26672766	26672987	26726643	26726794	1614	23,13,17	2,0,2	9,13,6	0,2,0	305	149	0.270472	1	0.849,1.0,0.806	1.0,0.761,1.0	-0.035
1615	ENSG00000244625	MIATNB	chr22	+	26693680	26693836	26672766	26672987	26774155	26774217	1615	23,13,16	0,0,0	9,13,7	0,6,0	305	149	0.00597549	0.0504076	1.0,1.0,1.0	1.0,0.514,1.0	0.162
1616	ENSG00000244625	MIATNB	chr22	+	26711829	26712008	26672790	26672987	26717252	26717459	1616	7,6,0	11,12,5	0,0,0	6,4,0	328	149	1	1	0.224,0.185,0.0	0.0,0.0,NA	0.136
1617	ENSG00000244625	MIATNB	chr22	+	26717252	26717459	26672746	26672987	26726643	26726720	1617	21,13,22	2,0,2	7,14,3	0,2,0	356	149	0.23565	0.931852	0.815,1.0,0.822	1.0,0.746,1.0	-0.036
1618	ENSG00000244625	MIATNB	chr22	+	26717252	26717459	26672746	26672987	26774155	26774217	1618	19,13,23	0,0,0	7,14,3	0,6,0	356	149	0.0045478	0.0403105	1.0,1.0,1.0	1.0,0.494,1.0	0.169
1619	ENSG00000244625	MIATNB	chr22	+	26717252	26717459	26693680	26693836	26726643	26726720	1619	15,6,28	0,0,1	11,12,4	0,0,0	356	149	1	1	1.0,1.0,0.921	1.0,1.0,1.0	-0.026
1620	ENSG00000244625	MIATNB	chr22	+	26717252	26717459	26693680	26693836	26774155	26774217	1620	13,6,29	0,0,0	11,12,4	0,0,1	356	149	1	1	1.0,1.0,1.0	1.0,1.0,0.626	0.125
1621	ENSG00000244625	MIATNB	chr22	+	26718139	26718231	26717252	26717459	26721649	26722172	1621	6,0,2	4,4,2	0,1,0	1,2,0	241	149	1	1	0.481,0.0,0.382	0.0,0.236,NA	0.17
1622	ENSG00000244625	MIATNB	chr22	+	26718139	26718231	26717252	26717459	26726643	26726794	1622	2,0,3	2,0,1	0,1,0	0,0,0	241	149	1	1	0.382,NA,0.65	NA,1.0,NA	-0.484
1623	ENSG00000244625	MIATNB	chr22	+	26718139	26718231	26717252	26717459	26774155	26774217	1623	2,0,2	0,0,2	0,1,0	0,0,0	241	149	1	1	1.0,NA,0.382	NA,1.0,NA	-0.309
1626	ENSG00000244625	MIATNB	chr22	+	26726643	26726794	26672766	26672987	26774155	26774217	1626	2,2,2	0,0,0	0,2,4	0,6,0	300	149	1	1	1.0,1.0,1.0	NA,0.142,1.0	0.429
1627	ENSG00000244625	MIATNB	chr22	+	26726643	26726794	26693680	26693836	26774155	26774217	1627	0,2,1	0,0,0	0,0,4	0,0,1	300	149	1	1	NA,1.0,1.0	NA,NA,0.665	0.335
1628	ENSG00000244625	MIATNB	chr22	+	26726643	26726794	26717251	26717459	26774155	26774217	1628	2,2,1	0,0,2	0,0,4	0,0,0	300	149	1	1	1.0,1.0,0.199	NA,NA,1.0	-0.267
1633	ENSG00000128294	TPST2	chr22	-	26540788	26541718	26536287	26536486	26544603	26544675	1633	361351390	0,0,1	263534428	0,4,1	1079	149	0.525973	1	1.0,1.0,0.982	1.0,0.949,0.983	0.017
1634	ENSG00000128294	TPST2	chr22	-	26543107	26543277	26540788	26541718	26544603	26544675	1634	2,2,0	26,29,35	0,4,4	18,57,54	319	149	0.309048	1	0.035,0.031,0.0	0.0,0.032,0.033	0
1636	ENSG00000128294	TPST2	chr22	-	26547499	26547618	26544603	26544675	26590052	26590125	1636	2,2,2	10,12,16	0,0,2	12,44,32	268	149	0.0395033	0.234391	0.1,0.085,0.065	0.0,0.0,0.034	0.072
1637	ENSG00000100104	SRRD	chr22	+	26488389	26488488	26487981	26488288	26490043	26490198	1637	883603709	0,0,0	472543368	4,2,2	248	149	1	1	1.0,1.0,1.0	0.986,0.994,0.991	0.01
1638	ENSG00000100104	SRRD	chr22	+	26490043	26490198	26488389	26488488	26491024	26491070	1638	1154749790	4,2,2	543689449	1,0,1	304	149	1	1	0.993,0.995,0.995	0.996,1.0,0.995	-0.003
1639	ENSG00000100099	HPS4	chr22	-	26457858	26457967	26443422	26443552	26458444	26458577	1639	180193160	0,0,0	75,146,84	0,2,0	258	149	1	1	1.0,1.0,1.0	1.0,0.977,1.0	0.008
1640	ENSG00000100099	HPS4	chr22	-	26457858	26457967	26444226	26444694	26458444	26458577	1640	192193168	0,0,0	80,152,83	0,2,0	258	149	1	1	1.0,1.0,1.0	1.0,0.978,1.0	0.007
1641	ENSG00000100099	HPS4	chr22	-	26457858	26457967	26451479	26453404	26458444	26458577	1641	336338334	0,2,0	181276173	6,2,12	258	149	5.0293e-06	0.000121944	1.0,0.99,1.0	0.946,0.988,0.893	0.054
1642	ENSG00000100099	HPS4	chr22	-	26458444	26458577	26451479	26453404	26463916	26464015	1642	292253243	15,17,6	182265148	9,18,6	282	149	0.649871	1	0.911,0.887,0.955	0.914,0.886,0.929	0.008
1643	ENSG00000100099	HPS4	chr22	-	26465454	26465551	26463916	26464826	26466225	26466262	1643	346286286	4,0,0	212269130	6,0,0	246	149	0.681546	1	0.981,1.0,1.0	0.955,1.0,1.0	0.009
1644	ENSG00000100099	HPS4	chr22	-	26466050	26466104	26465454	26465551	26466225	26466262	1644	82,50,71	104,70,98	39,36,22	56,76,55	203	149	0.0440568	0.255946	0.367,0.344,0.347	0.338,0.258,0.227	0.078
1645	ENSG00000100099	HPS4	chr22	-	26471212	26471288	26470718	26470813	26472301	26472418	1645	15,15,13	186169179	4,3,6	95,109,91	225	149	0.0249494	0.162435	0.051,0.056,0.046	0.027,0.018,0.042	0.022
1646	ENSG00000100099	HPS4	chr22	-	26471212	26471388	26470718	26470813	26472301	26472418	1646	60,42,48	186169179	6,21,16	95,109,91	325	149	0.000472727	0.00606479	0.129,0.102,0.109	0.028,0.081,0.075	0.052
1647	ENSG00000100099	HPS4	chr22	-	26476992	26477136	26472831	26472939	26479264	26479355	1647	383373418	3,5,9	162252128	4,2,2	293	149	0.795135	1	0.985,0.974,0.959	0.954,0.985,0.97	0.003
1648	ENSG00000100099	HPS4	chr22	-	26479264	26479355	26472831	26472939	26481721	26482240	1648	156112120	2,2,0	56,113,57	2,0,0	240	149	1	1	0.98,0.972,1.0	0.946,1.0,1.0	0.002
1649	ENSG00000100099	HPS4	chr22	-	26479264	26479355	26476992	26477136	26481721	26482240	1649	335285297	11,13,5	126219120	12,15,13	240	149	0.000132424	0.00203975	0.95,0.932,0.974	0.867,0.901,0.851	0.079
1650	ENSG00000100099	HPS4	chr22	-	26482745	26482873	26481834	26482240	26483673	26483836	1650	20,21,7	62,48,75	6,11,6	35,52,24	277	149	0.376439	1	0.148,0.191,0.048	0.084,0.102,0.119	0.027
1651	ENSG00000100099	HPS4	chr22	-	26482745	26482873	26481834	26482240	26483744	26483837	1651	13,21,3	28,16,9	2,11,6	12,15,5	277	149	0.666179	1	0.2,0.414,0.152	0.082,0.283,0.392	0.003
1652	ENSG00000100099	HPS4	chr22	-	26482745	26482873	26481834	26482240	26483764	26483828	1652	14,21,7	12,27,29	2,9,6	0,17,7	277	149	0.555684	1	0.386,0.295,0.115	1.0,0.222,0.316	-0.247
1653	ENSG00000128203	ASPHD2	chr22	+	26442458	26442572	26433391	26434501	26443096	26445015	1653	96,84,100	0,1,3	52,48,37	0,0,2	263	149	0.631714	1	1.0,0.979,0.95	1.0,1.0,0.913	0.005
1669	ENSG00000100077	GRK3	chr22	+	25604376	25604453	25564674	25565153	25644591	25644665	1669	80,62,73	1,0,0	23,18,19	0,2,0	226	149	1	1	0.981,1.0,1.0	1.0,0.856,1.0	0.042
1670	ENSG00000100077	GRK3	chr22	+	25604376	25604453	25564674	25565153	25661575	25661677	1670	37,30,27	1,0,0	17,12,14	0,0,0	226	149	1	1	0.961,1.0,1.0	1.0,1.0,1.0	-0.013
1671	ENSG00000100077	GRK3	chr22	+	25644591	25644665	25564674	25565153	25661575	25661677	1671	33,13,20	1,0,0	2,4,0	0,0,0	223	149	1	1	0.957,1.0,1.0	1.0,1.0,NA	-0.014
1672	ENSG00000100077	GRK3	chr22	+	25644591	25644665	25564674	25565153	25667738	25667800	1672	1,0,0	0,0,1	0,2,0	0,0,0	223	149	1	1	1.0,NA,0.0	NA,1.0,NA	-0.5
1673	ENSG00000100077	GRK3	chr22	+	25644591	25644665	25604376	25604453	25661575	25661677	1673	82,45,69	8,0,2	10,16,9	1,8,2	223	149	0.00254967	0.0249019	0.873,1.0,0.958	0.87,0.572,0.75	0.213
1674	ENSG00000100077	GRK3	chr22	+	25672295	25672347	25667738	25667800	25678815	25678915	1674	7,9,4	0,1,0	4,2,4	0,0,0	201	149	1	1	1.0,0.87,1.0	1.0,1.0,1.0	-0.043
1675	ENSG00000100077	GRK3	chr22	+	25674436	25674528	25672295	25672347	25678815	25678915	1675	189154170	0,4,0	85,77,43	0,0,1	241	149	1	1	1.0,0.96,1.0	1.0,1.0,0.964	-0.001
1676	ENSG00000100077	GRK3	chr22	+	25678815	25678915	25674436	25674528	25685169	25685248	1676	312206196	2,4,4	89,107,50	0,0,2	249	149	0.208601	0.850951	0.989,0.969,0.967	1.0,1.0,0.937	-0.004
1677	ENSG00000100077	GRK3	chr22	+	25685169	25685248	25678815	25678915	25687536	25687667	1677	338238223	0,2,0	84,114,62	0,0,0	228	149	1	1	1.0,0.987,1.0	1.0,1.0,1.0	-0.004
1678	ENSG00000100077	GRK3	chr22	+	25702841	25702991	25695106	25695214	25703509	25703576	1678	13,14,19	138116145	18,53,20	25,42,36	299	149	2.66454e-15	3.71439e-13	0.045,0.057,0.061	0.264,0.386,0.217	-0.235
1679	ENSG00000100077	GRK3	chr22	+	25703509	25703576	25695106	25695214	25709897	25709964	1679	70,63,88	3,0,2	16,30,23	0,0,1	216	149	0.314273	1	0.942,1.0,0.968	1.0,1.0,0.941	-0.01
1680	ENSG00000100077	GRK3	chr22	+	25704108	25704209	25703509	25703576	25709897	25709964	1680	365235322	0,2,0	107,146,71	0,3,0	250	149	1	1	1.0,0.986,1.0	1.0,0.967,1.0	0.006
1681	ENSG00000100077	GRK3	chr22	+	25709897	25709964	25704108	25704209	25711067	25711163	1681	320190291	0,2,0	111,126,59	0,0,0	216	149	1	1	1.0,0.985,1.0	1.0,1.0,1.0	-0.005
1682	ENSG00000100077	GRK3	chr22	+	25714407	25714570	25711067	25711163	25718244	25718381	1682	493339344	0,0,2	150,151,89	4,0,0	312	149	0.615012	1	1.0,1.0,0.988	0.947,1.0,1.0	0.014
1683	ENSG00000100077	GRK3	chr22	+	25718244	25718381	25714407	25714570	25721283	25721397	1683	418273254	0,2,0	110,146,74	8,0,2	286	149	0.00305169	0.0289411	1.0,0.986,1.0	0.878,1.0,0.951	0.052
1684	ENSG00000100077	GRK3	chr22	+	25721283	25721397	25718244	25718381	25722288	25723018	1684	338180199	0,0,1	82,116,54	0,0,0	263	149	1	1	1.0,1.0,0.991	1.0,1.0,1.0	-0.003
1685	ENSG00000100058	CRYBB2P1	chr22	+	25455711	25455840	25448104	25448284	25457258	25457401	1685	354284280	23,6,33	196248182	37,33,14	278	149	0.00210973	0.0212556	0.892,0.962,0.82	0.74,0.801,0.874	0.086
1686	ENSG00000100058	CRYBB2P1	chr22	+	25519922	25520162	25459415	25459515	25520681	25520854	1686	1,0,6	0,4,0	2,5,0	2,8,2	389	149	0.157911	0.690804	1.0,0.0,1.0	0.277,0.193,0.0	0.51
1687	ENSG00000100068	LRP5L	chr22	-	25357254	25357426	25354595	25354812	25359826	25360189	1687	158100104	0,1,2	49,138,79	0,5,2	321	149	0.0496315	0.281599	1.0,0.979,0.96	1.0,0.928,0.948	0.021
1688	ENSG00000100068	LRP5L	chr22	-	25359826	25360223	25354595	25354812	25375812	25376008	1688	157133114	0,0,2	105,107,88	0,0,0	546	149	1	1	1.0,1.0,0.94	1.0,1.0,1.0	-0.02
1689	ENSG00000100068	LRP5L	chr22	-	25361208	25361319	25360081	25360223	25375812	25376008	1689	0,2,0	1,11,9	2,0,0	7,5,8	260	149	1	1	0.0,0.094,0.0	0.141,0.0,0.0	-0.016
1690	ENSG00000100068	LRP5L	chr22	-	25374167	25374299	25359826	25360223	25375812	25376008	1690	2,0,6	1,11,9	2,0,0	7,5,8	281	149	0.00966	0.0748931	0.515,0.0,0.261	0.132,0.0,0.0	0.215
1691	ENSG00000244752	CRYBB2	chr22	+	25227852	25227985	25224917	25225036	25229435	25229578	1691	13,20,22	0,0,0	13,11,13	2,0,0	282	149	1	1	1.0,1.0,1.0	0.774,1.0,1.0	0.075
1692	ENSG00000100053	CRYBB3	chr22	+	25205219	25205362	25203762	25203895	25207046	25207359	1692	7,11,9	4,0,2	8,0,8	0,2,0	292	149	0.20255	0.832921	0.472,1.0,0.697	1.0,0.0,1.0	0.056
1693	ENSG00000167037	SGSM1	chr22	+	24813677	24813755	24806440	24806484	24814008	24814192	1693	2,0,0	6,15,11	0,2,0	5,15,12	227	149	1	1	0.18,0.0,0.0	0.0,0.08,0.0	0.033
1694	ENSG00000167037	SGSM1	chr22	+	24847633	24847796	24843459	24844972	24850279	24850432	1694	66,41,69	2,0,1	29,31,27	0,0,0	312	149	0.405003	1	0.94,1.0,0.971	1.0,1.0,1.0	-0.03
1695	ENSG00000167037	SGSM1	chr22	+	24847633	24847796	24843459	24844972	24854995	24855063	1695	20,16,30	0,0,2	20,14,11	0,0,0	312	149	1	1	1.0,1.0,0.878	1.0,1.0,1.0	-0.041
1696	ENSG00000167037	SGSM1	chr22	+	24850279	24850432	24843459	24844972	24854995	24855063	1696	77,45,51	0,0,2	15,54,16	0,0,0	302	149	1	1	1.0,1.0,0.926	1.0,1.0,1.0	-0.025
1697	ENSG00000167037	SGSM1	chr22	+	24850279	24850432	24847633	24847796	24854995	24855063	1697	121,70,89	0,0,0	26,71,32	2,0,0	302	149	1	1	1.0,1.0,1.0	0.865,1.0,1.0	0.045
1698	ENSG00000167037	SGSM1	chr22	+	24855284	24855430	24854995	24855063	24855548	24855680	1698	130,81,91	0,1,2	30,74,32	0,0,0	295	149	1	1	1.0,0.976,0.958	1.0,1.0,1.0	-0.022
1699	ENSG00000167037	SGSM1	chr22	+	24859715	24859840	24855548	24855680	24867092	24867160	1699	139,95,79	2,0,0	40,50,31	0,0,0	274	149	1	1	0.974,1.0,1.0	1.0,1.0,1.0	-0.009
1700	ENSG00000167037	SGSM1	chr22	+	24868375	24868539	24867092	24867160	24868722	24868855	1700	75,104,59	5,0,0	20,58,24	0,4,1	313	149	0.39311	1	0.877,1.0,1.0	1.0,0.873,0.92	0.028
1701	ENSG00000167037	SGSM1	chr22	+	24874414	24874579	24868722	24868855	24876576	24876715	1701	28,19,11	47,36,60	6,10,6	37,12,13	314	149	0.656358	1	0.22,0.2,0.08	0.071,0.283,0.18	-0.011
1702	ENSG00000167037	SGSM1	chr22	+	24879461	24879526	24876576	24876715	24884052	24884198	1702	130,86,72	2,0,2	24,40,21	1,2,0	214	149	0.495897	1	0.978,1.0,0.962	0.944,0.933,1.0	0.021
1704	ENSG00000167037	SGSM1	chr22	+	24901832	24901957	24897971	24898559	24905104	24905187	1704	120,97,90	0,0,1	42,40,25	0,0,0	274	149	1	1	1.0,1.0,0.98	1.0,1.0,1.0	-0.007
1705	ENSG00000167037	SGSM1	chr22	+	24912642	24912752	24905104	24905187	24917657	24917754	1705	106,65,64	0,0,0	39,32,28	0,1,0	259	149	1	1	1.0,1.0,1.0	1.0,0.948,1.0	0.017
1706	ENSG00000167037	SGSM1	chr22	+	24917657	24917754	24912642	24912752	24919825	24919993	1706	114,82,74	0,0,1	26,30,25	0,0,0	246	149	1	1	1.0,1.0,0.978	1.0,1.0,1.0	-0.007
1707	ENSG00000167037	SGSM1	chr22	+	24917657	24917754	24912642	24912752	24924185	24924593	1707	37,27,28	1,0,0	13,12,16	0,0,0	246	149	1	1	0.957,1.0,1.0	1.0,1.0,1.0	-0.014
1708	ENSG00000167037	SGSM1	chr22	+	24919825	24919993	24912642	24912752	24924185	24924593	1708	50,37,53	1,0,0	13,34,12	0,0,0	317	149	1	1	0.959,1.0,1.0	1.0,1.0,1.0	-0.014
1709	ENSG00000167037	SGSM1	chr22	+	24919825	24919993	24917657	24917754	24924185	24924593	1709	128,92,98	0,0,0	28,53,21	2,0,0	317	149	1	1	1.0,1.0,1.0	0.868,1.0,1.0	0.044
1710	ENSG00000100031	GGT1	chr22	+	24607953	24608023	24603146	24603527	24609961	24610033	1710	4,25,15	0,0,1	9,9,6	0,0,0	219	149	1	1	1.0,1.0,0.911	1.0,1.0,1.0	-0.03
1711	ENSG00000100031	GGT1	chr22	+	24607953	24608023	24603146	24603527	24609964	24610033	1711	61,61,58	2,2,1	30,40,26	0,0,0	219	149	0.56328	1	0.954,0.954,0.975	1.0,1.0,1.0	-0.039
1712	ENSG00000100031	GGT1	chr22	+	24607953	24608023	24603183	24603335	24609964	24610033	1712	54,49,50	0,0,0	28,38,28	1,0,0	219	149	1	1	1.0,1.0,1.0	0.95,1.0,1.0	0.017
1714	ENSG00000100031	GGT1	chr22	+	24608989	24609231	24607953	24608023	24609964	24610033	1714	41,14,17	81,77,75	28,22,7	46,61,43	391	149	0.429277	1	0.162,0.065,0.08	0.188,0.121,0.058	-0.02
1715	ENSG00000100031	GGT1	chr22	+	24609961	24610033	24607953	24608023	24610249	24610531	1715	69,49,25	1,3,0	40,25,16	0,1,2	221	149	0.883382	1	0.979,0.917,1.0	1.0,0.944,0.844	0.036
1716	ENSG00000100031	GGT1	chr22	+	24609961	24610033	24607953	24608023	24610357	24610531	1716	20,58,39	5,10,7	31,27,20	5,4,19	221	149	0.301772	1	0.729,0.796,0.79	0.807,0.82,0.415	0.091
1717	ENSG00000100031	GGT1	chr22	+	24609964	24610033	24607953	24608023	24610249	24610336	1717	129,105,81	1,3,0	56,63,42	0,1,2	218	149	0.563266	1	0.989,0.96,1.0	1.0,0.977,0.935	0.012
1718	ENSG00000100031	GGT1	chr22	+	24609964	24610033	24607953	24608023	24610357	24610531	1718	66,99,67	5,10,7	58,61,42	5,4,19	218	149	0.198615	0.821419	0.9,0.871,0.867	0.888,0.912,0.602	0.079
1719	ENSG00000100031	GGT1	chr22	+	24610249	24610336	24609461	24610033	24610454	24610531	1719	77,44,54	0,0,0	39,48,19	0,2,0	236	149	1	1	1.0,1.0,1.0	1.0,0.938,1.0	0.021
1721	ENSG00000100031	GGT1	chr22	+	24620912	24621070	24620327	24620520	24623106	24623256	1721	157146109	0,0,2	109186166	0,0,0	307	149	1	1	1.0,1.0,0.964	1.0,1.0,1.0	-0.012
1723	ENSG00000138867	GUCD1	chr22	-	24543841	24544083	24540422	24543100	24546913	24547005	1723	664670659	4,9,10	345523381	4,10,0	391	149	0.753885	1	0.984,0.966,0.962	0.97,0.952,1.0	-0.003
1724	ENSG00000138867	GUCD1	chr22	-	24543841	24544083	24540422	24543100	24547907	24548073	1724	372377332	4,0,0	215307231	0,0,0	391	149	1	1	0.973,1.0,1.0	1.0,1.0,1.0	-0.009
1725	ENSG00000138867	GUCD1	chr22	-	24543841	24544083	24540437	24543097	24546913	24547005	1725	1007925997	10,0,6	526734511	9,6,18	391	149	3.91557e-05	0.00071623	0.975,1.0,0.984	0.957,0.979,0.915	0.036
1726	ENSG00000138867	GUCD1	chr22	-	24546913	24547005	24542755	24543100	24547907	24548073	1726	333279348	4,0,0	161251153	0,0,0	241	149	1	1	0.981,1.0,1.0	1.0,1.0,1.0	-0.006
1727	ENSG00000138867	GUCD1	chr22	-	24546913	24547005	24543841	24544083	24547907	24548073	1727	619561663	4,0,2	286459301	1,2,0	241	149	1	1	0.99,1.0,0.995	0.994,0.993,1.0	-0.001
1728	ENSG00000138867	GUCD1	chr22	-	24548916	24549001	24547715	24548073	24554948	24555089	1728	182174158	0,1,0	81194117	2,2,0	234	149	1	1	1.0,0.991,1.0	0.963,0.984,1.0	0.015
1729	ENSG00000138867	GUCD1	chr22	-	24548916	24549001	24547715	24548073	24555614	24555935	1729	258228236	4,3,7	159256162	8,16,6	234	149	0.00166862	0.0174591	0.976,0.98,0.955	0.927,0.911,0.945	0.043
1730	ENSG00000138867	GUCD1	chr22	-	24554948	24555136	24547907	24548073	24555614	24555859	1730	4,1,0	4,3,7	2,4,4	8,16,6	337	149	0.543862	1	0.307,0.128,0.0	0.1,0.1,0.228	0.002
1731	ENSG00000138867	GUCD1	chr22	-	24554948	24555136	24548916	24549001	24555614	24555859	1731	11,23,22	85,77,100	8,26,24	86,86,65	337	149	0.561268	1	0.054,0.117,0.089	0.04,0.118,0.14	-0.013
1736	ENSG00000100014	SPECC1L	chr22	+	24276699	24276803	24270830	24270983	24302194	24302384	1736	74,73,65	71,52,72	20,42,13	55,75,53	253	149	7.04309e-07	2.1669e-05	0.38,0.453,0.347	0.176,0.248,0.126	0.21
1737	ENSG00000100014	SPECC1L	chr22	+	24276699	24276803	24270830	24270983	24313312	24313466	1737	25,29,17	0,0,2	14,25,10	2,0,0	253	149	1	1	1.0,1.0,0.833	0.805,1.0,1.0	0.009
1738	ENSG00000100014	SPECC1L	chr22	+	24302194	24302384	24270816	24270983	24313312	24313466	1738	337206242	0,0,2	184208133	2,0,0	339	149	1	1	1.0,1.0,0.982	0.976,1.0,1.0	0.002
1739	ENSG00000100014	SPECC1L	chr22	+	24302194	24302384	24276699	24276803	24313312	24313466	1739	316199218	0,0,0	139,151,83	3,0,0	339	149	1	1	1.0,1.0,1.0	0.953,1.0,1.0	0.016
1740	ENSG00000100014	SPECC1L	chr22	+	24311993	24312131	24302194	24302384	24313312	24313466	1740	34,21,34	186,82,108	14,25,7	86,86,47	287	149	0.451461	1	0.087,0.117,0.14	0.078,0.131,0.072	0.021
1741	ENSG00000100014	SPECC1L	chr22	+	24321404	24322918	24321287	24321323	24324219	24324427	1741	206615331747	13,10,22	10791311695	27,30,8	1663	149	3.74201e-05	0.000689823	0.934,0.932,0.877	0.782,0.797,0.886	0.093
1742	ENSG00000100014	SPECC1L	chr22	+	24334409	24334573	24330255	24330431	24338385	24338477	1742	533373423	1,0,0	347426221	0,0,0	313	149	1	1	0.996,1.0,1.0	1.0,1.0,1.0	-0.001
1743	ENSG00000100014	SPECC1L	chr22	+	24338385	24338477	24334409	24334573	24363260	24363344	1743	220153177	17,0,0	166,222,90	1,10,4	241	149	0.782526	1	0.889,1.0,1.0	0.99,0.932,0.933	0.011
1744	ENSG00000100014	SPECC1L	chr22	+	24347085	24347176	24338385	24338477	24363260	24363344	1744	331251242	32,15,24	193164113	26,34,4	240	149	0.130558	0.597109	0.865,0.912,0.862	0.822,0.75,0.946	0.04
1745	ENSG00000100014	SPECC1L	chr22	+	24363260	24363344	24347085	24347176	24365475	24365632	1745	320219238	1,0,0	189195112	0,0,0	233	149	1	1	0.995,1.0,1.0	1.0,1.0,1.0	-0.002
1746	ENSG00000100014	SPECC1L	chr22	+	24365475	24365632	24363260	24363344	24369217	24369320	1746	564311444	1,0,0	271439228	0,0,0	306	149	1	1	0.996,1.0,1.0	1.0,1.0,1.0	-0.001
1747	ENSG00000100014	SPECC1L	chr22	+	24411587	24411704	24369217	24369320	24412647	24412707	1747	439265355	2,5,2	216256155	14,9,0	266	149	8.4574e-05	0.00138582	0.992,0.967,0.99	0.896,0.941,1.0	0.037
1748	ENSG00000100014	SPECC1L	chr22	+	24412647	24412707	24369217	24369320	24414533	24414773	1748	81,80,91	4,0,0	66,104,34	6,3,1	209	149	0.0185071	0.12738	0.935,1.0,1.0	0.887,0.961,0.96	0.042
1749	ENSG00000099991	CABIN1	chr22	+	24041138	24041273	24038347	24038461	24042903	24043084	1749	385265301	23,13,12	216239182	2,16,16	284	149	0.84348	1	0.898,0.914,0.929	0.983,0.887,0.856	0.005
1750	ENSG00000099991	CABIN1	chr22	+	24042903	24043084	24038347	24038461	24049090	24049220	1750	391266320	4,0,0	190273161	4,0,0	330	149	1	1	0.978,1.0,1.0	0.955,1.0,1.0	0.008
1751	ENSG00000099991	CABIN1	chr22	+	24050824	24050974	24049090	24049220	24054872	24055159	1751	698543586	16,7,17	286422282	40,35,9	299	149	8.3561e-09	3.94096e-07	0.956,0.975,0.945	0.781,0.857,0.94	0.099
1752	ENSG00000099991	CABIN1	chr22	+	24050824	24050974	24049090	24049220	24056191	24056304	1752	322270282	0,1,0	132202118	0,0,0	299	149	1	1	1.0,0.993,1.0	1.0,1.0,1.0	-0.002
1753	ENSG00000099991	CABIN1	chr22	+	24054872	24055159	24049090	24049220	24056191	24056304	1753	768468595	0,1,0	380490290	0,0,0	436	149	1	1	1.0,0.994,1.0	1.0,1.0,1.0	-0.002
1754	ENSG00000099991	CABIN1	chr22	+	24054872	24055159	24050824	24050974	24056191	24056304	1754	1131736882	3,2,0	504687447	10,12,2	436	149	9.72511e-06	0.000215917	0.992,0.992,1.0	0.945,0.951,0.987	0.034
1755	ENSG00000099991	CABIN1	chr22	+	24059226	24059363	24056191	24056360	24059923	24060141	1755	450313302	2,0,1	246279169	0,8,0	286	149	0.636265	1	0.992,1.0,0.994	1.0,0.948,1.0	0.013
1756	ENSG00000099991	CABIN1	chr22	+	24066986	24067181	24064034	24064187	24070799	24071042	1756	625504465	2,2,4	341488208	6,10,7	344	149	6.90235e-05	0.00116287	0.993,0.991,0.981	0.961,0.955,0.928	0.04
1757	ENSG00000099991	CABIN1	chr22	+	24070799	24071042	24066986	24067181	24072353	24072510	1757	580519449	0,0,0	424557312	0,1,0	392	149	1	1	1.0,1.0,1.0	1.0,0.995,1.0	0.002
1758	ENSG00000099991	CABIN1	chr22	+	24072353	24072510	24066986	24067181	24083227	24083389	1758	35,34,35	0,0,0	59,52,29	0,3,0	306	149	0.852436	1	1.0,1.0,1.0	1.0,0.894,1.0	0.035
1759	ENSG00000099991	CABIN1	chr22	+	24076168	24076284	24072353	24072510	24083227	24083389	1759	485328387	0,1,0	241386211	0,0,0	265	149	1	1	1.0,0.995,1.0	1.0,1.0,1.0	-0.002
1760	ENSG00000099991	CABIN1	chr22	+	24085005	24085151	24084578	24084785	24087451	24087713	1760	635486480	15,11,8	325400181	11,13,4	295	149	0.217162	0.87713	0.955,0.957,0.968	0.937,0.94,0.958	0.015
1761	ENSG00000099991	CABIN1	chr22	+	24087451	24087713	24084578	24084785	24091582	24091843	1761	518405411	0,0,2	365425236	0,0,0	411	149	1	1	1.0,1.0,0.987	1.0,1.0,1.0	-0.004
1762	ENSG00000099991	CABIN1	chr22	+	24091582	24091843	24087451	24087713	24095930	24096082	1762	636547523	0,1,0	383578370	0,2,0	410	149	1	1	1.0,0.995,1.0	1.0,0.991,1.0	0.001
1763	ENSG00000099991	CABIN1	chr22	+	24113565	24113748	24098013	24098192	24119366	24119606	1763	559397571	2,0,0	300425256	0,0,0	332	149	1	1	0.992,1.0,1.0	1.0,1.0,1.0	-0.003
1764	ENSG00000099991	CABIN1	chr22	+	24119366	24119698	24113565	24113748	24134301	24134415	1764	750602715	3,0,0	492733461	0,0,0	481	149	1	1	0.987,1.0,1.0	1.0,1.0,1.0	-0.004
1765	ENSG00000099991	CABIN1	chr22	+	24134301	24134415	24119366	24119698	24164399	24164563	1765	366299309	2,0,0	224346209	0,0,0	263	149	1	1	0.99,1.0,1.0	1.0,1.0,1.0	-0.003
1766	ENSG00000099991	CABIN1	chr22	+	24162065	24162215	24134301	24134415	24164399	24164489	1766	3,4,0	200149153	0,4,0	101171108	299	149	1	1	0.007,0.013,0.0	0.0,0.012,0.0	0.003
1767	ENSG00000099991	CABIN1	chr22	+	24162065	24162215	24160329	24160406	24164399	24164489	1767	2,2,0	0,0,2	0,2,0	0,0,0	299	149	1	1	1.0,1.0,0.0	NA,1.0,NA	-0.333
1768	ENSG00000099991	CABIN1	chr22	+	24164399	24164563	24134301	24134415	24166638	24167313	1768	229183189	0,0,0	137223167	0,0,1	313	149	1	1	1.0,1.0,1.0	1.0,1.0,0.988	0.004
1769	ENSG00000099991	CABIN1	chr22	+	24165529	24165626	24164399	24164563	24166638	24167313	1769	110124115	0,0,0	101201135	0,4,0	246	149	1	1	1.0,1.0,1.0	1.0,0.968,1.0	0.011
1770	ENSG00000099991	CABIN1	chr22	+	24168446	24168521	24166638	24167313	24171712	24171995	1770	477418411	0,0,0	296425273	2,4,7	224	149	0.266869	1	1.0,1.0,1.0	0.99,0.986,0.963	0.02
1771	ENSG00000099991	CABIN1	chr22	+	24176110	24176275	24171712	24171995	24177503	24177817	1771	184192184	0,0,0	135283242	0,0,4	314	149	1	1	1.0,1.0,1.0	1.0,1.0,0.966	0.011
1774	ENSG00000285762	AC253536.7	chr22	-	23973767	23973943	23971377	23971623	23974306	23974439	1774	242920012065	28,26,48	145919221307	22,26,23	325	149	0.821235	1	0.975,0.972,0.952	0.968,0.971,0.963	-0.001
1775	ENSG00000099974	DDTL	chr22	+	23967385	23967561	23966887	23967022	23971285	23972556	1775	1,96,13	0,0,2	4,4,18	0,0,0	325	149	1	1	1.0,1.0,0.749	1.0,1.0,1.0	-0.084
1776	ENSG00000133433	GSTT2B	chr22	-	23958284	23958458	23957413	23957932	23958550	23958701	1776	412398377	0,2,2	135270208	0,4,0	323	149	1	1	1.0,0.989,0.989	1.0,0.969,1.0	0.003
1777	ENSG00000133433	GSTT2B	chr22	-	23958326	23958458	23957618	23957932	23958550	23958701	1777	255247206	0,2,2	69164120	0,4,0	281	149	0.624923	1	1.0,0.985,0.982	1.0,0.956,1.0	0.004
1778	ENSG00000133433	GSTT2B	chr22	-	23958550	23958701	23957413	23957932	23960293	23960381	1778	304296314	0,1,0	83,82,79	0,0,0	300	149	1	1	1.0,0.993,1.0	1.0,1.0,1.0	-0.002
1779	ENSG00000251357	AP000350.4	chr22	+	23868480	23868641	23862187	23862202	23875116	23875241	1779	300184230	0,0,0	160154137	4,2,0	310	149	0.808427	1	1.0,1.0,1.0	0.951,0.974,1.0	0.025
1781	ENSG00000133460	SLC2A11	chr22	+	23867734	23867899	23862103	23862202	23868480	23868641	1781	0,0,4	179,98,112	0,0,0	102,90,82	314	149	1	1	0.0,0.0,0.017	0.0,0.0,0.0	0.006
1782	ENSG00000133460	SLC2A11	chr22	+	23877384	23877869	23877041	23877171	23882458	23882646	1782	111,63,58	9,22,26	26,47,21	12,21,18	634	149	0.0387899	0.231023	0.743,0.402,0.344	0.337,0.345,0.215	0.197
1783	ENSG00000133460	SLC2A11	chr22	+	23877384	23877869	23877041	23877171	23882758	23882869	1783	111,61,55	4,6,4	26,47,19	12,29,15	634	149	6.95888e-13	6.92328e-11	0.867,0.705,0.764	0.337,0.276,0.229	0.498
1784	ENSG00000133460	SLC2A11	chr22	+	23877720	23877869	23877041	23877171	23882458	23882646	1784	4,10,6	9,22,26	0,4,5	12,21,18	298	149	0.0652782	0.349737	0.182,0.185,0.103	0.0,0.087,0.122	0.087
1785	ENSG00000133460	SLC2A11	chr22	+	23877720	23877869	23877041	23877171	23882758	23882869	1785	4,8,3	4,6,4	0,4,3	12,29,15	298	149	3.40125e-05	0.000635057	0.333,0.4,0.273	0.0,0.065,0.091	0.283
1786	ENSG00000133460	SLC2A11	chr22	+	23882458	23882646	23877041	23877171	23882758	23882869	1786	45,88,61	4,6,4	48,66,62	12,29,15	337	149	1.66301e-06	4.60527e-05	0.833,0.866,0.871	0.639,0.502,0.646	0.261
1787	ENSG00000133460	SLC2A11	chr22	+	23882458	23882646	23877384	23877869	23882758	23882869	1787	36,68,38	0,0,0	36,47,46	0,2,0	337	149	1	1	1.0,1.0,1.0	1.0,0.912,1.0	0.029
1788	ENSG00000133460	SLC2A11	chr22	+	23882494	23882646	23877041	23877171	23882758	23882952	1788	36,64,35	4,6,4	34,41,40	12,29,15	301	149	2.39144e-06	6.36508e-05	0.817,0.841,0.812	0.584,0.412,0.569	0.302
1789	ENSG00000133460	SLC2A11	chr22	+	23883771	23883873	23882758	23882869	23883948	23884024	1789	31,28,43	0,0,1	2,7,4	0,0,0	251	149	1	1	1.0,1.0,0.962	1.0,1.0,1.0	-0.013
1790	ENSG00000133460	SLC2A11	chr22	+	23883948	23884024	23883771	23883873	23884301	23884429	1790	18,12,28	6,2,5	2,0,0	0,0,0	225	149	1	1	0.665,0.799,0.788	1.0,NA,NA	-0.249
1793	ENSG00000099953	MMP11	chr22	+	23781787	23782483	23781192	23781409	23783410	23783441	1793	308279256	0,0,1	81,149,76	0,0,0	845	149	1	1	1.0,1.0,0.978	1.0,1.0,1.0	-0.007
1794	ENSG00000099953	MMP11	chr22	+	23782225	23782483	23781192	23781409	23783410	23784316	1794	344313258	0,0,1	70,179,90	0,0,0	407	149	1	1	1.0,1.0,0.99	1.0,1.0,1.0	-0.003
1795	ENSG00000099953	MMP11	chr22	+	23782367	23782483	23781192	23781409	23783410	23784316	1795	119,124,92	0,0,1	23,58,40	0,0,0	265	149	1	1	1.0,1.0,0.981	1.0,1.0,1.0	-0.006
1798	ENSG00000250479	CHCHD10	chr22	-	23767373	23767593	23766127	23766296	23767833	23767942	1798	32,56,28	0,0,0	42,88,109	0,0,4	369	149	0.511107	1	1.0,1.0,1.0	1.0,1.0,0.917	0.028
1799	ENSG00000228315	GUSBP11	chr22	-	23640307	23640423	23638486	23638942	23652478	23652576	1799	86,68,76	19,5,15	34,32,39	0,0,0	265	149	1.08353e-09	6.06689e-08	0.718,0.884,0.74	1.0,1.0,1.0	-0.219
1800	ENSG00000228315	GUSBP11	chr22	-	23640307	23640423	23638486	23638942	23652860	23652886	1800	86,60,74	0,0,3	24,31,35	0,0,0	265	149	1	1	1.0,1.0,0.933	1.0,1.0,1.0	-0.022
1801	ENSG00000228315	GUSBP11	chr22	-	23640307	23640423	23638486	23638942	23659864	23660000	1801	93,73,86	101,55,64	24,42,35	27,37,25	265	149	0.875042	1	0.341,0.427,0.43	0.333,0.39,0.44	0.012
1802	ENSG00000228315	GUSBP11	chr22	-	23652478	23652576	23638486	23638942	23652860	23652886	1802	82,38,45	0,0,3	22,16,8	0,0,0	247	149	0.862865	1	1.0,1.0,0.9	1.0,1.0,1.0	-0.033
1803	ENSG00000228315	GUSBP11	chr22	-	23652478	23652576	23638486	23638942	23659864	23660000	1803	20,6,23	101,55,64	0,2,0	27,37,25	247	149	1.13007e-07	4.20998e-06	0.107,0.062,0.178	0.0,0.032,0.0	0.105
1804	ENSG00000228315	GUSBP11	chr22	-	23652478	23652576	23640307	23640423	23652860	23652886	1804	68,41,32	4,0,0	32,17,12	0,0,0	247	149	0.592675	1	0.911,1.0,1.0	1.0,1.0,1.0	-0.03
1805	ENSG00000228315	GUSBP11	chr22	-	23652478	23652576	23640307	23640423	23659864	23660000	1805	10,8,12	11,13,12	9,3,4	0,11,0	247	149	0.0224801	0.149268	0.354,0.271,0.376	1.0,0.141,1.0	-0.38
1806	ENSG00000228315	GUSBP11	chr22	-	23659864	23660000	23638486	23638942	23683724	23683867	1806	313195213	11,13,1	96,129,91	6,8,0	285	149	0.741493	1	0.937,0.887,0.991	0.893,0.894,1.0	0.009
1807	ENSG00000228315	GUSBP11	chr22	-	23659864	23660000	23652859	23652944	23683724	23683867	1807	245152178	0,0,2	76,102,74	2,4,0	285	149	0.213663	0.866627	1.0,1.0,0.979	0.952,0.93,1.0	0.032
1808	ENSG00000228315	GUSBP11	chr22	-	23659864	23660000	23653168	23653352	23683724	23683867	1808	242176159	2,3,0	70,101,79	0,3,2	285	149	0.481316	1	0.984,0.968,1.0	1.0,0.946,0.954	0.017
1809	ENSG00000228315	GUSBP11	chr22	-	23683724	23683867	23638486	23638942	23695172	23695517	1809	33,35,33	0,0,0	34,32,18	2,0,0	292	149	1	1	1.0,1.0,1.0	0.897,1.0,1.0	0.034
1810	ENSG00000228315	GUSBP11	chr22	-	23683724	23683867	23638486	23638942	23705428	23705541	1810	19,33,29	0,0,0	24,20,14	0,0,2	292	149	1	1	1.0,1.0,1.0	1.0,1.0,0.781	0.073
1813	ENSG00000228315	GUSBP11	chr22	-	23686830	23686995	23683724	23683867	23690231	23690356	1813	101,95,91	31,45,27	58,55,37	8,43,23	314	149	0.621792	1	0.607,0.5,0.615	0.775,0.378,0.433	0.045
1814	ENSG00000228315	GUSBP11	chr22	-	23686830	23686995	23683724	23683867	23690235	23693151	1814	85,92,77	22,20,11	49,49,36	11,6,18	314	149	0.581923	1	0.647,0.686,0.769	0.679,0.795,0.487	0.047
1815	ENSG00000228315	GUSBP11	chr22	-	23686830	23686995	23683724	23683867	23694118	23695517	1815	76,64,55	2,0,2	37,51,33	1,6,6	314	149	0.000648678	0.00793852	0.947,1.0,0.929	0.946,0.801,0.723	0.135
1816	ENSG00000228315	GUSBP11	chr22	-	23686837	23686995	23683724	23683867	23690231	23690293	1816	91,89,88	31,45,27	33,48,45	8,43,23	307	149	0.3316	1	0.588,0.49,0.613	0.667,0.351,0.487	0.062
1817	ENSG00000228315	GUSBP11	chr22	-	23686837	23686995	23683724	23683867	23690235	23695512	1817	75,86,74	22,20,11	24,42,44	11,6,18	307	149	0.340803	1	0.623,0.676,0.766	0.514,0.773,0.543	0.078
1818	ENSG00000228315	GUSBP11	chr22	-	23686837	23686995	23683724	23683867	23695172	23695517	1818	57,59,52	14,2,6	18,40,43	12,14,6	307	149	0.0248178	0.161756	0.664,0.935,0.808	0.421,0.581,0.777	0.209
1819	ENSG00000228315	GUSBP11	chr22	-	23690231	23690356	23683724	23683867	23694118	23695517	1819	98104109	2,0,2	25,71,56	1,6,6	274	149	0.000115521	0.00181308	0.964,1.0,0.967	0.931,0.865,0.835	0.1
1820	ENSG00000228315	GUSBP11	chr22	-	23690231	23690356	23686830	23686995	23694118	23695517	1820	101,93,117	9,0,0	37,39,39	0,6,2	274	149	0.200294	0.826231	0.859,1.0,1.0	1.0,0.779,0.914	0.055
1821	ENSG00000228315	GUSBP11	chr22	-	23690235	23690356	23683724	23683867	23694118	23695517	1821	89,76,91	2,0,2	26,33,48	1,6,6	270	149	4.64041e-05	0.000826114	0.961,1.0,0.962	0.935,0.752,0.815	0.14
1822	ENSG00000228315	GUSBP11	chr22	-	23690235	23690356	23683724	23683867	23695172	23695517	1822	26,28,19	14,2,6	15,8,21	12,14,6	270	149	0.0511404	0.288308	0.506,0.885,0.636	0.408,0.24,0.659	0.24
1823	ENSG00000228315	GUSBP11	chr22	-	23694118	23695517	23683724	23683867	23700725	23700845	1823	165112271490	2,0,0	644927555	0,0,0	1548	149	1	1	0.988,1.0,1.0	1.0,1.0,1.0	-0.004
1824	ENSG00000228315	GUSBP11	chr22	-	23694118	23695517	23683724	23683867	23705428	23705541	1824	163312321472	0,0,2	656950574	2,2,2	1548	149	0.90615	1	1.0,1.0,0.986	0.969,0.979,0.965	0.024
1825	ENSG00000228315	GUSBP11	chr22	-	23694118	23695517	23683724	23683867	23709785	23709867	1825	160912031457	0,0,0	634908553	0,0,2	1548	149	1	1	1.0,1.0,1.0	1.0,1.0,0.964	0.012
1826	ENSG00000228315	GUSBP11	chr22	-	23695172	23695517	23638486	23638942	23705428	23705541	1826	190167190	0,0,0	124209130	0,0,2	494	149	1	1	1.0,1.0,1.0	1.0,1.0,0.951	0.016
1827	ENSG00000228315	GUSBP11	chr22	-	23695172	23695517	23683724	23683867	23705428	23705541	1827	204169196	0,0,2	134223136	2,2,2	494	149	0.319702	1	1.0,1.0,0.967	0.953,0.971,0.954	0.03
1828	ENSG00000228315	GUSBP11	chr22	-	23695172	23695517	23683724	23683867	23709785	23709867	1828	180140181	0,0,0	112181115	0,0,2	494	149	1	1	1.0,1.0,1.0	1.0,1.0,0.945	0.018
1829	ENSG00000228315	GUSBP11	chr22	-	23700725	23700845	23683724	23683867	23705428	23705541	1829	30,23,18	0,0,2	3,13,6	2,2,2	269	149	0.000627207	0.0077117	1.0,1.0,0.833	0.454,0.783,0.624	0.324
1830	ENSG00000228315	GUSBP11	chr22	-	23700725	23700845	23694118	23695517	23705428	23705541	1830	70,44,48	26,30,17	11,29,8	22,42,21	269	149	2.25707e-07	7.82555e-06	0.599,0.448,0.61	0.217,0.277,0.174	0.33
1831	ENSG00000228315	GUSBP11	chr22	-	23700725	23700845	23694118	23695517	23709129	23709241	1831	37,17,32	0,2,2	7,14,2	2,0,0	269	149	0.860817	1	1.0,0.825,0.899	0.66,1.0,1.0	0.021
1832	ENSG00000228315	GUSBP11	chr22	-	23705428	23705541	23683724	23683867	23709785	23709867	1832	14,4,23	0,0,0	11,8,4	0,0,2	262	149	0.833916	1	1.0,1.0,1.0	1.0,1.0,0.532	0.156
1833	ENSG00000228315	GUSBP11	chr22	-	23705428	23705541	23694118	23695517	23709129	23709241	1833	114,73,76	0,2,2	37,55,38	2,0,0	262	149	0.676015	1	1.0,0.954,0.956	0.913,1.0,1.0	-0.001
1834	ENSG00000228315	GUSBP11	chr22	-	23705428	23705541	23694118	23695517	23709785	23709867	1834	34,23,37	2,1,2	28,38,21	0,0,0	262	149	0.0324233	0.200396	0.906,0.929,0.913	1.0,1.0,1.0	-0.084
1835	ENSG00000228315	GUSBP11	chr22	-	23705428	23705541	23700725	23700845	23709129	23709241	1835	117,72,77	0,0,1	19,31,24	0,0,0	262	149	1	1	1.0,1.0,0.978	1.0,1.0,1.0	-0.007
1836	ENSG00000228315	GUSBP11	chr22	-	23709129	23709241	23694118	23695517	23709785	23709867	1836	89,85,149	2,1,2	60,57,42	0,0,0	261	149	0.498597	1	0.962,0.98,0.977	1.0,1.0,1.0	-0.027
1837	ENSG00000228315	GUSBP11	chr22	-	23709129	23709241	23705428	23705541	23709785	23709867	1837	188144219	12,5,25	78,93,62	9,7,2	261	149	0.83128	1	0.899,0.943,0.833	0.832,0.884,0.947	0.004
1838	ENSG00000211683	AP000346.1	chr22	-	23632787	23632910	23631815	23631973	23635935	23636083	1838	18,12,3	7,16,15	2,6,1	6,0,2	272	149	0.73609	1	0.585,0.291,0.099	0.154,1.0,0.215	-0.131
1839	ENSG00000211683	AP000346.1	chr22	-	23632787	23632910	23631815	23631973	23637682	23637804	1839	6,1,1	3,3,1	0,4,0	0,0,0	272	149	1	1	0.523,0.154,0.354	NA,1.0,NA	-0.656
1840	ENSG00000211683	AP000346.1	chr22	-	23635935	23636083	23631815	23631973	23637682	23637804	1840	18,33,51	3,3,1	8,4,6	0,0,0	297	149	0.00206786	0.0209096	0.751,0.847,0.962	1.0,1.0,1.0	-0.147
1841	ENSG00000211683	AP000346.1	chr22	-	23635935	23636083	23632787	23632910	23637682	23637804	1841	25,29,39	0,1,1	5,6,6	0,0,0	297	149	1	1	1.0,0.936,0.951	1.0,1.0,1.0	-0.038
1842	ENSG00000189269	DRICH1	chr22	-	23613638	23613660	23613286	23613330	23614134	23614214	1842	10,20,19	2,0,0	8,3,9	0,0,0	171	149	1	1	0.813,1.0,1.0	1.0,1.0,1.0	-0.062
1843	ENSG00000189269	DRICH1	chr22	-	23619363	23619393	23617574	23617657	23620593	23620615	1843	27,9,21	2,0,6	0,8,6	0,0,0	179	149	1	1	0.918,1.0,0.744	NA,1.0,1.0	-0.113
1846	ENSG00000133519	ZDHHC8P1	chr22	-	23392726	23392833	23391376	23391724	23399759	23400583	1846	3,12,0	0,4,2	4,0,2	0,1,2	256	149	0.746166	1	1.0,0.636,0.0	1.0,0.0,0.368	0.089
1847	ENSG00000133519	ZDHHC8P1	chr22	-	23393925	23394057	23392584	23392833	23399759	23400583	1847	14,17,10	0,2,0	0,2,4	0,0,0	281	149	1	1	1.0,0.818,1.0	NA,1.0,1.0	-0.061
1848	ENSG00000133519	ZDHHC8P1	chr22	-	23398077	23398106	23393925	23394057	23399583	23399608	1848	2,2,2	4,0,0	0,0,0	0,2,0	178	149	1	1	0.295,1.0,1.0	NA,0.0,NA	0.765
1849	ENSG00000133519	ZDHHC8P1	chr22	-	23401840	23401953	23399583	23400583	23402360	23402572	1849	8,1,2	6,2,4	2,2,4	0,12,4	262	149	0.887996	1	0.431,0.221,0.221	1.0,0.087,0.363	-0.192
1852	ENSG00000100228	RAB36	chr22	+	23150062	23150154	23146604	23146685	23152460	23152526	1852	58,79,58	0,0,2	28,48,25	0,0,0	241	149	1	1	1.0,1.0,0.947	1.0,1.0,1.0	-0.018
1853	ENSG00000100228	RAB36	chr22	+	23152460	23152526	23150062	23150154	23153032	23153134	1853	91,94,84	0,0,4	34,44,22	0,0,0	215	149	0.611661	1	1.0,1.0,0.936	1.0,1.0,1.0	-0.021
1854	ENSG00000100228	RAB36	chr22	+	23153032	23153134	23150062	23150154	23155967	23156032	1854	83,54,44	0,0,0	14,25,11	0,0,1	251	149	1	1	1.0,1.0,1.0	1.0,1.0,0.867	0.044
1855	ENSG00000100228	RAB36	chr22	+	23155967	23156032	23153032	23153134	23157991	23158043	1855	143,114,95	6,5,3	33,57,20	1,0,2	214	149	0.0420649	0.246815	0.943,0.941,0.957	0.958,1.0,0.874	0.003
1856	ENSG00000100228	RAB36	chr22	+	23159162	23159253	23158897	23158979	23160878	23160998	1856	61,41,77	1,0,0	24,40,30	2,0,0	240	149	1	1	0.974,1.0,1.0	0.882,1.0,1.0	0.031
1857	ENSG00000128266	GNAZ	chr22	+	23095246	23096418	23070518	23070570	23123086	23125032	1857	420359377	0,0,1	218221184	0,0,0	1321	149	1	1	1.0,1.0,0.977	1.0,1.0,1.0	-0.008
1861	ENSG00000185686	PRAME	chr22	-	22552808	22552951	22550818	22551089	22556811	22556930	1861	2,0,0	518410396	0,0,0	150218107	292	149	1	1	0.002,0.0,0.0	0.0,0.0,0.0	0.001
1862	ENSG00000185686	PRAME	chr22	-	22556811	22556909	22550766	22551089	22557544	22557580	1862	477403388	0,0,0	160278146	10,13,12	247	149	8.10463e-15	1.06537e-12	1.0,1.0,1.0	0.906,0.928,0.88	0.095
1863	ENSG00000185686	PRAME	chr22	-	22556811	22556930	22550766	22551089	22557544	22557580	1863	729615624	0,0,0	189297163	10,13,12	268	149	3.33067e-16	5.16905e-14	1.0,1.0,1.0	0.913,0.927,0.883	0.092
1864	ENSG00000185686	PRAME	chr22	-	22556811	22556977	22550766	22551089	22557544	22557580	1864	435349360	0,0,0	137188103	10,13,12	315	149	0	0	1.0,1.0,1.0	0.866,0.872,0.802	0.153
1865	ENSG00000185686	PRAME	chr22	-	22556811	22557086	22550753	22551089	22557544	22557580	1865	455361387	0,0,0	157221107	10,13,12	424	149	0	0	1.0,1.0,1.0	0.847,0.857,0.758	0.179
1866	ENSG00000185686	PRAME	chr22	-	22556811	22557580	22550766	22551089	22559174	22559289	1866	678545591	0,0,0	334364213	1,0,0	918	149	1	1	1.0,1.0,1.0	0.982,1.0,1.0	0.006
1868	ENSG00000100030	MAPK1	chr22	-	21769194	21769320	21754499	21764240	21772872	21772982	1868	245817661939	0,0,2	15321816980	2,4,0	275	149	1	1	1.0,1.0,0.998	0.998,0.996,1.0	0.001
1870	ENSG00000100030	MAPK1	chr22	-	21788256	21788388	21772872	21772982	21799011	21799128	1870	1144747814	1,1,2	753945491	0,0,0	281	149	1	1	0.998,0.997,0.995	1.0,1.0,1.0	-0.003
1871	ENSG00000100030	MAPK1	chr22	-	21788693	21788808	21772872	21772982	21799011	21799128	1871	1004663719	1,1,2	591731454	0,0,0	264	149	1	1	0.998,0.997,0.995	1.0,1.0,1.0	-0.003
1872	ENSG00000100030	MAPK1	chr22	-	21788693	21788808	21788256	21788388	21799011	21799128	1872	157610451171	1,0,0	8611074612	0,0,0	264	149	1	1	0.999,1.0,1.0	1.0,1.0,1.0	0
1873	ENSG00000100030	MAPK1	chr22	-	21799011	21799128	21788693	21788808	21805849	21806039	1873	198814111592	0,1,0	11991522902	2,0,0	266	149	1	1	1.0,0.999,1.0	0.997,1.0,1.0	0.001
1876	ENSG00000128228	SDF2L1	chr22	+	21642861	21643058	21642301	21642523	21643893	21644299	1876	461601563	0,0,0	342541543	0,0,2	346	149	1	1	1.0,1.0,1.0	1.0,1.0,0.992	0.003
1877	ENSG00000161180	CCDC116	chr22	+	21633119	21633253	21632715	21632827	21636431	21637329	1877	0,0,2	4,2,0	2,0,4	0,0,0	283	149	1	1	0.0,0.0,1.0	1.0,NA,1.0	-0.667
1878	ENSG00000161179	YDJC	chr22	-	21629009	21629187	21628088	21628787	21629307	21629407	1878	8,15,24	0,2,4	4,25,17	2,10,19	327	149	0.000480713	0.00614307	1.0,0.774,0.732	0.477,0.533,0.29	0.402
1879	ENSG00000185651	UBE2L3	chr22	+	21592860	21592956	21567546	21567771	21610856	21611043	1879	462334723524	54,30,39	234229501570	34,32,21	245	149	0.298862	1	0.981,0.986,0.982	0.977,0.982,0.978	0.004
1880	ENSG00000185651	UBE2L3	chr22	+	21592860	21592956	21567729	21568377	21610856	21611043	1880	269120912184	0,1,0	12651567817	0,0,0	245	149	1	1	1.0,0.999,1.0	1.0,1.0,1.0	0
1881	ENSG00000185651	UBE2L3	chr22	+	21610856	21611043	21592860	21592956	21621514	21624034	1881	967875567745	2,2,2	487063773424	0,0,0	336	149	1	1	1.0,0.999,0.999	1.0,1.0,1.0	-0.001
1883	ENSG00000183506	PI4KAP2	chr22	-	21476643	21476764	21475991	21476160	21477789	21477915	1883	213175236	0,0,0	158,96,71	6,0,0	270	149	0.429767	1	1.0,1.0,1.0	0.936,1.0,1.0	0.021
1884	ENSG00000183506	PI4KAP2	chr22	-	21477789	21477915	21475210	21476764	21477996	21478101	1884	252227314	0,0,0	232,119,96	1,0,0	275	149	1	1	1.0,1.0,1.0	0.992,1.0,1.0	0.003
1885	ENSG00000183506	PI4KAP2	chr22	-	21487871	21488023	21487564	21487672	21491993	21492094	1885	169233160	0,0,0	88157153	0,1,0	301	149	1	1	1.0,1.0,1.0	1.0,0.987,1.0	0.004
1886	ENSG00000183506	PI4KAP2	chr22	-	21488223	21488381	21487871	21488023	21491993	21492094	1886	131,98,116	0,1,2	32,84,44	2,4,0	307	149	0.0493299	0.280258	1.0,0.979,0.966	0.886,0.911,1.0	0.049
1889	ENSG00000169662	BCRP6	chr22	-	21292205	21292311	21291565	21291728	21293256	21293392	1889	0,0,4	0,2,0	0,0,0	2,0,0	255	149	1	1	NA,0.0,1.0	0.0,NA,NA	0.5
1890	ENSG00000169668	BCRP2	chr22	+	21118040	21118309	21117123	21117258	21118786	21118949	1890	1,0,0	0,0,0	0,0,9	2,0,0	418	149	1	1	1.0,NA,NA	0.0,NA,1.0	0.5
1891	ENSG00000169668	BCRP2	chr22	+	21118203	21118309	21117123	21117258	21118786	21118949	1891	2,0,1	0,0,0	0,0,9	2,0,0	255	149	1	1	1.0,NA,1.0	0.0,NA,1.0	0.5
1899	ENSG00000099949	LZTR1	chr22	+	20987503	20987583	20985840	20985897	20988009	20988113	1899	457340386	10,15,9	114193104	2,7,2	229	149	0.499523	1	0.967,0.937,0.965	0.974,0.947,0.971	-0.008
1900	ENSG00000285314	AC002470.2	chr22	+	20989624	20989682	20988788	20988872	20990385	20990525	1900	540464460	0,0,0	227239121	0,0,2	207	149	1	1	1.0,1.0,1.0	1.0,1.0,0.978	0.007
1901	ENSG00000285314	AC002470.2	chr22	+	20992213	20992369	20991627	20991829	20992793	20992904	1901	318360358	0,0,0	158268218	0,4,0	305	149	1	1	1.0,1.0,1.0	1.0,0.97,1.0	0.01
1902	ENSG00000285314	AC002470.2	chr22	+	20995745	20995872	20994869	20995026	20995962	20996112	1902	496469473	0,2,0	244277194	0,0,0	276	149	1	1	1.0,0.992,1.0	1.0,1.0,1.0	-0.003
1903	ENSG00000285314	AC002470.2	chr22	+	20996885	20996966	20996695	20996801	20997231	20998121	1903	408373369	0,1,2	125180120	2,6,1	230	149	0.105334	0.506718	1.0,0.996,0.992	0.976,0.951,0.987	0.025
1904	ENSG00000226287	TMEM191A	chr22	+	20702829	20702893	20702676	20702709	20703005	20703122	1904	24,0,10	4,2,1	10,2,6	2,2,2	213	149	0.876992	1	0.808,0.0,0.875	0.778,0.412,0.677	-0.061
1905	ENSG00000226287	TMEM191A	chr22	+	20702843	20702893	20702585	20702709	20703005	20703122	1905	19,0,8	4,2,1	8,2,6	2,2,2	199	149	0.825884	1	0.781,0.0,0.857	0.75,0.428,0.692	-0.077
1907	ENSG00000226287	TMEM191A	chr22	+	20703818	20703883	20703632	20703692	20703967	20704040	1907	0,2,0	2,2,0	0,0,0	2,2,0	214	149	1	1	0.0,0.41,NA	0.0,0.0,NA	0.205
1908	ENSG00000226287	TMEM191A	chr22	+	20704187	20704228	20703632	20704040	20704310	20704340	1908	4,10,8	2,0,0	2,6,10	0,0,2	190	149	1	1	0.611,1.0,1.0	1.0,1.0,0.797	-0.062
1909	ENSG00000099917	MED15	chr22	+	20518877	20518995	20507581	20507746	20537116	20537183	1909	130,74,82	309327279	25,56,29	248324209	267	149	2.73817e-08	1.17314e-06	0.19,0.112,0.141	0.053,0.088,0.072	0.077
1910	ENSG00000099917	MED15	chr22	+	20518877	20518995	20508056	20508444	20537116	20537183	1910	50,35,55	0,2,2	15,19,17	0,0,0	267	149	0.524044	1	1.0,0.907,0.939	1.0,1.0,1.0	-0.051
1911	ENSG00000099917	MED15	chr22	+	20537116	20537204	20507540	20507746	20551435	20551487	1911	660582583	2,0,0	444526344	0,4,2	237	149	1	1	0.995,1.0,1.0	1.0,0.988,0.991	0.005
1912	ENSG00000099917	MED15	chr22	+	20537116	20537204	20508047	20508444	20551435	20551487	1912	363259311	0,1,0	199210135	0,0,0	237	149	1	1	1.0,0.994,1.0	1.0,1.0,1.0	-0.002
1913	ENSG00000099917	MED15	chr22	+	20537116	20537215	20507581	20507746	20551435	20551487	1913	221247198	2,0,0	187254172	0,4,2	248	149	0.671618	1	0.985,1.0,1.0	1.0,0.974,0.981	0.01
1914	ENSG00000099917	MED15	chr22	+	20551435	20551487	20537116	20537204	20553144	20553174	1914	566455523	1,0,4	316357206	0,0,0	201	149	1	1	0.998,1.0,0.99	1.0,1.0,1.0	-0.004
1915	ENSG00000099917	MED15	chr22	+	20551435	20551487	20537116	20537204	20564449	20564500	1915	128107139	0,2,0	102,103,63	0,8,0	201	149	0.0820537	0.418049	1.0,0.975,1.0	1.0,0.905,1.0	0.023
1916	ENSG00000099917	MED15	chr22	+	20552538	20552709	20551435	20551487	20553144	20553174	1916	25,7,13	456357401	2,11,5	224260148	320	149	0.249437	0.971257	0.025,0.009,0.015	0.004,0.019,0.015	0.004
1917	ENSG00000099917	MED15	chr22	+	20553144	20553174	20537116	20537204	20554935	20554995	1917	35,53,59	2,0,2	27,34,43	2,2,2	179	149	0.201771	0.830693	0.936,1.0,0.961	0.918,0.934,0.947	0.033
1918	ENSG00000099917	MED15	chr22	+	20553144	20553174	20537116	20537204	20564449	20564598	1918	2,4,5	0,2,0	0,0,2	0,8,0	179	149	1	1	1.0,0.625,1.0	NA,0.0,1.0	0.375
1919	ENSG00000099917	MED15	chr22	+	20553144	20553174	20551406	20551487	20564449	20564598	1919	165101125	4,0,0	78,89,42	3,0,3	179	149	0.48055	1	0.972,1.0,1.0	0.956,1.0,0.921	0.032
1920	ENSG00000099917	MED15	chr22	+	20554935	20555148	20537116	20537204	20564449	20564466	1920	262229296	0,2,0	255413297	0,8,0	362	149	0.869642	1	1.0,0.979,1.0	1.0,0.955,1.0	0.008
1921	ENSG00000099917	MED15	chr22	+	20554935	20555148	20553096	20553174	20564449	20564466	1921	606544630	18,17,14	430624444	8,3,4	362	149	0.000165346	0.00246026	0.933,0.929,0.949	0.957,0.988,0.979	-0.038
1922	ENSG00000099917	MED15	chr22	+	20564449	20564688	20554238	20555148	20566466	20566490	1922	345294325	0,0,2	207346221	0,0,0	388	149	1	1	1.0,1.0,0.984	1.0,1.0,1.0	-0.005
1923	ENSG00000099917	MED15	chr22	+	20566466	20566817	20564449	20564688	20568520	20568631	1923	916731831	2,0,0	413719461	0,0,0	500	149	1	1	0.993,1.0,1.0	1.0,1.0,1.0	-0.002
1924	ENSG00000099917	MED15	chr22	+	20575112	20575232	20568520	20568631	20582610	20582747	1924	230201225	24,38,39	92,178,87	40,73,79	269	149	1.75403e-08	7.81985e-07	0.841,0.746,0.762	0.56,0.575,0.379	0.278
1926	ENSG00000099917	MED15	chr22	+	20582839	20582967	20568520	20568631	20583112	20583227	1926	304301351	0,0,2	168266196	0,0,0	277	149	1	1	1.0,1.0,0.99	1.0,1.0,1.0	-0.003
1927	ENSG00000099917	MED15	chr22	+	20584854	20585015	20584358	20584425	20585100	20585267	1927	771783708	0,0,2	411733498	0,0,0	310	149	1	1	1.0,1.0,0.994	1.0,1.0,1.0	-0.002
1928	ENSG00000128185	DGCR6L	chr22	-	20316118	20316219	20315335	20315476	20319638	20319799	1928	459464503	4,10,11	287642520	9,22,14	250	149	0.0218983	0.146133	0.986,0.965,0.965	0.95,0.946,0.957	0.021
1929	ENSG00000099889	ARVCF	chr22	-	19971215	19971335	19969895	19970743	19971885	19971971	1929	143160105	129106138	87171122	116228162	269	149	0.0250168	0.162747	0.38,0.455,0.296	0.293,0.293,0.294	0.084
1930	ENSG00000099889	ARVCF	chr22	-	19972357	19972411	19971885	19971971	19972736	19972827	1930	380429419	18,13,16	361717456	2,22,8	203	149	0.00984837	0.0761134	0.939,0.96,0.951	0.993,0.96,0.977	-0.027
1931	ENSG00000099889	ARVCF	chr22	-	19972736	19972827	19972357	19972411	19972924	19973036	1931	412474468	4,0,0	454768461	0,0,0	240	149	1	1	0.985,1.0,1.0	1.0,1.0,1.0	-0.005
1932	ENSG00000099889	ARVCF	chr22	-	19973118	19973317	19972924	19973036	19973642	19973793	1932	174227234	12,16,34	226406332	13,25,20	348	149	0.037225	0.223753	0.861,0.859,0.747	0.882,0.874,0.877	-0.055
1933	ENSG00000099889	ARVCF	chr22	-	19974111	19974239	19973642	19973793	19975685	19975757	1933	600566575	0,0,0	584790569	2,0,0	277	149	1	1	1.0,1.0,1.0	0.994,1.0,1.0	0.002
1934	ENSG00000099889	ARVCF	chr22	-	19974111	19974278	19973642	19973793	19975685	19975762	1934	139186150	0,0,0	169240225	2,0,0	316	149	1	1	1.0,1.0,1.0	0.976,1.0,1.0	0.008
1935	ENSG00000099889	ARVCF	chr22	-	19976705	19976723	19975685	19975757	19977414	19977586	1935	20,33,21	274224290	13,29,25	318407264	167	149	0.0904099	0.450306	0.061,0.116,0.061	0.035,0.06,0.078	0.022
1936	ENSG00000099889	ARVCF	chr22	-	19979742	19980242	19978896	19979080	19981210	19981737	1936	322373327	0,0,0	376491539	2,0,2	649	149	1	1	1.0,1.0,1.0	0.977,1.0,0.984	0.013
1937	ENSG00000099889	ARVCF	chr22	-	19986650	19986683	19981932	19982091	19987072	19987155	1937	0,0,3	9,15,0	2,6,2	22,18,12	182	149	0.415174	1	0.0,0.0,1.0	0.069,0.214,0.12	0.199
1938	ENSG00000099889	ARVCF	chr22	-	19990584	19990812	19981932	19982091	20010454	20010508	1938	64114103	2,0,0	100232187	7,17,19	377	149	4.45611e-09	2.21316e-07	0.927,1.0,1.0	0.85,0.844,0.795	0.146
1941	ENSG00000099889	ARVCF	chr22	-	20010454	20010508	19990584	19990812	20016588	20016823	1941	12,37,32	0,2,0	21,73,30	0,0,0	203	149	1	1	1.0,0.931,1.0	1.0,1.0,1.0	-0.023
1942	ENSG00000284874	AC000093.1	chr22	+	19720114	19720238	19719805	19719892	19720319	19720454	1942	529400483	0,0,0	186222145	2,0,0	273	149	1	1	1.0,1.0,1.0	0.981,1.0,1.0	0.006
1943	ENSG00000184702	SEPTIN5	chr22	+	19714780	19714791	19714502	19714631	19719601	19719698	1943	43,46,29	0,0,1	19,9,7	0,0,0	160	149	1	1	1.0,1.0,0.964	1.0,1.0,1.0	-0.012
1944	ENSG00000184702	SEPTIN5	chr22	+	19719601	19719698	19714674	19714791	19719805	19719892	1944	208218214	0,0,0	94,74,92	1,0,0	246	149	1	1	1.0,1.0,1.0	0.983,1.0,1.0	0.006
1945	ENSG00000184702	SEPTIN5	chr22	+	19720319	19720454	19720114	19720238	19720641	19720666	1945	346224236	0,0,1	95,146,89	0,2,0	284	149	1	1	1.0,1.0,0.992	1.0,0.975,1.0	0.006
1947	ENSG00000093009	CDC45	chr22	+	19479825	19480019	19479458	19479571	19480157	19480217	1947	470458392	4,0,0	283388303	0,0,0	343	149	1	1	0.981,1.0,1.0	1.0,1.0,1.0	-0.006
1948	ENSG00000093009	CDC45	chr22	+	19480685	19480779	19480157	19480217	19480952	19481045	1948	0,0,2	481394347	0,0,0	236384241	243	149	1	1	0.0,0.0,0.004	0.0,0.0,0.0	0.001
1949	ENSG00000093009	CDC45	chr22	+	19482689	19482827	19480952	19481045	19483861	19483873	1949	727532674	51,31,24	297346152	24,43,27	287	149	2.31931e-05	0.000456397	0.881,0.899,0.936	0.865,0.807,0.745	0.1
1950	ENSG00000093009	CDC45	chr22	+	19494473	19494602	19494326	19494382	19495980	19496029	1950	55,29,29	659469582	10,23,12	374491266	278	149	0.00633549	0.0529202	0.043,0.032,0.026	0.014,0.024,0.024	0.013
1951	ENSG00000093009	CDC45	chr22	+	19494506	19494602	19494326	19494382	19495980	19495986	1951	54,24,19	659469582	10,17,12	374491266	245	149	0.0123475	0.0914152	0.047,0.03,0.019	0.016,0.021,0.027	0.011
1952	ENSG00000093009	CDC45	chr22	+	19499100	19499151	19497385	19497447	19505361	19505370	1952	1203872954	19,8,12	621739471	26,7,6	200	149	0.0479763	0.273905	0.979,0.988,0.983	0.947,0.987,0.983	0.011
1953	ENSG00000093009	CDC45	chr22	+	19507765	19507864	19507385	19507517	19508529	19508691	1953	1008734986	9,1,2	482535366	7,7,0	248	149	0.485308	1	0.985,0.998,0.997	0.976,0.979,1.0	0.008
1954	ENSG00000093009	CDC45	chr22	+	19508529	19508691	19507765	19507864	19514748	19514784	1954	162113821350	3,0,0	7931012655	2,4,2	311	149	1	1	0.996,1.0,1.0	0.995,0.992,0.994	0.005
1955	ENSG00000093009	CDC45	chr22	+	19514748	19514887	19508529	19508691	19514964	19515048	1955	137613061130	1,0,0	710968659	0,0,0	288	149	1	1	0.999,1.0,1.0	1.0,1.0,1.0	0
1956	ENSG00000093009	CDC45	chr22	+	19514748	19514887	19508529	19508691	19516526	19516645	1956	837811624	5,19,12	468645394	4,10,12	288	149	0.872484	1	0.989,0.957,0.964	0.984,0.971,0.944	0.004
1957	ENSG00000093009	CDC45	chr22	+	19514964	19515048	19508529	19508691	19516526	19516645	1957	269224242	5,19,12	120200146	4,10,12	233	149	0.825205	1	0.972,0.883,0.928	0.95,0.927,0.886	0.007
1958	ENSG00000093009	CDC45	chr22	+	19514964	19515048	19514748	19514887	19516526	19516645	1958	806715740	6,7,0	373530415	15,15,5	233	149	1.56306e-06	4.37462e-05	0.988,0.985,1.0	0.941,0.958,0.982	0.031
1959	ENSG00000242259	C22orf39	chr22	-	19356229	19356288	19353995	19354118	19359335	19359484	1959	2,4,0	0,0,0	2,0,0	0,2,0	208	149	1	1	1.0,1.0,NA	1.0,0.0,NA	0.5
1960	ENSG00000242259	C22orf39	chr22	-	19356889	19357051	19356229	19356288	19359335	19359484	1960	489384400	4,4,2	267377192	4,0,0	311	149	0.868241	1	0.983,0.979,0.99	0.97,1.0,1.0	-0.006
1961	ENSG00000242259	C22orf39	chr22	-	19359335	19359484	19356889	19357051	19361236	19361341	1961	553466490	0,0,0	334504297	0,1,0	298	149	1	1	1.0,1.0,1.0	1.0,0.996,1.0	0.001
1962	ENSG00000242259	C22orf39	chr22	-	19361236	19361341	19359335	19359484	19361726	19361931	1962	645503509	0,0,1	361491310	0,0,0	254	149	1	1	1.0,1.0,0.997	1.0,1.0,1.0	-0.001
1963	ENSG00000242259	C22orf39	chr22	-	19361726	19361931	19361236	19361341	19375630	19375792	1963	925689714	0,0,0	494656375	2,0,0	354	149	1	1	1.0,1.0,1.0	0.99,1.0,1.0	0.003
1964	ENSG00000242259	C22orf39	chr22	-	19375630	19375792	19361726	19361931	19383619	19383705	1964	496370364	4,2,2	263398212	4,6,6	311	149	0.0101022	0.0776829	0.983,0.989,0.989	0.969,0.969,0.944	0.026
1965	ENSG00000242259	C22orf39	chr22	-	19377868	19378066	19375630	19375792	19383619	19383705	1965	849649698	38,24,32	378564286	12,37,19	347	149	0.198008	0.819584	0.906,0.921,0.904	0.931,0.867,0.866	0.022
1966	ENSG00000242259	C22orf39	chr22	-	19383619	19383705	19377868	19378066	19385520	19385736	1966	542430467	0,1,0	285415196	0,0,0	235	149	1	1	1.0,0.996,1.0	1.0,1.0,1.0	-0.001
1967	ENSG00000242259	C22orf39	chr22	-	19387710	19387816	19385520	19385736	19388483	19388554	1967	602525566	0,0,0	371457272	5,0,0	255	149	1	1	1.0,1.0,1.0	0.977,1.0,1.0	0.008
1968	ENSG00000242259	C22orf39	chr22	-	19407183	19407274	19405785	19405880	19408482	19408593	1968	410262371	0,0,0	154168139	0,2,0	240	149	1	1	1.0,1.0,1.0	1.0,0.981,1.0	0.006
1969	ENSG00000242259	C22orf39	chr22	-	19447377	19447545	19440885	19441694	19447664	19447691	1969	65,65,56	0,0,0	85112117	3,3,0	317	149	0.260177	1	1.0,1.0,1.0	0.93,0.946,1.0	0.041
1970	ENSG00000100084	HIRA	chr22	-	19351357	19351446	19330697	19331556	19353355	19353519	1970	396333337	0,0,0	223298175	2,21,11	238	149	1.41204e-11	1.12243e-09	1.0,1.0,1.0	0.986,0.899,0.909	0.069
1971	ENSG00000100084	HIRA	chr22	-	19353355	19353519	19330697	19331556	19375630	19375792	1971	43,42,62	0,0,0	50,73,46	0,0,2	313	149	1	1	1.0,1.0,1.0	1.0,1.0,0.916	0.028
1972	ENSG00000100084	HIRA	chr22	-	19355759	19355865	19353995	19354118	19356229	19356288	1972	552405415	2,2,0	276383240	2,0,0	255	149	1	1	0.994,0.992,1.0	0.988,1.0,1.0	-0.001
1973	ENSG00000070371	CLTCL1	chr22	-	19180198	19180238	19179472	19179969	19180730	19180806	1973	170108102	0,0,0	82,56,36	0,4,0	189	149	0.566341	1	1.0,1.0,1.0	1.0,0.917,1.0	0.028
1974	ENSG00000070371	CLTCL1	chr22	-	19183389	19183611	19180730	19180806	19187557	19187728	1974	169120130	1,0,0	77,99,34	0,0,0	371	149	1	1	0.985,1.0,1.0	1.0,1.0,1.0	-0.005
1975	ENSG00000070371	CLTCL1	chr22	-	19184395	19184536	19183475	19183611	19187557	19187728	1975	6,0,2	42,35,41	0,0,0	24,28,0	290	149	1	1	0.068,0.0,0.024	0.0,0.0,NA	0.031
1976	ENSG00000070371	CLTCL1	chr22	-	19187557	19187728	19183389	19183611	19187980	19188091	1976	121,97,123	14,11,13	54,58,16	0,2,0	320	149	8.15338e-07	2.46753e-05	0.801,0.804,0.815	1.0,0.931,1.0	-0.17
1978	ENSG00000070371	CLTCL1	chr22	-	19191303	19191435	19187980	19188091	19196265	19196415	1978	133103135	0,1,0	41,54,34	0,0,0	281	149	1	1	1.0,0.982,1.0	1.0,1.0,1.0	-0.006
1979	ENSG00000070371	CLTCL1	chr22	-	19196488	19196656	19196265	19196415	19199733	19199841	1979	94,130,93	3,0,1	43,55,32	0,0,2	317	149	0.609029	1	0.936,1.0,0.978	1.0,1.0,0.883	0.01
1980	ENSG00000070371	CLTCL1	chr22	-	19201328	19201493	19199733	19199841	19208153	19208311	1980	104,75,80	0,1,0	17,31,14	0,0,0	314	149	1	1	1.0,0.973,1.0	1.0,1.0,1.0	-0.009
1981	ENSG00000070371	CLTCL1	chr22	-	19201390	19201493	19199733	19199841	19208153	19208311	1981	36,22,23	0,1,0	8,9,11	0,0,0	252	149	1	1	1.0,0.929,1.0	1.0,1.0,1.0	-0.024
1982	ENSG00000070371	CLTCL1	chr22	-	19208153	19208311	19201328	19201493	19208921	19209114	1982	93,59,87	32,11,4	14,12,6	10,17,5	307	149	6.96222e-06	0.000161638	0.585,0.722,0.913	0.405,0.255,0.368	0.397
1983	ENSG00000070371	CLTCL1	chr22	-	19216110	19216256	19210325	19210509	19219884	19220007	1983	152109156	1,2,0	50,52,39	0,6,0	295	149	0.0447105	0.258726	0.987,0.965,1.0	1.0,0.814,1.0	0.046
1984	ENSG00000070371	CLTCL1	chr22	-	19219884	19220007	19216110	19216256	19221376	19221611	1984	137,91,128	1,0,0	44,67,22	0,0,0	272	149	1	1	0.987,1.0,1.0	1.0,1.0,1.0	-0.004
1985	ENSG00000070371	CLTCL1	chr22	-	19225452	19225633	19223890	19224054	19226218	19226383	1985	107,63,83	14,4,6	15,24,17	6,20,8	330	149	5.16581e-08	2.07497e-06	0.775,0.877,0.862	0.53,0.351,0.49	0.381
1986	ENSG00000070371	CLTCL1	chr22	-	19233165	19233318	19232475	19232598	19233421	19233622	1986	97,60,104	0,0,0	33,31,5	0,2,0	302	149	1	1	1.0,1.0,1.0	1.0,0.884,1.0	0.039
1987	ENSG00000070371	CLTCL1	chr22	-	19234508	19234706	19233421	19233622	19239274	19239388	1987	94,67,62	6,0,0	24,35,20	0,2,0	347	149	0.121339	0.564938	0.871,1.0,1.0	1.0,0.883,1.0	-0.004
1988	ENSG00000070371	CLTCL1	chr22	-	19235695	19235869	19234508	19234706	19239274	19239388	1988	136,84,98	5,4,2	20,17,18	0,2,0	323	149	0.0339922	0.208187	0.926,0.906,0.958	1.0,0.797,1.0	-0.002
1989	ENSG00000070371	CLTCL1	chr22	-	19239274	19239388	19233421	19233622	19242774	19242936	1989	59,37,43	0,0,0	21,13,10	3,0,0	263	149	0.713335	1	1.0,1.0,1.0	0.799,1.0,1.0	0.067
1990	ENSG00000070371	CLTCL1	chr22	-	19239274	19239388	19235695	19235869	19242774	19242936	1990	118,78,84	8,1,5	30,18,18	0,0,2	263	149	0.0104144	0.0796625	0.893,0.978,0.905	1.0,1.0,0.836	-0.02
1991	ENSG00000070371	CLTCL1	chr22	-	19253958	19254227	19242774	19242936	19275622	19275830	1991	144114133	0,0,0	44,67,29	0,2,0	418	149	1	1	1.0,1.0,1.0	1.0,0.923,1.0	0.026
1992	ENSG00000070371	CLTCL1	chr22	-	19257804	19257867	19254033	19254227	19275622	19275830	1992	1,0,2	29,23,34	2,0,0	2,2,2	212	149	0.342435	1	0.024,0.0,0.04	0.413,0.0,0.0	-0.116
1993	ENSG00000100056	ESS2	chr22	-	19138214	19138317	19137322	19137432	19139158	19139292	1993	391407386	2,2,2	334483345	8,8,0	252	149	0.0545333	0.303436	0.991,0.992,0.991	0.961,0.973,1.0	0.013
1994	ENSG00000100056	ESS2	chr22	-	19138302	19138479	19137322	19137432	19139158	19139292	1994	11,7,12	2,2,2	6,15,5	8,8,0	326	149	0.262837	1	0.715,0.615,0.733	0.255,0.461,1.0	0.116
1995	ENSG00000100033	PRODH	chr22	-	18921341	18922404	18919705	18919798	18925050	18925200	1995	2,21,6	0,0,0	2,4,4	1,0,0	1212	149	1	1	1.0,1.0,1.0	0.197,1.0,1.0	0.268
1996	ENSG00000100033	PRODH	chr22	-	18922816	18922933	18921341	18922404	18923114	18923179	1996	48,18,2	9,0,0	21,5,0	0,0,0	266	149	1	1	0.749,1.0,1.0	1.0,1.0,NA	-0.084
1997	ENSG00000100033	PRODH	chr22	-	18922816	18922933	18921341	18922404	18925050	18925200	1997	5,16,3	0,2,0	20,11,1	0,3,2	266	149	0.0251034	0.163143	1.0,0.818,1.0	1.0,0.673,0.219	0.309
1998	ENSG00000100033	PRODH	chr22	-	18922816	18923179	18919705	18922404	18925050	18925200	1998	41,17,6	0,2,0	14,7,0	0,3,2	512	149	0.000362547	0.00481193	1.0,0.712,1.0	1.0,0.404,0.0	0.436
1999	ENSG00000100033	PRODH	chr22	-	18923114	18923179	18921341	18922404	18925050	18925200	1999	41,2,1	0,2,0	5,0,0	0,3,2	214	149	0.000101572	0.00162326	1.0,0.41,1.0	1.0,0.0,0.0	0.47
2000	ENSG00000100033	PRODH	chr22	-	18923114	18923179	18922816	18922933	18925050	18925200	2000	77,6,2	0,2,2	16,0,0	13,6,1	214	149	1.87156e-05	0.000378105	1.0,0.676,0.41	0.461,0.0,0.0	0.542
2001	ENSG00000100033	PRODH	chr22	-	18930989	18931181	18925687	18925722	18936014	18936553	2001	3,6,8	1,0,0	11,0,26	0,2,0	341	149	0.193792	0.806377	0.567,1.0,1.0	1.0,0.0,1.0	0.189
2002	ENSG00000100033	PRODH	chr22	-	18930989	18931198	18925687	18925722	18936014	18936142	2002	3,5,2	1,0,0	11,0,26	0,2,0	358	149	0.186688	0.784239	0.555,1.0,1.0	1.0,0.0,1.0	0.185
2005	ENSG00000183628	DGCR6	chr22	+	18909979	18910098	18906780	18907086	18910171	18910272	2005	0,0,0	0,4,0	0,2,0	0,0,0	268	149	1	1	NA,0.0,NA	NA,1.0,NA	-1
2007	ENSG00000274602	PI4KAP1	chr22	-	18537291	18537412	18536649	18536808	18538432	18538558	2007	8,4,2	0,0,3	4,8,7	0,0,3	270	149	0.442906	1	1.0,1.0,0.269	1.0,1.0,0.563	-0.098
2008	ENSG00000274602	PI4KAP1	chr22	-	18537294	18537412	18536649	18536808	18538432	18538558	2008	2,0,2	0,0,3	0,2,0	0,0,3	267	149	1	1	1.0,NA,0.271	NA,1.0,0.0	0.135
2009	ENSG00000274602	PI4KAP1	chr22	-	18548669	18548827	18548317	18548469	18552472	18552527	2009	14,13,17	0,0,0	22,9,11	0,2,0	307	149	1	1	1.0,1.0,1.0	1.0,0.686,1.0	0.105
2010	ENSG00000184979	USP18	chr22	+	18157557	18157820	18150169	18150222	18160171	18160268	2010	435337344	0,2,0	359445314	4,0,0	412	149	1	1	1.0,0.984,1.0	0.97,1.0,1.0	0.005
2011	ENSG00000184979	USP18	chr22	+	18161789	18161935	18160171	18160268	18167889	18168036	2011	227165209	4,0,0	195230134	4,0,4	295	149	0.240081	0.944015	0.966,1.0,1.0	0.961,1.0,0.944	0.02
2012	ENSG00000184979	USP18	chr22	+	18167254	18167334	18161789	18161935	18167889	18168036	2012	338258250	2,2,0	158406190	0,0,4	229	149	1	1	0.991,0.988,1.0	1.0,1.0,0.969	0.003
2013	ENSG00000184979	USP18	chr22	+	18167889	18168036	18167254	18167334	18169843	18169939	2013	562376406	0,0,0	255474274	0,3,0	296	149	1	1	1.0,1.0,1.0	1.0,0.988,1.0	0.004
2014	ENSG00000184979	USP18	chr22	+	18169843	18169939	18167889	18168036	18176771	18177397	2014	165111129	0,0,2	100,127,74	0,0,0	245	149	1	1	1.0,1.0,0.975	1.0,1.0,1.0	-0.008
2015	ENSG00000184979	USP18	chr22	+	18170752	18170920	18169843	18169939	18173149	18173281	2015	258245306	0,2,1	158305143	0,0,2	317	149	1	1	1.0,0.983,0.993	1.0,1.0,0.971	0.002
2016	ENSG00000184979	USP18	chr22	+	18170752	18170920	18169843	18169939	18176771	18177397	2016	231221266	0,0,0	148277134	0,2,0	317	149	1	1	1.0,1.0,1.0	1.0,0.985,1.0	0.005
2017	ENSG00000184979	USP18	chr22	+	18173149	18173281	18170752	18170920	18173792	18173842	2017	168156189	7,4,4	101,116,83	10,11,5	281	149	0.000981645	0.0112473	0.927,0.954,0.962	0.843,0.848,0.898	0.085
2018	ENSG00000184979	USP18	chr22	+	18173792	18173842	18170752	18170920	18176771	18177397	2018	86,77,91	0,0,1	67,79,38	6,4,0	199	149	0.00130928	0.0142613	1.0,1.0,0.986	0.893,0.937,1.0	0.052
2019	ENSG00000183785	TUBA8	chr22	+	18130842	18131006	18126706	18127034	18145655	18146554	2019	3,11,6	0,0,0	17,17,9	0,2,0	313	149	1	1	1.0,1.0,1.0	1.0,0.802,1.0	0.066
2020	ENSG00000215193	PEX26	chr22	+	18078295	18078606	18077919	18078047	18079873	18080014	2020	270230216	3,9,2	92,118,81	0,18,2	460	149	0.0344751	0.210639	0.967,0.892,0.972	1.0,0.68,0.929	0.074
2021	ENSG00000215193	PEX26	chr22	+	18083436	18083732	18079873	18080014	18087971	18088119	2021	906695742	0,0,0	326475289	0,0,2	445	149	1	1	1.0,1.0,1.0	1.0,1.0,0.98	0.007
2022	ENSG00000215193	PEX26	chr22	+	18083436	18083732	18079873	18080014	18121478	18121701	2022	816615653	4,1,0	281406250	5,3,0	445	149	0.41332	1	0.986,0.995,1.0	0.95,0.978,1.0	0.018
2023	ENSG00000215193	PEX26	chr22	+	18085111	18085258	18083436	18083732	18087971	18088460	2023	766644681	90,80,89	230339177	47,69,42	296	149	0.000108845	0.00172087	0.811,0.802,0.794	0.711,0.712,0.68	0.101
2024	ENSG00000215193	PEX26	chr22	+	18085111	18085258	18083436	18083732	18121478	18121701	2024	439367369	0,0,0	137207103	2,0,3	296	149	0.509747	1	1.0,1.0,1.0	0.972,1.0,0.945	0.028
2025	ENSG00000215193	PEX26	chr22	+	18085111	18085258	18083436	18083732	18124155	18124304	2025	441367369	0,0,0	133204103	0,0,2	296	149	1	1	1.0,1.0,1.0	1.0,1.0,0.963	0.012
2026	ENSG00000215193	PEX26	chr22	+	18121478	18121701	18083436	18083732	18124155	18124304	2026	12,25,15	0,0,0	27,21,19	0,0,2	372	149	1	1	1.0,1.0,1.0	1.0,1.0,0.792	0.069
2027	ENSG00000215193	PEX26	chr22	+	18121478	18121701	18085111	18085258	18124155	18124304	2027	12,25,15	2,0,0	29,25,16	0,1,0	372	149	1	1	0.706,1.0,1.0	1.0,0.909,1.0	-0.068
2031	ENSG00000276077	CU633904.2	chr21	+	7462826	7462991	7430658	7430838	7467022	7467742	2031	2,0,3	1,0,0	2,0,1	0,0,0	314	149	1	1	0.487,NA,1.0	1.0,NA,1.0	-0.256
2033	ENSG00000093100	AC016026.1	chr22	-	17808843	17808937	17791201	17791301	17810702	17811497	2033	95,73,94	0,2,0	92153108	1,3,1	243	149	0.494281	1	1.0,0.957,1.0	0.983,0.969,0.985	0.007
2035	ENSG00000243156	MICAL3	chr22	-	17803810	17803861	17791201	17791301	17808843	17808937	2035	4,14,6	55,40,62	2,0,0	42,94,73	200	149	8.06164e-08	3.10995e-06	0.051,0.207,0.067	0.034,0.0,0.0	0.097
2036	ENSG00000243156	MICAL3	chr22	-	17812506	17812557	17810702	17810813	17816689	17816784	2036	2,0,4	120,81,118	2,0,0	86,125,92	200	149	1	1	0.012,0.0,0.025	0.017,0.0,0.0	0.007
2037	ENSG00000243156	MICAL3	chr22	-	17817310	17819129	17816689	17816784	17821426	17821509	2037	1064977998	10,1,8	7961252919	2,7,4	1968	149	0.273888	1	0.89,0.987,0.904	0.968,0.931,0.946	-0.021
2038	ENSG00000243156	MICAL3	chr22	-	17822946	17823060	17822029	17822170	17826453	17826516	2038	113111146	0,0,0	68,84,60	0,2,0	263	149	1	1	1.0,1.0,1.0	1.0,0.96,1.0	0.013
2039	ENSG00000243156	MICAL3	chr22	-	17822946	17823060	17822029	17822170	17827643	17827781	2039	121107148	0,2,0	68,87,55	2,0,0	263	149	1	1	1.0,0.968,1.0	0.951,1.0,1.0	0.006
2040	ENSG00000243156	MICAL3	chr22	-	17822946	17823060	17822029	17822170	17831853	17832000	2040	177139214	15,14,13	90,122,66	54,76,42	263	149	0	0	0.87,0.849,0.903	0.486,0.476,0.471	0.396
2041	ENSG00000243156	MICAL3	chr22	-	17822946	17823060	17822029	17822170	17841821	17842017	2041	108109148	0,0,2	68,83,55	0,0,0	263	149	1	1	1.0,1.0,0.977	1.0,1.0,1.0	-0.008
2042	ENSG00000243156	MICAL3	chr22	-	17822946	17823060	17822029	17822170	17864898	17864986	2042	109105146	0,0,0	68,83,55	0,2,0	263	149	1	1	1.0,1.0,1.0	1.0,0.959,1.0	0.014
2043	ENSG00000243156	MICAL3	chr22	-	17826453	17826516	17822029	17822170	17827643	17827781	2043	1,0,0	0,2,0	0,0,0	2,0,0	212	149	1	1	1.0,0.0,NA	0.0,NA,NA	0.5
2044	ENSG00000243156	MICAL3	chr22	-	17826453	17826516	17822029	17822170	17831853	17831927	2044	1,0,0	15,14,13	2,3,0	54,76,42	212	149	0.549932	1	0.045,0.0,0.0	0.025,0.027,0.0	-0.002
2045	ENSG00000243156	MICAL3	chr22	-	17826453	17826516	17822946	17823060	17827643	17827781	2045	1,5,0	13,2,2	0,0,3	0,4,0	212	149	1	1	0.051,0.637,0.0	NA,0.0,1.0	-0.271
2046	ENSG00000243156	MICAL3	chr22	-	17826453	17826516	17822946	17823060	17831853	17831927	2046	6,6,0	69,34,68	2,2,3	22,39,11	212	149	0.859985	1	0.058,0.11,0.0	0.06,0.035,0.161	-0.029
2047	ENSG00000243156	MICAL3	chr22	-	17827643	17827781	17822029	17822170	17831853	17832107	2047	9,8,3	15,14,13	4,0,0	54,76,42	287	149	4.35455e-10	2.64673e-08	0.238,0.229,0.107	0.037,0.0,0.0	0.179
2048	ENSG00000243156	MICAL3	chr22	-	17827643	17827781	17822946	17823060	17831853	17832107	2048	22,8,5	69,34,68	2,4,0	22,39,11	287	149	0.00567693	0.0483552	0.142,0.109,0.037	0.045,0.051,0.0	0.064
2049	ENSG00000243156	MICAL3	chr22	-	17827643	17827781	17826453	17826516	17831853	17832107	2049	10,6,3	6,5,0	2,0,0	2,6,0	287	149	1	1	0.464,0.384,1.0	0.342,0.0,NA	0.445
2050	ENSG00000243156	MICAL3	chr22	-	17830066	17830154	17827643	17827781	17831853	17832107	2050	0,0,2	7,2,1	0,0,0	2,0,0	237	149	1	1	0.0,0.0,0.557	0.0,NA,NA	0.186
2051	ENSG00000243156	MICAL3	chr22	-	17831853	17832107	17822029	17822170	17841821	17842017	2051	137104116	0,0,2	125227125	0,0,0	403	149	1	1	1.0,1.0,0.955	1.0,1.0,1.0	-0.015
2052	ENSG00000243156	MICAL3	chr22	-	17831853	17832107	17822029	17822170	17864898	17864986	2052	89,64,77	0,0,0	101,200,83	0,2,0	403	149	1	1	1.0,1.0,1.0	1.0,0.974,1.0	0.009
2053	ENSG00000243156	MICAL3	chr22	-	17841821	17842017	17822029	17822170	17864898	17864986	2053	46,55,50	0,0,0	59,121,77	0,2,0	345	149	1	1	1.0,1.0,1.0	1.0,0.963,1.0	0.012
2054	ENSG00000243156	MICAL3	chr22	-	17841821	17842017	17822946	17823060	17864898	17864986	2054	46,59,50	1,0,0	59,121,77	0,0,0	345	149	1	1	0.952,1.0,1.0	1.0,1.0,1.0	-0.016
2055	ENSG00000243156	MICAL3	chr22	-	17841821	17842017	17831853	17832107	17864898	17864986	2055	96,95,87	2,0,0	83152120	0,4,1	345	149	0.789594	1	0.954,1.0,1.0	1.0,0.943,0.981	0.01
2057	ENSG00000243156	MICAL3	chr22	-	17879345	17879402	17871836	17872023	17885877	17886051	2057	2,0,4	138111172	0,0,0	95,86,91	206	149	1	1	0.01,0.0,0.017	0.0,0.0,0.0	0.009
2059	ENSG00000243156	MICAL3	chr22	-	17884274	17884358	17871836	17872023	17885877	17886051	2059	2,2,2	138111172	0,0,0	95,86,91	233	149	1	1	0.009,0.011,0.007	0.0,0.0,0.0	0.009
2060	ENSG00000243156	MICAL3	chr22	-	17891484	17891632	17889033	17889230	17893807	17893904	2060	411313323	2,1,0	188251181	0,0,0	297	149	1	1	0.99,0.994,1.0	1.0,1.0,1.0	-0.005
2061	ENSG00000243156	MICAL3	chr22	-	17893807	17893904	17891484	17891632	17895283	17895288	2061	334252263	0,0,0	154229160	2,0,2	246	149	1	1	1.0,1.0,1.0	0.979,1.0,0.98	0.014
2062	ENSG00000243156	MICAL3	chr22	-	17899447	17899548	17896723	17896981	17900841	17900997	2062	277228236	1,0,0	142,154,84	1,1,1	250	149	1	1	0.994,1.0,1.0	0.988,0.989,0.98	0.012
2063	ENSG00000243156	MICAL3	chr22	-	17901877	17901979	17900841	17900997	17902630	17902747	2063	292195226	0,0,0	232209111	1,5,1	251	149	0.711148	1	1.0,1.0,1.0	0.993,0.961,0.985	0.02
2064	ENSG00000015475	BID	chr22	-	17738016	17738229	17734137	17735591	17739348	17739488	2064	173614521453	0,0,0	116917531233	2,0,0	362	149	1	1	1.0,1.0,1.0	0.996,1.0,1.0	0.001
2065	ENSG00000015475	BID	chr22	-	17740081	17740176	17739348	17739488	17743802	17744013	2065	0,6,0	539561516	4,0,2	400508426	244	149	1	1	0.0,0.006,0.0	0.006,0.0,0.003	-0.001
2066	ENSG00000015475	BID	chr22	-	17743802	17744013	17739348	17739488	17750104	17750174	2066	142513641273	3,0,6	101814111032	6,0,2	360	149	1	1	0.995,1.0,0.989	0.986,1.0,0.995	0.001
2067	ENSG00000015475	BID	chr22	-	17743802	17744013	17739348	17739488	17774380	17774495	2067	1047997943	0,8,10	7641080778	2,13,24	360	149	0.00112207	0.0125549	1.0,0.981,0.975	0.994,0.972,0.931	0.02
2069	ENSG00000015475	BID	chr22	-	17750104	17750174	17739348	17739488	17774380	17774412	2069	5,6,10	0,8,10	8,8,14	2,13,24	219	149	0.442098	1	1.0,0.338,0.405	0.731,0.295,0.284	0.144
2071	ENSG00000015475	BID	chr22	-	17750104	17750174	17743802	17744013	17774380	17774412	2071	372369328	8,0,0	252340260	2,2,2	219	149	0.896873	1	0.969,1.0,1.0	0.988,0.991,0.989	0
2072	ENSG00000131100	ATP6V1E1	chr22	-	17598193	17598288	17594528	17594616	17600026	17600095	2072	352528702920	0,4,0	192925421336	1,8,3	244	149	1	1	1.0,0.998,1.0	0.999,0.995,0.996	0.003
2073	ENSG00000131100	ATP6V1E1	chr22	-	17601091	17601181	17600026	17600095	17612811	17612878	2073	372826402963	30,5,5	187724061397	4,9,4	239	149	0.896714	1	0.987,0.997,0.997	0.997,0.994,0.995	-0.002
2074	ENSG00000131100	ATP6V1E1	chr22	-	17619033	17619127	17613210	17613320	17619460	17619526	2074	6,8,7	161512661465	2,11,2	686901490	243	149	1	1	0.002,0.004,0.003	0.002,0.007,0.002	-0.001
2075	ENSG00000131100	ATP6V1E1	chr22	-	17619460	17619526	17612975	17613320	17628602	17628733	2075	236719422265	37,29,22	10151437789	19,16,20	215	149	0.258398	0.996908	0.978,0.979,0.986	0.974,0.984,0.965	0.007
2077	ENSG00000182902	SLC25A18	chr22	+	17583415	17583534	17582562	17582653	17587135	17587301	2077	0,3,0	0,0,0	0,0,0	2,0,0	268	149	1	1	NA,1.0,NA	0.0,NA,NA	1
2078	ENSG00000099954	CECR2	chr22	+	17503081	17503131	17500630	17500735	17504846	17505016	2078	57,37,65	0,0,0	58,46,28	0,1,0	199	149	1	1	1.0,1.0,1.0	1.0,0.972,1.0	0.009
2079	ENSG00000099954	CECR2	chr22	+	17511812	17511896	17504846	17505016	17524117	17524271	2079	8,0,6	25,29,45	0,0,2	24,23,22	233	149	0.000705776	0.00851925	0.17,0.0,0.079	0.0,0.0,0.055	0.065
2080	ENSG00000099954	CECR2	chr22	+	17550242	17550409	17548998	17549564	17552030	17552142	2080	2,4,4	43,37,55	1,2,0	31,58,27	316	149	0.0571589	0.314949	0.021,0.049,0.033	0.015,0.016,0.0	0.024
2087	ENSG00000237438	CECR7	chr22	+	17044872	17045000	17036569	17037344	17060594	17060825	2087	120,95,119	0,0,0	184248170	0,0,2	277	149	1	1	1.0,1.0,1.0	1.0,1.0,0.979	0.007
2088	ENSG00000237438	CECR7	chr22	+	17046345	17046444	17044872	17045000	17047323	17047426	2088	6,3,4	98,71,63	2,9,0	99,120,72	248	149	0.356676	1	0.035,0.025,0.037	0.012,0.043,0.0	0.014
2089	ENSG00000237438	CECR7	chr22	+	17047323	17047426	17044872	17045000	17060594	17060825	2089	100,70,60	0,0,1	88,106,57	0,2,0	252	149	1	1	1.0,1.0,0.973	1.0,0.969,1.0	0.001
2146	ENSG00000100196	KDELR3	chr22	+	38474522	38474623	38468077	38468324	38479592	38479751	2146	993798810	0,0,1	169209123	0,0,0	250	149	1	1	1.0,1.0,0.998	1.0,1.0,1.0	-0.001
2147	ENSG00000100196	KDELR3	chr22	+	38479592	38479751	38474522	38474623	38481211	38481464	2147	136210131048	49,29,23	147,226,85	15,5,0	308	149	0.436876	1	0.931,0.944,0.957	0.826,0.956,1.0	0.017
2148	ENSG00000100196	KDELR3	chr22	+	38479592	38479751	38474522	38474623	38482495	38482922	2148	645466515	9,9,0	68,70,43	1,5,0	308	149	0.387837	1	0.972,0.962,1.0	0.97,0.871,1.0	0.031
2149	ENSG00000100196	KDELR3	chr22	+	38481211	38481464	38474522	38474623	38482495	38482922	2149	13809141009	9,9,0	201286132	1,5,0	402	149	0.827859	1	0.983,0.974,1.0	0.987,0.955,1.0	0.005
2150	ENSG00000100196	KDELR3	chr22	+	38481211	38481464	38479592	38479751	38482495	38482922	2150	205514341528	5,2,9	265437178	0,0,4	402	149	1	1	0.993,0.996,0.984	1.0,1.0,0.943	0.01
2156	ENSG00000099725	PRKY	chrY	+	7325905	7326169	7303936	7304105	7341114	7341234	2156	6,5,12	0,0,0	4,4,4	2,0,0	413	149	0.667141	1	1.0,1.0,1.0	0.419,1.0,1.0	0.194
2157	ENSG00000182912	TSPEAR-AS2	chr21	+	44518258	44518332	44517215	44517835	44518627	44518756	2157	6,2,0	4,0,2	0,0,0	9,14,10	223	149	0.0016816	0.0175696	0.501,1.0,0.0	0.0,0.0,0.0	0.5
2166	ENSG00000213753	CENPBD1P1	chr19	+	58581244	58583172	58575437	58575588	58598966	58605223	2166	168315171597	11,7,3	103115161108	3,8,4	2077	149	0.795575	1	0.916,0.94,0.974	0.961,0.931,0.952	-0.005
2167	ENSG00000099326	MZF1	chr19	-	58570993	58571429	58570343	58570527	58573054	58573298	2167	97127116	0,2,0	59,52,88	0,0,0	585	149	1	1	1.0,0.942,1.0	1.0,1.0,1.0	-0.019
2168	ENSG00000099326	MZF1	chr19	-	58570993	58571429	58570343	58570527	58573372	58573575	2168	101115114	0,0,0	55,64,89	2,0,0	585	149	1	1	1.0,1.0,1.0	0.875,1.0,1.0	0.042
2169	ENSG00000099326	MZF1	chr19	-	58572549	58572719	58571199	58571429	58573054	58573311	2169	38,23,16	0,20,6	2,6,3	4,6,10	319	149	0.000745155	0.00892505	1.0,0.349,0.555	0.189,0.318,0.123	0.425
2170	ENSG00000099326	MZF1	chr19	-	58572549	58572719	58571199	58571429	58573372	58573575	2170	36,23,18	4,8,4	2,8,3	0,18,11	319	149	0.0347049	0.211697	0.808,0.573,0.678	1.0,0.172,0.113	0.258
2171	ENSG00000267858	MZF1-AS1	chr19	+	58568912	58568995	58559128	58559409	58570383	58570457	2171	53,49,55	2,1,0	4,4,0	0,5,0	232	149	1	1	0.945,0.969,1.0	1.0,0.339,NA	0.302
2172	ENSG00000267858	MZF1-AS1	chr19	+	58571857	58571955	58570383	58570457	58572577	58572823	2172	10,2,17	1,3,0	1,3,1	2,0,0	247	149	0.299648	1	0.858,0.287,1.0	0.232,1.0,1.0	-0.029
2173	ENSG00000130724	CHMP2A	chr19	-	58551905	58551967	58551565	58551776	58552054	58552185	2173	227917471822	0,0,0	10831246820	0,1,0	211	149	1	1	1.0,1.0,1.0	1.0,0.999,1.0	0
2174	ENSG00000083807	SLC27A5	chr19	-	58481063	58481187	58479511	58480805	58483531	58483646	2174	4,0,2	0,7,2	0,0,2	2,2,0	273	149	0.162048	0.70479	1.0,0.0,0.353	0.0,0.0,1.0	0.118
2175	ENSG00000083807	SLC27A5	chr19	-	58481063	58481187	58479511	58480805	58499122	58499263	2175	4,0,4	0,0,4	0,0,2	2,0,0	273	149	1	1	1.0,NA,0.353	0.0,NA,1.0	0.176
2176	ENSG00000083807	SLC27A5	chr19	-	58483531	58483646	58479511	58480805	58499122	58499263	2176	6,10,12	0,0,4	3,6,0	2,0,0	264	149	1	1	1.0,1.0,0.629	0.458,1.0,NA	0.147
2177	ENSG00000083807	SLC27A5	chr19	-	58483531	58483646	58481063	58481187	58499122	58499263	2177	6,3,10	0,0,2	1,4,0	0,0,0	264	149	1	1	1.0,1.0,0.738	1.0,1.0,NA	-0.087
2178	ENSG00000083807	SLC27A5	chr19	-	58498784	58498915	58479511	58480805	58499122	58499220	2178	121134132	0,0,4	197228185	2,0,0	280	149	0.821621	1	1.0,1.0,0.946	0.981,1.0,1.0	-0.012
2179	ENSG00000083807	SLC27A5	chr19	-	58498784	58498915	58498332	58498691	58499122	58499220	2179	310291298	30,19,19	364447355	49,29,40	280	149	0.0897275	0.447982	0.846,0.891,0.893	0.798,0.891,0.825	0.039
2181	ENSG00000249471	ZNF324B	chr19	+	58452127	58452782	58451624	58451704	58453695	58453822	2181	47,39,18	4,5,8	26,42,17	2,15,7	804	149	0.466436	1	0.685,0.591,0.294	0.707,0.342,0.31	0.07
2183	ENSG00000249471	ZNF324B	chr19	+	58453186	58453266	58452127	58452782	58453695	58453822	2183	1,0,0	8,10,1	2,0,0	11,14,4	229	149	1	1	0.075,0.0,0.0	0.106,0.0,0.0	-0.01
2184	ENSG00000174586	ZNF497	chr19	-	58357951	58358286	58357438	58357649	58358488	58358585	2184	47,52,36	2,0,4	18,32,19	4,12,1	484	149	0.00333852	0.0311519	0.879,1.0,0.735	0.581,0.451,0.854	0.243
2185	ENSG00000268230	AC012313.3	chr19	-	58359196	58359323	58358488	58358585	58362676	58362751	2185	5,8,6	0,1,0	0,6,4	0,0,0	276	149	1	1	1.0,0.812,1.0	NA,1.0,1.0	-0.063
2186	ENSG00000283515	AC020915.5	chr19	+	58230393	58230462	58229467	58229570	58243964	58244056	2186	364272325	0,2,0	193245170	0,3,0	218	149	1	1	1.0,0.989,1.0	1.0,0.982,1.0	0.002
2187	ENSG00000198131	ZNF544	chr19	+	58230393	58230497	58229464	58229570	58243964	58244056	2187	127,97,130	0,2,0	127202121	0,3,0	253	149	1	1	1.0,0.966,1.0	1.0,0.975,1.0	-0.003
2188	ENSG00000198131	ZNF544	chr19	+	58237248	58237334	58230393	58230462	58243964	58244056	2188	103,94,89	268183221	23,45,23	122,151,98	235	149	0.000232573	0.00329655	0.196,0.246,0.203	0.107,0.159,0.13	0.083
2189	ENSG00000198131	ZNF544	chr19	+	58237248	58237334	58230393	58230497	58243964	58244056	2189	51,42,42	23,4,23	13,16,18	48,85,40	235	149	1.65498e-11	1.29271e-09	0.584,0.869,0.537	0.147,0.107,0.222	0.505
2190	ENSG00000198131	ZNF544	chr19	+	58243964	58244056	58230393	58230462	58246300	58246427	2190	534358426	2,0,0	299400194	2,0,0	241	149	1	1	0.994,1.0,1.0	0.989,1.0,1.0	0.002
2191	ENSG00000198131	ZNF544	chr19	+	58245786	58245869	58243964	58244056	58246300	58246427	2191	2,8,14	395254324	2,0,0	247346142	232	149	0.202321	0.832376	0.003,0.02,0.027	0.005,0.0,0.0	0.015
2192	ENSG00000198131	ZNF544	chr19	+	58246710	58246794	58246300	58246427	58260850	58263190	2192	282133241	6,0,8	137228129	10,14,6	233	149	0.000772138	0.00919001	0.968,1.0,0.951	0.898,0.912,0.932	0.059
2193	ENSG00000198131	ZNF544	chr19	+	58246745	58246794	58246300	58246427	58259277	58259793	2193	92,57,74	0,0,0	42,52,45	1,0,0	198	149	1	1	1.0,1.0,1.0	0.969,1.0,1.0	0.01
2194	ENSG00000198131	ZNF544	chr19	+	58246745	58246794	58246300	58246427	58260850	58260965	2194	255168232	6,0,8	129199107	10,14,6	198	149	0.000209599	0.00301386	0.97,1.0,0.956	0.907,0.915,0.931	0.058
2195	ENSG00000198131	ZNF544	chr19	+	58276322	58276429	58246710	58246794	58277182	58277495	2195	1,8,1	17,12,17	0,11,2	24,21,19	256	149	0.919102	1	0.033,0.28,0.033	0.0,0.234,0.058	0.018
2196	ENSG00000284128	AP000356.3	chr22	+	24649277	24649383	24648197	24648332	24649859	24650022	2196	2,2,9	3,8,4	6,14,6	0,0,0	255	149	9.38616e-12	7.76136e-10	0.28,0.127,0.568	1.0,1.0,1.0	-0.675
2202	ENSG00000173480	ZNF417	chr19	-	57912059	57912186	57908479	57910114	57916378	57916591	2202	7,8,11	0,0,1	6,13,3	0,3,5	276	149	0.000201421	0.00291756	1.0,1.0,0.856	1.0,0.701,0.245	0.303
2203	ENSG00000173480	ZNF417	chr19	-	57912059	57912189	57905773	57910114	57916378	57916592	2203	17,10,10	0,0,1	12,15,7	0,3,5	279	149	0.000134038	0.00206025	1.0,1.0,0.842	1.0,0.728,0.428	0.229
2204	ENSG00000173480	ZNF417	chr19	-	57915337	57915531	57912059	57912186	57916378	57916577	2204	2,0,2	3,6,10	0,0,3	4,9,2	343	149	0.757074	1	0.225,0.0,0.08	0.0,0.0,0.395	-0.03
2205	ENSG00000173480	ZNF417	chr19	-	57915337	57915531	57912059	57912189	57916378	57916577	2205	4,0,2	12,7,9	0,2,5	10,11,6	343	149	0.740098	1	0.126,0.0,0.088	0.0,0.073,0.266	-0.042
2206	ENSG00000173480	ZNF417	chr19	-	57915564	57915665	57912059	57912186	57916378	57916592	2206	0,2,0	3,6,10	0,1,1	4,9,2	250	149	1	1	0.0,0.166,0.0	0.0,0.062,0.23	-0.042
2208	ENSG00000198466	ZNF587	chr19	+	57856103	57856233	57849858	57850071	57858575	57865117	2208	32,74,5	0,1,0	3,3,36	0,0,0	279	149	1	1	1.0,0.975,1.0	1.0,1.0,1.0	-0.008
2209	ENSG00000198466	ZNF587	chr19	+	57856106	57856233	57849859	57850071	57858575	57860210	2209	30,68,11	0,1,0	2,7,37	0,0,0	276	149	1	1	1.0,0.973,1.0	1.0,1.0,1.0	-0.009
2211	ENSG00000204514	ZNF814	chr19	-	57870721	57870812	57868535	57868579	57876915	57877042	2211	0,2,0	2,0,0	0,0,0	0,0,1	240	149	1	1	0.0,1.0,NA	NA,NA,0.0	0.5
2212	ENSG00000204514	ZNF814	chr19	-	57875155	57875226	57868457	57868579	57876915	57877042	2212	14,12,11	2,0,0	8,5,6	0,0,1	220	149	1	1	0.826,1.0,1.0	1.0,1.0,0.803	0.008
2213	ENSG00000204514	ZNF814	chr19	-	57876915	57877042	57850314	57850561	57888766	57888780	2213	8,0,2	0,1,0	3,2,11	0,0,0	276	149	1	1	1.0,0.0,1.0	1.0,1.0,1.0	-0.333
2214	ENSG00000204514	ZNF814	chr19	-	57876915	57877042	57869380	57875226	57885882	57885969	2214	25,14,29	0,0,2	13,13,8	2,0,0	276	149	1	1	1.0,1.0,0.887	0.778,1.0,1.0	0.036
2215	ENSG00000204514	ZNF814	chr19	-	57876915	57877042	57869380	57875226	57888766	57888780	2215	31,14,27	0,0,2	14,14,17	2,0,0	276	149	1	1	1.0,1.0,0.879	0.791,1.0,1.0	0.029
2216	ENSG00000204514	ZNF814	chr19	-	57885882	57885969	57875155	57875226	57888766	57888958	2216	0,0,0	0,0,2	2,2,0	2,0,0	236	149	1	1	NA,NA,0.0	0.387,1.0,NA	-0.694
2217	ENSG00000204514	ZNF814	chr19	-	57885882	57885969	57876915	57877042	57888766	57888958	2217	0,2,3	6,2,2	0,2,0	2,1,9	236	149	0.0637495	0.343239	0.0,0.387,0.486	0.0,0.558,0.0	0.105
2219	ENSG00000083828	ZNF586	chr19	+	57776542	57776669	57769654	57769878	57778750	57780614	2219	15,18,15	1,4,7	12,5,0	0,6,2	276	149	0.308791	1	0.89,0.708,0.536	1.0,0.31,0.0	0.275
2220	ENSG00000083828	ZNF586	chr19	+	57776542	57776669	57769654	57769878	57790273	57790400	2220	2,15,9	10,4,5	8,12,0	2,2,5	276	149	0.82624	1	0.097,0.669,0.493	0.683,0.764,0.0	-0.063
2223	ENSG00000121417	ZNF211	chr19	+	57633712	57633905	57633215	57633436	57634022	57634061	2223	41,35,48	6,5,4	47,89,20	0,8,15	342	149	0.831638	1	0.749,0.753,0.839	1.0,0.829,0.367	0.048
2224	ENSG00000121417	ZNF211	chr19	+	57633712	57633905	57633215	57633436	57634628	57634755	2224	21,12,22	0,2,2	14,26,8	10,6,6	342	149	0.000145789	0.00220996	1.0,0.723,0.827	0.379,0.654,0.367	0.383
2225	ENSG00000121417	ZNF211	chr19	+	57633785	57633905	57633180	57633436	57634022	57634061	2225	27,25,31	6,5,4	53,76,14	0,8,15	269	149	0.742595	1	0.714,0.735,0.811	1.0,0.84,0.341	0.026
2226	ENSG00000121417	ZNF211	chr19	+	57633785	57633905	57633180	57633436	57634628	57634755	2226	9,2,7	0,2,2	19,14,4	10,6,6	269	149	0.0830399	0.421846	1.0,0.356,0.66	0.513,0.564,0.27	0.223
2229	ENSG00000121417	ZNF211	chr19	+	57634022	57634061	57633167	57633436	57634628	57634755	2229	19,7,8	0,2,2	10,15,18	10,6,6	188	149	0.00200328	0.0203655	1.0,0.735,0.76	0.442,0.665,0.704	0.228
2231	ENSG00000121417	ZNF211	chr19	+	57634022	57634061	57633712	57633905	57634628	57634755	2231	31,21,27	0,0,0	44,66,15	2,2,0	188	149	0.379237	1	1.0,1.0,1.0	0.946,0.963,1.0	0.03
2232	ENSG00000121417	ZNF211	chr19	+	57639911	57640067	57634628	57634755	57640703	57642279	2232	122,69,63	55,38,37	39,70,43	48,75,31	305	149	0.000473828	0.00607727	0.52,0.47,0.454	0.284,0.313,0.404	0.148
2233	ENSG00000213762	ZNF134	chr19	+	57618791	57618877	57614255	57614503	57619411	57619508	2233	2,0,0	20,18,2	0,0,0	6,21,22	235	149	1	1	0.06,0.0,0.0	0.0,0.0,0.0	0.02
2234	ENSG00000213762	ZNF134	chr19	+	57619411	57619508	57614241	57614503	57620159	57620318	2234	47,49,45	12,8,12	30,45,44	8,4,8	246	149	0.334696	1	0.703,0.788,0.694	0.694,0.872,0.769	-0.05
2235	ENSG00000083817	ZNF416	chr19	-	57575803	57575930	57571565	57573701	57578056	57578098	2235	54,26,42	6,0,0	38,80,46	6,0,0	276	149	0.802868	1	0.829,1.0,1.0	0.774,1.0,1.0	0.018
2236	ENSG00000251369	ZNF550	chr19	-	57543650	57544583	57541839	57543243	57546456	57547993	2236	80,57,61	2,4,1	36,31,29	0,0,1	1082	149	0.00101193	0.0115217	0.846,0.662,0.894	1.0,1.0,0.8	-0.133
2237	ENSG00000251369	ZNF550	chr19	-	57544236	57544583	57541839	57543243	57546456	57547993	2237	16,22,20	2,4,1	16,13,11	0,0,1	496	149	0.000299228	0.00408984	0.706,0.623,0.857	1.0,1.0,0.768	-0.194
2238	ENSG00000251369	ZNF550	chr19	-	57552626	57552722	57546456	57547993	57556230	57556357	2238	39,38,15	0,0,0	36,33,27	4,0,0	245	149	0.564756	1	1.0,1.0,1.0	0.846,1.0,1.0	0.051
2239	ENSG00000197128	ZNF772	chr19	-	57475023	57475146	57469585	57474421	57475659	57475786	2239	0,0,0	0,2,0	2,0,0	1,2,0	272	149	1	1	NA,0.0,NA	0.523,0.0,NA	-0.262
2240	ENSG00000197128	ZNF772	chr19	-	57475032	57475146	57474360	57474421	57475659	57475786	2240	0,0,0	0,2,0	2,0,0	1,2,0	263	149	1	1	NA,0.0,NA	0.531,0.0,NA	-0.266
2249	ENSG00000186230	ZNF749	chr19	+	57441884	57442011	57435324	57435593	57443290	57447101	2249	63,37,35	0,1,2	13,17,9	0,9,11	276	149	1.75836e-05	0.000358245	1.0,0.952,0.904	1.0,0.505,0.306	0.348
2250	ENSG00000186230	ZNF749	chr19	+	57441884	57442011	57435346	57435667	57443290	57447101	2250	64,38,37	2,2,2	15,19,11	1,4,1	276	149	0.202135	0.831898	0.945,0.911,0.909	0.89,0.719,0.856	0.1
2251	ENSG00000186272	ZNF17	chr19	+	57413595	57413636	57411163	57411406	57417911	57418038	2251	14,19,6	3,0,1	8,17,13	0,5,0	190	149	0.918794	1	0.785,1.0,0.825	1.0,0.727,1.0	-0.039
2252	ENSG00000186272	ZNF17	chr19	+	57413595	57413636	57411163	57411406	57419634	57419745	2252	6,1,3	0,0,1	2,4,1	0,0,0	190	149	1	1	1.0,1.0,0.702	1.0,1.0,1.0	-0.099
2253	ENSG00000186272	ZNF17	chr19	+	57417911	57418038	57411178	57411406	57419634	57421803	2253	30,22,29	0,0,1	16,11,14	0,0,0	276	149	1	1	1.0,1.0,0.94	1.0,1.0,1.0	-0.02
2254	ENSG00000186272	ZNF17	chr19	+	57417911	57418038	57413372	57413636	57419634	57421803	2254	37,43,34	2,0,1	24,18,28	2,0,0	276	149	0.60224	1	0.909,1.0,0.948	0.866,1.0,1.0	-0.003
2255	ENSG00000269533	AC003002.3	chr19	+	57397047	57397174	57394187	57394223	57410879	57411167	2255	87,92,83	0,8,0	51,87,65	2,0,2	276	149	0.416175	1	1.0,0.861,1.0	0.932,1.0,0.946	-0.006
2256	ENSG00000269533	AC003002.3	chr19	+	57397047	57397174	57394187	57394223	57413595	57413636	2256	83,91,81	0,0,2	51,79,65	0,0,0	276	149	1	1	1.0,1.0,0.956	1.0,1.0,1.0	-0.015
2258	ENSG00000269533	AC003002.3	chr19	+	57413595	57413636	57397047	57397174	57419634	57419994	2258	0,0,1	0,0,0	0,0,0	0,2,0	190	149	1	1	NA,NA,1.0	NA,0.0,NA	1
2259	ENSG00000152433	ZNF547	chr19	+	57370972	57371094	57368543	57368579	57371781	57371908	2259	2,4,5	19,8,15	6,12,1	13,14,5	271	149	0.0904787	0.450458	0.055,0.216,0.155	0.202,0.32,0.099	-0.065
2260	ENSG00000131845	AC005261.1	chr19	+	57352654	57352735	57351325	57351697	57353724	57353851	2260	2,2,10	34,25,23	0,11,2	20,19,44	230	149	0.754641	1	0.037,0.049,0.22	0.0,0.273,0.029	0.001
2261	ENSG00000131845	AC005261.1	chr19	+	57353724	57353851	57351325	57351697	57356029	57358780	2261	82,52,60	1,2,3	66,70,80	0,0,2	276	149	0.0881439	0.441673	0.978,0.933,0.915	1.0,1.0,0.956	-0.043
2262	ENSG00000131845	AC005261.1	chr19	+	57355270	57355411	57353724	57353851	57356029	57358780	2262	6,2,8	44,22,36	5,14,3	39,44,26	290	149	0.476691	1	0.065,0.045,0.102	0.062,0.141,0.056	-0.016
2264	ENSG00000267871	ZNF460-AS1	chr19	-	57278115	57278182	57276934	57277056	57280278	57280308	2264	0,0,0	1,0,4	2,1,0	0,0,0	216	149	1	1	0.0,NA,0.0	1.0,1.0,NA	-1
2282	ENSG00000167685	ZNF444	chr19	+	56142275	56142386	56141302	56141357	56146246	56146420	2282	6,2,10	55,32,35	3,0,2	42,45,51	260	149	0.000755039	0.00901716	0.059,0.035,0.141	0.039,0.0,0.022	0.058
2283	ENSG00000179873	NLRP11	chr19	-	55789228	55789399	55788806	55788977	55792300	55792471	2283	34,21,18	1,0,1	15,11,17	2,0,0	320	149	1	1	0.941,1.0,0.893	0.777,1.0,1.0	0.019
2284	ENSG00000179873	NLRP11	chr19	-	55798228	55798304	55796079	55796250	55801571	55801739	2284	1,0,1	16,10,8	0,0,0	2,3,2	225	149	1	1	0.04,0.0,0.076	0.0,0.0,0.0	0.039
2285	ENSG00000179873	NLRP11	chr19	-	55798228	55798337	55796079	55796250	55801571	55801739	2285	1,0,1	16,10,8	0,1,0	2,3,2	258	149	1	1	0.035,0.0,0.067	0.0,0.161,0.0	-0.02
2287	ENSG00000179873	NLRP11	chr19	-	55807852	55808014	55801571	55801739	55808768	55810338	2287	14,6,5	17,3,8	0,3,2	3,2,2	311	149	0.229587	0.913544	0.283,0.489,0.23	0.0,0.418,0.324	0.087
2289	ENSG00000063245	EPN1	chr19	+	55677549	55677734	55675244	55675435	55678526	55678855	2289	0,1,0	0,7,3	0,3,1	4,18,26	334	149	1	1	NA,0.06,0.0	0.0,0.069,0.017	0.001
2290	ENSG00000063245	EPN1	chr19	+	55677549	55677734	55676624	55677218	55678526	55678855	2290	4,12,7	37,39,16	6,10,2	35,63,9	334	149	0.266411	1	0.046,0.121,0.163	0.071,0.066,0.09	0.034
2291	ENSG00000063245	EPN1	chr19	+	55685395	55685645	55678526	55678855	55691753	55692057	2291	639615665	0,0,0	476688677	0,1,0	399	149	1	1	1.0,1.0,1.0	1.0,0.996,1.0	0.001
2292	ENSG00000063245	EPN1	chr19	+	55689296	55689371	55688869	55688994	55689866	55689915	2292	197161170	4,5,0	143281243	6,7,9	224	149	0.0449282	0.259699	0.97,0.955,1.0	0.941,0.964,0.947	0.024
2293	ENSG00000063245	EPN1	chr19	+	55691753	55692057	55689866	55689950	55692685	55692796	2293	369519425	0,0,0	416774679	0,3,2	453	149	1	1	1.0,1.0,1.0	1.0,0.988,0.991	0.007
2294	ENSG00000063245	EPN1	chr19	+	55694725	55694983	55692950	55693037	55695147	55695441	2294	247296248	0,0,0	283484469	0,0,3	407	149	1	1	1.0,1.0,1.0	1.0,1.0,0.983	0.006
2295	ENSG00000179943	FIZ1	chr19	-	55595619	55595734	55593432	55593646	55597571	55597842	2295	34,22,28	18,25,25	8,9,12	24,44,51	264	149	1.75674e-08	7.82823e-07	0.516,0.332,0.387	0.158,0.103,0.117	0.286
2297	ENSG00000197483	ZNF628	chr19	+	55479833	55479917	55476616	55476807	55481200	55484487	2297	2,7,2	0,0,0	0,2,2	0,4,8	233	149	1	1	1.0,1.0,1.0	NA,0.242,0.138	0.81
2298	ENSG00000063241	ISOC2	chr19	-	55454988	55455106	55452984	55453388	55455259	55455330	2298	996889913	0,0,0	629985651	1,0,0	267	149	1	1	1.0,1.0,1.0	0.997,1.0,1.0	0.001
2299	ENSG00000063241	ISOC2	chr19	-	55455259	55455330	55454988	55455106	55455635	55455845	2299	178240234	0,2,0	167336218	2,0,0	220	149	1	1	1.0,0.988,1.0	0.983,1.0,1.0	0.002
2300	ENSG00000063241	ISOC2	chr19	-	55455259	55455330	55454988	55455106	55456348	55456489	2300	250250266	0,0,1	167303207	0,2,0	220	149	1	1	1.0,1.0,0.994	1.0,0.99,1.0	0.001
2301	ENSG00000063241	ISOC2	chr19	-	55455259	55455378	55454988	55455106	55455635	55455845	2301	129158145	0,2,0	81209139	2,0,0	268	149	1	1	1.0,0.978,1.0	0.957,1.0,1.0	0.007
2302	ENSG00000063241	ISOC2	chr19	-	55455259	55455378	55454988	55455106	55456348	55456489	2302	137173148	0,0,1	88208118	0,2,0	268	149	1	1	1.0,1.0,0.988	1.0,0.983,1.0	0.002
2303	ENSG00000063241	ISOC2	chr19	-	55455635	55455845	55454988	55455106	55456348	55456489	2303	216169202	0,0,1	131234217	0,2,0	359	149	1	1	1.0,1.0,0.988	1.0,0.98,1.0	0.003
2304	ENSG00000063241	ISOC2	chr19	-	55455635	55455845	55455259	55455330	55456348	55456489	2304	307273327	163116157	230420330	102153102	359	149	0.0292722	0.184544	0.439,0.494,0.464	0.483,0.533,0.573	-0.064
2305	ENSG00000063241	ISOC2	chr19	-	55455635	55455845	55455259	55455378	55456348	55456489	2305	252183230	44,31,31	139265241	17,30,3	359	149	0.00160525	0.016899	0.704,0.71,0.755	0.772,0.786,0.971	-0.12
2306	ENSG00000063241	ISOC2	chr19	-	55457091	55457212	55456348	55456489	55461511	55461626	2306	4,2,4	263306271	0,2,0	161280282	270	149	1	1	0.008,0.004,0.008	0.0,0.004,0.0	0.005
2307	ENSG00000108106	UBE2S	chr19	-	55404060	55404147	55401578	55401762	55404287	55404478	2307	111,102,85	367335223495	40,55,19	284445123375	236	149	2.40632e-07	8.28529e-06	0.019,0.018,0.015	0.009,0.008,0.004	0.01
2308	ENSG00000108106	UBE2S	chr19	-	55404287	55404401	55401713	55401762	55406814	55406962	2308	289626782737	0,0,0	221434422603	12,2,0	263	149	1	1	1.0,1.0,1.0	0.991,0.999,1.0	0.003
2309	ENSG00000108106	UBE2S	chr19	-	55404287	55404478	55399744	55401762	55406814	55406962	2309	875082618154	0,0,0	6821102227009	12,2,0	340	149	1	1	1.0,1.0,1.0	0.996,1.0,1.0	0.001
2310	ENSG00000108107	RPL28	chr19	+	55386349	55386438	55385344	55385965	55386569	55386674	2310	253301937919692	0,0,0	243423031218191	1,0,0	238	149	1	1	1.0,1.0,1.0	1.0,1.0,1.0	0
2311	ENSG00000108107	RPL28	chr19	+	55387929	55388048	55386569	55386693	55391553	55391803	2311	123911259511953	0,13,16	138322082314274	0,19,5	268	149	1	1	1.0,0.998,0.998	1.0,0.998,0.999	0
2313	ENSG00000133247	KMT5C	chr19	+	55342214	55342380	55341615	55342046	55342741	55342851	2313	66,42,52	27,23,24	20,43,20	22,58,16	315	149	7.86759e-05	0.00130319	0.536,0.463,0.506	0.301,0.26,0.372	0.191
2314	ENSG00000133247	KMT5C	chr19	+	55343977	55343997	55343679	55343843	55346212	55346349	2314	101,82,87	2,4,2	57,72,55	8,2,2	169	149	0.0975555	0.477987	0.978,0.948,0.975	0.863,0.969,0.96	0.036
2318	ENSG00000160469	BRSK1	chr19	+	55287991	55288053	55287213	55287299	55289479	55289620	2318	5,0,4	163143128	7,0,0	51,68,49	211	149	0.439883	1	0.021,0.0,0.022	0.088,0.0,0.0	-0.015
2319	ENSG00000160469	BRSK1	chr19	+	55287991	55288053	55287213	55287303	55289479	55289620	2319	3,2,6	28,22,21	3,0,0	7,7,18	211	149	0.039308	0.233525	0.07,0.06,0.168	0.232,0.0,0.0	0.022
2320	ENSG00000160469	BRSK1	chr19	+	55304049	55304110	55303666	55303826	55304550	55304920	2320	118122123	14,8,6	59,102,63	8,8,7	210	149	0.411308	1	0.857,0.915,0.936	0.84,0.9,0.865	0.034
2322	ENSG00000105048	TNNT1	chr19	-	55133886	55133927	55132697	55132960	55134065	55134156	2322	185116591539	0,0,0	599960677	2,0,6	190	149	1	1	1.0,1.0,1.0	0.996,1.0,0.989	0.005
2323	ENSG00000105048	TNNT1	chr19	-	55134065	55134156	55132793	55132960	55137102	55137177	2323	11761027972	0,2,0	358584309	0,0,0	240	149	1	1	1.0,0.997,1.0	1.0,1.0,1.0	-0.001
2324	ENSG00000105048	TNNT1	chr19	-	55134065	55134204	55132697	55132960	55137102	55137212	2324	9,16,6	0,2,0	8,10,11	0,0,0	288	149	1	1	1.0,0.805,1.0	1.0,1.0,1.0	-0.065
2325	ENSG00000105048	TNNT1	chr19	-	55140651	55140699	55138004	55138074	55140882	55140960	2325	45,44,51	186717141783	16,23,6	701875509	197	149	0.213057	0.864809	0.018,0.019,0.021	0.017,0.019,0.009	0.004
2326	ENSG00000105048	TNNT1	chr19	-	55140882	55140960	55137960	55138074	55141856	55141891	2326	1052889946	5,17,26	437475271	25,8,5	227	149	0.0105389	0.0803905	0.993,0.972,0.96	0.92,0.975,0.973	0.019
2327	ENSG00000105048	TNNT1	chr19	-	55140882	55140960	55137960	55138074	55145543	55145565	2327	1040889941	40,23,22	439471267	19,43,18	227	149	6.88065e-06	0.000160019	0.945,0.962,0.966	0.938,0.878,0.907	0.05
2328	ENSG00000105048	TNNT1	chr19	-	55141185	55141302	55140882	55140960	55141856	55141891	2328	300928052842	12,0,5	9731390902	0,4,4	266	149	1	1	0.993,1.0,0.997	1.0,0.995,0.992	0.001
2329	ENSG00000105048	TNNT1	chr19	-	55141185	55141302	55140882	55140960	55145543	55145565	2329	162815581599	0,0,0	523752503	2,0,0	266	149	1	1	1.0,1.0,1.0	0.993,1.0,1.0	0.002
2330	ENSG00000105048	TNNT1	chr19	-	55141856	55141920	55137960	55138074	55145543	55145565	2330	364364436	40,23,22	165193132	19,43,18	213	149	5.55609e-05	0.000963715	0.864,0.917,0.933	0.859,0.758,0.837	0.087
2331	ENSG00000105048	TNNT1	chr19	-	55141856	55141920	55140882	55140960	55145543	55145565	2331	370349415	0,0,0	140190131	2,0,0	213	149	1	1	1.0,1.0,1.0	0.98,1.0,1.0	0.007
2332	ENSG00000105048	TNNT1	chr19	-	55141856	55141920	55141185	55141302	55145543	55145565	2332	159814751552	25,40,22	548768500	20,25,17	213	149	0.00266197	0.0258071	0.978,0.963,0.98	0.95,0.956,0.954	0.02
2333	ENSG00000105048	TNNT1	chr19	-	55141856	55141920	55141185	55141302	55146433	55146466	2333	688629659	1,0,0	234306188	0,4,0	213	149	1	1	0.998,1.0,1.0	1.0,0.982,1.0	0.005
2334	ENSG00000105048	TNNT1	chr19	-	55141856	55142057	55137960	55138074	55145543	55145565	2334	158250202	40,23,22	84151151	19,43,18	350	149	0.168204	0.725554	0.627,0.822,0.796	0.653,0.599,0.781	0.071
2335	ENSG00000105048	TNNT1	chr19	-	55141856	55142057	55140882	55140960	55145543	55145565	2335	160241198	0,0,0	69151153	2,0,0	350	149	1	1	1.0,1.0,1.0	0.936,1.0,1.0	0.021
2336	ENSG00000105048	TNNT1	chr19	-	55141856	55142057	55141185	55141302	55145543	55145565	2336	10111028960	25,40,22	365534382	20,25,17	350	149	0.00934835	0.0729002	0.945,0.916,0.949	0.886,0.901,0.905	0.039
2337	ENSG00000105048	TNNT1	chr19	-	55145543	55145565	55141185	55141302	55146433	55146454	2337	78,85,74	1,0,0	33,37,19	0,4,0	171	149	0.7251	1	0.985,1.0,1.0	1.0,0.89,1.0	0.032
2338	ENSG00000105048	TNNT1	chr19	-	55145543	55145565	55141856	55141920	55146433	55146454	2338	520510555	0,2,6	178244153	0,0,0	171	149	1	1	1.0,0.996,0.988	1.0,1.0,1.0	-0.005
2339	ENSG00000105048	TNNT1	chr19	-	55145543	55145565	55141856	55141920	55146680	55146707	2339	796678697	0,1,12	267416295	0,0,0	171	149	0.877471	1	1.0,0.998,0.981	1.0,1.0,1.0	-0.007
2340	ENSG00000105048	TNNT1	chr19	-	55146433	55146466	55141856	55141920	55146680	55146705	2340	98,105,98	0,1,12	30,55,29	0,0,0	182	149	0.00167612	0.017524	1.0,0.989,0.87	1.0,1.0,1.0	-0.047
2341	ENSG00000105048	TNNT1	chr19	-	55146433	55146466	55145399	55145565	55146659	55146707	2341	176192185	8,0,10	97,112,87	7,2,0	182	149	0.570579	1	0.947,1.0,0.938	0.919,0.979,1.0	-0.004
2342	ENSG00000105048	TNNT1	chr19	-	55146433	55146466	55145399	55145565	55146680	55146705	2342	450493493	622563587	162237166	238380277	182	149	0.016766	0.117667	0.372,0.418,0.407	0.358,0.338,0.329	0.057
2343	ENSG00000105048	TNNT1	chr19	-	55147007	55147021	55146659	55146707	55147125	55147168	2343	124,80,122	0,0,0	19,28,24	0,1,0	163	149	1	1	1.0,1.0,1.0	1.0,0.962,1.0	0.013
2345	ENSG00000160439	RDH13	chr19	-	55048045	55048257	55047104	55047488	55048328	55048541	2345	70,58,37	99,137,99	37,64,44	87166107	361	149	0.241419	0.948043	0.226,0.149,0.134	0.149,0.137,0.145	0.026
2346	ENSG00000160439	RDH13	chr19	-	55050699	55051002	55048656	55048763	55056652	55056808	2346	71,60,55	296238301	59,83,40	149209137	452	149	0.000726981	0.00873949	0.073,0.077,0.057	0.115,0.116,0.088	-0.037
2347	ENSG00000160439	RDH13	chr19	-	55059156	55059275	55056652	55056808	55062967	55063086	2347	160171185	0,1,0	100194154	0,0,0	268	149	1	1	1.0,0.99,1.0	1.0,1.0,1.0	-0.003
2348	ENSG00000160439	RDH13	chr19	-	55062967	55063217	55059156	55059275	55064295	55064412	2348	23,24,22	2,2,0	4,35,48	0,0,2	399	149	0.223413	0.895907	0.811,0.818,1.0	1.0,1.0,0.9	-0.09
2350	ENSG00000160439	RDH13	chr19	-	55063863	55063999	55063270	55063371	55064295	55064412	2350	0,2,3	10,9,3	0,0,2	0,4,0	285	149	1	1	0.0,0.104,0.343	NA,0.0,1.0	-0.351
2352	ENSG00000022556	NLRP2	chr19	+	54969998	54970153	54966373	54966467	54974499	54974544	2352	278,228,99	2,1,2	85,89,60	0,1,0	304	149	0.718611	1	0.986,0.991,0.96	1.0,0.978,1.0	-0.014
2353	ENSG00000022556	NLRP2	chr19	+	54969998	54970295	54966342	54966467	54974499	54974544	2353	173114261454	2,1,2	9901123730	0,1,0	446	149	1	1	0.997,0.998,0.996	1.0,0.997,1.0	-0.002
2354	ENSG00000022556	NLRP2	chr19	+	54970222	54970295	54969998	54970153	54974499	54974544	2354	337275348	0,0,0	200258165	1,0,0	222	149	1	1	1.0,1.0,1.0	0.993,1.0,1.0	0.002
2355	ENSG00000022556	NLRP2	chr19	+	54974499	54974544	54969998	54970295	54977751	54977799	2355	820649757	1,4,2	446566317	0,0,0	194	149	1	1	0.998,0.992,0.997	1.0,1.0,1.0	-0.004
2357	ENSG00000022556	NLRP2	chr19	+	54977751	54977823	54969998	54970295	54982161	54983728	2357	5,4,2	0,2,0	0,2,0	0,0,0	221	149	1	1	1.0,0.574,1.0	NA,1.0,NA	-0.142
2358	ENSG00000022556	NLRP2	chr19	+	54977751	54977823	54974499	54974544	54981616	54981639	2358	873688842	1,0,0	476627362	4,0,0	221	149	1	1	0.998,1.0,1.0	0.988,1.0,1.0	0.003
2359	ENSG00000022556	NLRP2	chr19	+	54981616	54981682	54977751	54977823	54982161	54982311	2359	809612674	8,2,1	394554320	0,3,2	215	149	1	1	0.986,0.995,0.998	1.0,0.992,0.991	-0.001
2360	ENSG00000022556	NLRP2	chr19	+	54981616	54981682	54977751	54977823	54990021	54990192	2360	263178230	0,2,0	140236103	0,0,0	215	149	1	1	1.0,0.984,1.0	1.0,1.0,1.0	-0.005
2361	ENSG00000022556	NLRP2	chr19	+	54981625	54981682	54977751	54977823	54982161	54983728	2361	283238202	8,2,1	124165141	0,3,2	206	149	0.332926	1	0.962,0.989,0.993	1.0,0.975,0.981	-0.004
2362	ENSG00000022556	NLRP2	chr19	+	54981625	54981682	54977751	54977823	54990021	54990192	2362	4,0,0	0,2,0	0,2,4	0,0,0	206	149	1	1	1.0,0.0,NA	NA,1.0,1.0	-0.5
2363	ENSG00000022556	NLRP2	chr19	+	54982161	54983728	54981616	54981682	54986150	54986315	2363	575648375148	0,2,0	346846052906	0,0,0	1716	149	1	1	1.0,0.995,1.0	1.0,1.0,1.0	-0.002
2364	ENSG00000022556	NLRP2	chr19	+	54985046	54985217	54982161	54983728	54986150	54986315	2364	184513981427	0,6,1	8751147638	11,0,0	320	149	0.831109	1	1.0,0.991,0.998	0.974,1.0,1.0	0.005
2365	ENSG00000022556	NLRP2	chr19	+	54986150	54986315	54981616	54981682	54990021	54990192	2365	1028706817	4,0,0	494609328	0,4,0	314	149	1	1	0.992,1.0,1.0	1.0,0.986,1.0	0.002
2366	ENSG00000022556	NLRP2	chr19	+	54986150	54986315	54985046	54985217	54990021	54990192	2366	190513641530	0,0,3	8791129662	0,0,0	314	149	1	1	1.0,1.0,0.996	1.0,1.0,1.0	-0.001
2367	ENSG00000022556	NLRP2	chr19	+	54989556	54989752	54986291	54986315	54990021	54990206	2367	20,6,10	871619693	20,26,23	414521287	345	149	6.28786e-07	1.95684e-05	0.01,0.004,0.006	0.02,0.021,0.033	-0.018
2368	ENSG00000022556	NLRP2	chr19	+	54990021	54990192	54986150	54986315	54994268	54994439	2368	979720800	0,0,0	487605339	0,0,2	320	149	1	1	1.0,1.0,1.0	1.0,1.0,0.987	0.004
2369	ENSG00000022556	NLRP2	chr19	+	54990214	54990393	54990021	54990096	54990501	54990672	2369	39,40,44	7,0,2	36,38,18	0,0,0	328	149	9.38694e-05	0.00151425	0.717,1.0,0.909	1.0,1.0,1.0	-0.125
2370	ENSG00000022556	NLRP2	chr19	+	54990501	54990672	54990021	54990192	54994268	54994439	2370	151411401356	0,2,1	707976569	0,0,0	320	149	1	1	1.0,0.996,0.998	1.0,1.0,1.0	-0.002
2371	ENSG00000022556	NLRP2	chr19	+	54994268	54994439	54986150	54986315	54997316	54997487	2371	746588696	0,0,0	450567318	2,0,0	320	149	1	1	1.0,1.0,1.0	0.991,1.0,1.0	0.003
2372	ENSG00000022556	NLRP2	chr19	+	54994268	54994439	54990501	54990672	54997316	54997487	2372	150711741419	0,0,0	8091086591	0,0,2	320	149	1	1	1.0,1.0,1.0	1.0,1.0,0.993	0.002
2375	ENSG00000167634	NLRP7	chr19	-	54947468	54947505	54941434	54941750	54966039	54966312	2375	5,0,0	0,1,0	0,0,0	0,8,0	186	149	1	1	1.0,0.0,NA	NA,0.0,NA	0.5
2395	ENSG00000159055	MIS18A	chr21	-	32269706	32269803	32268227	32269117	32270406	32270529	2395	554348450	2,0,2	200214107	0,1,1	246	149	1	1	0.994,1.0,0.993	1.0,0.992,0.985	0.003
2396	ENSG00000159055	MIS18A	chr21	-	32270406	32270529	32269706	32269803	32274829	32274896	2396	590416526	0,0,2	204216154	0,0,0	272	149	1	1	1.0,1.0,0.993	1.0,1.0,1.0	-0.002
2405	ENSG00000167614	TTYH1	chr19	+	54435827	54435873	54435541	54435684	54436090	54436171	2405	8,8,8	2,2,1	2,0,3	0,4,0	195	149	0.727545	1	0.753,0.753,0.859	1.0,0.0,1.0	0.122
2409	ENSG00000170889	RPS9	chr19	+	54201486	54201609	54201132	54201281	54206275	54206462	2409	248412289423332	74,89,78	207313078720489	61,134,59	272	149	1	1	0.995,0.993,0.994	0.995,0.992,0.995	0
2410	ENSG00000170889	RPS9	chr19	+	54206275	54206462	54201486	54201609	54206552	54206565	2410	9992102619635	0,0,0	98031569111401	0,0,1	336	149	1	1	1.0,1.0,1.0	1.0,1.0,1.0	0
2411	ENSG00000170889	RPS9	chr19	+	54206275	54206462	54201486	54201609	54207397	54207647	2411	218372199721459	69,75,56	205433233022785	111174107	336	149	0.19559	0.81175	0.993,0.992,0.994	0.988,0.988,0.99	0.004
2412	ENSG00000170889	RPS9	chr19	+	54206275	54206724	54201486	54201609	54207397	54207644	2412	104121076010033	69,75,56	103861655612026	111174107	598	149	0.000147101	0.00222663	0.974,0.973,0.978	0.959,0.96,0.966	0.013
2413	ENSG00000170889	RPS9	chr19	+	54206552	54206724	54201486	54201609	54207397	54207522	2413	240293278	69,75,56	399650412	111174107	321	149	0.498546	1	0.618,0.645,0.697	0.625,0.634,0.641	0.02
2414	ENSG00000170889	RPS9	chr19	+	54206552	54206724	54206275	54206462	54207397	54207522	2414	406417445	120111186011991	620987581	109611697611554	321	149	9.80546e-07	2.90155e-05	0.015,0.016,0.017	0.026,0.026,0.023	-0.009
2415	ENSG00000170892	TSEN34	chr19	+	54191360	54191607	54190730	54191037	54191720	54191964	2415	249386327	0,0,0	122328315	2,0,0	396	149	1	1	1.0,1.0,1.0	0.958,1.0,1.0	0.014
2416	ENSG00000167608	TMC4	chr19	-	54160466	54160545	54160107	54160374	54160877	54161033	2416	337272326	0,0,0	97,144,85	0,2,0	228	149	1	1	1.0,1.0,1.0	1.0,0.979,1.0	0.007
2417	ENSG00000167608	TMC4	chr19	-	54160466	54160610	54160107	54160374	54160877	54160972	2417	160123144	0,0,0	54,66,46	0,2,0	293	149	1	1	1.0,1.0,1.0	1.0,0.944,1.0	0.019
2418	ENSG00000167608	TMC4	chr19	-	54160877	54161033	54160466	54160545	54162101	54162285	2418	237188255	0,3,0	77,108,56	0,0,0	305	149	1	1	1.0,0.968,1.0	1.0,1.0,1.0	-0.011
2419	ENSG00000167608	TMC4	chr19	-	54161129	54161260	54160877	54161033	54162101	54162285	2419	353273374	0,0,2	117,147,82	0,0,0	280	149	1	1	1.0,1.0,0.99	1.0,1.0,1.0	-0.003
2420	ENSG00000167608	TMC4	chr19	-	54161129	54161260	54160877	54161033	54162672	54162770	2420	195137241	8,0,1	53,68,49	3,8,1	280	149	0.00245806	0.0241447	0.928,1.0,0.992	0.904,0.819,0.963	0.078
2421	ENSG00000167608	TMC4	chr19	-	54162101	54162285	54160877	54161033	54162672	54162770	2421	76,90,85	8,0,1	29,60,42	3,8,1	333	149	0.0603229	0.328457	0.81,1.0,0.974	0.812,0.77,0.949	0.084
2422	ENSG00000167608	TMC4	chr19	-	54162101	54162285	54161129	54161260	54162672	54162770	2422	239226216	2,0,0	96,139,79	3,0,4	333	149	0.0793544	0.407659	0.982,1.0,1.0	0.935,1.0,0.898	0.05
2423	ENSG00000167608	TMC4	chr19	-	54162672	54162770	54161129	54161260	54163032	54163159	2423	152126140	4,0,0	30,46,38	1,0,0	247	149	1	1	0.958,1.0,1.0	0.948,1.0,1.0	0.003
2424	ENSG00000167608	TMC4	chr19	-	54163723	54163887	54163032	54163159	54168170	54168292	2424	222136152	0,1,4	110,83,57	3,3,3	313	149	0.0171839	0.120056	1.0,0.985,0.948	0.946,0.929,0.9	0.053
2425	ENSG00000167608	TMC4	chr19	-	54165418	54165566	54164433	54164601	54168170	54168292	2425	65,55,70	0,2,0	57,26,37	2,1,0	297	149	0.402792	1	1.0,0.932,1.0	0.935,0.929,1.0	0.023
2426	ENSG00000167608	TMC4	chr19	-	54165418	54165566	54164433	54164601	54169511	54169660	2426	45,31,44	0,2,3	35,14,23	3,0,1	297	149	0.947187	1	1.0,0.886,0.88	0.854,1.0,0.92	-0.003
2427	ENSG00000167608	TMC4	chr19	-	54168170	54168292	54163032	54163159	54168447	54168680	2427	131136123	2,0,0	64,75,35	0,0,0	271	149	1	1	0.973,1.0,1.0	1.0,1.0,1.0	-0.009
2429	ENSG00000167608	TMC4	chr19	-	54168170	54168292	54164538	54164601	54169511	54169660	2429	18,18,22	0,2,3	8,15,6	3,0,1	271	149	0.890571	1	1.0,0.832,0.801	0.595,1.0,0.767	0.09
2430	ENSG00000167608	TMC4	chr19	-	54168170	54168292	54165418	54165566	54168447	54168680	2430	153159145	0,0,0	83,84,46	0,2,0	271	149	1	1	1.0,1.0,1.0	1.0,0.958,1.0	0.014
2431	ENSG00000167608	TMC4	chr19	-	54168170	54168292	54165418	54165566	54169511	54169660	2431	37,39,42	2,0,0	28,24,19	0,0,0	271	149	1	1	0.91,1.0,1.0	1.0,1.0,1.0	-0.03
2433	ENSG00000167608	TMC4	chr19	-	54168447	54168680	54165418	54165566	54169511	54169660	2433	141172128	2,0,0	55,93,57	0,0,0	382	149	1	1	0.965,1.0,1.0	1.0,1.0,1.0	-0.012
2434	ENSG00000167608	TMC4	chr19	-	54168447	54168680	54168170	54168292	54169511	54169660	2434	259293237	2,0,2	111,152,85	0,0,0	382	149	1	1	0.981,1.0,0.979	1.0,1.0,1.0	-0.013
2435	ENSG00000105618	PRPF31	chr19	+	54118240	54118455	54115778	54115797	54118572	54118633	2435	241217832023	6,0,4	14471713966	0,2,0	364	149	1	1	0.994,1.0,0.995	1.0,0.997,1.0	-0.003
2436	ENSG00000105618	PRPF31	chr19	+	54118247	54118455	54115753	54115797	54118572	54118633	2436	237917631993	6,0,4	14221699961	0,2,0	357	149	1	1	0.994,1.0,0.995	1.0,0.997,1.0	-0.003
2437	ENSG00000105618	PRPF31	chr19	+	54118270	54118455	54115409	54115797	54118572	54118633	2437	309623332658	6,0,4	186123371308	0,2,0	334	149	1	1	0.996,1.0,0.997	1.0,0.998,1.0	-0.002
2438	ENSG00000105618	PRPF31	chr19	+	54118572	54118633	54115409	54115797	54121859	54121943	2438	762576576	0,2,2	453566287	0,0,0	210	149	1	1	1.0,0.995,0.995	1.0,1.0,1.0	-0.003
2439	ENSG00000105618	PRPF31	chr19	+	54128304	54128377	54128072	54128200	54129056	54129185	2439	659774692	2,0,0	580950851	4,7,12	222	149	0.410979	1	0.995,1.0,1.0	0.99,0.989,0.979	0.012
2440	ENSG00000105619	TFPT	chr19	-	54110050	54110121	54108325	54108395	54114441	54114700	2440	87,86,81	0,1,0	100,158,69	4,0,0	220	149	0.916112	1	1.0,0.983,1.0	0.944,1.0,1.0	0.013
2444	ENSG00000126583	PRKCG	chr19	+	53882556	53882664	53879189	53879380	53883162	53883194	2444	32,17,12	0,0,0	6,4,0	2,0,0	257	149	1	1	1.0,1.0,1.0	0.635,1.0,NA	0.182
2445	ENSG00000126583	PRKCG	chr19	+	53892987	53893075	53892508	53892643	53893361	53893391	2445	39,36,15	2,2,2	5,4,2	2,0,0	237	149	0.118517	0.554831	0.925,0.919,0.825	0.611,1.0,1.0	0.019
2446	ENSG00000126583	PRKCG	chr19	+	53906316	53906457	53904634	53904742	53906706	53907652	2446	39,27,40	0,0,6	9,12,0	0,2,4	290	149	0.081688	0.416568	1.0,1.0,0.774	1.0,0.755,0.0	0.34
2449	ENSG00000160336	ZNF761	chr19	+	53446226	53446337	53445000	53445123	53447195	53447283	2449	183176193	9,1,0	128194106	2,0,4	260	149	0.51714	1	0.921,0.99,1.0	0.973,1.0,0.938	0
2450	ENSG00000160336	ZNF761	chr19	+	53449511	53449638	53447145	53447283	53454649	53458260	2450	297239228	0,0,0	230306161	0,4,0	276	149	1	1	1.0,1.0,1.0	1.0,0.976,1.0	0.008
2451	ENSG00000286261	AC022137.3	chr19	+	53445000	53445123	53431992	53432028	53446226	53446337	2451	134115106	8,9,7	65,111,77	22,12,23	272	149	4.56516e-05	0.000814712	0.902,0.875,0.892	0.618,0.835,0.647	0.19
2452	ENSG00000286261	AC022137.3	chr19	+	53445000	53445123	53431992	53432028	53447195	53447283	2452	65,59,41	6,0,3	29,68,53	3,5,2	272	149	0.806476	1	0.856,1.0,0.882	0.841,0.882,0.936	0.026
2453	ENSG00000286261	AC022137.3	chr19	+	53445000	53445219	53431983	53432028	53446226	53446337	2453	99,102,73	8,9,7	56,111,81	22,12,23	368	149	0.00224778	0.0223863	0.834,0.821,0.809	0.508,0.789,0.588	0.193
2454	ENSG00000286261	AC022137.3	chr19	+	53445000	53445219	53431983	53432028	53447195	53447283	2454	90,97,67	6,0,3	55,102,73	3,5,2	368	149	0.907309	1	0.859,1.0,0.9	0.881,0.892,0.937	0.016
2455	ENSG00000286261	AC022137.3	chr19	+	53446226	53446337	53431983	53432028	53447195	53447283	2455	113127135	6,0,3	114163101	3,5,2	260	149	0.820764	1	0.915,1.0,0.963	0.956,0.949,0.967	0.002
2456	ENSG00000286261	AC022137.3	chr19	+	53446226	53446337	53445000	53445219	53447195	53447283	2456	114125134	0,2,0	93,160,86	0,0,0	260	149	1	1	1.0,0.973,1.0	1.0,1.0,1.0	-0.009
2457	ENSG00000196417	ZNF765	chr19	+	53402064	53402191	53397942	53398030	53407697	53412009	2457	44,27,33	8,3,3	30,25,27	3,4,0	276	149	0.224691	0.899773	0.748,0.829,0.856	0.844,0.771,1.0	-0.061
2458	ENSG00000196417	ZNF765	chr19	+	53402064	53402191	53397942	53398030	53423061	53423502	2458	16,13,10	0,2,0	13,8,17	0,2,2	276	149	0.19175	0.799855	1.0,0.778,1.0	1.0,0.683,0.821	0.091
2459	ENSG00000196417	ZNF765	chr19	+	53426017	53426042	53425329	53425451	53426489	53426584	2459	6,2,8	0,0,1	0,6,2	0,0,0	174	149	1	1	1.0,1.0,0.873	NA,1.0,1.0	-0.042
2460	ENSG00000196417	ZNF765	chr19	+	53426017	53426936	53425329	53425451	53427086	53427321	2460	163106129	2,0,0	166212176	1,0,0	1068	149	1	1	0.919,1.0,1.0	0.959,1.0,1.0	-0.013
2461	ENSG00000196417	ZNF765	chr19	+	53426489	53426584	53425329	53425451	53426864	53426888	2461	0,0,2	0,0,0	0,1,0	2,1,0	244	149	1	1	NA,NA,1.0	0.0,0.379,NA	0.81
2463	ENSG00000203326	ZNF525	chr19	+	53375769	53375896	53372214	53372296	53380721	53386590	2463	46,46,31	0,5,0	36,54,47	0,4,2	276	149	0.817073	1	1.0,0.832,1.0	1.0,0.879,0.927	0.009
2465	ENSG00000170949	ZNF160	chr19	-	53074139	53074268	53066605	53070262	53075056	53075183	2465	232181216	0,1,1	127201126	0,0,0	278	149	1	1	1.0,0.99,0.991	1.0,1.0,1.0	-0.006
2466	ENSG00000170949	ZNF160	chr19	-	53075056	53075183	53066605	53070262	53086261	53086321	2466	80,53,83	0,1,0	78,90,45	0,0,2	276	149	1	1	1.0,0.966,1.0	1.0,1.0,0.924	0.014
2467	ENSG00000170949	ZNF160	chr19	-	53085808	53086109	53085160	53085218	53086261	53086321	2467	64,41,42	1,1,7	44,74,21	6,10,0	450	149	0.240923	0.946566	0.955,0.931,0.665	0.708,0.71,1.0	0.044
2468	ENSG00000170949	ZNF160	chr19	-	53091412	53091497	53086261	53086321	53091636	53091720	2468	12,8,20	41,33,37	32,20,8	24,35,16	234	149	0.0161588	0.114263	0.157,0.134,0.256	0.459,0.267,0.241	-0.14
2469	ENSG00000170949	ZNF160	chr19	-	53091412	53091529	53084953	53086321	53091636	53091720	2469	25,29,44	41,33,37	55,51,33	24,35,16	266	149	0.00152333	0.0161644	0.255,0.33,0.4	0.562,0.449,0.536	-0.187
2470	ENSG00000170949	ZNF160	chr19	-	53091412	53091553	53086261	53086321	53091636	53091720	2470	16,23,38	41,33,37	45,37,16	24,35,16	290	149	0.0207285	0.139818	0.167,0.264,0.345	0.491,0.352,0.339	-0.135
2471	ENSG00000170949	ZNF160	chr19	-	53093581	53093637	53091636	53091720	53103264	53103422	2471	0,0,0	118127131	0,1,0	71,132,58	205	149	1	1	0.0,0.0,0.0	0.0,0.005,0.0	-0.002
2472	ENSG00000170949	ZNF160	chr19	-	53095359	53095766	53091636	53091720	53103264	53103408	2472	9,5,3	118127131	18,6,6	71,132,58	556	149	0.00263145	0.0255427	0.02,0.01,0.006	0.064,0.012,0.027	-0.022
2473	ENSG00000180257	ZNF816	chr19	-	52953283	52953389	52952750	52952877	52956026	52956104	2473	4,0,2	71,63,43	0,0,0	55,106,64	255	149	0.56368	1	0.032,0.0,0.026	0.0,0.0,0.0	0.019
2475	ENSG00000180257	ZNF816	chr19	-	52960026	52960177	52956026	52956104	52962716	52962911	2475	3,14,6	40,34,27	10,10,2	26,39,17	300	149	0.693285	1	0.036,0.17,0.099	0.16,0.113,0.055	-0.008
2476	ENSG00000180257	ZNF816	chr19	-	52960026	52960177	52956026	52956104	52962726	52962861	2476	13,6,11	25,21,38	6,14,0	28,32,28	300	149	0.137356	0.621033	0.205,0.124,0.126	0.096,0.179,0.0	0.06
2477	ENSG00000213793	ZNF888	chr19	-	52915195	52915322	52904416	52908179	52917858	52917931	2477	157100128	0,0,0	87,143,74	0,0,2	276	149	1	1	1.0,1.0,1.0	1.0,1.0,0.952	0.016
2478	ENSG00000213793	ZNF888	chr19	-	52917221	52917404	52915195	52915322	52917858	52917997	2478	10,20,12	61,51,62	16,11,4	33,78,28	332	149	0.760774	1	0.069,0.15,0.08	0.179,0.06,0.06	0
2479	ENSG00000213793	ZNF888	chr19	-	52917858	52917997	52917221	52917404	52923368	52923470	2479	10,5,14	0,1,0	12,11,14	0,0,0	288	149	1	1	1.0,0.721,1.0	1.0,1.0,1.0	-0.093
2480	ENSG00000213793	ZNF888	chr19	-	52918818	52918937	52917858	52917931	52923368	52923481	2480	16,8,21	14,6,9	12,11,4	21,26,11	268	149	0.000573639	0.00714885	0.389,0.426,0.565	0.241,0.19,0.168	0.26
2481	ENSG00000213793	ZNF888	chr19	-	52918818	52918937	52917858	52917997	52923368	52923481	2481	15,9,16	4,4,7	4,4,4	8,9,6	268	149	0.000126915	0.00196579	0.676,0.556,0.56	0.218,0.198,0.27	0.369
2482	ENSG00000204604	ZNF468	chr19	-	52845178	52845296	52838535	52842151	52849086	52849213	2482	162104146	101,76,68	103,101,59	66,95,59	267	149	0.0452923	0.261356	0.472,0.433,0.545	0.465,0.372,0.358	0.085
2483	ENSG00000204604	ZNF468	chr19	-	52846557	52846611	52841935	52842151	52849086	52849213	2483	4,0,0	101,76,68	1,1,0	66,95,59	203	149	1	1	0.028,0.0,0.0	0.011,0.008,0.0	0.003
2484	ENSG00000204604	ZNF468	chr19	-	52849086	52849213	52838009	52842151	52854257	52854345	2484	275189196	0,0,0	205273141	0,0,2	276	149	1	1	1.0,1.0,1.0	1.0,1.0,0.974	0.009
2485	ENSG00000204604	ZNF468	chr19	-	52853871	52854107	52849086	52849213	52854257	52854345	2485	69,45,55	172122111	57,68,54	134,177,73	385	149	0.405734	1	0.134,0.125,0.161	0.141,0.129,0.223	-0.024
2486	ENSG00000204604	ZNF468	chr19	-	52853871	52854126	52849086	52849213	52854257	52854345	2486	100,55,88	172122111	58,93,67	134,177,73	404	149	0.853224	1	0.177,0.143,0.226	0.138,0.162,0.253	-0.002
2487	ENSG00000198538	ZNF28	chr19	-	52805144	52805262	52801309	52801702	52808006	52808133	2487	154,82,109	34,14,28	52,90,88	39,29,18	267	149	0.0737278	0.384268	0.717,0.766,0.685	0.427,0.634,0.732	0.125
2488	ENSG00000198538	ZNF28	chr19	-	52805144	52805262	52801309	52801702	52817943	52818031	2488	80,34,42	15,27,14	28,46,53	37,30,12	267	149	0.286191	1	0.749,0.413,0.626	0.297,0.461,0.711	0.106
2489	ENSG00000198538	ZNF28	chr19	-	52805144	52805262	52801456	52801660	52808006	52808133	2489	76,48,61	0,0,5	29,55,32	5,2,3	267	149	0.0181401	0.12542	1.0,1.0,0.872	0.764,0.939,0.856	0.104
2490	ENSG00000198538	ZNF28	chr19	-	52805144	52805262	52801456	52801660	52817943	52818031	2490	11,6,2	0,0,0	5,13,2	1,7,0	267	149	2.23869e-05	0.000442652	1.0,1.0,1.0	0.736,0.509,1.0	0.252
2491	ENSG00000198538	ZNF28	chr19	-	52808006	52808133	52797407	52801702	52817943	52818031	2491	160110156	15,27,14	148,145,98	37,30,12	276	149	0.109819	0.523008	0.852,0.687,0.857	0.683,0.723,0.815	0.058
2492	ENSG00000198538	ZNF28	chr19	-	52808006	52808133	52801456	52801660	52817943	52818031	2492	126,96,134	0,0,0	114,118,83	1,7,0	276	149	0.046632	0.267668	1.0,1.0,1.0	0.984,0.901,1.0	0.038
2493	ENSG00000198538	ZNF28	chr19	-	52808006	52808133	52805144	52805262	52817943	52818031	2493	206144196	6,0,0	135163117	1,4,0	276	149	0.934873	1	0.949,1.0,1.0	0.986,0.957,1.0	0.002
2495	ENSG00000189190	ZNF600	chr19	-	52774574	52774701	52764549	52767772	52778825	52778907	2495	432346344	7,13,13	307416231	24,26,15	276	149	0.000160934	0.00240787	0.971,0.935,0.935	0.874,0.896,0.893	0.059
2496	ENSG00000189190	ZNF600	chr19	-	52778825	52778907	52764194	52767772	52786594	52786761	2496	33,36,37	0,0,0	47,75,55	0,1,0	231	149	1	1	1.0,1.0,1.0	1.0,0.98,1.0	0.007
2497	ENSG00000189190	ZNF600	chr19	-	52781316	52781464	52778825	52778907	52786594	52786724	2497	12,14,2	44,37,43	12,6,16	30,76,58	297	149	0.889158	1	0.12,0.16,0.023	0.167,0.038,0.122	-0.008
2498	ENSG00000189190	ZNF600	chr19	-	52781316	52781464	52780827	52781055	52786594	52786724	2498	15,14,8	108,83,135	15,8,16	167226160	297	149	0.0747421	0.388501	0.065,0.078,0.029	0.043,0.017,0.048	0.021
2499	ENSG00000213020	ZNF611	chr19	-	52707391	52707538	52704731	52706864	52714014	52714141	2499	0,0,0	44,42,35	0,0,2	23,24,17	296	149	1	1	0.0,0.0,0.0	0.0,0.0,0.056	-0.019
2500	ENSG00000213020	ZNF611	chr19	-	52707420	52707542	52706653	52706864	52711206	52711304	2500	5,0,4	4,1,4	0,0,0	0,1,2	271	149	1	1	0.407,0.0,0.355	NA,0.0,0.0	0.254
2501	ENSG00000213020	ZNF611	chr19	-	52707420	52707542	52706653	52706864	52714014	52714141	2501	13,6,15	44,42,35	13,8,4	23,24,17	271	149	0.397033	1	0.14,0.073,0.191	0.237,0.155,0.115	-0.034
2502	ENSG00000213020	ZNF611	chr19	-	52707420	52707542	52706653	52706864	52715831	52715913	2502	5,2,4	0,0,0	0,0,0	2,0,0	271	149	1	1	1.0,1.0,1.0	0.0,NA,NA	1
2503	ENSG00000213020	ZNF611	chr19	-	52707468	52707542	52702812	52706864	52711206	52711304	2503	11,2,8	4,1,4	0,2,4	0,1,2	223	149	1	1	0.648,0.572,0.572	NA,0.572,0.572	0.025
2504	ENSG00000213020	ZNF611	chr19	-	52707468	52707542	52702812	52706864	52714014	52714141	2504	22,10,18	44,42,35	11,12,14	23,24,17	223	149	0.279186	1	0.25,0.137,0.256	0.242,0.25,0.355	-0.068
2505	ENSG00000213020	ZNF611	chr19	-	52707468	52707542	52702812	52706864	52715831	52715913	2505	11,4,8	0,0,0	0,2,4	2,0,0	223	149	0.261096	1	1.0,1.0,1.0	0.0,1.0,1.0	0.333
2506	ENSG00000213020	ZNF611	chr19	-	52708176	52708326	52706621	52706864	52714014	52714141	2506	0,5,4	44,42,35	6,2,2	23,24,17	299	149	0.178191	0.756701	0.0,0.056,0.054	0.115,0.04,0.055	-0.033
2507	ENSG00000213020	ZNF611	chr19	-	52711206	52711304	52706655	52706864	52714014	52714141	2507	4,6,4	44,42,35	2,12,2	23,24,17	247	149	0.12501	0.577675	0.052,0.079,0.064	0.05,0.232,0.066	-0.051
2508	ENSG00000213020	ZNF611	chr19	-	52711206	52711304	52707420	52707542	52714014	52714141	2508	0,5,0	15,8,11	2,11,0	13,10,10	247	149	0.0959677	0.472091	0.0,0.274,0.0	0.085,0.399,0.0	-0.07
2509	ENSG00000213020	ZNF611	chr19	-	52714014	52714141	52702812	52706864	52715831	52715913	2509	86,85,96	0,0,0	73,73,50	2,0,0	276	149	1	1	1.0,1.0,1.0	0.952,1.0,1.0	0.016
2510	ENSG00000213020	ZNF611	chr19	-	52714014	52714141	52707420	52707542	52715831	52715913	2510	58,51,72	0,2,0	63,59,43	0,0,0	276	149	1	1	1.0,0.932,1.0	1.0,1.0,1.0	-0.023
2511	ENSG00000213020	ZNF611	chr19	-	52715831	52715913	52702812	52706864	52735000	52735044	2511	2,0,0	2,0,0	2,0,0	0,0,0	231	149	1	1	0.392,NA,NA	1.0,NA,NA	-0.608
2512	ENSG00000213020	ZNF611	chr19	-	52716110	52716233	52715831	52715913	52728729	52728786	2512	12,2,21	24,21,28	7,7,5	17,30,8	272	149	0.499176	1	0.215,0.05,0.291	0.184,0.113,0.255	0.001
2513	ENSG00000213020	ZNF611	chr19	-	52716110	52716233	52715831	52715913	52735000	52735038	2513	3,1,10	2,0,2	4,5,2	0,0,0	272	149	0.0506317	0.286037	0.451,1.0,0.733	1.0,1.0,1.0	-0.272
2514	ENSG00000213020	ZNF611	chr19	-	52723870	52723989	52721152	52721267	52728729	52728831	2514	2,7,2	4,0,3	7,7,0	10,4,0	268	149	1	1	0.218,1.0,0.27	0.28,0.493,NA	0.109
2515	ENSG00000213020	ZNF611	chr19	-	52728729	52728831	52715831	52715913	52729905	52730005	2515	53,41,58	0,0,2	70,64,30	0,0,0	251	149	1	1	1.0,1.0,0.945	1.0,1.0,1.0	-0.018
2516	ENSG00000213020	ZNF611	chr19	-	52728729	52728831	52715831	52715913	52735000	52735034	2516	18,17,28	2,0,2	23,28,8	0,0,0	251	149	0.381095	1	0.842,1.0,0.893	1.0,1.0,1.0	-0.088
2517	ENSG00000213020	ZNF611	chr19	-	52728729	52728831	52716110	52716233	52735000	52735034	2517	9,2,13	0,0,0	9,8,1	0,2,0	251	149	1	1	1.0,1.0,1.0	1.0,0.704,1.0	0.099
2518	ENSG00000213020	ZNF611	chr19	-	52728729	52728831	52721182	52721267	52729905	52730005	2518	35,20,38	4,0,0	63,39,22	0,0,0	251	149	0.524862	1	0.839,1.0,1.0	1.0,1.0,1.0	-0.054
2519	ENSG00000213020	ZNF611	chr19	-	52729905	52730005	52715831	52715913	52735000	52735011	2519	12,12,14	2,0,2	12,32,8	0,0,0	249	149	0.189181	0.792106	0.782,1.0,0.807	1.0,1.0,1.0	-0.137
2520	ENSG00000213020	ZNF611	chr19	-	52729905	52730005	52728729	52728831	52735000	52735011	2520	54,37,54	2,0,12	77,75,33	7,3,0	249	149	0.328011	1	0.942,1.0,0.729	0.868,0.937,1.0	-0.045
2521	ENSG00000167562	ZNF701	chr19	+	52572236	52572368	52570300	52570330	52574076	52574162	2521	6,9,1	19,24,17	0,5,2	38,50,26	281	149	0.00128013	0.0139875	0.143,0.166,0.03	0.0,0.05,0.039	0.083
2522	ENSG00000167562	ZNF701	chr19	+	52572239	52572368	52570300	52570330	52574076	52574162	2522	8,5,1	19,24,17	0,5,0	38,50,26	278	149	0.000565633	0.00706772	0.184,0.1,0.031	0.0,0.051,0.0	0.088
2523	ENSG00000258405	ZNF578	chr19	+	52504654	52504781	52501826	52501908	52510571	52511142	2523	1,1,1	0,0,0	2,1,3	2,0,0	276	149	0.592702	1	1.0,1.0,1.0	0.351,1.0,1.0	0.216
2529	ENSG00000160193	WDR4	chr21	-	42855681	42855780	42854561	42854626	42859661	42859722	2529	134144156	0,0,0	97197164	0,2,0	248	149	1	1	1.0,1.0,1.0	1.0,0.983,1.0	0.006
2530	ENSG00000160193	WDR4	chr21	-	42862281	42862394	42859661	42859722	42863439	42863596	2530	274308287	0,0,0	250358188	0,2,1	262	149	1	1	1.0,1.0,1.0	1.0,0.99,0.991	0.006
2531	ENSG00000160193	WDR4	chr21	-	42863439	42863596	42859661	42859722	42873550	42873691	2531	200151125	5,4,1	130,135,78	6,1,6	306	149	0.17759	0.754847	0.951,0.948,0.984	0.913,0.985,0.864	0.04
2532	ENSG00000160193	WDR4	chr21	-	42863439	42863596	42859661	42859722	42873602	42873691	2532	106,82,74	2,0,0	91,63,44	0,1,2	306	149	0.74357	1	0.963,1.0,1.0	1.0,0.968,0.915	0.027
2533	ENSG00000160193	WDR4	chr21	-	42873550	42873691	42863439	42863596	42876701	42876767	2533	283248212	0,2,2	162207113	3,0,1	290	149	1	1	1.0,0.985,0.982	0.965,1.0,0.983	0.006
2534	ENSG00000160193	WDR4	chr21	-	42873602	42873691	42863439	42863596	42876701	42876767	2534	146136127	0,2,2	91,98,69	3,0,1	238	149	0.477989	1	1.0,0.977,0.975	0.95,1.0,0.977	0.008
2535	ENSG00000160193	WDR4	chr21	-	42876701	42876767	42863439	42863596	42879406	42879515	2535	31,28,36	0,0,0	17,50,28	0,2,0	215	149	1	1	1.0,1.0,1.0	1.0,0.945,1.0	0.018
2541	ENSG00000198464	ZNF480	chr19	+	52300393	52300484	52297168	52297223	52314152	52314279	2541	314281258	0,3,0	208271169	0,0,0	240	149	1	1	1.0,0.983,1.0	1.0,1.0,1.0	-0.006
2542	ENSG00000198464	ZNF480	chr19	+	52314152	52314279	52300393	52300484	52315833	52315962	2542	702546561	61,27,41	398551309	33,61,32	276	149	0.0277888	0.176962	0.861,0.916,0.881	0.867,0.83,0.839	0.041
2543	ENSG00000198464	ZNF480	chr19	+	52314152	52314279	52300393	52300484	52321578	52323158	2543	283278250	2,0,0	210276173	4,0,3	276	149	0.659788	1	0.987,1.0,1.0	0.966,1.0,0.969	0.017
2544	ENSG00000198464	ZNF480	chr19	+	52315833	52315962	52300393	52300484	52321578	52323674	2544	316246286	2,0,0	227323172	4,0,3	278	149	0.632157	1	0.988,1.0,1.0	0.968,1.0,0.968	0.017
2545	ENSG00000198464	ZNF480	chr19	+	52315833	52315962	52314152	52314279	52321578	52323674	2545	674489556	0,0,0	382536276	0,1,0	278	149	1	1	1.0,1.0,1.0	1.0,0.997,1.0	0.001
2546	ENSG00000198464	ZNF480	chr19	+	52317415	52317513	52315833	52315962	52321578	52321647	2546	3,0,4	286215253	0,0,2	195267140	247	149	1	1	0.006,0.0,0.009	0.0,0.0,0.009	0.002
2548	ENSG00000196214	ZNF766	chr19	+	52275577	52275607	52269592	52269631	52282110	52282237	2548	0,0,0	126,68,96	2,0,0	104,135,67	179	149	1	1	0.0,0.0,0.0	0.016,0.0,0.0	-0.005
2550	ENSG00000196214	ZNF766	chr19	+	52277153	52277541	52269592	52269631	52282110	52282237	2550	13,16,8	126,68,96	30,12,12	104,135,67	537	149	0.170544	0.732773	0.028,0.061,0.023	0.074,0.024,0.047	-0.011
2551	ENSG00000196214	ZNF766	chr19	+	52277153	52277541	52275577	52275607	52282110	52282237	2551	5,13,8	0,0,0	28,10,7	2,0,0	537	149	1	1	1.0,1.0,1.0	0.795,1.0,1.0	0.068
2552	ENSG00000196214	ZNF766	chr19	+	52282110	52282237	52269586	52269631	52283284	52283318	2552	280173232	3,3,0	257317170	10,11,2	276	149	0.000686238	0.00832871	0.981,0.969,1.0	0.933,0.94,0.979	0.033
2553	ENSG00000196214	ZNF766	chr19	+	52282110	52282237	52269586	52269631	52290065	52290153	2553	120,76,95	4,0,0	116,143,79	0,3,2	276	149	0.714303	1	0.942,1.0,1.0	1.0,0.963,0.955	0.008
2554	ENSG00000196214	ZNF766	chr19	+	52283284	52283413	52269586	52269631	52290065	52290153	2554	123,76,98	4,0,0	109,144,68	0,3,2	278	149	0.664349	1	0.943,1.0,1.0	1.0,0.963,0.948	0.011
2555	ENSG00000196214	ZNF766	chr19	+	52283284	52283413	52282110	52282237	52290065	52290153	2555	282171236	2,1,0	237308158	0,1,0	278	149	1	1	0.987,0.989,1.0	1.0,0.994,1.0	-0.006
2556	ENSG00000196214	ZNF766	chr19	+	52288041	52288115	52283284	52283413	52290065	52291761	2556	5,4,11	125,75,103	5,6,3	100,137,70	223	149	0.274554	1	0.026,0.034,0.067	0.032,0.028,0.028	0.013
2557	ENSG00000105568	PPP2R1A	chr19	+	52200273	52200398	52190047	52190174	52201943	52202034	2557	35,13,11	201318551784	6,12,19	153622831554	274	149	1	1	0.009,0.004,0.003	0.002,0.003,0.007	0.001
2558	ENSG00000105568	PPP2R1A	chr19	+	52205962	52206063	52201766	52202034	52211259	52211296	2558	313027482638	0,0,0	242734872481	0,3,0	250	149	1	1	1.0,1.0,1.0	1.0,0.999,1.0	0
2559	ENSG00000105568	PPP2R1A	chr19	+	52211259	52211492	52205962	52206063	52212685	52212698	2559	313431943130	0,0,0	292546583652	0,4,0	382	149	1	1	1.0,1.0,1.0	1.0,0.998,1.0	0.001
2560	ENSG00000105568	PPP2R1A	chr19	+	52219690	52219864	52216528	52216663	52220188	52220249	2560	573946984902	0,2,2	427359283573	0,3,4	323	149	1	1	1.0,0.999,0.999	1.0,0.999,0.998	0
2561	ENSG00000105568	PPP2R1A	chr19	+	52219690	52219864	52216528	52216663	52222098	52222241	2561	380030913302	4,1,0	294941582450	4,1,2	323	149	1	1	0.998,0.999,1.0	0.997,0.999,0.998	0.001
2562	ENSG00000105568	PPP2R1A	chr19	+	52220188	52220249	52219690	52219864	52220978	52221133	2562	391030393058	0,0,0	271634792048	0,0,2	210	149	1	1	1.0,1.0,1.0	1.0,1.0,0.999	0
2563	ENSG00000105568	PPP2R1A	chr19	+	52220978	52221133	52219690	52219864	52222098	52222241	2563	438133473491	0,0,0	317841482385	0,0,2	304	149	1	1	1.0,1.0,1.0	1.0,1.0,0.998	0.001
2564	ENSG00000197619	ZNF615	chr19	-	52000258	52000378	51991337	51994837	52001812	52001908	2564	2,2,4	0,2,2	5,2,1	2,1,0	269	149	0.0324557	0.200554	1.0,0.356,0.526	0.581,0.526,1.0	-0.075
2565	ENSG00000197619	ZNF615	chr19	-	52000345	52000378	51991331	51994837	52001812	52001908	2565	2,2,10	0,2,2	11,2,1	2,1,0	182	149	0.404333	1	1.0,0.45,0.804	0.818,0.621,1.0	-0.062
2566	ENSG00000197619	ZNF615	chr19	-	52000357	52000378	51994807	51994837	52001812	52001908	2566	1,2,2	0,2,2	1,1,0	2,1,0	170	149	1	1	1.0,0.467,0.467	0.305,0.467,NA	0.259
2568	ENSG00000197619	ZNF615	chr19	-	52003696	52003900	52002154	52002281	52008140	52008163	2568	26,17,11	0,4,0	7,31,10	2,2,2	353	149	0.219455	0.884428	1.0,0.642,1.0	0.596,0.867,0.679	0.167
2569	ENSG00000197619	ZNF615	chr19	-	52004416	52004723	52003696	52003900	52007292	52007330	2569	5,0,4	4,1,4	0,4,0	0,3,0	456	149	1	1	0.29,0.0,0.246	NA,0.303,NA	-0.124
2570	ENSG00000197619	ZNF615	chr19	-	52004416	52004723	52003696	52003900	52008140	52008201	2570	5,0,4	2,4,0	0,4,0	0,4,5	456	149	1	1	0.45,0.0,1.0	NA,0.246,0.0	0.36
2571	ENSG00000197619	ZNF615	chr19	-	52004416	52004849	52003848	52003900	52007292	52007330	2571	5,0,4	4,1,4	0,4,0	0,3,0	582	149	1	1	0.242,0.0,0.204	NA,0.254,NA	-0.105
2572	ENSG00000197619	ZNF615	chr19	-	52007292	52007330	52002154	52002281	52008140	52008200	2572	0,0,0	0,4,0	2,0,0	2,2,2	187	149	1	1	NA,0.0,NA	0.443,0.0,0.0	-0.148
2573	ENSG00000197619	ZNF615	chr19	-	52007292	52007330	52003696	52003900	52007958	52008081	2573	3,0,0	1,0,0	0,1,0	0,0,0	187	149	1	1	0.705,NA,NA	NA,1.0,NA	-0.295
2574	ENSG00000197619	ZNF615	chr19	-	52007292	52007330	52003696	52003900	52008140	52008200	2574	4,0,4	2,4,0	2,3,0	0,4,5	187	149	0.406956	1	0.614,0.0,1.0	1.0,0.374,0.0	0.08
2576	ENSG00000176024	ZNF613	chr19	+	51927894	51927994	51927434	51927540	51929731	51929896	2576	13,2,5	28,22,23	6,2,2	25,31,26	249	149	0.0455191	0.262412	0.217,0.052,0.115	0.126,0.037,0.044	0.059
2577	ENSG00000176024	ZNF613	chr19	+	51929731	51929824	51927146	51927540	51936027	51936125	2577	31,14,23	1,4,2	20,28,17	8,3,0	242	149	0.415204	1	0.95,0.683,0.876	0.606,0.852,1.0	0.017
2578	ENSG00000176024	ZNF613	chr19	+	51929731	51929824	51927146	51927540	51940208	51940335	2578	21,11,18	2,2,0	13,22,25	0,2,0	242	149	0.293889	1	0.866,0.772,1.0	1.0,0.871,1.0	-0.078
2579	ENSG00000176024	ZNF613	chr19	+	51929731	51929896	51927447	51927540	51936027	51936235	2579	43,39,42	1,4,2	48,37,41	8,3,0	314	149	0.387344	1	0.953,0.822,0.909	0.74,0.854,1.0	0.03
2580	ENSG00000176024	ZNF613	chr19	+	51929731	51929896	51927447	51927540	51940208	51940335	2580	29,24,22	2,2,0	30,36,30	0,2,0	314	149	0.35015	1	0.873,0.851,1.0	1.0,0.895,1.0	-0.057
2581	ENSG00000176024	ZNF613	chr19	+	51936027	51936235	51927473	51927540	51940208	51940335	2581	64,35,66	2,2,0	45,54,26	0,2,0	357	149	0.876158	1	0.93,0.88,1.0	1.0,0.918,1.0	-0.036
2582	ENSG00000176024	ZNF613	chr19	+	51936027	51936235	51929731	51929896	51940208	51940335	2582	77,46,84	0,0,0	57,52,37	2,0,0	357	149	1	1	1.0,1.0,1.0	0.922,1.0,1.0	0.026
2584	ENSG00000161551	ZNF577	chr19	-	51860903	51860978	51855801	51855967	51877281	51877377	2584	31,14,20	0,0,2	11,16,19	0,0,0	224	149	1	1	1.0,1.0,0.869	1.0,1.0,1.0	-0.044
2585	ENSG00000161551	ZNF577	chr19	-	51877281	51877377	51843188	51843315	51878388	51878515	2585	40,42,44	0,0,0	19,20,25	0,0,1	245	149	1	1	1.0,1.0,1.0	1.0,1.0,0.938	0.021
2586	ENSG00000161551	ZNF577	chr19	-	51877281	51877377	51855801	51855967	51878388	51878515	2586	40,40,44	0,0,0	19,20,25	0,2,0	245	149	1	1	1.0,1.0,1.0	1.0,0.859,1.0	0.047
2591	ENSG00000171051	FPR1	chr19	-	51750202	51750253	51745171	51747005	51751813	51751893	2591	0,3,0	6,9,5	0,0,0	4,8,6	200	149	0.718882	1	0.0,0.199,0.0	0.0,0.0,0.0	0.066
2596	ENSG00000105379	ETFB	chr19	-	51346899	51347058	51345168	51345381	51350328	51350391	2596	294228763059	3,5,5	163324831764	6,15,3	308	149	1	1	0.998,0.996,0.997	0.992,0.988,0.996	0.005
2597	ENSG00000105379	ETFB	chr19	-	51346899	51347058	51345168	51345381	51353131	51353290	2597	127313661389	0,0,0	77511211000	0,2,0	308	149	1	1	1.0,1.0,1.0	1.0,0.996,1.0	0.001
2598	ENSG00000105379	ETFB	chr19	-	51350328	51350391	51345168	51345381	51353131	51353290	2598	916813871	0,0,0	418697538	0,2,0	212	149	1	1	1.0,1.0,1.0	1.0,0.996,1.0	0.001
2599	ENSG00000105379	ETFB	chr19	-	51350328	51350391	51346899	51347058	51353131	51353290	2599	257723102532	2,0,4	127020341299	0,0,4	212	149	1	1	0.999,1.0,0.998	1.0,1.0,0.996	0
2600	ENSG00000105379	ETFB	chr19	-	51353131	51353290	51350186	51350391	51354149	51354308	2600	288528062831	9,0,8	162225801878	0,4,6	308	149	1	1	0.994,1.0,0.994	1.0,0.997,0.993	-0.001
2601	ENSG00000105383	CD33	chr19	+	51225217	51225598	51225079	51225155	51225802	51226081	2601	12189181015	59,72,65	671987520	57,76,53	530	149	0.0173569	0.121015	0.853,0.782,0.814	0.768,0.785,0.734	0.054
2602	ENSG00000105383	CD33	chr19	+	51225802	51226081	51225130	51225598	51226308	51226356	2602	13029921112	0,0,0	7401032603	2,0,0	428	149	1	1	1.0,1.0,1.0	0.992,1.0,1.0	0.003
2603	ENSG00000105383	CD33	chr19	+	51226308	51226356	51225802	51226081	51235156	51235253	2603	424272364	79,65,45	218250165	22,40,41	197	149	0.577405	1	0.802,0.76,0.86	0.882,0.825,0.753	-0.013
2604	ENSG00000105383	CD33	chr19	+	51226308	51226356	51225802	51226081	51235594	51235676	2604	164,98,120	2,2,0	60,95,66	0,0,2	197	149	1	1	0.984,0.974,1.0	1.0,1.0,0.961	-0.001
2605	ENSG00000105383	CD33	chr19	+	51226308	51226356	51225802	51226081	51239517	51239942	2605	164,98,121	4,7,0	72,109,90	17,15,11	197	149	3.84185e-08	1.58563e-06	0.969,0.914,1.0	0.762,0.846,0.861	0.138
2606	ENSG00000105383	CD33	chr19	+	51235156	51235253	51225965	51226081	51235594	51235676	2606	372331282	2,2,0	183232185	0,0,2	246	149	1	1	0.991,0.99,1.0	1.0,1.0,0.982	0
2607	ENSG00000105383	CD33	chr19	+	51235156	51235253	51226308	51226356	51235594	51235676	2607	547434480	0,0,2	315345244	3,0,0	246	149	1	1	1.0,1.0,0.993	0.985,1.0,1.0	0.003
2608	ENSG00000105383	CD33	chr19	+	51235594	51235676	51225802	51226081	51239517	51239942	2608	341250220	4,7,0	122184118	17,15,11	231	149	3.06137e-11	2.28549e-09	0.982,0.958,1.0	0.822,0.888,0.874	0.119
2609	ENSG00000105383	CD33	chr19	+	51235594	51235676	51226308	51226356	51239517	51239942	2609	339248222	0,0,3	125184116	13,14,24	231	149	0	0	1.0,1.0,0.979	0.861,0.894,0.757	0.156
2610	ENSG00000105383	CD33	chr19	+	51235822	51239738	51235594	51235676	51243042	51243108	2610	193913461458	0,1,0	7521112642	0,0,0	4065	149	1	1	1.0,0.98,1.0	1.0,1.0,1.0	-0.007
2611	ENSG00000268849	SIGLEC22P	chr19	+	51211207	51211588	51211079	51211145	51211791	51211888	2611	50,62,78	0,0,1	48,77,44	0,0,0	530	149	1	1	1.0,1.0,0.956	1.0,1.0,1.0	-0.015
[truncated: 92,515 more rows]

## Sheet: RI.MATS.JCEC
ID	GeneID	geneSymbol	chr	strand	riExonStart_0base	riExonEnd	upstreamES	upstreamEE	downstreamES	downstreamEE	ID	IJC_SAMPLE_1	SJC_SAMPLE_1	IJC_SAMPLE_2	SJC_SAMPLE_2	IncFormLen	SkipFormLen	PValue	FDR	IncLevel1	IncLevel2	IncLevelDifference
1	ENSG00000160294	MCM3AP	chr21	-	46246306	46246886	46246306	46246404	46246627	46246886	1	314187216	263231214	64,86,40	118220134	372	149	1.29941e-12	2.84698e-11	0.324,0.245,0.288	0.178,0.135,0.107	0.146
2	ENSG00000160285	LSS	chr21	-	46188445	46191235	46188445	46188821	46191075	46191235	2	288822852422	21,25,28	102114501016	4,2,2	2403	149	4.69867e-07	4.05181e-06	0.895,0.85,0.843	0.941,0.978,0.969	-0.1
3	ENSG00000186866	POFUT2	chr21	-	45263927	45267713	45263927	45265635	45267589	45267713	3	560442561	113,98,103	220247181	46,44,26	2103	149	0.433461	0.669132	0.26,0.242,0.278	0.253,0.285,0.33	-0.029
8	ENSG00000160223	ICOSLG	chr21	-	44226833	44230089	44226833	44229044	44230053	44230089	8	2,3,4	4,1,3	2,10,6	0,4,0	1158	149	0.0310668	0.0764319	0.06,0.279,0.146	1.0,0.243,1.0	-0.586
9	ENSG00000241945	PWP2	chr21	+	44120951	44122357	44120951	44121102	44122176	44122357	9	2,6,0	287268268	2,7,4	164271127	1223	149	1	1	0.001,0.003,0.0	0.001,0.003,0.004	-0.001
10	ENSG00000241945	PWP2	chr21	+	44124579	44126119	44124579	44124727	44126010	44126119	10	17,12,4	312283244	15,17,18	180209153	1432	149	1	1	0.006,0.004,0.002	0.009,0.008,0.012	-0.006
11	ENSG00000160200	CBS	chr21	-	43053190	43053983	43053190	43053647	43053861	43053983	11	4,4,0	0,0,0	0,4,2	0,2,0	363	149	1	1	1.0,1.0,NA	NA,0.451,1.0	0.274
15	ENSG00000141959	PFKL	chr21	+	44313912	44316339	44313912	44314021	44316243	44316339	15	343398363	1094986971	352587423	333596419	2371	149	0	0	0.019,0.025,0.023	0.062,0.058,0.06	-0.038
16	ENSG00000141959	PFKL	chr21	+	44319350	44320147	44319350	44319415	44320083	44320147	16	187183180	122510511043	206274260	403509296	817	149	0	0	0.027,0.031,0.031	0.085,0.089,0.138	-0.074
17	ENSG00000141959	PFKL	chr21	+	44319350	44321875	44319350	44320147	44321728	44321875	17	80,86,83	749659705	56,123,51	328485348	1730	149	0.000209427	0.000991769	0.009,0.011,0.01	0.014,0.021,0.012	-0.006
18	ENSG00000141959	PFKL	chr21	+	44324855	44326060	44324855	44324917	44325960	44326060	18	244231279	0,8,0	289473390	2,0,1	1192	149	0.0216496	0.0565037	1.0,0.783,1.0	0.948,1.0,0.98	-0.048
19	ENSG00000182670	TTC3	chr21	+	37087832	37088346	37087832	37087875	37088195	37088346	19	15,26,22	57,50,53	12,8,4	34,42,18	469	149	0.0750841	0.16112	0.077,0.142,0.117	0.101,0.057,0.066	0.037
20	ENSG00000185917	SETD4	chr21	-	36034540	36036251	36034540	36035960	36036084	36036251	20	28,26,17	31,40,27	11,14,4	11,16,14	273	149	0.76316	1	0.33,0.262,0.256	0.353,0.323,0.135	0.012
21	ENSG00000241837	ATP5PO	chr21	-	33906448	33907453	33906448	33906500	33907340	33907453	21	240116200	14,10,24	140,162,74	5,7,2	989	149	0.00485297	0.0153961	0.721,0.636,0.557	0.808,0.777,0.848	-0.173
26	ENSG00000156261	CCT8	chr21	-	29066715	29067071	29066715	29066777	29066890	29067071	26	9,7,13	990754919	7,12,3	402516196	262	149	0.94422	1	0.005,0.005,0.008	0.01,0.013,0.009	-0.005
36	ENSG00000275895	U2AF1L5	chr21	-	6492130	6496080	6492130	6492197	6495992	6496080	36	62,39,40	1500,75,65	11,34,7	22,32,22	3944	149	0.00366788	0.0120803	0.002,0.019,0.023	0.019,0.039,0.012	-0.009
38	ENSG00000275464	FP565260.1	chr21	-	5135934	5137474	5135934	5136043	5137326	5137474	38	18,26,29	277217240	10,23,16	122186140	1432	149	0.904403	1	0.007,0.012,0.012	0.008,0.013,0.012	-0.001
39	ENSG00000275464	FP565260.1	chr21	-	5139697	5141103	5139697	5139878	5140952	5141103	39	4,6,2	191238197	2,6,3	121182108	1223	149	1	1	0.003,0.003,0.001	0.002,0.004,0.003	-0.001
41	ENSG00000251322	SHANK3	chr22	+	50697998	50698803	50697998	50698342	50698689	50698803	41	2,8,8	0,4,0	3,21,9	2,2,0	496	149	0.65451	0.906722	1.0,0.375,1.0	0.311,0.759,1.0	0.102
42	ENSG00000100299	ARSA	chr22	-	50626590	50627406	50626590	50626760	50627165	50627406	42	81,86,96	7,4,2	69,63,49	2,4,4	554	149	0.884051	1	0.757,0.853,0.928	0.903,0.809,0.767	0.02
43	ENSG00000100299	ARSA	chr22	-	50627555	50628170	50627555	50627792	50627945	50628170	43	31,47,46	0,2,4	24,34,44	0,2,8	302	149	0.17769	0.331423	1.0,0.921,0.85	1.0,0.893,0.731	0.049
44	ENSG00000025770	NCAPH2	chr22	+	50523016	50523472	50523016	50523166	50523234	50523472	44	33,32,38	545602541	32,106,62	356545386	217	149	8.43909e-10	1.21016e-08	0.04,0.035,0.046	0.058,0.118,0.099	-0.051
45	ENSG00000100241	SBF1	chr22	-	50447321	50447609	50447321	50447453	50447521	50447609	45	10,10,12	615566547	7,11,7	416513368	217	149	0.960514	1	0.011,0.012,0.015	0.011,0.015,0.013	0
46	ENSG00000100241	SBF1	chr22	-	50467531	50467923	50467531	50467690	50467785	50467923	46	4,1,5	403439407	2,6,1	279358266	244	149	1	1	0.006,0.001,0.007	0.004,0.01,0.002	-0.001
47	ENSG00000100241	SBF1	chr22	-	50467531	50467923	50467531	50467693	50467785	50467923	47	4,1,3	92,85,118	0,5,1	53,67,89	241	149	1	1	0.026,0.007,0.015	0.0,0.044,0.007	-0.001
48	ENSG00000205593	DENND6B	chr22	-	50313813	50314272	50313813	50313878	50314206	50314272	48	34,35,32	41,30,49	16,17,14	2,26,12	477	149	0.267353	0.461561	0.206,0.267,0.169	0.714,0.17,0.267	-0.17
49	ENSG00000205593	DENND6B	chr22	-	50316024	50316475	50316024	50316087	50316369	50316475	49	29,16,24	6,2,6	18,16,2	0,2,2	431	149	0.322267	0.534284	0.626,0.734,0.58	1.0,0.734,0.257	-0.017
50	ENSG00000188130	MAPK12	chr22	-	50255614	50256199	50255614	50255694	50256084	50256199	50	230215180	1,7,4	86,141,96	0,0,0	539	149	0.000565775	0.00238504	0.985,0.895,0.926	1.0,1.0,1.0	-0.065
51	ENSG00000128159	TUBGCP6	chr22	-	50217917	50218402	50217917	50218117	50218188	50218402	51	41,44,33	17,31,30	26,33,46	23,39,46	220	149	0.0718814	0.155621	0.62,0.49,0.427	0.434,0.364,0.404	0.112
52	ENSG00000128159	TUBGCP6	chr22	-	50219287	50219791	50219287	50219456	50219643	50219791	52	28,25,26	60,91,67	33,57,36	30,75,72	336	149	0.00113344	0.00437388	0.171,0.109,0.147	0.328,0.252,0.181	-0.111
53	ENSG00000128159	TUBGCP6	chr22	-	50219956	50221874	50219956	50220015	50220191	50221874	53	148168143	6,5,2	102177157	0,6,2	325	149	0.251901	0.439906	0.919,0.939,0.97	1.0,0.931,0.973	-0.025
54	ENSG00000128159	TUBGCP6	chr22	-	50219956	50221874	50219956	50220015	50220250	50221874	54	189203183	73,70,68	122218186	52,52,29	384	149	0.0992254	0.20417	0.501,0.529,0.511	0.477,0.619,0.713	-0.089
56	ENSG00000170638	TRABD	chr22	+	50197822	50198186	50197822	50197995	50198074	50198186	56	32,62,53	2,10,8	26,37,63	12,11,11	228	149	0.0277893	0.0696437	0.913,0.802,0.812	0.586,0.687,0.789	0.155
59	ENSG00000184208	C22orf46	chr22	+	41693462	41698136	41693462	41693851	41693937	41698136	59	125,83,145	32,30,44	50,56,35	14,23,6	235	149	0.881242	1	0.712,0.637,0.676	0.694,0.607,0.787	-0.021
60	ENSG00000100417	PMM1	chr22	-	41583958	41584372	41583958	41584058	41584280	41584372	60	141129168	328296292	98,133,73	119197100	371	149	0.000707921	0.00287963	0.147,0.149,0.188	0.249,0.213,0.227	-0.068
61	ENSG00000100395	L3MBTL2	chr22	+	41217122	41219536	41217122	41217202	41219418	41219536	61	226221256	211199205	324331177	107,109,68	2365	149	6.99441e-15	2.02877e-13	0.063,0.065,0.073	0.16,0.161,0.141	-0.087
62	ENSG00000100395	L3MBTL2	chr22	+	41227088	41227869	41227088	41227323	41227803	41227869	62	70,52,55	211195161	57,79,56	90,122,83	629	149	1.21031e-06	9.51975e-06	0.073,0.059,0.075	0.13,0.133,0.138	-0.065
64	ENSG00000100335	MIEF1	chr22	+	39503695	39503877	39503695	39503722	39503810	39503877	64	28,10,12	0,0,0	9,26,2	4,0,0	237	149	0.25452	0.443001	1.0,1.0,1.0	0.586,1.0,1.0	0.138
65	ENSG00000100242	SUN2	chr22	-	38740266	38741050	38740266	38740432	38740888	38741050	65	366239314	0,3,0	209197174	0,0,0	605	149	1	1	1.0,0.952,1.0	1.0,1.0,1.0	-0.016
66	ENSG00000100242	SUN2	chr22	-	38740266	38741050	38740266	38740432	38741006	38741050	66	423306364	110,94,141	227234217	109,127,83	723	149	0.00219138	0.00773653	0.442,0.402,0.347	0.3,0.275,0.35	0.089
67	ENSG00000100242	SUN2	chr22	-	38750897	38751373	38750897	38751035	38751209	38751373	67	10,8,12	67,80,87	6,6,10	61144126	323	149	0.0306367	0.075607	0.064,0.044,0.06	0.043,0.019,0.035	0.024
68	ENSG00000100201	DDX17	chr22	-	38487878	38492115	38487878	38488115	38492055	38492115	68	151031031612174	903702683	321640331986	549742391	4089	149	0	0	0.379,0.349,0.394	0.176,0.165,0.156	0.208
70	ENSG00000100124	ANKRD54	chr22	-	37832957	37833206	37832957	37833082	37833158	37833206	70	78,66,65	103,161,99	39,56,32	97,99,60	225	149	0.334413	0.550347	0.334,0.214,0.303	0.21,0.273,0.261	0.036
71	ENSG00000100097	LGALS1	chr22	+	37678375	37678654	37678375	37678392	37678482	37678654	71	119109127	0,0,0	41,69,22	0,1,2	239	149	0.91496	1	1.0,1.0,1.0	1.0,0.977,0.873	0.05
72	ENSG00000100055	CYTH4	chr22	+	37311455	37312174	37311455	37311527	37312019	37312174	72	41,29,34	42,45,35	30,22,12	24,10,22	641	149	0.367474	0.591225	0.185,0.13,0.184	0.225,0.338,0.113	-0.059
73	ENSG00000100365	NCF4	chr22	+	36875652	36876094	36875652	36875783	36876028	36876094	73	32,20,30	9,9,16	8,15,5	13,12,4	394	149	0.0083022	0.0244422	0.573,0.457,0.415	0.189,0.321,0.321	0.205
76	ENSG00000198089	SFI1	chr22	+	31604868	31606430	31604868	31604945	31606327	31606430	76	151,90,105	103,83,80	53,57,34	47,58,24	1531	149	0.345252	0.563644	0.125,0.095,0.113	0.099,0.087,0.121	0.009
77	ENSG00000198089	SFI1	chr22	+	31618114	31618547	31618114	31618226	31618313	31618547	77	23,10,6	81,84,62	10,4,10	18,55,44	236	149	0.585129	0.835594	0.152,0.07,0.058	0.26,0.044,0.125	-0.05
78	ENSG00000138942	RNF185	chr22	+	31204488	31207013	31204488	31204966	31205376	31207013	78	155610451129	1,0,3	582805434	0,0,2	559	149	1	1	0.998,1.0,0.99	1.0,1.0,0.983	0.002
79	ENSG00000185133	INPP5J	chr22	+	31124844	31126010	31124844	31124906	31125832	31126010	79	433439404	0,0,0	202392250	2,0,4	1075	149	0.161616	0.306597	1.0,1.0,1.0	0.933,1.0,0.897	0.057
80	ENSG00000185133	INPP5J	chr22	+	31126612	31127532	31126612	31126721	31127356	31127532	80	89,62,62	0,0,2	36,83,70	5,16,14	784	149	1.01462e-11	2.00761e-10	1.0,1.0,0.855	0.578,0.496,0.487	0.431
81	ENSG00000185133	INPP5J	chr22	+	31133609	31134696	31133609	31133714	31133912	31134696	81	3,11,4	148,99,79	7,8,5	93,75,44	347	149	0.142898	0.27666	0.009,0.046,0.021	0.031,0.044,0.047	-0.015
83	ENSG00000198832	SELENOM	chr22	-	31105929	31107533	31105929	31105965	31107376	31107533	83	87,94,102	334300279	64,84,47	188288159	1560	149	0.934567	1	0.024,0.029,0.034	0.031,0.027,0.027	0.001
84	ENSG00000187860	CCDC157	chr22	+	30370325	30371727	30370325	30370950	30371649	30371727	84	42,34,48	14,11,13	24,54,14	22,10,17	848	149	0.0917988	0.191435	0.345,0.352,0.393	0.161,0.487,0.126	0.105
85	ENSG00000099992	TBC1D10A	chr22	-	30293650	30294110	30293650	30293805	30293920	30294110	85	8,3,2	140102133	9,15,0	86,141,94	264	149	0.0238284	0.0613434	0.031,0.016,0.008	0.056,0.057,0.0	-0.019
86	ENSG00000100325	ASCC2	chr22	-	29793359	29793676	29793359	29793490	29793576	29793676	86	11,9,19	242232244	18,35,19	185276249	235	149	0.00321747	0.0107706	0.028,0.024,0.047	0.058,0.074,0.046	-0.026
87	ENSG00000186575	NF2	chr22	+	29683019	29683915	29683019	29683064	29683700	29683915	87	73,74,82	3,2,0	60,81,50	0,2,2	785	149	0.745384	0.988616	0.822,0.875,1.0	1.0,0.885,0.826	-0.005
88	ENSG00000100276	RASL10A	chr22	-	29312932	29313987	29312932	29313568	29313862	29313987	88	0,14,10	0,0,0	2,4,15	0,2,4	443	149	1	1	NA,1.0,1.0	1.0,0.402,0.558	0.347
89	ENSG00000182944	EWSR1	chr22	+	29288605	29291599	29288605	29288786	29291561	29291599	89	554939044471	505444325	283833831704	284382223	2924	149	0.0404274	0.0955915	0.359,0.309,0.412	0.337,0.311,0.28	0.051
90	ENSG00000182944	EWSR1	chr22	+	29288605	29291599	29288605	29288786	29291564	29291599	90	555339134480	649370442	284433871715	322397255	2927	149	0.0425422	0.0997144	0.303,0.35,0.34	0.31,0.303,0.255	0.042
91	ENSG00000182944	EWSR1	chr22	+	29298732	29299280	29298732	29298895	29299194	29299280	91	340253256	143,109,98	242308170	71,103,49	448	149	0.0242255	0.0621775	0.442,0.436,0.465	0.531,0.499,0.536	-0.074
92	ENSG00000182944	EWSR1	chr22	+	29298732	29299851	29298732	29298895	29299598	29299851	92	533431461	0,0,0	400551283	0,0,1	852	149	1	1	1.0,1.0,1.0	1.0,1.0,0.98	0.007
93	ENSG00000182944	EWSR1	chr22	+	29298732	29299851	29298732	29299280	29299598	29299851	93	122310751048	106,64,76	8741150644	77,92,46	467	149	0.466916	0.707302	0.786,0.843,0.815	0.784,0.8,0.817	0.014
94	ENSG00000235954	TTC28-AS1	chr22	+	27997410	27998152	27997410	27997739	27997985	27998152	94	20,16,21	4,0,6	15,38,12	2,13,3	395	149	0.279009	0.477485	0.654,1.0,0.569	0.739,0.524,0.601	0.12
96	ENSG00000235954	TTC28-AS1	chr22	+	27997410	27998838	27997410	27997739	27998603	27998838	96	53,65,69	0,0,0	59,62,48	0,2,4	1013	149	0.00167607	0.0061734	1.0,1.0,1.0	1.0,0.82,0.638	0.181
97	ENSG00000235954	TTC28-AS1	chr22	+	27997410	27998838	27997410	27998152	27998603	27998838	97	28,38,40	5,2,6	44,19,34	4,6,2	600	149	0.948197	1	0.582,0.825,0.623	0.732,0.44,0.808	0.017
99	ENSG00000100099	HPS4	chr22	-	26465454	26466262	26465454	26465551	26466225	26466262	99	329217274	104,70,98	206276112	56,76,55	823	149	0.936155	1	0.364,0.359,0.336	0.4,0.397,0.269	-0.002
100	ENSG00000100099	HPS4	chr22	-	26466225	26468623	26466225	26466262	26468550	26468623	100	473366430	131115115	259309155	70,71,64	2437	149	0.900797	1	0.181,0.163,0.186	0.184,0.21,0.129	0.002
103	ENSG00000100031	GGT1	chr22	+	24610249	24610531	24610249	24610336	24610454	24610531	103	302175175	22,7,8	130155116	15,16,6	267	149	0.0627293	0.13821	0.885,0.933,0.924	0.829,0.844,0.915	0.051
105	ENSG00000100031	GGT1	chr22	+	24628080	24628388	24628080	24628193	24628274	24628388	105	0,1,2	66,98,81	0,0,0	81,145,91	230	149	1	1	0.0,0.007,0.016	0.0,0.0,0.0	0.008
106	ENSG00000100014	SPECC1L	chr22	+	24321287	24322918	24321287	24321323	24321404	24322918	106	247189211	19,9,7	105,164,78	15,8,6	230	149	0.138708	0.270165	0.894,0.932,0.951	0.819,0.93,0.894	0.045
108	ENSG00000133460	SLC2A11	chr22	+	23882758	23884024	23882758	23882869	23883948	23884024	108	266198221	0,0,1	110135101	0,0,0	1228	149	1	1	1.0,1.0,0.964	1.0,1.0,1.0	-0.012
109	ENSG00000133460	SLC2A11	chr22	+	23883771	23884429	23883771	23883873	23884301	23884429	109	102,81,109	6,2,5	41,75,33	0,0,0	577	149	8.27676e-06	5.46609e-05	0.814,0.913,0.849	1.0,1.0,1.0	-0.141
111	ENSG00000099953	MMP11	chr22	+	23779186	23780502	23779186	23779416	23780358	23780502	111	48,69,66	92,79,99	40,32,18	17,54,37	1091	149	0.390263	0.61834	0.067,0.107,0.083	0.243,0.075,0.062	-0.041
112	ENSG00000185686	PRAME	chr22	-	22556811	22557580	22556811	22556909	22557544	22557580	112	305247293	108,112,95	228208108	54,106,47	784	149	0.948666	1	0.349,0.295,0.37	0.445,0.272,0.304	-0.002
113	ENSG00000185686	PRAME	chr22	-	22556811	22557580	22556811	22556930	22557544	22557580	113	245195236	301272275	205194104	62,111,60	763	149	1.24563e-09	1.73741e-08	0.137,0.123,0.144	0.392,0.254,0.253	-0.165
115	ENSG00000185686	PRAME	chr22	-	22556811	22557580	22556811	22557086	22557544	22557580	115	218177201	0,0,2	187161100	10,2,0	607	149	0.000188568	0.000899664	1.0,1.0,0.961	0.821,0.952,1.0	0.063
116	ENSG00000161179	YDJC	chr22	-	21629009	21629407	21629009	21629187	21629307	21629407	116	28,23,32	8,10,13	18,67,42	2,5,5	269	149	6.56256e-05	0.000352933	0.66,0.56,0.577	0.833,0.881,0.823	-0.247
117	ENSG00000161179	YDJC	chr22	-	21629307	21629761	21629307	21629407	21629542	21629761	117	126152158	12,18,10	140258216	14,33,46	284	149	0.0259589	0.0660289	0.846,0.816,0.892	0.84,0.804,0.711	0.066
118	ENSG00000161179	YDJC	chr22	-	21629009	21629761	21629009	21629407	21629601	21629761	118	158171184	28,30,44	160316250	9,24,24	343	149	7.53432e-07	6.18371e-06	0.71,0.712,0.645	0.885,0.851,0.819	-0.163
120	ENSG00000183506	PI4KAP2	chr22	-	21477996	21478694	21477996	21478101	21478584	21478694	120	10,14,16	81,87,65	13,15,18	118,27,55	632	149	0.197136	0.360402	0.028,0.037,0.055	0.025,0.116,0.072	-0.031
132	ENSG00000226287	TMEM191A	chr22	+	20703632	20704040	20703632	20703692	20703967	20704040	132	0,2,7	2,2,0	4,2,6	2,2,0	424	149	0.372471	0.597756	0.0,0.26,1.0	0.413,0.26,1.0	-0.138
133	ENSG00000226287	TMEM191A	chr22	+	20703632	20704040	20703632	20703751	20703967	20704040	133	0,2,0	29,34,39	2,0,6	22,30,26	365	149	0.0708673	0.153686	0.0,0.023,0.0	0.036,0.0,0.086	-0.033
134	ENSG00000099917	MED15	chr22	+	20554935	20555148	20554935	20554995	20555076	20555148	134	339303380	0,3,7	287394302	0,5,5	230	149	0.955755	1	1.0,0.985,0.972	1.0,0.981,0.975	0
135	ENSG00000184702	SEPTIN5	chr22	+	19721821	19722339	19721821	19721957	19722236	19722339	135	14,10,15	72,112,94	16,24,4	32,62,52	428	149	0.00615145	0.0189862	0.063,0.03,0.053	0.148,0.119,0.026	-0.049
137	ENSG00000070371	CLTCL1	chr22	-	19196265	19196656	19196265	19196415	19196488	19196656	137	53,33,27	37,55,46	12,19,19	16,26,10	222	149	0.592026	0.842569	0.49,0.287,0.283	0.335,0.329,0.56	-0.055
138	ENSG00000100033	PRODH	chr22	-	18919705	18922404	18919705	18919798	18921341	18922404	138	18,3,10	2,21,4	9,4,2	0,6,2	1692	149	0.844961	1	0.442,0.012,0.18	1.0,0.055,0.081	-0.167
139	ENSG00000100033	PRODH	chr22	-	18921341	18922404	18921341	18921423	18922324	18922404	139	0,3,8	15,19,5	11,8,2	2,12,0	1050	149	0.0291746	0.0726165	0.0,0.022,0.185	0.438,0.086,1.0	-0.439
140	ENSG00000100033	PRODH	chr22	-	18922816	18923179	18922816	18922933	18923114	18923179	140	2,2,8	43,4,1	4,4,2	14,0,0	330	149	0.0423429	0.0994756	0.021,0.184,0.783	0.114,1.0,1.0	-0.375
142	ENSG00000274602	PI4KAP1	chr22	-	18536649	18537412	18536649	18536808	18537291	18537412	142	853695766	6,4,0	386628340	4,6,7	632	149	0.00681517	0.0206846	0.971,0.976,1.0	0.958,0.961,0.92	0.036
144	ENSG00000274602	PI4KAP1	chr22	-	18548010	18548469	18548010	18548118	18548317	18548469	144	0,0,2	0,0,1	0,2,2	0,2,1	348	149	1	1	NA,NA,0.461	NA,0.3,0.461	0.081
145	ENSG00000015475	BID	chr22	-	17739348	17740176	17739348	17739488	17740081	17740176	145	21,27,30	0,3,0	23,53,28	0,0,1	742	149	0.531801	0.780292	1.0,0.644,1.0	1.0,1.0,0.849	-0.068
146	ENSG00000182902	SLC25A18	chr22	+	17579744	17581159	17579744	17579964	17581036	17581159	146	3,0,7	0,0,0	2,3,8	0,2,0	1221	149	1	1	1.0,NA,1.0	1.0,0.155,1.0	0.282
148	ENSG00000100359	SGSM3	chr22	+	40407016	40407328	40407016	40407071	40407200	40407328	148	105,92,124	483518530	64,102,70	164267158	278	149	4.95834e-07	4.23283e-06	0.104,0.087,0.111	0.173,0.17,0.192	-0.078
149	ENSG00000100359	SGSM3	chr22	+	40407016	40407568	40407016	40407328	40407412	40407568	149	152230191	336403371	124201138	91141100	233	149	1.11022e-16	3.93589e-15	0.224,0.267,0.248	0.466,0.477,0.469	-0.224
150	ENSG00000100359	SGSM3	chr22	+	40408793	40409372	40408793	40408842	40408932	40409372	150	77,59,46	640508605	99159101	167271126	239	149	0	0	0.07,0.068,0.045	0.27,0.268,0.333	-0.229
151	ENSG00000100359	SGSM3	chr22	+	40408932	40409372	40408932	40409018	40409249	40409372	151	364345351	202211189	338478299	27,89,56	380	149	4.77396e-15	1.41692e-13	0.414,0.391,0.421	0.831,0.678,0.677	-0.32
152	ENSG00000100359	SGSM3	chr22	+	40408932	40409372	40408932	40409018	40409339	40409372	152	669625605	32,24,43	407625410	14,12,11	470	149	0.000358569	0.00158759	0.869,0.892,0.817	0.902,0.943,0.922	-0.063
158	ENSG00000099326	MZF1	chr19	-	58570343	58571429	58570343	58570527	58570993	58571429	158	215224203	7,21,20	59,113,64	16,9,11	615	149	0.0266811	0.0674292	0.882,0.721,0.711	0.472,0.753,0.585	0.168
159	ENSG00000130724	CHMP2A	chr19	-	58551565	58551967	58551565	58551776	58551905	58551967	159	82,106,70	179113131394	64,88,49	8731026635	278	149	0.0157715	0.0432262	0.024,0.041,0.026	0.038,0.044,0.04	-0.01
165	ENSG00000108107	RPL28	chr19	+	55386569	55388048	55386569	55386674	55387929	55388048	165	265124832472	0,0,0	238433712319	0,53,0	1404	149	1.38413e-09	1.9149e-08	1.0,1.0,1.0	1.0,0.871,1.0	0.043
166	ENSG00000108107	RPL28	chr19	+	55386569	55388048	55386569	55386693	55387929	55388048	166	1061857851	120591257111759	9351305831	134562066814397	1385	149	1	1	0.009,0.007,0.008	0.007,0.007,0.006	0.001
167	ENSG00000133247	KMT5C	chr19	+	55341793	55342380	55341793	55342046	55342214	55342380	167	6,10,6	44,26,21	2,16,13	18,14,16	317	149	0.0284943	0.0710618	0.06,0.153,0.118	0.05,0.349,0.276	-0.115
169	ENSG00000022556	NLRP2	chr19	+	54990021	54990393	54990021	54990096	54990214	54990393	169	573467512	0,0,0	347403266	0,1,0	267	149	1	1	1.0,1.0,1.0	1.0,0.996,1.0	0.001
172	ENSG00000167613	LAIR1	chr19	-	54356229	54356398	54356229	54356267	54356355	54356398	172	23,10,6	4,8,10	8,2,3	2,0,6	237	149	0.632867	0.885147	0.783,0.44,0.274	0.715,1.0,0.239	-0.152
173	ENSG00000170889	RPS9	chr19	+	54206275	54206724	54206275	54206462	54206552	54206724	173	346330287	166124167	405552386	221337170	239	149	0.338643	0.554983	0.565,0.624,0.517	0.533,0.505,0.586	0.027
174	ENSG00000170889	RPS9	chr19	+	54206552	54207647	54206552	54206724	54207397	54207647	174	11281008951	150176200	105614871003	251416298	822	149	9.30061e-05	0.00048105	0.577,0.509,0.463	0.433,0.393,0.379	0.115
175	ENSG00000170892	TSEN34	chr19	+	54193174	54194536	54193174	54193318	54193621	54194536	175	328424222849	0,2,1	132517741100	0,0,0	452	149	1	1	1.0,0.998,0.999	1.0,1.0,1.0	-0.001
176	ENSG00000105618	PRPF31	chr19	+	54128072	54128377	54128072	54128200	54128304	54128377	176	8,14,3	215293230	4,17,8	187366384	253	149	0.870042	1	0.021,0.027,0.008	0.012,0.027,0.012	0.002
177	ENSG00000105618	PRPF31	chr19	+	54129056	54129370	54129056	54129185	54129271	54129370	177	51,55,38	336438332	16,64,41	329680526	235	149	0.000731037	0.00296421	0.088,0.074,0.068	0.03,0.056,0.047	0.032
179	ENSG00000170949	ZNF160	chr19	-	53091412	53091720	53091412	53091529	53091636	53091720	179	20,19,30	12,16,15	25,34,37	18,25,19	256	149	0.91246	1	0.492,0.409,0.538	0.447,0.442,0.531	0.006
180	ENSG00000170949	ZNF160	chr19	-	53091412	53091720	53091412	53091553	53091636	53091720	180	19,14,27	2,3,5	17,32,35	0,9,1	232	149	0.411767	0.643425	0.859,0.75,0.776	1.0,0.695,0.957	-0.089
184	ENSG00000167757	KLK11	chr19	-	51023091	51024310	51023091	51023228	51024044	51024310	184	23,2,2	3,1,3	0,0,0	0,2,0	965	149	1	1	0.542,0.236,0.093	NA,0.0,NA	0.29
185	ENSG00000167754	KLK5	chr19	-	50948639	50949115	50948639	50948773	50948858	50949115	185	4,4,1	43,28,33	0,2,0	2,6,8	234	149	0.0771889	0.164874	0.056,0.083,0.019	0.0,0.175,0.0	-0.006
186	ENSG00000167748	KLK1	chr19	-	50819898	50820443	50819898	50820035	50820153	50820443	186	4,0,4	33,38,37	0,5,2	14,14,9	267	149	0.295279	0.50113	0.063,0.0,0.057	0.0,0.166,0.11	-0.052
187	ENSG00000131400	NAPSA	chr19	-	50361662	50362313	50361662	50361781	50362171	50362313	187	82,69,82	6,0,0	27,36,14	0,1,0	539	149	0.0334614	0.0812656	0.791,1.0,1.0	1.0,0.909,1.0	-0.039
191	ENSG00000104973	MED25	chr19	+	49831935	49832157	49831935	49832021	49832099	49832157	191	6,11,4	303179241	11,14,8	181363187	227	149	0.111242	0.224197	0.013,0.039,0.011	0.038,0.025,0.027	-0.009
192	ENSG00000104973	MED25	chr19	+	49836225	49836979	49836225	49836406	49836846	49836979	192	88,86,68	12,24,18	71,106,54	27,62,86	589	149	8.51503e-05	0.00044447	0.65,0.475,0.489	0.399,0.302,0.137	0.259
193	ENSG00000169169	CPT1C	chr19	+	49705006	49705298	49705006	49705114	49705213	49705298	193	0,2,4	9,14,5	0,2,3	4,0,1	248	149	0.257818	0.447826	0.0,0.079,0.325	0.0,1.0,0.643	-0.413
194	ENSG00000169169	CPT1C	chr19	+	49713419	49713731	49713419	49713541	49713615	49713731	194	313248209	0,2,5	87,94,68	0,0,0	223	149	0.888902	1	1.0,0.988,0.965	1.0,1.0,1.0	-0.016
195	ENSG00000126458	RRAS	chr19	-	49636823	49637130	49636823	49636926	49637042	49637130	195	29,19,22	444434400	12,26,12	98197125	265	149	0.000598421	0.00249758	0.035,0.024,0.03	0.064,0.069,0.051	-0.032
196	ENSG00000126460	PRRG2	chr19	+	49583206	49583717	49583206	49583304	49583374	49583717	196	42,40,39	2,6,4	12,10,9	2,4,0	219	149	0.760336	1	0.935,0.819,0.869	0.803,0.63,1.0	0.063
197	ENSG00000126460	PRRG2	chr19	+	49583206	49583717	49583206	49583304	49583541	49583717	197	68,76,60	85,80,76	32,21,15	32,28,19	386	149	0.967591	1	0.236,0.268,0.234	0.279,0.225,0.234	0
198	ENSG00000142546	NOSIP	chr19	-	49556316	49556993	49556316	49556425	49556548	49556993	198	96,66,205	292324322	18,41,111	251419343	272	149	3.64575e-06	2.58853e-05	0.153,0.1,0.259	0.038,0.051,0.151	0.091
200	ENSG00000142546	NOSIP	chr19	-	49556548	49556993	49556548	49556657	49556874	49556993	200	143127277	0,0,0	113192275	0,0,2	366	149	1	1	1.0,1.0,1.0	1.0,1.0,0.982	0.006
201	ENSG00000142546	NOSIP	chr19	-	49556548	49556993	49556548	49556736	49556874	49556993	201	92,66,205	352354354	19,25,107	275465556	287	149	1.51052e-10	2.47154e-09	0.119,0.088,0.231	0.035,0.027,0.091	0.095
202	ENSG00000142546	NOSIP	chr19	-	49557089	49558978	49557089	49557249	49558896	49558978	202	513342567	971899955	365430324	6631011745	1796	149	0.529799	0.778085	0.042,0.031,0.047	0.044,0.034,0.035	0.002
203	ENSG00000142546	NOSIP	chr19	-	49557089	49558978	49557089	49558199	49558896	49558978	203	286191365	6,6,1	124172188	4,6,4	846	149	0.1645	0.310682	0.894,0.849,0.985	0.845,0.835,0.892	0.052
205	ENSG00000142541	RPL13A	chr19	+	49489849	49490297	49489849	49489912	49490231	49490297	205	719693636	342385353	8391229833	106515381105	468	149	0	0	0.401,0.364,0.365	0.201,0.203,0.194	0.177
206	ENSG00000142541	RPL13A	chr19	+	49489849	49490297	49489849	49489922	49490231	49490297	206	424420362	259282686626066	545917525	176152818720336	458	149	0.958456	1	0.005,0.005,0.004	0.01,0.01,0.008	-0.005
207	ENSG00000142541	RPL13A	chr19	+	49489849	49490297	49489849	49490090	49490231	49490297	207	281275256	1,9,3	320519255	4,6,1	290	149	0.290959	0.495183	0.993,0.94,0.978	0.976,0.978,0.992	-0.012
208	ENSG00000142541	RPL13A	chr19	+	49490231	49490576	49490231	49490297	49490474	49490576	208	240201212	328672888828279	353533354	214232952719452	326	149	1	1	0.003,0.003,0.003	0.007,0.008,0.008	-0.005
209	ENSG00000142541	RPL13A	chr19	+	49490778	49491099	49490778	49490864	49491039	49491099	209	290215264	209932031620804	253362208	142452099714842	324	149	1	1	0.006,0.005,0.006	0.008,0.008,0.006	-0.002
210	ENSG00000142541	RPL13A	chr19	+	49489849	49491547	49489849	49491266	49491424	49491547	210	223226210	4,3,0	210268165	2,0,7	307	149	0.539175	0.787551	0.964,0.973,1.0	0.981,1.0,0.92	0.012
211	ENSG00000142541	RPL13A	chr19	+	49491039	49491547	49491039	49491099	49491424	49491547	211	304330280	346103060931724	287369211	229623135419958	474	149	1	1	0.003,0.003,0.003	0.004,0.004,0.003	-0.001
212	ENSG00000104872	PIH1D1	chr19	-	49447826	49448010	49447826	49447908	49448000	49448010	212	189202239	140911581155	84,129,99	9261252764	241	149	1.97998e-05	0.000119903	0.077,0.097,0.113	0.053,0.06,0.074	0.033
214	ENSG00000130529	TRPM4	chr19	+	49188640	49189091	49188640	49188770	49188945	49189091	214	68,57,36	112,106,96	18,29,12	21,30,34	324	149	0.28299	0.483328	0.218,0.198,0.147	0.283,0.308,0.14	-0.056
215	ENSG00000130529	TRPM4	chr19	+	49211163	49211834	49211163	49211269	49211493	49211834	215	3,10,3	100,95,86	6,2,0	21,66,40	373	149	0.800875	1	0.012,0.04,0.014	0.102,0.012,0.0	-0.016
216	ENSG00000183207	RUVBL2	chr19	+	49009972	49010611	49009972	49010066	49010487	49010611	216	147181155	153716531605	198258156	80313641040	570	149	7.70285e-10	1.11713e-08	0.024,0.028,0.025	0.061,0.047,0.038	-0.023
219	ENSG00000063177	RPL18	chr19	-	48615330	48615946	48615330	48615447	48615876	48615946	219	183131140	423153324868	146245150	5717105859973	578	149	0.881013	1	0.011,0.006,0.007	0.007,0.006,0.004	0.002
220	ENSG00000063177	RPL18	chr19	-	48616078	48617423	48616078	48616202	48617315	48617423	220	687571553	8,4,1	8381066593	8,1,2	1262	149	0.265594	0.458679	0.91,0.944,0.985	0.925,0.992,0.972	-0.017
221	ENSG00000105483	CARD8	chr19	-	48232452	48234543	48232452	48232493	48234402	48234543	221	260189265	23,29,19	100,170,73	13,22,15	2058	149	0.118809	0.236645	0.45,0.321,0.502	0.358,0.359,0.261	0.098
222	ENSG00000105483	CARD8	chr19	-	48232452	48234543	48232452	48232789	48234402	48234543	222	232169242	2,0,0	91,160,67	0,0,0	1762	149	1	1	0.907,1.0,1.0	1.0,1.0,1.0	-0.031
224	ENSG00000160007	ARHGAP35	chr19	+	46987988	46989675	46987988	46988066	46989543	46989675	224	12,8,13	343281350	54,35,12	236286198	1626	149	0.154325	0.294951	0.003,0.003,0.003	0.021,0.011,0.006	-0.01
225	ENSG00000181027	FKRP	chr19	+	46748514	46748884	46748514	46748665	46748774	46748884	225	50,31,51	15,12,12	34,59,31	6,0,4	258	149	0.000476469	0.00204573	0.658,0.599,0.711	0.766,1.0,0.817	-0.205
226	ENSG00000090372	STRN4	chr19	-	46721985	46722340	46721985	46722072	46722241	46722340	226	36,42,33	471456493	47,54,30	387649447	318	149	0.423576	0.658432	0.035,0.041,0.03	0.054,0.038,0.03	-0.005
227	ENSG00000125755	SYMPK	chr19	-	45827836	45829205	45827836	45827918	45828969	45829205	227	192217186	1117930932	229305216	542700502	1200	149	1.44884e-13	3.62565e-12	0.021,0.028,0.024	0.05,0.051,0.051	-0.026
228	ENSG00000125755	SYMPK	chr19	-	45827836	45829205	45827836	45827918	45829054	45829205	228	499599569	0,0,0	426670489	0,4,0	1285	149	0.591007	0.841352	1.0,1.0,1.0	1.0,0.951,1.0	0.016
229	ENSG00000125755	SYMPK	chr19	-	45854174	45854507	45854174	45854240	45854390	45854507	229	6,8,8	1008846790	8,19,20	480583422	299	149	0.0398041	0.0942924	0.003,0.005,0.005	0.008,0.016,0.023	-0.011
231	ENSG00000104856	RELB	chr19	+	45034243	45034528	45034243	45034312	45034450	45034528	231	0,3,9	69,52,50	36,26,35	28,87,53	287	149	6.92271e-11	1.18195e-09	0.0,0.029,0.085	0.4,0.134,0.255	-0.225
232	ENSG00000124466	LYPD3	chr19	-	43463125	43463769	43463125	43463287	43463598	43463769	232	10,4,8	18,29,22	18,20,10	15,20,16	460	149	0.000702216	0.00286047	0.153,0.043,0.105	0.28,0.245,0.168	-0.131
233	ENSG00000076928	ARHGEF1	chr19	+	41892024	41892373	41892024	41892123	41892330	41892373	233	89,71,72	639557596	57,58,40	309540359	356	149	1	1	0.055,0.051,0.048	0.072,0.043,0.045	-0.002
241	ENSG00000248098	BCKDHA	chr19	+	41410636	41411009	41410636	41410816	41410922	41411009	241	5,17,8	232191127	8,8,17	90,80,35	255	149	0.00038109	0.00167712	0.012,0.049,0.036	0.049,0.055,0.221	-0.076
242	ENSG00000269858	EGLN2	chr19	+	40807137	40807551	40807137	40807274	40807483	40807551	242	47,52,33	650552572	43,35,30	344487315	358	149	0.141936	0.275099	0.029,0.038,0.023	0.049,0.029,0.038	-0.009
244	ENSG00000188493	C19orf54	chr19	-	40740855	40742770	40740855	40741439	40742398	40742770	244	1239882928	0,0,0	469525304	2,2,0	1108	149	0.534359	0.782265	1.0,1.0,1.0	0.969,0.972,1.0	0.02
245	ENSG00000188493	C19orf54	chr19	-	40740855	40742770	40740855	40741439	40742514	40742770	245	1260909951	1,0,0	477548309	0,2,0	1224	149	1	1	0.994,1.0,1.0	1.0,0.971,1.0	0.008
246	ENSG00000188493	C19orf54	chr19	-	40740855	40742770	40740855	40741439	40742576	40742770	246	1313955995	5,2,0	496582333	4,6,0	1286	149	0.0261873	0.0664445	0.968,0.982,1.0	0.935,0.918,1.0	0.032
247	ENSG00000090013	BLVRB	chr19	-	40458173	40458545	40458173	40458244	40458380	40458545	247	29,30,27	701843676	14,45,33	318633511	285	149	0.00785591	0.023303	0.021,0.018,0.02	0.022,0.036,0.033	-0.011
250	ENSG00000013275	PSMC4	chr19	+	39980069	39980454	39980069	39980146	39980285	39980454	250	186123169	364125842787	120,123,97	185323371257	288	149	0.116074	0.232376	0.026,0.024,0.03	0.032,0.027,0.038	-0.006
251	ENSG00000013275	PSMC4	chr19	+	39980285	39980717	39980285	39980454	39980661	39980717	251	132101114	330924542742	45,72,41	144520521220	356	149	0.108441	0.219331	0.016,0.017,0.017	0.013,0.014,0.014	0.003
252	ENSG00000105204	DYRK1B	chr19	-	39826671	39826987	39826671	39826867	39826951	39826987	252	12,2,2	0,0,2	8,4,0	0,0,0	233	149	1	1	1.0,1.0,0.39	1.0,1.0,NA	-0.203
254	ENSG00000105193	RPS16	chr19	-	39433222	39433569	39433222	39433418	39433521	39433569	254	248157205	294222256824003	296358236	199132498715622	252	149	1	1	0.005,0.004,0.005	0.009,0.008,0.009	-0.004
255	ENSG00000105193	RPS16	chr19	-	39433521	39433761	39433521	39433569	39433664	39433761	255	246194201	331432526026609	222288144	223822813916950	244	149	1	1	0.005,0.005,0.005	0.006,0.006,0.005	-0.001
256	ENSG00000105193	RPS16	chr19	-	39433664	39435708	39433664	39433761	39435606	39435708	256	219917281822	206251824418981	158922231198	157042269114561	1994	149	1	1	0.008,0.007,0.007	0.008,0.007,0.006	0
257	ENSG00000105193	RPS16	chr19	-	39433664	39435708	39433664	39433761	39435657	39435708	257	710474467094	273244211	7378115929551	161235171	2045	149	1.58076e-07	1.48069e-06	0.655,0.69,0.71	0.77,0.782,0.803	-0.1
258	ENSG00000006712	PAF1	chr19	-	39389479	39389761	39389479	39389546	39389639	39389761	258	29,5,10	984803809	25,48,9	569667443	242	149	2.4681e-07	2.24593e-06	0.018,0.004,0.008	0.026,0.042,0.012	-0.017
259	ENSG00000006712	PAF1	chr19	-	39390068	39390289	39390068	39390161	39390259	39390289	259	8,6,4	687565621	4,0,8	458564353	247	149	1	1	0.007,0.006,0.004	0.005,0.0,0.013	0
261	ENSG00000130755	GMFG	chr19	-	39328358	39329073	39328358	39328548	39328999	39329073	261	4,5,4	6,10,2	9,1,3	8,8,4	600	149	0.782909	1	0.142,0.11,0.332	0.218,0.03,0.157	0.06
262	ENSG00000183760	ACP7	chr19	+	39100579	39100853	39100579	39100642	39100738	39100853	262	0,9,0	43,45,54	0,3,0	2,20,5	245	149	0.676594	0.9267	0.0,0.108,0.0	0.0,0.084,0.0	0.008
263	ENSG00000187994	RINL	chr19	-	38871077	38871870	38871077	38871227	38871797	38871870	263	393294340	72,63,72	355383258	42,79,37	719	149	0.106978	0.217232	0.531,0.492,0.495	0.637,0.501,0.591	-0.07
264	ENSG00000187994	RINL	chr19	-	38876330	38876781	38876330	38876474	38876692	38876781	264	563458518	127,86,91	371533366	56,54,35	367	149	7.35426e-05	0.000390265	0.643,0.684,0.698	0.729,0.8,0.809	-0.104
265	ENSG00000187994	RINL	chr19	-	38876330	38876781	38876330	38876490	38876692	38876781	265	466383425	638641632	331460316	311442242	351	149	1.46543e-07	1.38794e-06	0.237,0.202,0.222	0.311,0.306,0.357	-0.104
266	ENSG00000104824	HNRNPL	chr19	-	38840095	38840559	38840095	38840376	38840487	38840559	266	219217881895	259020642292	136819441299	121318661101	260	149	0.00149983	0.00558879	0.327,0.332,0.321	0.393,0.374,0.403	-0.063
267	ENSG00000182472	CAPN12	chr19	-	38734318	38734870	38734318	38734389	38734812	38734870	267	35,14,29	28,9,21	14,16,10	11,6,5	572	149	0.448476	0.686293	0.246,0.288,0.265	0.249,0.41,0.343	-0.068
268	ENSG00000182472	CAPN12	chr19	-	38735369	38735544	38735369	38735429	38735501	38735544	268	10,19,22	2,3,2	8,14,5	0,0,0	221	149	0.000502198	0.00214179	0.771,0.81,0.881	1.0,1.0,1.0	-0.179
269	ENSG00000104814	MAP4K1	chr19	-	38595484	38595729	38595484	38595555	38595639	38595729	269	51,38,66	86,90,67	17,39,36	40,47,39	233	149	0.65822	0.910134	0.275,0.213,0.386	0.214,0.347,0.371	-0.019
270	ENSG00000104814	MAP4K1	chr19	-	38607863	38608033	38607863	38607911	38607989	38608033	270	2,3,3	6,5,5	0,0,0	6,2,2	227	149	3.96994e-05	0.000224685	0.18,0.283,0.283	0.0,0.0,0.0	0.249
271	ENSG00000130244	FAM98C	chr19	+	38403337	38403694	38403337	38403486	38403559	38403694	271	8,0,0	0,0,0	0,3,1	0,0,4	222	149	1	1	1.0,NA,NA	NA,1.0,0.144	0.428
272	ENSG00000130244	FAM98C	chr19	+	38405518	38407077	38405518	38405635	38406909	38407077	272	690468541	608529579	465602316	270351201	1423	149	8.58569e-08	8.44507e-07	0.106,0.085,0.089	0.153,0.152,0.141	-0.055
273	ENSG00000167644	C19orf33	chr19	+	38304250	38304490	38304250	38304283	38304374	38304490	273	60,61,74	491653666	33,90,44	336633557	240	149	0.989095	1	0.071,0.055,0.065	0.057,0.081,0.047	0.002
274	ENSG00000167645	YIF1B	chr19	-	38307427	38307752	38307427	38307521	38307596	38307752	274	48,24,50	724604672	24,29,25	271399231	224	149	0.047828	0.109983	0.042,0.026,0.047	0.056,0.046,0.067	-0.018
275	ENSG00000167645	YIF1B	chr19	-	38309223	38309643	38309223	38309328	38309404	38309643	275	14,9,15	710679635	22,29,13	379378277	225	149	6.85447e-08	6.87467e-07	0.013,0.009,0.015	0.037,0.048,0.03	-0.026
276	ENSG00000167642	SPINT2	chr19	+	38290536	38292468	38290536	38290575	38291839	38292468	276	569506540	428439133876	352580352	213231792164	1413	149	0.0103316	0.0297414	0.014,0.013,0.014	0.017,0.019,0.017	-0.004
277	ENSG00000011332	DPF1	chr19	-	38217459	38217876	38217459	38217591	38217797	38217876	277	23,29,32	206156194	18,36,25	93,149,88	355	149	0.0190784	0.0508562	0.045,0.072,0.065	0.075,0.092,0.107	-0.031
280	ENSG00000105258	POLR2I	chr19	-	36114338	36114713	36114338	36114412	36114658	36114713	280	105,91,86	171312091303	134,152,96	6671020562	395	149	7.77156e-16	2.5596e-14	0.023,0.028,0.024	0.07,0.053,0.061	-0.036
281	ENSG00000239382	ALKBH6	chr19	-	36013020	36013422	36013020	36013089	36013309	36013422	281	130100108	0,1,4	60,63,31	2,3,0	369	149	0.463677	0.703857	1.0,0.976,0.916	0.924,0.895,1.0	0.024
282	ENSG00000239382	ALKBH6	chr19	-	36013020	36013422	36013020	36013089	36013327	36013422	282	151112116	0,2,0	63,68,31	0,0,0	387	149	1	1	1.0,0.956,1.0	1.0,1.0,1.0	-0.015
283	ENSG00000239382	ALKBH6	chr19	-	36013020	36013422	36013020	36013089	36013343	36013422	283	159121123	825635673	63,74,39	223289168	403	149	0.0215217	0.0562563	0.067,0.066,0.063	0.095,0.086,0.079	-0.021
285	ENSG00000167604	NFKBID	chr19	-	35896725	35897058	35896725	35896831	35896912	35897058	285	27,15,14	13,6,7	27,30,19	8,12,6	230	149	0.353396	0.573454	0.574,0.618,0.564	0.686,0.618,0.672	-0.073
287	ENSG00000161265	U2AF1L4	chr19	-	35743154	35743345	35743154	35743205	35743295	35743345	287	29,21,23	6,0,11	16,16,28	15,16,16	239	149	0.00188384	0.00683028	0.751,1.0,0.566	0.399,0.384,0.522	0.337
288	ENSG00000161265	U2AF1L4	chr19	-	35743154	35743345	35743154	35743208	35743295	35743345	288	29,21,23	4,3,3	16,16,25	2,3,0	236	149	0.236727	0.418743	0.821,0.815,0.829	0.835,0.771,1.0	-0.047
289	ENSG00000161265	U2AF1L4	chr19	-	35742528	35743904	35742528	35742803	35743808	35743904	289	83,58,40	54,43,34	50,73,44	42,89,39	1154	149	0.0719516	0.155641	0.166,0.148,0.132	0.133,0.096,0.127	0.03
290	ENSG00000161265	U2AF1L4	chr19	-	35744069	35744421	35744069	35744145	35744322	35744421	290	93,65,57	85,81,69	49,78,46	66,104,48	326	149	0.40702	0.637141	0.333,0.268,0.274	0.253,0.255,0.305	0.021
[truncated: 4,912 more rows]

[truncated: 3 more sheets: MXE.MATS.JCEC, A3SS.MATS.JCEC, A5SS.MATS.JCEC]
