# Supplementary material for: A dual role of RBM42 in modulating splicing and translation of CDKN1A/p21 during DNA damage response
Source: Nat Commun. 2023 Nov 22;14:7628. doi: 10.1038/s41467-023-43495-6 (PMC10665399; doi:10.1038/s41467-023-43495-6)
Supplement: Supplementary file 6 — Supplementary Data 4 [file 41467_2023_43495_MOESM6_ESM.xlsx]

## Sheet: Differential exon expression re
	groupID	featureID	exonBaseMean	dispersion	stat	pvalue	padj	ctrl	RBM42	log2fold_RBM42_ctrl
ENSG00000000003.15:ENST00000373020.9	ENSG00000000003.15	ENST00000373020.9	838.191	0.0564662	7.02151	0.00805364	0.0509784	14.1054	11.5797	-0.744955
ENSG00000000003.15:ENST00000496771.5	ENSG00000000003.15	ENST00000496771.5	85.0389	0.0529447	21.2142	4.10717e-06	8.3514e-05	4.02194	5.87856	1.1476
ENSG00000000003.15:ENST00000614008.4	ENSG00000000003.15	ENST00000614008.4	40.5527	0.350214	3.09062	0.0787449	0.251388	4.06739	2.02275	-2.05132
ENSG00000000419.14:ENST00000371582.8	ENSG00000000419.14	ENST00000371582.8	139.788	0.0363347	1.52409	0.217002	0.473282	6.72655	5.61169	-0.56192
ENSG00000000419.14:ENST00000371584.9	ENSG00000000419.14	ENST00000371584.9	107.594	0.0651062	7.48564	0.00621928	0.0417176	4.61124	6.23997	0.923116
ENSG00000000419.14:ENST00000371588.10	ENSG00000000419.14	ENST00000371588.10	2998.41	0.00454216	28.7613	8.18709e-08	2.39689e-06	20.9711	19.6194	-0.329254
ENSG00000000419.14:ENST00000494752.1	ENSG00000000419.14	ENST00000494752.1	10.1448	0.995596	1.61988	0.203108	0.455324	1.97956	1.45279	-0.897899
ENSG00000000419.14:ENST00000681979.1	ENSG00000000419.14	ENST00000681979.1	63.5826	0.807921	0.135861	0.712431	0.870359	4.32092	4.22848	-0.0646595
ENSG00000000419.14:ENST00000682366.1	ENSG00000000419.14	ENST00000682366.1	30.7054	0.132348	2.22367	0.13591	0.357189	2.61095	3.33836	0.721555
ENSG00000000419.14:ENST00000682713.1	ENSG00000000419.14	ENST00000682713.1	111.621	0.0220548	9.68497	0.00185781	0.0159947	5.01434	6.12915	0.614623
ENSG00000000419.14:ENST00000682754.1	ENSG00000000419.14	ENST00000682754.1	33.273	0.0311753	0.201091	0.653842	0.835631	3.14174	3.10759	-0.0321474
ENSG00000000419.14:ENST00000683010.1	ENSG00000000419.14	ENST00000683010.1	43.9573	0.0336788	7.27092	0.00700798	0.0457973	3.11539	4.01553	0.750763
ENSG00000000419.14:ENST00000683048.1	ENSG00000000419.14	ENST00000683048.1	145.563	0.121855	0.342138	0.558598	0.773557	6.01012	6.62936	0.305161
ENSG00000000419.14:ENST00000684193.1	ENSG00000000419.14	ENST00000684193.1	30.4449	0.0380664	2.10147	0.147158	0.375359	2.79623	3.15733	0.356624
ENSG00000000419.14:ENST00000684628.1	ENSG00000000419.14	ENST00000684628.1	73.6609	0.0185736	14.5318	0.000137813	0.00179342	3.95039	5.16973	0.807979
ENSG00000000457.14:ENST00000367771.11	ENSG00000000457.14	ENST00000367771.11	72.8188	0.0237242	6.23947	0.0124934	0.0708232	4.71342	4.00117	-0.490463
ENSG00000000457.14:ENST00000367772.8	ENSG00000000457.14	ENST00000367772.8	182.482	0.0348199	1.29727	0.254712	0.518578	6.67781	7.27537	0.270872
ENSG00000000457.14:ENST00000423670.1	ENSG00000000457.14	ENST00000423670.1	14.4158	1.6117	0.264341	0.607154	0.806197	2.21837	1.61352	-0.925251
ENSG00000000457.14:ENST00000470238.1	ENSG00000000457.14	ENST00000470238.1	27.5582	0.125892	2.39185	0.121969	0.333887	2.37426	3.39035	1.04473
ENSG00000000460.17:ENST00000286031.10	ENSG00000000460.17	ENST00000286031.10	13.1645	0.334858	1.81707	0.177662	0.421342	1.64113	2.29446	0.974323
ENSG00000000460.17:ENST00000359326.9	ENSG00000000460.17	ENST00000359326.9	73.2724	1.14508	5.86681	0.015429	0.0823623	5.81857	2.60469	-2.39651
ENSG00000000460.17:ENST00000413811.3	ENSG00000000460.17	ENST00000413811.3	269.13	0.0212201	8.29601	0.00397322	0.0294499	9.13383	7.42507	-0.677027
ENSG00000000460.17:ENST00000459772.5	ENSG00000000460.17	ENST00000459772.5	258.999	0.027923	2.27682	0.131321	0.349732	7.94977	8.4697	0.206767
ENSG00000000460.17:ENST00000472795.5	ENSG00000000460.17	ENST00000472795.5	22.0769	0.104711	0.980856	0.321988	0.588807	2.81739	2.26998	-0.631369
ENSG00000000460.17:ENST00000481744.5	ENSG00000000460.17	ENST00000481744.5	36.3197	1.7638	0.404335	0.524859	0.750756	2.24841	4.02775	1.71419
ENSG00000000460.17:ENST00000496973.5	ENSG00000000460.17	ENST00000496973.5	379.528	0.00517455	16.2224	5.63252e-05	0.000834621	9.34497	10.0357	0.242962
ENSG00000000460.17:ENST00000498289.5	ENSG00000000460.17	ENST00000498289.5	46.8397	0.0331476	0.714961	0.397802	0.658982	3.92285	3.40621	-0.418332
ENSG00000001036.14:ENST00000002165.11	ENSG00000001036.14	ENST00000002165.11	2994.61	0.0272161	4.24431	0.0393822	0.158016	20.7491	19.9412	-0.196668
ENSG00000001036.14:ENST00000367585.1	ENSG00000001036.14	ENST00000367585.1	17.0399	0.7554	0.303956	0.581413	0.788906	2.11273	2.32718	0.281691
ENSG00000001036.14:ENST00000451668.1	ENSG00000001036.14	ENST00000451668.1	84.0426	0.0517545	2.88426	0.0894493	0.272935	4.51218	5.20897	0.433687
ENSG00000001084.13:ENST00000504353.1	ENSG00000001084.13	ENST00000504353.1	14.1559	1.80602	3.71724	0.0538533	0.195385	0.0149759	2.70257	15.0121
ENSG00000001084.13:ENST00000504525.1	ENSG00000001084.13	ENST00000504525.1	12.1343	0.145096	0.986515	0.320596	0.58753	2.16173	1.62856	-0.823001
ENSG00000001084.13:ENST00000505294.5	ENSG00000001084.13	ENST00000505294.5	29.7824	0.140095	3.45797	0.0629474	0.217128	2.17449	3.40979	1.31783
ENSG00000001084.13:ENST00000509541.5	ENSG00000001084.13	ENST00000509541.5	179.562	0.00811327	0.0419222	0.837768	0.933695	6.99562	6.92159	-0.0336097
ENSG00000001084.13:ENST00000510837.5	ENSG00000001084.13	ENST00000510837.5	58.6111	0.282092	3.30186	0.0692015	0.231103	2.76598	4.8708	1.67878
ENSG00000001084.13:ENST00000513939.6	ENSG00000001084.13	ENST00000513939.6	456.766	0.0384454	0.3376	0.561218	0.775222	10.6873	10.2433	-0.148111
ENSG00000001084.13:ENST00000514004.5	ENSG00000001084.13	ENST00000514004.5	126.285	0.027622	0.120136	0.728887	0.879091	5.79656	6.00442	0.108633
ENSG00000001084.13:ENST00000514373.3	ENSG00000001084.13	ENST00000514373.3	14.5735	2.11283	0.408926	0.522515	0.749189	1.43252	2.44814	1.55759
ENSG00000001084.13:ENST00000514933.2	ENSG00000001084.13	ENST00000514933.2	778.837	0.00934524	4.18202	0.0408549	0.162133	12.4152	13.2773	0.25371
ENSG00000001084.13:ENST00000515580.1	ENSG00000001084.13	ENST00000515580.1	61.7628	0.0469148	5.0138	0.0251461	0.11621	3.45893	4.66202	0.889239
ENSG00000001084.13:ENST00000643939.1	ENSG00000001084.13	ENST00000643939.1	444.089	0.0405309	0.502493	0.478407	0.718645	10.6029	10.0949	-0.170736
ENSG00000001084.13:ENST00000650454.1	ENSG00000001084.13	ENST00000650454.1	865.745	0.00609998	9.46055	0.00209938	0.0176507	14.0204	12.9544	-0.305592
ENSG00000001167.15:ENST00000341376.11	ENSG00000001167.15	ENST00000341376.11	335.99	0.00508789	4.34291	0.0371634	0.151899	9.45486	8.96333	-0.179294
ENSG00000001167.15:ENST00000353205.5	ENSG00000001167.15	ENST00000353205.5	883.43	0.00408969	5.03699	0.0248116	0.115171	13.3276	13.7343	0.11636
ENSG00000001460.18:ENST00000337248.9	ENSG00000001460.18	ENST00000337248.9	280.935	0.0296855	9.80362	0.00174168	0.0151757	9.03425	7.68537	-0.529836
ENSG00000001460.18:ENST00000468303.5	ENSG00000001460.18	ENST00000468303.5	30.5309	0.035466	4.22505	0.0398314	0.159344	2.7376	3.24436	0.498747
ENSG00000001460.18:ENST00000483528.1	ENSG00000001460.18	ENST00000483528.1	22.4268	0.0624717	0.130238	0.718185	0.873452	2.7089	2.39333	-0.362006
ENSG00000001460.18:ENST00000497384.1	ENSG00000001460.18	ENST00000497384.1	18.0852	0.0717301	3.59428	0.0579787	0.20558	2.03235	2.58895	0.70583
ENSG00000001460.18:ENST00000498488.5	ENSG00000001460.18	ENST00000498488.5	23.2707	0.173045	4.00316	0.045415	0.174245	2.13586	3.12067	1.10896
ENSG00000001461.17:ENST00000339255.2	ENSG00000001461.17	ENST00000339255.2	151.116	0.0281499	7.83796	0.00511604	0.0359207	6.98521	5.75686	-0.602441
ENSG00000001461.17:ENST00000374399.9	ENSG00000001461.17	ENST00000374399.9	463.313	0.0341399	2.49926	0.1139	0.319454	10.2335	10.8454	0.203185
ENSG00000001461.17:ENST00000432012.1	ENSG00000001461.17	ENST00000432012.1	15.9519	0.0609373	2.966	0.0850317	0.264044	1.81456	2.47282	0.901182
ENSG00000001461.17:ENST00000475663.2	ENSG00000001461.17	ENST00000475663.2	18.7981	0.187381	0.167296	0.682526	0.853284	2.13911	2.52562	0.484445
ENSG00000001461.17:ENST00000488155.1	ENSG00000001461.17	ENST00000488155.1	22.5952	0.112603	0.562859	0.453111	0.701257	2.36522	2.7738	0.46581
ENSG00000001497.18:ENST00000374804.9	ENSG00000001497.18	ENST00000374804.9	283.316	0.0433842	5.52418	0.0187554	0.0947867	7.49236	9.32675	0.718405
ENSG00000001497.18:ENST00000374807.9	ENSG00000001497.18	ENST00000374807.9	1474.27	0.0209722	13.4944	0.00023928	0.00287651	16.8844	15.675	-0.317507
ENSG00000001497.18:ENST00000374811.8	ENSG00000001497.18	ENST00000374811.8	68.3218	1.12836	7.20808	0.0072576	0.0470133	2.21433	5.6615	2.78632
ENSG00000001497.18:ENST00000469091.1	ENSG00000001497.18	ENST00000469091.1	23.7709	1.80252	4.63855	0.0312613	0.134826	0.00685792	3.61282	18.1198
ENSG00000001497.18:ENST00000484069.1	ENSG00000001497.18	ENST00000484069.1	28.207	0.0546314	0.26825	0.604508	0.804326	2.77507	2.98735	0.216201
ENSG00000001497.18:ENST00000676986.1	ENSG00000001497.18	ENST00000676986.1	64.0968	0.303765	0.109633	0.740563	0.885244	4.28213	4.30372	0.0150448
ENSG00000001497.18:ENST00000677056.1	ENSG00000001497.18	ENST00000677056.1	13.3786	0.0927707	0.3415	0.558965	0.773839	2.12857	1.8556	-0.399129
ENSG00000001497.18:ENST00000677986.1	ENSG00000001497.18	ENST00000677986.1	22.5366	0.0542275	0.371097	0.542407	0.762433	2.70182	2.43287	-0.306509
ENSG00000001497.18:ENST00000678602.1	ENSG00000001497.18	ENST00000678602.1	71.198	0.160699	0.0236751	0.877714	0.951669	4.57102	4.43928	-0.087776
ENSG00000001497.18:ENST00000678848.1	ENSG00000001497.18	ENST00000678848.1	11.858	0.080248	0.937213	0.332996	0.600171	1.68186	2.02128	0.534047
ENSG00000001497.18:ENST00000678956.1	ENSG00000001497.18	ENST00000678956.1	51.793	0.0319506	1.0088	0.31519	0.582122	4.0855	3.61912	-0.360041
ENSG00000001497.18:ENST00000679116.1	ENSG00000001497.18	ENST00000679116.1	37.644	0.0485824	0.217879	0.640661	0.827746	3.18902	3.38622	0.176843
ENSG00000001617.12:ENST00000002829.8	ENSG00000001617.12	ENST00000002829.8	603.34	0.0380483	0.341535	0.558944	0.773839	12.0256	11.3587	-0.207317
ENSG00000001617.12:ENST00000413852.5	ENSG00000001617.12	ENST00000413852.5	280.195	0.0391739	2.83396	0.0922907	0.278556	7.90467	8.74904	0.332292
ENSG00000001617.12:ENST00000414301.5	ENSG00000001617.12	ENST00000414301.5	212.937	0.0779081	3.42141	0.0643561	0.220111	8.50848	6.63525	-0.797435
ENSG00000001617.12:ENST00000426511.5	ENSG00000001617.12	ENST00000426511.5	31.3304	0.0840575	1.66226	0.197299	0.447726	3.41055	2.65009	-0.741157
ENSG00000001617.12:ENST00000434342.5	ENSG00000001617.12	ENST00000434342.5	30.2968	0.0821463	2.83237	0.0923821	0.27872	2.43804	3.24477	0.837961
ENSG00000001617.12:ENST00000450338.5	ENSG00000001617.12	ENST00000450338.5	26.1299	2.90297	0.343439	0.557851	0.773029	0.0116715	3.52122	16.5095
ENSG00000001617.12:ENST00000470737.1	ENSG00000001617.12	ENST00000470737.1	15.2513	0.201996	2.84753	0.0915143	0.277032	1.53988	2.41817	1.31221
ENSG00000001617.12:ENST00000493743.1	ENSG00000001617.12	ENST00000493743.1	20.1869	0.647326	0.400888	0.526631	0.752062	2.67981	2.22401	-0.544358
ENSG00000001629.10:ENST00000265742.8	ENSG00000001629.10	ENST00000265742.8	1069.19	0.0117208	0.506639	0.476598	0.717313	15.3625	13.7583	-0.442675
ENSG00000001629.10:ENST00000413588.1	ENSG00000001629.10	ENST00000413588.1	40.9493	1.11234	4.33606	0.0373131	0.152338	4.42458	2.28789	-1.94419
ENSG00000001629.10:ENST00000422095.1	ENSG00000001629.10	ENST00000422095.1	197.52	0.0128802	33.9451	5.66905e-09	2.06127e-07	6.50217	7.81266	0.582776
ENSG00000001629.10:ENST00000439883.1	ENSG00000001629.10	ENST00000439883.1	22.4973	0.103331	0.0276511	0.867932	0.947816	2.70078	2.4446	-0.291342
ENSG00000001629.10:ENST00000442183.1	ENSG00000001629.10	ENST00000442183.1	112.154	0.0366886	205.403	1.38342e-46	7.77112e-44	8.02392	0.0124955	-18.8368
ENSG00000001629.10:ENST00000465883.1	ENSG00000001629.10	ENST00000465883.1	108.422	0.0145029	8.93367	0.00279961	0.0223128	5.32112	5.61682	0.165263
ENSG00000001629.10:ENST00000486698.1	ENSG00000001629.10	ENST00000486698.1	10.4844	0.267785	10.1858	0.00141523	0.0128013	0.900679	2.23092	2.62911
ENSG00000001630.18:ENST00000003100.13	ENSG00000001630.18	ENST00000003100.13	1919.67	0.0133691	0.172318	0.67806	0.850706	18.0723	17.3486	-0.183954
ENSG00000001630.18:ENST00000450723.5	ENSG00000001630.18	ENST00000450723.5	367.044	0.0367422	1.02044	0.312414	0.579068	10.0659	8.91325	-0.411815
ENSG00000001630.18:ENST00000691309.1	ENSG00000001630.18	ENST00000691309.1	97.6297	0.0349027	15.0288	0.000105885	0.00143581	4.26481	6.12161	1.09784
ENSG00000001631.17:ENST00000394503.6	ENSG00000001631.17	ENST00000394503.6	18.4474	1.57484	6.2198	0.0126329	0.0713948	0.00250679	3.33267	20.7852
ENSG00000001631.17:ENST00000422347.6	ENSG00000001631.17	ENST00000422347.6	26.6922	1.81923	0.403617	0.525227	0.751063	1.88584	3.4982	1.80775
ENSG00000001631.17:ENST00000425073.2	ENSG00000001631.17	ENST00000425073.2	11.0645	2.25209	0.599759	0.43867	0.690259	1.73067	1.87788	0.237081
ENSG00000001631.17:ENST00000430102.6	ENSG00000001631.17	ENST00000430102.6	26.8814	0.240751	1.77433	0.182847	0.42877	2.40604	3.15921	0.797843
ENSG00000001631.17:ENST00000445516.2	ENSG00000001631.17	ENST00000445516.2	10.3771	1.71197	3.50976	0.0610085	0.212641	2.43866	0.00258121	-19.7848
ENSG00000001631.17:ENST00000458177.7	ENSG00000001631.17	ENST00000458177.7	11.941	0.170875	38.7066	4.92542e-10	2.1187e-08	0.00250623	2.6897	20.1562
ENSG00000001631.17:ENST00000475770.6	ENSG00000001631.17	ENST00000475770.6	26.4955	1.59588	2.01344	0.155911	0.389181	2.93046	2.62589	-0.3215
ENSG00000001631.17:ENST00000487168.2	ENSG00000001631.17	ENST00000487168.2	37.5496	0.052761	0.0173331	0.895257	0.958656	3.30532	3.3526	0.041887
ENSG00000001631.17:ENST00000489087.2	ENSG00000001631.17	ENST00000489087.2	12.5758	2.07261	1.24359	0.26478	0.529817	1.49392	2.30454	1.25961
ENSG00000001631.17:ENST00000685431.1	ENSG00000001631.17	ENST00000685431.1	10.5092	1.44907	0.81902	0.365467	0.630661	1.0493	2.27908	2.24985
ENSG00000001631.17:ENST00000686043.1	ENSG00000001631.17	ENST00000686043.1	20.0718	0.913393	3.95802	0.0466485	0.177317	3.02533	1.58108	-1.8915
ENSG00000001631.17:ENST00000686149.1	ENSG00000001631.17	ENST00000686149.1	11.1103	2.91045	0.573211	0.448986	0.697887	0.00250693	2.59375	20.0492
ENSG00000001631.17:ENST00000687517.1	ENSG00000001631.17	ENST00000687517.1	17.0134	1.77023	4.28512	0.0384474	0.155549	3.10841	0.00258144	-20.4954
ENSG00000001631.17:ENST00000687627.1	ENSG00000001631.17	ENST00000687627.1	39.4823	0.0627032	1.12125	0.28965	0.555912	3.1245	3.69081	0.491697
ENSG00000001631.17:ENST00000688180.1	ENSG00000001631.17	ENST00000688180.1	13.6022	0.142854	1.14014	0.285622	0.551739	2.23425	1.77316	-0.672243
ENSG00000001631.17:ENST00000689082.1	ENSG00000001631.17	ENST00000689082.1	128.693	0.102847	0.861298	0.353376	0.619663	6.3059	5.59115	-0.37129
ENSG00000001631.17:ENST00000689539.1	ENSG00000001631.17	ENST00000689539.1	14.8921	1.75702	3.8983	0.0483351	0.181624	2.91079	0.00258137	-20.3025
ENSG00000001631.17:ENST00000690529.1	ENSG00000001631.17	ENST00000690529.1	73.2169	0.160339	6.05569	0.0138616	0.0763565	5.45494	3.36615	-1.44561
ENSG00000001631.17:ENST00000690904.1	ENSG00000001631.17	ENST00000690904.1	19.4265	2.16142	1.2692	0.259916	0.524503	3.05068	1.37707	-2.31638
ENSG00000001631.17:ENST00000691222.1	ENSG00000001631.17	ENST00000691222.1	41.1997	0.134708	0.0120538	0.912576	0.965863	3.40505	3.55561	0.12785
ENSG00000001631.17:ENST00000692205.1	ENSG00000001631.17	ENST00000692205.1	15.008	0.153436	0.345989	0.556392	0.772019	1.93509	2.23734	0.422406
ENSG00000001631.17:ENST00000692428.1	ENSG00000001631.17	ENST00000692428.1	50.4072	0.0314405	0.0912429	0.762603	0.896829	3.76881	3.88993	0.0939339
ENSG00000001631.17:ENST00000693563.1	ENSG00000001631.17	ENST00000693563.1	25.0394	1.9207	4.6361	0.0313061	0.134942	0.00250713	3.85578	21.2163
ENSG00000002016.18:ENST00000228345.9	ENSG00000002016.18	ENST00000228345.9	19.6922	0.518954	8.10259	0.00442021	0.0320395	3.04512	0.984227	-3.28276
ENSG00000002016.18:ENST00000358495.8	ENSG00000002016.18	ENST00000358495.8	269.581	0.00859768	5.98323	0.0144425	0.0785494	8.62885	7.88653	-0.293967
ENSG00000002016.18:ENST00000397230.6	ENSG00000002016.18	ENST00000397230.6	22.0224	3.32223	0.0253895	0.8734	0.949816	1.97697	3.10802	1.32193
ENSG00000002016.18:ENST00000430095.6	ENSG00000002016.18	ENST00000430095.6	41.1129	0.239687	3.80045	0.0512389	0.188881	3.99519	2.46277	-1.42437
ENSG00000002016.18:ENST00000463750.5	ENSG00000002016.18	ENST00000463750.5	34.0041	0.0856527	2.28861	0.130327	0.348108	2.73116	3.63263	0.839471
ENSG00000002016.18:ENST00000468231.5	ENSG00000002016.18	ENST00000468231.5	22.0572	0.51279	6.85807	0.00882417	0.0545764	1.26156	3.56531	3.0296
ENSG00000002016.18:ENST00000481052.5	ENSG00000002016.18	ENST00000481052.5	83.3928	0.0611685	0.0107208	0.917533	0.967937	4.78947	4.94145	0.0943623
ENSG00000002016.18:ENST00000488642.6	ENSG00000002016.18	ENST00000488642.6	23.5233	0.296092	3.84511	0.0498911	0.18558	3.13637	1.73166	-1.73355
ENSG00000002016.18:ENST00000535376.5	ENSG00000002016.18	ENST00000535376.5	41.4839	1.30516	5.40122	0.0201227	0.0995652	2.22483	4.57595	2.12661
ENSG00000002016.18:ENST00000536177.5	ENSG00000002016.18	ENST00000536177.5	60.174	0.12444	0.00715561	0.932587	0.974427	4.1105	4.17425	0.0459162
ENSG00000002016.18:ENST00000541619.1	ENSG00000002016.18	ENST00000541619.1	35.0498	0.0832898	70.0762	5.70574e-17	5.83597e-15	4.18523	0.00882948	-17.8278
ENSG00000002016.18:ENST00000542297.1	ENSG00000002016.18	ENST00000542297.1	395.249	0.00545187	0.0168508	0.896716	0.959242	9.78561	9.87821	0.032233
ENSG00000002016.18:ENST00000542785.5	ENSG00000002016.18	ENST00000542785.5	129.624	0.0409539	10.1672	0.00142962	0.0129136	4.96746	7.06854	1.08964
ENSG00000002079.14:ENST00000439784.7	ENSG00000002079.14	ENST00000439784.7	111.793	0.0141191	1.61468	0.203836	0.456239	5.19831	5.50997	0.177517
ENSG00000002079.14:ENST00000452010.2	ENSG00000002079.14	ENST00000452010.2	139.488	0.0213443	3.0338	0.081547	0.257022	5.97349	5.51083	-0.247725
ENSG00000002330.14:ENST00000309032.8	ENSG00000002330.14	ENST00000309032.8	1966.47	0.00873893	0.2654	0.606434	0.805584	17.9171	17.8376	-0.0201421
ENSG00000002330.14:ENST00000394531.3	ENSG00000002330.14	ENST00000394531.3	33.8578	0.306317	0.174617	0.676041	0.84958	3.30004	2.96631	-0.313639
ENSG00000002330.14:ENST00000394532.7	ENSG00000002330.14	ENST00000394532.7	153.57	0.0430675	1.04894	0.305751	0.572448	6.03272	6.90993	0.423918
ENSG00000002330.14:ENST00000492141.1	ENSG00000002330.14	ENST00000492141.1	73.8635	0.103712	15.0072	0.0001071	0.00144883	5.70336	2.7146	-2.2141
ENSG00000002330.14:ENST00000493798.1	ENSG00000002330.14	ENST00000493798.1	34.0073	0.870048	0.589458	0.442629	0.693058	1.79514	4.15716	2.46337
ENSG00000002330.14:ENST00000544271.1	ENSG00000002330.14	ENST00000544271.1	324.927	0.0177783	1.21615	0.270117	0.535705	8.7815	9.34573	0.208237
ENSG00000002549.13:ENST00000503467.1	ENSG00000002549.13	ENST00000503467.1	68.7203	0.0225854	8.65126	0.00326835	0.0252597	4.00025	4.86244	0.585033
ENSG00000002549.13:ENST00000509583.1	ENSG00000002549.13	ENST00000509583.1	43.2263	0.0916508	13.9225	0.000190504	0.00236149	2.37816	4.48281	1.87052
ENSG00000002549.13:ENST00000512397.1	ENSG00000002549.13	ENST00000512397.1	10.8742	0.626619	1.26769	0.260201	0.524736	1.54279	2.04125	0.812959
ENSG00000002549.13:ENST00000513105.1	ENSG00000002549.13	ENST00000513105.1	13.5409	2.19223	0.43472	0.509682	0.740566	2.27301	1.6612	-0.911687
ENSG00000002549.13:ENST00000606142.5	ENSG00000002549.13	ENST00000606142.5	2536.94	0.0179323	0.216782	0.641503	0.828195	19.7588	18.9045	-0.211003
ENSG00000002549.13:ENST00000618908.4	ENSG00000002549.13	ENST00000618908.4	882.297	0.0231687	1.80955	0.178562	0.422737	14.3363	12.6095	-0.495614
ENSG00000002586.20:ENST00000381187.8	ENSG00000002586.20	ENST00000381187.8	32.492	0.125829	0.371392	0.542246	0.762309	2.99947	3.15362	0.147331
ENSG00000002586.20:ENST00000381192.10	ENSG00000002586.20	ENST00000381192.10	2190.84	0.00911814	16.822	4.10545e-05	0.000634195	19.0457	17.8586	-0.297546
ENSG00000002586.20:ENST00000449611.6	ENSG00000002586.20	ENST00000449611.6	51.0326	0.0887837	0.136277	0.71201	0.870135	3.82781	3.83712	0.00721207
ENSG00000002586.20:ENST00000482405.7	ENSG00000002586.20	ENST00000482405.7	35.8363	0.0591774	7.04458	0.00795055	0.0504718	2.61405	3.75949	1.06946
ENSG00000002586.20:ENST00000611428.5	ENSG00000002586.20	ENST00000611428.5	116.294	0.077127	5.34435	0.0207895	0.101909	4.7307	6.55307	0.998755
ENSG00000002586.20:ENST00000624481.4	ENSG00000002586.20	ENST00000624481.4	268.37	0.0555917	0.313396	0.575603	0.785228	8.23085	8.47887	0.0972865
ENSG00000002586.20:ENST00000645950.1	ENSG00000002586.20	ENST00000645950.1	20.2601	0.826481	0.524392	0.468974	0.712153	2.25017	2.62383	0.448521
ENSG00000002586.20:ENST00000647297.1	ENSG00000002586.20	ENST00000647297.1	34.0262	0.174572	3.1668	0.0751497	0.24411	2.51538	3.70031	1.13488
ENSG00000002587.10:ENST00000002596.6	ENSG00000002587.10	ENST00000002596.6	279.408	0.0669219	12.8362	0.000339977	0.00387243	8.92578	7.90025	-0.400544
ENSG00000002587.10:ENST00000510712.1	ENSG00000002587.10	ENST00000510712.1	37.296	2.39641	1.5657	0.210833	0.46558	2.17823	3.58034	1.45708
ENSG00000002587.10:ENST00000514690.5	ENSG00000002587.10	ENST00000514690.5	71.8648	0.173111	1.51235	0.218781	0.475633	3.44393	4.76453	0.967592
ENSG00000002726.21:ENST00000360937.9	ENSG00000002726.21	ENST00000360937.9	16.0844	0.609937	0.713553	0.398267	0.659388	1.96055	2.32641	0.498199
ENSG00000002726.21:ENST00000416793.6	ENSG00000002726.21	ENST00000416793.6	19.2461	0.48153	0.966067	0.325663	0.59267	2.64839	2.12762	-0.638898
ENSG00000002745.13:ENST00000222462.3	ENSG00000002745.13	ENST00000222462.3	4265.14	0.0896869	21.0107	4.56719e-06	9.1925e-05	24.3256	20.6397	-0.87648
ENSG00000002745.13:ENST00000361301.6	ENSG00000002745.13	ENST00000361301.6	57.4534	0.140536	14.2072	0.00016374	0.00207503	2.65452	4.56357	1.60292
ENSG00000002746.15:ENST00000395891.7	ENSG00000002746.15	ENST00000395891.7	27.6942	0.032348	0.718295	0.396704	0.658173	2.99388	2.68916	-0.31469
ENSG00000002746.15:ENST00000453890.5	ENSG00000002746.15	ENST00000453890.5	104.441	0.0135584	0.0243918	0.875892	0.95093	5.38619	5.38475	-0.000815453
ENSG00000002746.15:ENST00000464944.1	ENSG00000002746.15	ENST00000464944.1	89.7601	0.0443472	2.85779	0.0909325	0.275971	4.59056	5.28788	0.427705
ENSG00000002746.15:ENST00000493057.1	ENSG00000002746.15	ENST00000493057.1	35.1743	0.0481628	1.68578	0.194159	0.443842	3.48747	2.93011	-0.512729
ENSG00000002822.16:ENST00000265854.12	ENSG00000002822.16	ENST00000265854.12	468.933	0.0323515	0.127823	0.7207	0.874811	10.4519	10.5059	0.0180219
ENSG00000002822.16:ENST00000399654.6	ENSG00000002822.16	ENST00000399654.6	157.688	0.0421003	2.29351	0.129916	0.347417	6.95125	6.14656	-0.384861
ENSG00000002822.16:ENST00000406869.5	ENSG00000002822.16	ENST00000406869.5	20.5703	0.0890711	0.0456821	0.830755	0.930368	2.30513	2.49423	0.230104
ENSG00000002822.16:ENST00000429625.5	ENSG00000002822.16	ENST00000429625.5	88.6096	0.138866	1.13275	0.28719	0.553305	4.35714	5.29627	0.589078
ENSG00000002822.16:ENST00000437877.1	ENSG00000002822.16	ENST00000437877.1	73.0616	0.0467836	0.098166	0.754042	0.892266	4.39985	4.56802	0.112543
ENSG00000002822.16:ENST00000450235.5	ENSG00000002822.16	ENST00000450235.5	29.8152	0.547424	17.9843	2.2274e-05	0.000373582	0.00465297	3.72428	19.3291
ENSG00000002822.16:ENST00000455998.5	ENSG00000002822.16	ENST00000455998.5	26.6332	0.653037	8.17149	0.00425538	0.0310958	1.00824	3.42797	3.56189
ENSG00000002822.16:ENST00000459731.1	ENSG00000002822.16	ENST00000459731.1	26.577	0.582613	1.45443	0.227819	0.486779	3.32446	2.33063	-1.04095
ENSG00000002822.16:ENST00000464742.5	ENSG00000002822.16	ENST00000464742.5	12.2679	0.680025	2.47052	0.115999	0.323159	2.55282	1.24648	-2.08276
ENSG00000002822.16:ENST00000486340.5	ENSG00000002822.16	ENST00000486340.5	13.5381	0.379141	0.539122	0.462797	0.70794	2.01075	1.91963	-0.134849
ENSG00000002834.18:ENST00000318008.11	ENSG00000002834.18	ENST00000318008.11	5478.24	0.0111108	7.95508	0.00479527	0.0341403	24.5021	23.4241	-0.252918
ENSG00000002834.18:ENST00000433206.6	ENSG00000002834.18	ENST00000433206.6	18.205	0.309259	0.712571	0.398592	0.659576	1.92207	2.65114	0.937496
ENSG00000002834.18:ENST00000443937.7	ENSG00000002834.18	ENST00000443937.7	16.7076	0.307513	2.4688	0.116127	0.323363	2.69462	1.62226	-1.47747
ENSG00000002834.18:ENST00000579123.1	ENSG00000002834.18	ENST00000579123.1	61.8566	0.0218036	2.24815	0.133774	0.353804	4.09477	4.35024	0.180796
ENSG00000002834.18:ENST00000584106.1	ENSG00000002834.18	ENST00000584106.1	23.4449	0.047065	15.4452	8.49336e-05	0.00118452	1.90842	3.19565	1.50634
ENSG00000002919.15:ENST00000359238.7	ENSG00000002919.15	ENST00000359238.7	223.075	0.0187773	4.25272	0.0391875	0.157572	8.24798	7.14616	-0.461517
ENSG00000002919.15:ENST00000393405.6	ENSG00000002919.15	ENST00000393405.6	489.167	0.0182966	1.06316	0.302495	0.569137	11.084	10.466	-0.202257
ENSG00000002919.15:ENST00000452859.6	ENSG00000002919.15	ENST00000452859.6	97.6853	2.22943	0.155372	0.693453	0.859384	6.23363	4.15723	-1.23041
ENSG00000002919.15:ENST00000577310.1	ENSG00000002919.15	ENST00000577310.1	31.1293	0.224028	0.306204	0.580019	0.788158	2.92612	3.0858	0.156068
ENSG00000002919.15:ENST00000580219.5	ENSG00000002919.15	ENST00000580219.5	103.141	0.14702	0.000908782	0.975951	0.991226	5.52086	5.23098	-0.164507
ENSG00000002919.15:ENST00000580875.1	ENSG00000002919.15	ENST00000580875.1	101.964	0.0250952	11.9677	0.000541308	0.00572908	4.47555	5.97559	0.87873
ENSG00000002919.15:ENST00000582104.5	ENSG00000002919.15	ENST00000582104.5	253.527	0.13984	2.69221	0.10084	0.295208	6.98525	8.95698	0.805761
ENSG00000002919.15:ENST00000582481.1	ENSG00000002919.15	ENST00000582481.1	14.1032	0.576637	1.66939	0.19634	0.446571	2.55925	1.4243	-1.70395
ENSG00000002919.15:ENST00000583320.5	ENSG00000002919.15	ENST00000583320.5	70.1468	0.089703	0.96649	0.325557	0.59256	4.09213	4.74269	0.442144
ENSG00000003056.8:ENST00000000412.8	ENSG00000003056.8	ENST00000000412.8	3269.68	0.0107986	2.44512	0.117891	0.326683	21.7735	19.9164	-0.449258
ENSG00000003056.8:ENST00000536844.5	ENSG00000003056.8	ENST00000536844.5	55.486	0.0474642	7.95816	0.00478712	0.0340967	3.43094	4.44566	0.770489
ENSG00000003056.8:ENST00000537621.1	ENSG00000003056.8	ENST00000537621.1	326.808	0.00770793	9.2107	0.00240604	0.0197234	8.94276	9.20951	0.098328
ENSG00000003056.8:ENST00000539143.5	ENSG00000003056.8	ENST00000539143.5	12.0206	0.785546	0.0219339	0.882263	0.953707	1.80358	1.94811	0.223993
ENSG00000003056.8:ENST00000540837.1	ENSG00000003056.8	ENST00000540837.1	85.8023	0.0414147	3.94853	0.0469122	0.177984	4.58601	5.20513	0.382699
ENSG00000003056.8:ENST00000543159.1	ENSG00000003056.8	ENST00000543159.1	151.115	0.0113941	27.5551	1.52681e-07	4.25418e-06	5.64296	7.04346	0.690068
ENSG00000003056.8:ENST00000543258.1	ENSG00000003056.8	ENST00000543258.1	34.8231	0.855603	0.845274	0.357893	0.623867	2.80167	3.48727	0.644008
ENSG00000003056.8:ENST00000543704.5	ENSG00000003056.8	ENST00000543704.5	187.062	1.40576	5.22479	0.0222671	0.106819	8.43834	5.51683	-1.34145
ENSG00000003056.8:ENST00000543834.1	ENSG00000003056.8	ENST00000543834.1	108.846	0.10751	0.029563	0.863486	0.945924	5.61387	5.43932	-0.0966347
ENSG00000003056.8:ENST00000543845.1	ENSG00000003056.8	ENST00000543845.1	53.7675	0.222443	0.337358	0.561358	0.775335	4.29549	3.55105	-0.565888
ENSG00000003056.8:ENST00000544193.1	ENSG00000003056.8	ENST00000544193.1	10.4757	2.12415	0.527848	0.467513	0.711061	1.91613	1.61151	-0.502662
ENSG00000003056.8:ENST00000544245.1	ENSG00000003056.8	ENST00000544245.1	568.506	0.0149041	0.00519243	0.942555	0.978029	12.0336	10.8795	-0.36341
ENSG00000003096.14:ENST00000371882.5	ENSG00000003096.14	ENST00000371882.5	94.4289	1.09267	1.39075	0.238278	0.498897	6.06018	4.32313	-1.02599
ENSG00000003096.14:ENST00000469946.5	ENSG00000003096.14	ENST00000469946.5	42.9368	0.144247	0.0559982	0.812937	0.921924	3.68012	3.3851	-0.24709
ENSG00000003096.14:ENST00000540167.5	ENSG00000003096.14	ENST00000540167.5	20.6795	1.21346	3.58117	0.0584381	0.206547	1.89703	2.76863	1.10256
ENSG00000003096.14:ENST00000545703.5	ENSG00000003096.14	ENST00000545703.5	55.0213	2.22299	0.561512	0.453652	0.701489	2.57689	4.67209	1.76041
ENSG00000003137.9:ENST00000001146.7	ENSG00000003137.9	ENST00000001146.7	74.4495	0.101922	4.5534	0.0328535	0.139571	5.14165	3.69854	-0.98703
ENSG00000003137.9:ENST00000412253.1	ENSG00000003137.9	ENST00000412253.1	315.661	0.0474312	0.467934	0.493939	0.729497	8.702	9.18717	0.180802
ENSG00000003137.9:ENST00000461519.1	ENSG00000003137.9	ENST00000461519.1	193.753	0.0456766	0.198815	0.655679	0.836848	6.95987	7.44998	0.216303
ENSG00000003147.19:ENST00000265577.11	ENSG00000003147.19	ENST00000265577.11	41.884	0.0610143	3.86595	0.0492753	0.184051	3.30433	3.65796	0.300425
ENSG00000003147.19:ENST00000339809.10	ENSG00000003147.19	ENST00000339809.10	31.2061	0.353661	26.6512	2.437e-07	6.51877e-06	0.761701	4.19294	4.97016
ENSG00000003147.19:ENST00000396675.7	ENSG00000003147.19	ENST00000396675.7	23.7216	1.78626	0.00709234	0.932885	0.974491	2.68634	2.58527	-0.112184
ENSG00000003147.19:ENST00000401396.5	ENSG00000003147.19	ENST00000401396.5	140.788	0.690575	2.76953	0.0960743	0.286274	7.77021	3.88454	-2.12904
ENSG00000003147.19:ENST00000402384.8	ENSG00000003147.19	ENST00000402384.8	72.9183	1.22592	4.78055	0.028783	0.127585	5.72647	2.84882	-2.08512
ENSG00000003147.19:ENST00000406470.6	ENSG00000003147.19	ENST00000406470.6	52.5434	0.801829	0.144134	0.704205	0.865672	4.18465	3.57809	-0.465322
ENSG00000003147.19:ENST00000407906.5	ENSG00000003147.19	ENST00000407906.5	30.6666	0.558162	0.834379	0.361009	0.626588	3.57259	2.26497	-1.33688
ENSG00000003147.19:ENST00000422063.6	ENSG00000003147.19	ENST00000422063.6	15.7589	1.70952	5.32238	0.0210533	0.102833	0.00985718	3.03978	16.5637
ENSG00000003147.19:ENST00000430867.5	ENSG00000003147.19	ENST00000430867.5	26.5088	0.878692	0.425165	0.514371	0.743503	2.81386	2.76455	-0.0518094
ENSG00000003147.19:ENST00000446305.1	ENSG00000003147.19	ENST00000446305.1	27.7035	0.939221	1.07582	0.299635	0.566237	2.5668	3.1007	0.55394
ENSG00000003147.19:ENST00000447326.5	ENSG00000003147.19	ENST00000447326.5	27.1026	0.789697	0.21924	0.639619	0.827077	2.97779	2.67037	-0.319398
ENSG00000003147.19:ENST00000455539.5	ENSG00000003147.19	ENST00000455539.5	24.0798	0.280045	0.105847	0.744923	0.887245	2.95235	2.35784	-0.657865
ENSG00000003147.19:ENST00000470696.1	ENSG00000003147.19	ENST00000470696.1	115.978	0.0137349	1.73936	0.18722	0.434559	5.9669	5.40245	-0.304998
ENSG00000003147.19:ENST00000490041.1	ENSG00000003147.19	ENST00000490041.1	87.3427	0.0951993	4.57842	0.032377	0.138118	5.95315	3.62615	-1.49407
ENSG00000003147.19:ENST00000650486.1	ENSG00000003147.19	ENST00000650486.1	26.1445	0.0718401	36.1384	1.83793e-09	7.21733e-08	1.48908	3.614	2.58952
ENSG00000003249.15:ENST00000002501.11	ENSG00000003249.15	ENST00000002501.11	2502.57	0.0403337	0.604018	0.437049	0.689199	19.2118	19.3634	0.037469
ENSG00000003249.15:ENST00000392973.8	ENSG00000003249.15	ENST00000392973.8	22.479	0.0704252	0.792414	0.373371	0.637803	2.75531	2.4005	-0.403022
ENSG00000003249.15:ENST00000568662.2	ENSG00000003249.15	ENST00000568662.2	10.8934	0.201475	33.1963	8.33095e-09	2.9386e-07	0.0117187	2.56772	15.57
ENSG00000003249.15:ENST00000568838.2	ENSG00000003249.15	ENST00000568838.2	71.182	0.957167	0.756965	0.38428	0.646886	5.20935	3.57939	-1.12374
ENSG00000003249.15:ENST00000623401.1	ENSG00000003249.15	ENST00000623401.1	120.303	0.013305	0.0551686	0.814302	0.922655	5.71646	5.83707	0.0642098
ENSG00000003393.16:ENST00000264276.11	ENSG00000003393.16	ENST00000264276.11	18.2956	1.86118	4.19694	0.0404971	0.161127	3.22241	0.0059729	-18.1809
ENSG00000003393.16:ENST00000462747.1	ENSG00000003393.16	ENST00000462747.1	17.7911	1.25336	1.65451	0.198346	0.449096	2.3965	2.18432	-0.270282
ENSG00000003393.16:ENST00000467448.5	ENSG00000003393.16	ENST00000467448.5	138.837	0.0366402	9.87803	0.00167264	0.0146834	5.1994	7.05886	0.946902
ENSG00000003393.16:ENST00000489440.5	ENSG00000003393.16	ENST00000489440.5	35.7458	1.91365	5.554	0.0184385	0.093654	0.00428907	4.58057	20.1815
ENSG00000003393.16:ENST00000679635.1	ENSG00000003393.16	ENST00000679635.1	20.6511	0.224513	0.238453	0.625326	0.818139	2.63075	2.28411	-0.412586
ENSG00000003393.16:ENST00000679686.1	ENSG00000003393.16	ENST00000679686.1	329.635	0.00839374	21.8609	2.9314e-06	6.20068e-05	9.7945	8.33844	-0.538097
ENSG00000003393.16:ENST00000679916.1	ENSG00000003393.16	ENST00000679916.1	12.5683	0.241329	0.36297	0.546861	0.765416	1.68026	2.19032	0.77059
ENSG00000003393.16:ENST00000679939.1	ENSG00000003393.16	ENST00000679939.1	47.44	0.0534833	3.31952	0.0684617	0.229328	3.21277	4.15219	0.759941
ENSG00000003393.16:ENST00000680135.1	ENSG00000003393.16	ENST00000680135.1	41.0952	0.110592	2.80809	0.0937901	0.281616	3.87086	2.94049	-0.811375
ENSG00000003393.16:ENST00000680149.1	ENSG00000003393.16	ENST00000680149.1	12.3714	2.25403	0.858701	0.354102	0.620259	1.86456	1.96297	0.149495
ENSG00000003393.16:ENST00000680287.1	ENSG00000003393.16	ENST00000680287.1	49.7667	0.860898	0.785281	0.375531	0.639599	3.31814	4.23564	0.724274
ENSG00000003393.16:ENST00000680404.1	ENSG00000003393.16	ENST00000680404.1	29.5085	0.122645	1.28511	0.256951	0.521066	2.63337	3.20801	0.579177
ENSG00000003393.16:ENST00000680441.1	ENSG00000003393.16	ENST00000680441.1	51.986	0.0305811	5.58623	0.0181022	0.0924802	3.36676	4.35206	0.762463
ENSG00000003393.16:ENST00000680630.1	ENSG00000003393.16	ENST00000680630.1	21.1769	0.805327	5.98605	0.0144194	0.0784807	3.21707	1.29641	-2.64737
ENSG00000003393.16:ENST00000680722.1	ENSG00000003393.16	ENST00000680722.1	14.7772	1.80117	2.20355	0.137693	0.360084	0.776534	2.8785	3.8025
ENSG00000003393.16:ENST00000680737.1	ENSG00000003393.16	ENST00000680737.1	13.0908	2.04574	1.56378	0.211113	0.465915	1.28441	2.49101	1.92435
ENSG00000003393.16:ENST00000680819.1	ENSG00000003393.16	ENST00000680819.1	17.1625	0.0695653	0.141089	0.707201	0.86728	2.14867	2.31469	0.216877
ENSG00000003393.16:ENST00000681152.1	ENSG00000003393.16	ENST00000681152.1	31.995	0.0515717	1.07918	0.298881	0.565564	2.78817	3.2822	0.479299
ENSG00000003393.16:ENST00000681256.1	ENSG00000003393.16	ENST00000681256.1	17.1435	0.681149	0.454979	0.49998	0.734068	2.07741	2.4142	0.437866
ENSG00000003393.16:ENST00000681378.1	ENSG00000003393.16	ENST00000681378.1	24.2047	0.0355005	0.925697	0.335984	0.603094	2.82047	2.50277	-0.349673
ENSG00000003393.16:ENST00000681558.1	ENSG00000003393.16	ENST00000681558.1	19.1646	1.70449	0.0749838	0.784214	0.907465	2.59024	2.11196	-0.595478
ENSG00000003393.16:ENST00000681619.1	ENSG00000003393.16	ENST00000681619.1	11.6443	3.14789	0.160032	0.689127	0.856985	2.57895	0.00312034	-19.4009
ENSG00000003393.16:ENST00000681768.1	ENSG00000003393.16	ENST00000681768.1	33.9078	0.163895	0.445303	0.504574	0.736975	3.41283	2.83519	-0.545409
ENSG00000003400.15:ENST00000272879.9	ENSG00000003400.15	ENST00000272879.9	15.3168	0.359709	0.111434	0.738517	0.884116	1.92677	2.30902	0.526854
ENSG00000003400.15:ENST00000286186.11	ENSG00000003400.15	ENST00000286186.11	47.314	0.0608496	8.8486	0.00293313	0.0231695	4.31429	3.05978	-1.01791
ENSG00000003400.15:ENST00000346817.9	ENSG00000003400.15	ENST00000346817.9	96.2108	0.0368695	1.96273	0.161221	0.39717	4.85663	5.48372	0.368895
ENSG00000003400.15:ENST00000374650.7	ENSG00000003400.15	ENST00000374650.7	18.0515	0.195962	0.0920603	0.761574	0.896252	2.32639	2.25632	-0.0891763
ENSG00000003400.15:ENST00000460140.5	ENSG00000003400.15	ENST00000460140.5	13.6556	1.72328	0.0848964	0.770769	0.900969	2.02158	1.97921	-0.0616057
ENSG00000003400.15:ENST00000471191.1	ENSG00000003400.15	ENST00000471191.1	14.0072	1.41813	0.0236336	0.877821	0.951735	1.84938	2.19166	0.493938
ENSG00000003400.15:ENST00000485408.1	ENSG00000003400.15	ENST00000485408.1	44.8248	0.0426895	0.153399	0.695308	0.860515	3.49779	3.69747	0.164313
ENSG00000003402.21:ENST00000309955.8	ENSG00000003402.21	ENST00000309955.8	247.302	0.00601343	7.75633	0.00535245	0.0371854	8.42892	7.56419	-0.351204
ENSG00000003402.21:ENST00000341222.10	ENSG00000003402.21	ENST00000341222.10	45.5713	2.03788	4.38149	0.0363312	0.149533	4.9127	0.00868205	-18.3578
ENSG00000003402.21:ENST00000342795.9	ENSG00000003402.21	ENST00000342795.9	69.3177	0.0451791	1.25706	0.262208	0.526974	4.71543	4.15993	-0.375757
ENSG00000003402.21:ENST00000395148.6	ENSG00000003402.21	ENST00000395148.6	273.702	0.00607409	18.0923	2.10446e-05	0.000355119	7.68555	9.1295	0.564852
ENSG00000003402.21:ENST00000417748.1	ENSG00000003402.21	ENST00000417748.1	11.9496	0.64699	0.872564	0.350246	0.616672	1.57839	2.18158	0.940354
ENSG00000003402.21:ENST00000423241.6	ENSG00000003402.21	ENST00000423241.6	321.675	0.00339306	7.46164	0.00630274	0.0421376	9.32221	8.63277	-0.25628
ENSG00000003402.21:ENST00000425030.1	ENSG00000003402.21	ENST00000425030.1	42.3615	0.0472435	0.0350287	0.851536	0.940647	3.5307	3.50325	-0.0230731
ENSG00000003402.21:ENST00000439154.6	ENSG00000003402.21	ENST00000439154.6	31.5245	0.390421	1.26451	0.260799	0.52541	2.5133	3.53588	1.00273
ENSG00000003402.21:ENST00000440180.5	ENSG00000003402.21	ENST00000440180.5	169.583	0.0576422	0.230328	0.631281	0.822172	6.91943	6.61781	-0.140156
ENSG00000003402.21:ENST00000441224.5	ENSG00000003402.21	ENST00000441224.5	12.9715	0.695054	0.0918948	0.761782	0.896339	1.91323	1.98092	0.101073
ENSG00000003402.21:ENST00000443227.5	ENSG00000003402.21	ENST00000443227.5	16.334	0.107205	1.24961	0.263627	0.528562	2.39504	1.92875	-0.63057
ENSG00000003402.21:ENST00000457277.5	ENSG00000003402.21	ENST00000457277.5	68.2132	0.0495435	19.8459	8.39417e-06	0.000157626	5.33178	2.96625	-1.74813
ENSG00000003402.21:ENST00000460961.1	ENSG00000003402.21	ENST00000460961.1	84.9187	0.069479	4.15893	0.0414155	0.16362	4.20884	5.57946	0.851706
ENSG00000003402.21:ENST00000461422.1	ENSG00000003402.21	ENST00000461422.1	55.3077	2.04194	0.0366716	0.848135	0.938853	3.21464	4.70676	1.134
ENSG00000003402.21:ENST00000470178.6	ENSG00000003402.21	ENST00000470178.6	116.271	0.0834791	0.582548	0.445315	0.695104	5.4385	5.97031	0.28646
ENSG00000003402.21:ENST00000470664.1	ENSG00000003402.21	ENST00000470664.1	81.1343	0.0156097	3.17518	0.0747648	0.243294	4.46111	5.1712	0.445729
ENSG00000003402.21:ENST00000474842.1	ENSG00000003402.21	ENST00000474842.1	40.2007	0.0270178	2.95972	0.085363	0.264629	3.09415	3.77119	0.584294
ENSG00000003402.21:ENST00000490965.1	ENSG00000003402.21	ENST00000490965.1	62.4584	0.0479534	2.63904	0.104266	0.301715	3.77859	4.70944	0.658026
ENSG00000003402.21:ENST00000494258.5	ENSG00000003402.21	ENST00000494258.5	15.7399	1.49306	0.125757	0.722872	0.875959	1.85658	2.4572	0.816194
ENSG00000003436.16:ENST00000233156.9	ENSG00000003436.16	ENST00000233156.9	362.26	0.0831657	9.03732	0.00264523	0.0213063	8.28591	10.2629	0.719607
ENSG00000003436.16:ENST00000339091.8	ENSG00000003436.16	ENST00000339091.8	28.1326	2.2912	1.70488	0.191651	0.440434	3.8574	1.66175	-2.46466
ENSG00000003436.16:ENST00000392365.5	ENSG00000003436.16	ENST00000392365.5	62.2185	2.65612	1.607	0.204914	0.457638	5.03156	3.41977	-1.15319
ENSG00000003436.16:ENST00000409676.5	ENSG00000003436.16	ENST00000409676.5	16.9575	1.60472	0.0002157	0.988282	0.996842	2.39153	2.09585	-0.384616
ENSG00000003436.16:ENST00000417013.5	ENSG00000003436.16	ENST00000417013.5	12.2525	2.93013	-0.000156795	1	1	2.58959	1.04609	-2.6316
ENSG00000003436.16:ENST00000420747.1	ENSG00000003436.16	ENST00000420747.1	27.2661	0.255832	1.62775	0.202015	0.453982	2.39683	3.1006	0.753963
ENSG00000003436.16:ENST00000435414.5	ENSG00000003436.16	ENST00000435414.5	82.1628	1.26234	6.44364	0.011135	0.0649922	6.31793	3.03173	-2.20633
ENSG00000003436.16:ENST00000437725.5	ENSG00000003436.16	ENST00000437725.5	20.3193	0.55712	1.49788	0.220998	0.478472	2.95091	1.94203	-1.22139
ENSG00000003436.16:ENST00000453013.5	ENSG00000003436.16	ENST00000453013.5	140.412	0.00910992	0.0634228	0.801166	0.916351	6.36621	6.05476	-0.155714
ENSG00000003436.16:ENST00000481132.5	ENSG00000003436.16	ENST00000481132.5	36.3705	0.0268607	1.06007	0.303199	0.569841	3.11796	3.35734	0.217879
ENSG00000003509.16:ENST00000002125.9	ENSG00000003509.16	ENST00000002125.9	221.861	0.0390894	2.47231	0.115868	0.322938	7.2464	8.11297	0.363425
ENSG00000003509.16:ENST00000336237.10	ENSG00000003509.16	ENST00000336237.10	35.9666	0.0628651	0.0602982	0.806025	0.918635	3.1857	3.3049	0.108216
ENSG00000003509.16:ENST00000416653.5	ENSG00000003509.16	ENST00000416653.5	18.5082	2.82337	0.746622	0.387548	0.650053	0.00772116	3.43137	17.6254
ENSG00000003509.16:ENST00000431821.5	ENSG00000003509.16	ENST00000431821.5	22.0052	1.74959	0.183975	0.667979	0.844667	2.05553	3.00411	1.10866
ENSG00000003509.16:ENST00000439218.5	ENSG00000003509.16	ENST00000439218.5	26.2258	1.60541	6.87345	0.00874858	0.054211	0.00771868	4.06298	18.1274
ENSG00000003509.16:ENST00000441905.1	ENSG00000003509.16	ENST00000441905.1	56.6522	0.15218	2.16638	0.141058	0.365547	4.49642	3.36703	-0.860036
ENSG00000003509.16:ENST00000455230.5	ENSG00000003509.16	ENST00000455230.5	52.933	0.706303	1.49045	0.222146	0.479957	4.53341	2.96824	-1.25563
ENSG00000003509.16:ENST00000469831.1	ENSG00000003509.16	ENST00000469831.1	150.15	0.970964	1.42023	0.233366	0.49309	7.37554	4.92641	-1.24994
ENSG00000003509.16:ENST00000474154.5	ENSG00000003509.16	ENST00000474154.5	90.8238	0.0550278	0.640113	0.42367	0.678848	4.80503	5.38239	0.344185
ENSG00000003509.16:ENST00000474257.5	ENSG00000003509.16	ENST00000474257.5	238.001	0.0102521	1.70512	0.19162	0.440428	8.12592	7.61103	-0.211678
ENSG00000003756.17:ENST00000347869.8	ENSG00000003756.17	ENST00000347869.8	1583.83	0.00270299	51.4119	7.48831e-13	4.7876e-11	17.2128	16.0617	-0.299548
ENSG00000003756.17:ENST00000395174.6	ENSG00000003756.17	ENST00000395174.6	17.5212	0.162534	13.2821	0.000267954	0.00316898	2.9624	1.20458	-2.61753
ENSG00000003756.17:ENST00000417905.1	ENSG00000003756.17	ENST00000417905.1	351.64	0.0489091	1.22253	0.268864	0.534158	8.55747	10.1366	0.570889
ENSG00000003756.17:ENST00000441305.5	ENSG00000003756.17	ENST00000441305.5	34.9479	0.822671	2.54671	0.110524	0.313545	1.67839	4.2193	2.70287
ENSG00000003756.17:ENST00000441812.6	ENSG00000003756.17	ENST00000441812.6	111.114	0.0763144	0.695561	0.404279	0.664103	5.16933	5.96956	0.440674
ENSG00000003756.17:ENST00000461242.1	ENSG00000003756.17	ENST00000461242.1	28.5839	0.0548991	0.252312	0.615452	0.811792	2.69999	3.06637	0.373227
ENSG00000003756.17:ENST00000462025.1	ENSG00000003756.17	ENST00000462025.1	111.078	0.0867929	0.363686	0.546466	0.765159	5.15003	5.98481	0.459913
ENSG00000003756.17:ENST00000464087.6	ENSG00000003756.17	ENST00000464087.6	111.09	0.0173837	11.3839	0.000740847	0.00744917	6.14968	4.91167	-0.687592
ENSG00000003756.17:ENST00000464988.1	ENSG00000003756.17	ENST00000464988.1	126.248	0.756622	4.65183	0.0310204	0.134068	3.16897	7.68429	2.69516
ENSG00000003756.17:ENST00000469838.5	ENSG00000003756.17	ENST00000469838.5	185.803	0.00652498	47.6448	5.10875e-12	2.93248e-10	7.97633	5.89786	-0.952604
ENSG00000003756.17:ENST00000471995.5	ENSG00000003756.17	ENST00000471995.5	195.795	0.0160182	1.31525	0.251446	0.514982	6.79611	7.69196	0.393937
ENSG00000003756.17:ENST00000474818.5	ENSG00000003756.17	ENST00000474818.5	29.3318	0.964001	4.78078	0.0287791	0.127585	3.6842	1.82024	-2.06392
ENSG00000003756.17:ENST00000475128.5	ENSG00000003756.17	ENST00000475128.5	399.309	0.00854204	22.9413	1.67027e-06	3.73858e-05	8.56794	11.0423	0.866759
ENSG00000003756.17:ENST00000475590.5	ENSG00000003756.17	ENST00000475590.5	447.968	0.0117225	9.6082	0.00193711	0.0165459	9.32515	11.3354	0.678157
ENSG00000003756.17:ENST00000479275.1	ENSG00000003756.17	ENST00000479275.1	71.5374	0.013561	24.3585	7.99743e-07	1.9215e-05	3.46903	5.40097	1.32636
ENSG00000003756.17:ENST00000489437.1	ENSG00000003756.17	ENST00000489437.1	262.445	0.0127064	0.593305	0.441144	0.691893	8.27139	8.24457	-0.0106163
ENSG00000003756.17:ENST00000492430.1	ENSG00000003756.17	ENST00000492430.1	33.8692	1.04701	4.83901	0.0278228	0.124674	3.85769	2.12861	-1.74538
ENSG00000003756.17:ENST00000492472.1	ENSG00000003756.17	ENST00000492472.1	179.192	0.0344986	5.87077	0.0153943	0.0822396	5.96752	7.83546	0.858695
ENSG00000003756.17:ENST00000493993.1	ENSG00000003756.17	ENST00000493993.1	34.6116	0.157896	0.496978	0.480831	0.720242	2.92157	3.40928	0.454313
ENSG00000003756.17:ENST00000494360.5	ENSG00000003756.17	ENST00000494360.5	132.659	0.0310634	6.90669	0.00858739	0.0535026	5.11832	6.90105	0.923168
ENSG00000003756.17:ENST00000496179.5	ENSG00000003756.17	ENST00000496179.5	130.52	0.0230685	59.1106	1.49058e-14	1.16327e-12	7.42332	3.84595	-2.01207
ENSG00000003989.18:ENST00000494857.6	ENSG00000003989.18	ENST00000494857.6	242.343	0.0928556	0.114155	0.735462	0.882726	7.92529	7.86751	-0.0236842
ENSG00000003989.18:ENST00000522656.5	ENSG00000003989.18	ENST00000522656.5	12.1191	0.815695	0.239134	0.624832	0.817774	1.89656	1.80422	-0.144997
ENSG00000004059.11:ENST00000000233.10	ENSG00000004059.11	ENST00000000233.10	5724.21	0.0649523	1.47177	0.225067	0.483356	23.2882	25.2548	0.460396
ENSG00000004059.11:ENST00000459680.1	ENSG00000004059.11	ENST00000459680.1	54.7421	1.90491	5.9534	0.014689	0.0795067	0.0108733	5.94718	18.2918
ENSG00000004059.11:ENST00000463733.5	ENSG00000004059.11	ENST00000463733.5	224.446	0.0240049	6.01922	0.0141509	0.0774322	7.90098	7.35958	-0.228096
ENSG00000004059.11:ENST00000489673.1	ENSG00000004059.11	ENST00000489673.1	465.926	0.191037	1.78937	0.181003	0.426182	10.9668	9.8436	-0.376385
ENSG00000004142.12:ENST00000540200.6	ENSG00000004142.12	ENST00000540200.6	1970.46	0.00378142	1.58044	0.208697	0.462924	17.7634	18.0282	0.0670498
ENSG00000004142.12:ENST00000618887.2	ENSG00000004142.12	ENST00000618887.2	1354.77	0.00390645	1.53969	0.214664	0.47039	15.9275	15.6541	-0.0726574
ENSG00000004399.13:ENST00000324093.9	ENSG00000004399.13	ENST00000324093.9	386.821	0.0177595	0.00433144	0.947526	0.979826	9.56128	9.81381	0.088821
ENSG00000004399.13:ENST00000501038.6	ENSG00000004399.13	ENST00000501038.6	13.4456	0.128985	0.0325149	0.856902	0.943222	1.93243	2.0623	0.18917
ENSG00000004399.13:ENST00000504524.5	ENSG00000004399.13	ENST00000504524.5	97.8357	0.0208959	2.19753	0.138232	0.360881	5.35652	4.87843	-0.283718
ENSG00000004399.13:ENST00000504767.5	ENSG00000004399.13	ENST00000504767.5	49.1959	0.212588	1.07073	0.30078	0.567327	3.31879	4.30014	0.768881
ENSG00000004399.13:ENST00000504979.1	ENSG00000004399.13	ENST00000504979.1	31.2577	0.107066	0.00616254	0.937429	0.975903	2.93315	3.07784	0.14144
ENSG00000004399.13:ENST00000506979.1	ENSG00000004399.13	ENST00000506979.1	163.43	0.0312351	0.594187	0.440805	0.691612	6.65733	6.49206	-0.078694
ENSG00000004399.13:ENST00000508630.1	ENSG00000004399.13	ENST00000508630.1	11.0628	0.894909	1.80835	0.178707	0.422947	1.99291	1.42587	-0.971654
ENSG00000004399.13:ENST00000512807.1	ENSG00000004399.13	ENST00000512807.1	99.9207	0.0143493	3.25615	0.0711561	0.235399	5.42417	4.93455	-0.287434
ENSG00000004399.13:ENST00000514990.1	ENSG00000004399.13	ENST00000514990.1	82.5208	0.0593496	0.765805	0.381518	0.644261	4.51881	5.16899	0.405866
ENSG00000004399.13:ENST00000515191.1	ENSG00000004399.13	ENST00000515191.1	16.8039	0.561802	2.53956	0.111026	0.314416	1.60435	2.89586	1.72073
ENSG00000004455.17:ENST00000354858.11	ENSG00000004455.17	ENST00000354858.11	387.489	0.00669761	9.70459	0.00183808	0.0158574	10.3781	9.19223	-0.414584
ENSG00000004455.17:ENST00000373449.7	ENSG00000004455.17	ENST00000373449.7	2093.31	0.00514047	40.6448	1.82569e-10	8.38923e-09	19.4119	17.0322	-0.599345
ENSG00000004455.17:ENST00000467905.5	ENSG00000004455.17	ENST00000467905.5	4819.78	0.00436252	1.00984	0.314941	0.58194	22.9459	23.3924	0.105421
ENSG00000004455.17:ENST00000469238.1	ENSG00000004455.17	ENST00000469238.1	126.484	0.0880703	1.20087	0.273147	0.538967	5.17509	6.49239	0.698039
ENSG00000004455.17:ENST00000480134.5	ENSG00000004455.17	ENST00000480134.5	1688	0.00545512	46.7061	8.2473e-12	4.58272e-10	15.2084	18.2243	0.784457
ENSG00000004455.17:ENST00000482191.1	ENSG00000004455.17	ENST00000482191.1	65.5523	0.0240041	3.84707	0.049833	0.185442	4.72092	3.95749	-0.52792
ENSG00000004455.17:ENST00000487289.1	ENSG00000004455.17	ENST00000487289.1	118.68	0.0172688	4.47481	0.034398	0.144075	6.20897	5.34069	-0.463182
ENSG00000004455.17:ENST00000548033.5	ENSG00000004455.17	ENST00000548033.5	1599.62	0.00212327	0.80013	0.371054	0.635666	16.7638	16.6713	-0.0240035
ENSG00000004455.17:ENST00000550338.5	ENSG00000004455.17	ENST00000550338.5	165.322	0.0149466	0.557343	0.455333	0.702854	6.8447	6.60408	-0.112426
ENSG00000004455.17:ENST00000629371.2	ENSG00000004455.17	ENST00000629371.2	10.6119	0.235709	0.773281	0.379204	0.642469	1.41061	2.00887	1.02601
ENSG00000004455.17:ENST00000672308.1	ENSG00000004455.17	ENST00000672308.1	222.518	0.0149928	13.4339	0.000247124	0.00295693	6.5345	8.49229	0.839074
ENSG00000004455.17:ENST00000673291.1	ENSG00000004455.17	ENST00000673291.1	49.6488	0.0271179	1.47364	0.224772	0.482999	3.99994	3.55788	-0.347496
ENSG00000004478.8:ENST00000001008.6	ENSG00000004478.8	ENST00000001008.6	6189.38	0.012785	1.74904	0.185997	0.432897	24.9695	24.5306	-0.102381
ENSG00000004478.8:ENST00000538622.1	ENSG00000004478.8	ENST00000538622.1	507.511	0.0480433	0.689269	0.406413	0.66573	10.4593	11.3752	0.297294
ENSG00000004478.8:ENST00000539181.1	ENSG00000004478.8	ENST00000539181.1	15.8839	0.21109	2.16102	0.141551	0.366405	1.62931	2.56159	1.31681
ENSG00000004478.8:ENST00000540260.1	ENSG00000004478.8	ENST00000540260.1	104.011	0.0196564	0.247407	0.618907	0.814131	5.3502	5.48923	0.0783163
ENSG00000004478.8:ENST00000543037.1	ENSG00000004478.8	ENST00000543037.1	230.18	0.0125789	0.41757	0.518152	0.745988	7.71981	7.84876	0.0534515
ENSG00000004478.8:ENST00000543769.1	ENSG00000004478.8	ENST00000543769.1	30.3859	0.139209	0.199101	0.655447	0.836735	2.90723	3.02794	0.119438
ENSG00000004478.8:ENST00000544366.1	ENSG00000004478.8	ENST00000544366.1	78.1767	0.0240315	0.966058	0.325665	0.59267	4.99961	4.46654	-0.339737
ENSG00000004487.18:ENST00000356634.7	ENSG00000004487.18	ENST00000356634.7	3761.85	0.00238493	2.96535	0.0850662	0.264096	21.7334	21.6827	-0.0121414
ENSG00000004487.18:ENST00000400181.9	ENSG00000004487.18	ENST00000400181.9	14.7084	1.82959	1.23153	0.267109	0.532242	0.962846	2.81896	3.11978
ENSG00000004487.18:ENST00000481879.1	ENSG00000004487.18	ENST00000481879.1	16.0882	0.0910684	2.22124	0.136124	0.357528	1.82925	2.47849	0.884472
ENSG00000004487.18:ENST00000685102.1	ENSG00000004487.18	ENST00000685102.1	540.188	0.0058315	143.384	4.84536e-33	1.42971e-30	13.0167	8.43856	-1.52104
ENSG00000004487.18:ENST00000686270.1	ENSG00000004487.18	ENST00000686270.1	110.676	0.226586	2.46481	0.116422	0.323923	6.45628	4.36736	-1.19228
ENSG00000004487.18:ENST00000686793.1	ENSG00000004487.18	ENST00000686793.1	128.639	0.0148611	25.4314	4.58395e-07	1.15444e-05	4.75728	7.00221	1.19038
ENSG00000004487.18:ENST00000688122.1	ENSG00000004487.18	ENST00000688122.1	127.385	0.00973719	2.1695	0.140772	0.365087	5.64292	6.27904	0.32976
ENSG00000004487.18:ENST00000688235.1	ENSG00000004487.18	ENST00000688235.1	82.4546	0.0202069	3.15793	0.0755592	0.244983	4.43242	5.26966	0.522429
ENSG00000004487.18:ENST00000688943.1	ENSG00000004487.18	ENST00000688943.1	11.0703	0.153107	2.30399	0.129042	0.345886	1.44073	2.10908	1.10646
ENSG00000004487.18:ENST00000689366.1	ENSG00000004487.18	ENST00000689366.1	79.628	0.0246623	5.16508	0.0230454	0.109509	4.1826	5.27146	0.697014
ENSG00000004487.18:ENST00000689677.1	ENSG00000004487.18	ENST00000689677.1	60.2506	0.0213892	7.2966	0.0069085	0.0452881	3.56444	4.67813	0.810791
ENSG00000004487.18:ENST00000689853.1	ENSG00000004487.18	ENST00000689853.1	548.144	0.0413151	26.378	2.80715e-07	7.39588e-06	8.4188	13.3214	1.61716
ENSG00000004487.18:ENST00000690627.1	ENSG00000004487.18	ENST00000690627.1	55.4643	2.34097	2.03322	0.153895	0.386075	5.30038	1.57223	-3.57999
ENSG00000004487.18:ENST00000690907.1	ENSG00000004487.18	ENST00000690907.1	68.0566	0.012833	2.63461	0.104558	0.302142	4.10966	4.73718	0.425898
ENSG00000004487.18:ENST00000691256.1	ENSG00000004487.18	ENST00000691256.1	45.2673	0.0197368	3.57895	0.0585161	0.206712	3.25432	3.97713	0.593729
ENSG00000004487.18:ENST00000691682.1	ENSG00000004487.18	ENST00000691682.1	12.8945	0.689062	0.8786	0.348585	0.615016	2.04343	1.81743	-0.34069
ENSG00000004487.18:ENST00000691694.1	ENSG00000004487.18	ENST00000691694.1	43.4455	0.629247	0.737291	0.39053	0.65296	3.84435	3.21945	-0.52451
ENSG00000004487.18:ENST00000692214.1	ENSG00000004487.18	ENST00000692214.1	12.8773	0.271332	0.014843	0.903032	0.961718	1.86172	2.07789	0.319424
ENSG00000004534.15:ENST00000266022.9	ENSG00000004534.15	ENST00000266022.9	848.356	0.0127637	0.0340574	0.853585	0.941664	13.2122	13.5176	0.0879241
ENSG00000004534.15:ENST00000421682.1	ENSG00000004534.15	ENST00000421682.1	70.2595	0.0876854	2.77459	0.0957712	0.285623	3.75297	5.04675	0.887206
ENSG00000004534.15:ENST00000422955.5	ENSG00000004534.15	ENST00000422955.5	203.102	0.0170013	4.67183	0.0306613	0.133099	6.71257	7.90997	0.523036
ENSG00000004534.15:ENST00000425608.5	ENSG00000004534.15	ENST00000425608.5	27.1435	0.376295	0.0837479	0.772281	0.901548	2.66881	2.93977	0.283384
ENSG00000004534.15:ENST00000433811.1	ENSG00000004534.15	ENST00000433811.1	17.0555	0.331093	0.0925272	0.760989	0.895944	2.39446	2.06697	-0.428579
ENSG00000004534.15:ENST00000442092.5	ENSG00000004534.15	ENST00000442092.5	399.786	0.0231637	0.426997	0.513466	0.742944	10.0367	9.77863	-0.0893422
ENSG00000004534.15:ENST00000446471.1	ENSG00000004534.15	ENST00000446471.1	32.2451	0.197765	7.08813	0.00775961	0.0495382	3.95137	1.89328	-2.15747
ENSG00000004534.15:ENST00000454079.5	ENSG00000004534.15	ENST00000454079.5	187.128	0.00910515	16.7032	4.37082e-05	0.000668602	7.78562	6.40498	-0.618597
ENSG00000004534.15:ENST00000466247.1	ENSG00000004534.15	ENST00000466247.1	39.0802	0.231182	5.87142	0.0153886	0.0822301	1.93205	4.25579	2.31986
ENSG00000004534.15:ENST00000478026.1	ENSG00000004534.15	ENST00000478026.1	52.3298	0.131438	0.386311	0.534245	0.757159	4.00045	3.76046	-0.183839
ENSG00000004534.15:ENST00000483350.1	ENSG00000004534.15	ENST00000483350.1	123.158	0.0401257	0.0621839	0.803077	0.917336	5.73501	5.97639	0.126997
ENSG00000004534.15:ENST00000493652.1	ENSG00000004534.15	ENST00000493652.1	48.7557	0.0303637	0.61083	0.434475	0.687423	3.54197	3.93837	0.314594
ENSG00000004660.15:ENST00000158166.5	ENSG00000004660.15	ENST00000158166.5	10.6552	0.140748	0.186433	0.665902	0.843506	1.85649	1.69653	-0.261612
ENSG00000004660.15:ENST00000348335.7	ENSG00000004660.15	ENST00000348335.7	80.1185	1.08679	1.47865	0.223986	0.4821	5.59703	3.62855	-1.30242
ENSG00000004660.15:ENST00000381769.6	ENSG00000004660.15	ENST00000381769.6	11.5144	3.70138	0.604784	0.436758	0.689027	0.0109137	2.65562	15.8738
ENSG00000004660.15:ENST00000573483.1	ENSG00000004660.15	ENST00000573483.1	12.2447	0.0666062	2.11545	0.145819	0.37316	1.837	1.94934	0.172494
ENSG00000004700.16:ENST00000314748.10	ENSG00000004700.16	ENST00000314748.10	99.6208	0.0628722	2.28941	0.130259	0.34797	5.80792	4.65961	-0.669897
ENSG00000004700.16:ENST00000396093.7	ENSG00000004700.16	ENST00000396093.7	60.4485	0.0566845	0.196147	0.657849	0.838329	4.08078	4.28966	0.149042
ENSG00000004700.16:ENST00000421138.6	ENSG00000004700.16	ENST00000421138.6	283.142	0.0703776	2.64402	0.10394	0.301252	9.27381	7.6898	-0.615735
ENSG00000004700.16:ENST00000444129.7	ENSG00000004700.16	ENST00000444129.7	752.191	0.00969257	3.68122	0.0550287	0.198422	12.6663	12.8897	0.0659201
ENSG00000004700.16:ENST00000536240.5	ENSG00000004700.16	ENST00000536240.5	71.9224	0.0674007	1.61753	0.203437	0.455715	4.21202	4.8286	0.410127
ENSG00000004700.16:ENST00000536964.5	ENSG00000004700.16	ENST00000536964.5	96.02	0.10145	0.168061	0.681841	0.852943	5.0286	5.37931	0.204938
ENSG00000004766.17:ENST00000251739.9	ENSG00000004766.17	ENST00000251739.9	51.3188	1.12791	5.49126	0.0191117	0.0960496	4.7667	2.39887	-2.02991
ENSG00000004766.17:ENST00000305866.10	ENSG00000004766.17	ENST00000305866.10	119.398	0.0166815	2.45394	0.11723	0.325501	5.83694	5.69443	-0.0759926
ENSG00000004766.17:ENST00000441602.5	ENSG00000004766.17	ENST00000441602.5	182.588	0.0311317	0.0202877	0.886736	0.95531	6.70782	7.35959	0.293487
ENSG00000004766.17:ENST00000443443.1	ENSG00000004766.17	ENST00000443443.1	33.9956	0.841347	0.628271	0.42799	0.682061	2.97882	3.32194	0.320775
ENSG00000004766.17:ENST00000458707.1	ENSG00000004766.17	ENST00000458707.1	56.4187	0.0381842	2.90356	0.0883843	0.270733	4.23912	3.76784	-0.350865
ENSG00000004766.17:ENST00000485140.1	ENSG00000004766.17	ENST00000485140.1	17.2192	0.613658	1.12251	0.289378	0.555641	2.67362	1.66328	-1.38215
ENSG00000004766.17:ENST00000485994.5	ENSG00000004766.17	ENST00000485994.5	200.194	1.11415	1.03743	0.30842	0.575232	5.95432	8.51243	1.13572
ENSG00000004777.19:ENST00000007510.9	ENSG00000004777.19	ENST00000007510.9	155.894	0.0852435	2.19921	0.138081	0.360667	6.5732	5.99101	-0.288353
ENSG00000004777.19:ENST00000314737.9	ENSG00000004777.19	ENST00000314737.9	34.4388	0.257279	0.411281	0.52132	0.74834	2.8002	3.55902	0.705752
ENSG00000004777.19:ENST00000378944.9	ENSG00000004777.19	ENST00000378944.9	40.3652	0.118176	1.24052	0.26537	0.530276	3.46606	3.02967	-0.396404
ENSG00000004777.19:ENST00000586918.1	ENSG00000004777.19	ENST00000586918.1	59.1542	1.0498	0.0826217	0.773775	0.902202	3.21984	5.19225	1.42621
ENSG00000004777.19:ENST00000588248.6	ENSG00000004777.19	ENST00000588248.6	11.6734	0.773538	0.233049	0.629272	0.820721	1.48733	2.32308	1.29579
ENSG00000004777.19:ENST00000591438.1	ENSG00000004777.19	ENST00000591438.1	69.6723	0.752488	1.0257	0.311171	0.57773	4.64748	3.72047	-0.664133
ENSG00000004777.19:ENST00000593034.5	ENSG00000004777.19	ENST00000593034.5	17.4554	1.88743	2.88071	0.0896462	0.273379	0.758924	3.59364	4.5223
ENSG00000004777.19:ENST00000601474.5	ENSG00000004777.19	ENST00000601474.5	16.1631	1.48692	0.0326166	0.856681	0.943105	2.26089	1.84425	-0.59263
ENSG00000004779.10:ENST00000007516.8	ENSG00000004779.10	ENST00000007516.8	9883.18	0.0183975	1.92948	0.164815	0.402456	28.1227	27.1095	-0.232738
ENSG00000004779.10:ENST00000484769.1	ENSG00000004779.10	ENST00000484769.1	47.1693	0.115794	0.00212242	0.963255	0.986489	3.74944	3.63955	-0.0881595
ENSG00000004779.10:ENST00000562133.5	ENSG00000004779.10	ENST00000562133.5	63.931	0.26776	0.0288657	0.865089	0.946523	4.36812	4.18647	-0.127004
ENSG00000004779.10:ENST00000567761.1	ENSG00000004779.10	ENST00000567761.1	70.7477	0.0229403	0.0251059	0.874103	0.950103	4.67259	4.27644	-0.265765
ENSG00000004779.10:ENST00000570319.5	ENSG00000004779.10	ENST00000570319.5	50.3974	0.0309247	14.3984	0.000147927	0.00190357	3.10611	4.46579	1.07712
ENSG00000004799.8:ENST00000005178.6	ENSG00000004799.8	ENST00000005178.6	52.5412	1.27444	0.446492	0.504005	0.736694	3.62908	4.1816	0.421269
ENSG00000004838.14:ENST00000231749.8	ENSG00000004838.14	ENST00000231749.8	67.0227	0.202877	1.48606	0.222829	0.480762	4.21098	3.71645	-0.371696
ENSG00000004864.14:ENST00000265631.10	ENSG00000004864.14	ENST00000265631.10	454.888	0.0073563	8.7523	0.00309212	0.0241547	10.5871	10.3184	-0.0896957
ENSG00000004864.14:ENST00000416240.6	ENSG00000004864.14	ENST00000416240.6	20.9426	0.0472075	3.67199	0.055334	0.199248	2.1031	2.79713	0.832634
ENSG00000004864.14:ENST00000472162.2	ENSG00000004864.14	ENST00000472162.2	30.8394	0.197526	0.0255214	0.873075	0.949746	3.0302	2.95662	-0.0721928
ENSG00000004864.14:ENST00000494085.1	ENSG00000004864.14	ENST00000494085.1	19.1186	1.01924	5.04584	0.0246851	0.114798	1.28257	3.08916	2.55906
ENSG00000004866.22:ENST00000265437.9	ENSG00000004866.22	ENST00000265437.9	117.416	0.0126777	8.76612	0.00306877	0.0240134	5.5534	5.81158	0.139472
ENSG00000004866.22:ENST00000323984.8	ENSG00000004866.22	ENST00000323984.8	149.125	0.156737	5.60159	0.0179441	0.0919117	5.47859	6.91472	0.722258
ENSG00000004866.22:ENST00000393451.7	ENSG00000004866.22	ENST00000393451.7	134.716	0.854167	4.35032	0.037002	0.151492	8.24986	3.40385	-2.71467
ENSG00000004866.22:ENST00000438863.5	ENSG00000004866.22	ENST00000438863.5	40.8575	0.259398	1.99489	0.15783	0.392266	2.81761	3.82323	0.89981
ENSG00000004866.22:ENST00000446490.5	ENSG00000004866.22	ENST00000446490.5	60.7248	0.840637	0.00409712	0.948963	0.980552	3.92952	4.31468	0.27889
ENSG00000004866.22:ENST00000487459.5	ENSG00000004866.22	ENST00000487459.5	10.8103	0.340177	0.596759	0.439817	0.690999	2.09623	1.544	-0.888024
ENSG00000004866.22:ENST00000490039.1	ENSG00000004866.22	ENST00000490039.1	58.0295	0.0813248	1.09345	0.295709	0.562196	4.6863	3.51886	-0.854113
ENSG00000004897.12:ENST00000066544.8	ENSG00000004897.12	ENST00000066544.8	1129.47	0.00924071	1.55291	0.212706	0.468028	14.5738	15.1222	0.149843
ENSG00000004897.12:ENST00000525495.6	ENSG00000004897.12	ENST00000525495.6	78.6804	1.06511	8.32119	0.00391853	0.0291597	2.09741	6.35736	3.30255
ENSG00000004897.12:ENST00000527547.5	ENSG00000004897.12	ENST00000527547.5	883.679	0.0143248	5.11574	0.0237098	0.11175	14.0901	12.9836	-0.316606
ENSG00000004897.12:ENST00000528748.5	ENSG00000004897.12	ENST00000528748.5	19.7947	0.515122	0.0347283	0.852166	0.940835	2.24781	2.56653	0.38701
ENSG00000004897.12:ENST00000531206.5	ENSG00000004897.12	ENST00000531206.5	157.816	0.228394	10.3899	0.00126707	0.0116753	8.15492	3.97354	-2.21834
ENSG00000004897.12:ENST00000532893.5	ENSG00000004897.12	ENST00000532893.5	49.9792	0.116281	0.290671	0.589791	0.794901	3.99633	3.60064	-0.30946
ENSG00000004897.12:ENST00000533415.5	ENSG00000004897.12	ENST00000533415.5	104.486	0.164807	0.300805	0.583378	0.790173	5.51349	5.29424	-0.12384
ENSG00000004897.12:ENST00000570740.1	ENSG00000004897.12	ENST00000570740.1	625.61	0.0288989	0.316916	0.573467	0.783681	12.0354	11.7327	-0.093162
ENSG00000004897.12:ENST00000571643.5	ENSG00000004897.12	ENST00000571643.5	142.081	0.0124412	5.01812	0.0250834	0.116032	5.78848	6.70347	0.455891
ENSG00000004897.12:ENST00000573502.1	ENSG00000004897.12	ENST00000573502.1	12.6173	0.583247	0.474266	0.491031	0.727758	2.11787	1.69613	-0.645369
ENSG00000004897.12:ENST00000573550.5	ENSG00000004897.12	ENST00000573550.5	54.8381	0.118046	2.43084	0.118969	0.328494	4.44618	3.37111	-0.822764
ENSG00000004897.12:ENST00000575830.2	ENSG00000004897.12	ENST00000575830.2	142.918	1.23539	8.67848	0.0032199	0.0249525	2.89616	8.30352	3.21111
ENSG00000004897.12:ENST00000576484.1	ENSG00000004897.12	ENST00000576484.1	21.7837	0.225475	0.540859	0.462077	0.707503	2.62668	2.41936	-0.240244
ENSG00000004961.15:ENST00000321143.8	ENSG00000004961.15	ENST00000321143.8	81.0417	0.0887508	3.40712	0.0649157	0.221418	5.40965	4.07248	-0.855475
ENSG00000004961.15:ENST00000380762.5	ENSG00000004961.15	ENST00000380762.5	706.701	0.0186135	4.84265	0.0277642	0.12455	11.9163	12.9684	0.315295
ENSG00000004961.15:ENST00000380763.7	ENSG00000004961.15	ENST00000380763.7	1186.01	0.0218736	1.96181	0.16132	0.397282	15.4113	14.798	-0.166261
ENSG00000004975.12:ENST00000005340.10	ENSG00000004975.12	ENST00000005340.10	1279.79	0.00722249	4.7485	0.0293239	0.129169	15.9796	15.0126	-0.259218
ENSG00000004975.12:ENST00000571745.1	ENSG00000004975.12	ENST00000571745.1	38.4954	0.0574515	7.47476	0.00625698	0.0419116	2.72662	3.85722	1.02225
ENSG00000004975.12:ENST00000572285.5	ENSG00000004975.12	ENST00000572285.5	59.0229	0.0194514	16.9256	3.88728e-05	0.000603867	3.40318	4.73601	0.984638
ENSG00000004975.12:ENST00000573354.1	ENSG00000004975.12	ENST00000573354.1	11.6381	1.14488	3.13053	0.0768386	0.247606	1.39966	2.21611	1.33441
ENSG00000004975.12:ENST00000574143.1	ENSG00000004975.12	ENST00000574143.1	39.3893	1.02065	0.0770051	0.781398	0.905884	3.53818	3.22356	-0.27481
ENSG00000004975.12:ENST00000574591.1	ENSG00000004975.12	ENST00000574591.1	25.3571	0.114318	2.80657	0.0938789	0.281819	2.34028	3.07551	0.79974
ENSG00000004975.12:ENST00000575086.1	ENSG00000004975.12	ENST00000575086.1	63.5315	0.666679	1.84091	0.174845	0.41713	5.06874	3.24936	-1.32626
ENSG00000004975.12:ENST00000575756.5	ENSG00000004975.12	ENST00000575756.5	145.798	0.100022	0.861288	0.353378	0.619663	6.03309	6.59821	0.278608
ENSG00000004975.12:ENST00000576285.1	ENSG00000004975.12	ENST00000576285.1	44.3094	0.0365149	6.12242	0.0133478	0.0743033	4.13108	2.89203	-1.05383
ENSG00000004975.12:ENST00000576840.5	ENSG00000004975.12	ENST00000576840.5	147.68	0.0215358	0.803771	0.369968	0.634786	6.27559	6.42493	0.0732395
ENSG00000004975.12:ENST00000576949.1	ENSG00000004975.12	ENST00000576949.1	25.6553	0.107166	2.26642	0.132205	0.351166	2.38583	3.06355	0.732041
ENSG00000004975.12:ENST00000577154.1	ENSG00000004975.12	ENST00000577154.1	23.1578	0.554258	0.765125	0.381729	0.644461	2.96186	2.20874	-0.857749
ENSG00000005001.10:ENST00000161006.8	ENSG00000005001.10	ENST00000161006.8	172.665	0.118674	3.05707	0.0803864	0.254735	6.18653	7.46971	0.593434
ENSG00000005001.10:ENST00000570950.1	ENSG00000005001.10	ENST00000570950.1	75.9508	0.0318589	0.0753057	0.783763	0.907241	4.72455	4.59859	-0.0813255
ENSG00000005001.10:ENST00000571228.1	ENSG00000005001.10	ENST00000571228.1	15.7658	0.236033	0.129936	0.718498	0.873654	2.28626	2.01334	-0.37017
ENSG00000005001.10:ENST00000572061.1	ENSG00000005001.10	ENST00000572061.1	19.3626	0.561874	0.910616	0.339951	0.607044	2.71565	1.99461	-0.900153
ENSG00000005001.10:ENST00000575164.1	ENSG00000005001.10	ENST00000575164.1	52.5435	1.20935	5.39161	0.0202338	0.0999076	4.88577	2.33254	-2.18619
ENSG00000005001.10:ENST00000576381.1	ENSG00000005001.10	ENST00000576381.1	62.0428	0.0803192	0.0835674	0.77252	0.901596	4.2122	4.21681	0.00327231
ENSG00000005001.10:ENST00000577177.1	ENSG00000005001.10	ENST00000577177.1	13.1196	0.64581	2.00311	0.156977	0.39086	1.47412	2.37634	1.38777
ENSG00000005007.13:ENST00000262803.10	ENSG00000005007.13	ENST00000262803.10	1984.52	0.0114035	8.87986	0.00288333	0.02285	18.6014	17.1979	-0.355478
ENSG00000005007.13:ENST00000594243.1	ENSG00000005007.13	ENST00000594243.1	33.142	0.0723075	8.25253	0.00406953	0.0300026	2.32062	3.41567	1.13336
ENSG00000005007.13:ENST00000596842.5	ENSG00000005007.13	ENST00000596842.5	75.8679	0.0214585	3.25782	0.0710834	0.23525	4.35683	4.69606	0.225126
ENSG00000005007.13:ENST00000599848.5	ENSG00000005007.13	ENST00000599848.5	214.179	0.0142091	3.97074	0.0462976	0.176448	7.20722	7.54583	0.146571
ENSG00000005007.13:ENST00000600012.5	ENSG00000005007.13	ENST00000600012.5	13.2355	0.776118	0.537794	0.463348	0.708275	2.27089	1.71775	-0.81183
ENSG00000005007.13:ENST00000600689.1	ENSG00000005007.13	ENST00000600689.1	12.9039	0.0751707	6.24827	0.0124314	0.0705678	1.42639	2.17553	1.22576
ENSG00000005007.13:ENST00000601689.1	ENSG00000005007.13	ENST00000601689.1	24.9643	1.64932	5.5488	0.0184934	0.0938327	0.0098796	3.35189	16.8449
ENSG00000005007.13:ENST00000601981.5	ENSG00000005007.13	ENST00000601981.5	49.9711	0.833289	0.531212	0.466098	0.71005	4.39253	3.29303	-0.855484
ENSG00000005020.13:ENST00000345317.7	ENSG00000005020.13	ENST00000345317.7	1105.54	0.0166579	0.0431292	0.835482	0.932745	14.6837	14.7595	0.0207957
ENSG00000005020.13:ENST00000495802.5	ENSG00000005020.13	ENST00000495802.5	296.207	0.0253892	0.001104	0.973494	0.990363	8.73426	8.67002	-0.0244301
ENSG00000005022.6:ENST00000317881.9	ENSG00000005022.6	ENST00000317881.9	25212.9	0.0496379	12.1955	0.000479042	0.00517647	33.7093	33.5095	-0.0451192
ENSG00000005022.6:ENST00000460013.1	ENSG00000005022.6	ENST00000460013.1	367.421	1.06653	12.2071	0.000476087	0.00514877	12.5917	2.72582	-4.83743
ENSG00000005022.6:ENST00000463551.1	ENSG00000005022.6	ENST00000463551.1	244.822	0.00901912	0.491852	0.483102	0.721881	7.96003	8.06635	0.0430745
ENSG00000005022.6:ENST00000475354.1	ENSG00000005022.6	ENST00000475354.1	103.314	0.168501	0.566212	0.451768	0.700213	5.03294	5.69919	0.379089
ENSG00000005059.16:ENST00000394650.7	ENSG00000005059.16	ENST00000394650.7	550.848	0.0833804	0.0213355	0.883869	0.954284	11.1056	11.3873	0.0896713
ENSG00000005059.16:ENST00000494604.1	ENSG00000005059.16	ENST00000494604.1	24.002	0.256476	0.15013	0.698411	0.862292	2.47379	2.8097	0.372482
ENSG00000005073.6:ENST00000006015.4	ENSG00000005073.6	ENST00000006015.4	237.656	0.0364669	5.14911	0.0232583	0.11022	8.3451	7.43722	-0.372639
ENSG00000005073.6:ENST00000517402.1	ENSG00000005073.6	ENST00000517402.1	191.192	0.0378382	4.98002	0.0256417	0.117888	6.70578	7.59385	0.394731
ENSG00000005100.13:ENST00000225296.8	ENSG00000005100.13	ENST00000225296.8	903.51	0.0189364	5.95837	0.0146476	0.0793317	14.7022	12.2961	-0.690468
ENSG00000005100.13:ENST00000433302.7	ENSG00000005100.13	ENST00000433302.7	29.4137	0.0377577	1.95616	0.161924	0.398192	2.89208	2.95227	0.0604443
ENSG00000005100.13:ENST00000574023.1	ENSG00000005100.13	ENST00000574023.1	188.661	0.071004	1.87122	0.171335	0.411847	8.00972	5.87757	-0.976787
ENSG00000005100.13:ENST00000575153.5	ENSG00000005100.13	ENST00000575153.5	205.961	0.00942791	54.938	1.24393e-13	8.70533e-12	6.62427	8.15751	0.664668
ENSG00000005156.12:ENST00000262327.9	ENSG00000005156.12	ENST00000262327.9	332.015	0.0244978	0.427829	0.513056	0.742686	9.42363	8.87048	-0.202778
ENSG00000005156.12:ENST00000378526.9	ENSG00000005156.12	ENST00000378526.9	236.134	0.0178965	4.70779	0.0300262	0.131283	8.4349	7.25756	-0.485763
ENSG00000005156.12:ENST00000585740.5	ENSG00000005156.12	ENST00000585740.5	68.2918	2.01556	0.0231402	0.879093	0.95235	4.7512	4.05763	-0.472783
ENSG00000005156.12:ENST00000585941.5	ENSG00000005156.12	ENST00000585941.5	16.0832	0.666938	0.00281184	0.957711	0.98408	2.14784	2.2177	0.0932347
ENSG00000005156.12:ENST00000586058.1	ENSG00000005156.12	ENST00000586058.1	51.0866	0.0566188	0.657097	0.417587	0.674426	3.66015	4.00091	0.264328
ENSG00000005156.12:ENST00000586119.1	ENSG00000005156.12	ENST00000586119.1	69.7731	2.72817	1.89339	0.16882	0.408504	3.58905	5.1973	1.10873
ENSG00000005156.12:ENST00000586435.1	ENSG00000005156.12	ENST00000586435.1	33.88	0.302948	3.18175	0.074465	0.242606	2.36849	3.76946	1.36547
ENSG00000005156.12:ENST00000588713.1	ENSG00000005156.12	ENST00000588713.1	32.0841	0.212665	1.35622	0.244193	0.506301	2.6874	3.40983	0.699628
ENSG00000005156.12:ENST00000590181.5	ENSG00000005156.12	ENST00000590181.5	56.0474	0.0503008	21.7426	3.11789e-06	6.56081e-05	2.73844	4.99082	1.78171
ENSG00000005156.12:ENST00000590630.5	ENSG00000005156.12	ENST00000590630.5	11.3484	0.85121	0.0320503	0.857917	0.943437	1.86779	1.78155	-0.137297
ENSG00000005156.12:ENST00000592690.1	ENSG00000005156.12	ENST00000592690.1	91.2046	0.145298	4.16052	0.0413766	0.163514	6.04741	3.74873	-1.44409
ENSG00000005156.12:ENST00000593099.5	ENSG00000005156.12	ENST00000593099.5	31.6931	0.0274035	0.525111	0.46867	0.712071	2.95643	3.12518	0.163122
ENSG00000005175.10:ENST00000005386.8	ENSG00000005175.10	ENST00000005386.8	178.976	0.0409343	0.112001	0.737878	0.883905	7.03943	6.85613	-0.0833333
ENSG00000005175.10:ENST00000380650.4	ENSG00000005175.10	ENST00000380650.4	767.201	0.0290929	0.832685	0.361497	0.626971	12.5582	13.1809	0.183041
ENSG00000005175.10:ENST00000432584.7	ENSG00000005175.10	ENST00000432584.7	419.088	0.0808942	6.84576	0.00888519	0.0548601	11.3336	8.50218	-0.985156
ENSG00000005175.10:ENST00000547706.1	ENSG00000005175.10	ENST00000547706.1	678.311	0.0178273	0.369012	0.543543	0.763038	12.1093	12.4613	0.106248
ENSG00000005175.10:ENST00000548211.1	ENSG00000005175.10	ENST00000548211.1	34.1196	0.116178	0.0521006	0.819448	0.925312	3.18125	3.10237	-0.073871
ENSG00000005175.10:ENST00000548296.1	ENSG00000005175.10	ENST00000548296.1	16.3793	0.574464	2.34556	0.12564	0.340245	1.57855	2.6935	1.55547
ENSG00000005175.10:ENST00000551293.1	ENSG00000005175.10	ENST00000551293.1	445.454	1.902	0.25837	0.611242	0.808873	9.89832	10.8182	0.309114
ENSG00000005187.12:ENST00000289416.10	ENSG00000005187.12	ENST00000289416.10	183.05	0.0453804	2.59519	0.107188	0.307351	6.76653	7.05303	0.130855
ENSG00000005187.12:ENST00000440284.6	ENSG00000005187.12	ENST00000440284.6	84.3875	1.06933	1.1232	0.289232	0.555497	3.81802	6.15607	1.4449
ENSG00000005187.12:ENST00000562251.5	ENSG00000005187.12	ENST00000562251.5	20.5373	0.105622	4.208	0.0402337	0.160428	2.61106	1.94304	-0.861394
ENSG00000005189.20:ENST00000261377.11	ENSG00000005189.20	ENST00000261377.11	100.875	0.0370082	171.474	3.52552e-39	1.45801e-36	6.82696	0.01031	-18.8753
ENSG00000005189.20:ENST00000348433.10	ENSG00000005189.20	ENST00000348433.10	124.585	0.0177187	10.3288	0.00130972	0.012004	5.68159	6.05924	0.198292
ENSG00000005189.20:ENST00000563045.1	ENSG00000005189.20	ENST00000563045.1	16.6888	0.318241	8.85418	0.00292419	0.0231197	2.81533	0.796119	-3.66548
ENSG00000005189.20:ENST00000563068.1	ENSG00000005189.20	ENST00000563068.1	60.0401	0.0307788	2.22863	0.135474	0.356589	4.12991	4.14695	0.012281
ENSG00000005189.20:ENST00000564274.5	ENSG00000005189.20	ENST00000564274.5	20.441	0.634185	4.38835	0.0361853	0.149179	3.00544	1.30907	-2.41913
ENSG00000005189.20:ENST00000565340.5	ENSG00000005189.20	ENST00000565340.5	11.9248	1.49533	7.15626	0.00747026	0.0480854	0.00876791	2.87372	16.7367
ENSG00000005189.20:ENST00000566993.5	ENSG00000005189.20	ENST00000566993.5	105.09	0.0532085	3.23376	0.0721348	0.237504	5.28675	5.53489	0.139996
ENSG00000005189.20:ENST00000568046.5	ENSG00000005189.20	ENST00000568046.5	37.6555	0.108609	0.276751	0.598838	0.800514	3.33477	3.20335	-0.118482
ENSG00000005189.20:ENST00000568334.1	ENSG00000005189.20	ENST00000568334.1	32.4288	0.0701472	3.12184	0.0772494	0.24838	2.90779	3.26392	0.339671
ENSG00000005189.20:ENST00000568476.5	ENSG00000005189.20	ENST00000568476.5	11.8356	1.42585	0.0055965	0.940366	0.977109	2.04912	1.56981	-0.773819
ENSG00000005194.15:ENST00000394391.9	ENSG00000005194.15	ENST00000394391.9	2150.05	0.0127834	6.41272	0.0113306	0.065823	19.234	17.5616	-0.419693
ENSG00000005194.15:ENST00000563561.1	ENSG00000005194.15	ENST00000563561.1	64.7497	0.0198143	0.000429701	0.983462	0.994415	4.47405	4.19157	-0.195189
ENSG00000005194.15:ENST00000564885.1	ENSG00000005194.15	ENST00000564885.1	83.213	0.0401039	3.89271	0.0484961	0.182008	4.39228	5.24937	0.537951
ENSG00000005194.15:ENST00000565786.5	ENSG00000005194.15	ENST00000565786.5	239.976	0.0157701	11.5878	0.000663869	0.00678889	7.23831	8.47337	0.509167
ENSG00000005194.15:ENST00000566284.1	ENSG00000005194.15	ENST00000566284.1	53.3289	0.189709	0.0738625	0.785794	0.908503	4.06262	3.81346	-0.188239
ENSG00000005194.15:ENST00000567518.5	ENSG00000005194.15	ENST00000567518.5	457.492	0.0101531	8.92397	0.00281451	0.022406	10.0413	10.838	0.26629
ENSG00000005194.15:ENST00000569246.5	ENSG00000005194.15	ENST00000569246.5	50.1354	0.0646773	0.579838	0.446376	0.695833	3.67845	3.93374	0.199175
ENSG00000005194.15:ENST00000569370.5	ENSG00000005194.15	ENST00000569370.5	594.71	0.0117313	2.39698	0.121569	0.333135	12.3967	10.9118	-0.462854
ENSG00000005194.15:ENST00000569979.5	ENSG00000005194.15	ENST00000569979.5	21.9681	0.483868	5.50639	0.0189471	0.0954615	1.48147	3.18292	2.22947
ENSG00000005194.15:ENST00000570000.5	ENSG00000005194.15	ENST00000570000.5	33.2584	0.385619	11.6009	0.0006592	0.00675231	1.10361	4.11783	3.84451
ENSG00000005206.17:ENST00000585725.2	ENSG00000005206.17	ENST00000585725.2	510.963	0.00852816	2.21334	0.136822	0.358636	10.5505	11.3892	0.271385
ENSG00000005206.17:ENST00000586111.3	ENSG00000005206.17	ENST00000586111.3	32.7576	0.132124	0.895843	0.343899	0.610934	2.71916	3.54589	0.780844
ENSG00000005206.17:ENST00000586332.5	ENSG00000005206.17	ENST00000586332.5	68.8298	0.0759312	3.17243	0.0748911	0.243541	3.72782	5.17692	0.984421
ENSG00000005206.17:ENST00000587851.1	ENSG00000005206.17	ENST00000587851.1	482.493	0.00302938	5.06392	0.024429	0.113987	10.8057	10.4306	-0.123938
ENSG00000005206.17:ENST00000589515.2	ENSG00000005206.17	ENST00000589515.2	415.646	0.00546349	0.0777774	0.780332	0.905337	9.95675	10.0774	0.0414622
ENSG00000005206.17:ENST00000610743.4	ENSG00000005206.17	ENST00000610743.4	135.88	0.0711565	0.0722986	0.788019	0.909654	5.82578	6.40788	0.295019
ENSG00000005206.17:ENST00000613503.5	ENSG00000005206.17	ENST00000613503.5	227.936	0.0121127	0.50782	0.476084	0.717017	7.76153	7.62034	-0.0590863
ENSG00000005206.17:ENST00000614784.1	ENSG00000005206.17	ENST00000614784.1	101.176	0.0576266	0.0315508	0.859017	0.943999	5.17809	5.44931	0.155526
ENSG00000005206.17:ENST00000618220.4	ENSG00000005206.17	ENST00000618220.4	323.591	0.00386655	3.77825	0.0519228	0.190559	9.14586	8.77881	-0.13657
ENSG00000005206.17:ENST00000621568.4	ENSG00000005206.17	ENST00000621568.4	11.5719	0.269594	1.34853	0.245536	0.507818	2.07133	1.46995	-0.995726
ENSG00000005206.17:ENST00000622308.4	ENSG00000005206.17	ENST00000622308.4	61.6361	0.0471181	1.08757	0.29701	0.563492	4.37318	3.91874	-0.327371
ENSG00000005238.20:ENST00000322813.10	ENSG00000005238.20	ENST00000322813.10	245.501	0.152885	0.419344	0.517264	0.745425	7.66509	8.37475	0.287484
ENSG00000005238.20:ENST00000378557.1	ENSG00000005238.20	ENST00000378557.1	94.1176	0.150311	9.18335	0.00244227	0.0199802	6.24271	3.57495	-1.68323
ENSG00000005238.20:ENST00000378561.5	ENSG00000005238.20	ENST00000378561.5	13.4375	0.0737059	0.00121512	0.972192	0.98985	1.9807	1.99578	0.0220665
ENSG00000005238.20:ENST00000378566.5	ENSG00000005238.20	ENST00000378566.5	35.41	1.24702	3.50513	0.061179	0.213037	3.82376	2.40254	-1.36626
ENSG00000005238.20:ENST00000488109.6	ENSG00000005238.20	ENST00000488109.6	26.7783	1.89264	5.44576	0.0196159	0.0978167	0.0120005	3.98857	16.799
ENSG00000005238.20:ENST00000605392.1	ENSG00000005238.20	ENST00000605392.1	80.5166	0.0806475	3.72362	0.053648	0.194821	4.07374	5.40906	0.854217
ENSG00000005302.19:ENST00000312196.10	ENSG00000005302.19	ENST00000312196.10	124.959	0.0657667	0.00395938	0.949827	0.980845	5.54606	6.19248	0.339682
ENSG00000005302.19:ENST00000337339.7	ENSG00000005302.19	ENST00000337339.7	21.4259	0.184937	23.5757	1.20096e-06	2.76774e-05	0.940568	3.80182	4.06917
ENSG00000005302.19:ENST00000398527.7	ENSG00000005302.19	ENST00000398527.7	43.7609	0.095611	7.50557	0.00615086	0.0413723	3.92337	2.71231	-1.08821
ENSG00000005302.19:ENST00000473380.2	ENSG00000005302.19	ENST00000473380.2	17.0638	0.907399	3.15578	0.0756585	0.245149	2.49643	1.66148	-1.18478
ENSG00000005302.19:ENST00000476743.5	ENSG00000005302.19	ENST00000476743.5	12.7452	2.12254	1.17797	0.27777	0.543637	2.26362	1.07802	-2.1519
ENSG00000005302.19:ENST00000494268.1	ENSG00000005302.19	ENST00000494268.1	13.9384	2.87424	0.737155	0.390574	0.652991	0.00415149	3.22797	19.2355
ENSG00000005302.19:ENST00000649602.1	ENSG00000005302.19	ENST00000649602.1	18.9401	2.21313	1.76176	0.184406	0.430766	1.5191	3.23402	2.20366
ENSG00000005302.19:ENST00000649684.1	ENSG00000005302.19	ENST00000649684.1	73.1793	0.0359392	8.85304	0.002926	0.0231306	4.80738	3.98072	-0.565226
ENSG00000005302.19:ENST00000649797.1	ENSG00000005302.19	ENST00000649797.1	14.0718	2.21096	0.659356	0.416787	0.673844	2.02914	1.9894	-0.0575262
ENSG00000005339.15:ENST00000262367.10	ENSG00000005339.15	ENST00000262367.10	336.802	0.0172428	1.44699	0.229012	0.488134	9.45806	8.85125	-0.222329
ENSG00000005339.15:ENST00000382070.7	ENSG00000005339.15	ENST00000382070.7	458.605	0.0498585	0.771578	0.379729	0.642778	9.94908	10.5489	0.202959
ENSG00000005339.15:ENST00000570939.2	ENSG00000005339.15	ENST00000570939.2	142.07	0.110847	2.62907	0.104923	0.302848	7.03055	5.57007	-0.7241
ENSG00000005339.15:ENST00000571763.5	ENSG00000005339.15	ENST00000571763.5	57.4237	0.0750708	2.64151	0.104105	0.301463	4.71503	3.51175	-0.878496
ENSG00000005339.15:ENST00000572134.1	ENSG00000005339.15	ENST00000572134.1	57.7693	0.125586	7.99238	0.00469746	0.0336108	2.76582	4.58303	1.49546
ENSG00000005339.15:ENST00000572569.1	ENSG00000005339.15	ENST00000572569.1	20.7307	0.254842	0.966609	0.325527	0.592548	2.02595	2.62143	0.751473
ENSG00000005339.15:ENST00000573517.6	ENSG00000005339.15	ENST00000573517.6	36.5453	1.0006	0.213719	0.643868	0.829636	3.14851	3.24026	0.0845633
ENSG00000005339.15:ENST00000574740.1	ENSG00000005339.15	ENST00000574740.1	19.2083	0.0917295	0.00785454	0.929379	0.972937	2.31545	2.32801	0.0157774
ENSG00000005339.15:ENST00000576720.1	ENSG00000005339.15	ENST00000576720.1	14.4036	0.0581388	2.11485	0.145876	0.373253	1.71676	2.18833	0.705585
ENSG00000005379.17:ENST00000580669.6	ENSG00000005379.17	ENST00000580669.6	10.1806	0.241286	0.0204274	0.88635	0.955208	1.67892	1.70785	0.0495881
ENSG00000005379.17:ENST00000581675.5	ENSG00000005379.17	ENST00000581675.5	10.9446	1.15635	1.67573	0.195493	0.445501	1.8546	1.56714	-0.488788
ENSG00000005436.14:ENST00000321027.8	ENSG00000005436.14	ENST00000321027.8	161.048	0.0337524	0.470639	0.492693	0.728813	6.89162	6.33537	-0.263675
ENSG00000005436.14:ENST00000427862.1	ENSG00000005436.14	ENST00000427862.1	35.9303	2.47063	1.40045	0.236649	0.497011	3.34952	3.12132	-0.207836
ENSG00000005436.14:ENST00000442309.5	ENSG00000005436.14	ENST00000442309.5	56.5838	0.110882	0.0658821	0.79743	0.914487	3.9446	4.10779	0.12073
ENSG00000005436.14:ENST00000470197.5	ENSG00000005436.14	ENST00000470197.5	41.8669	0.140371	0.374287	0.540677	0.761369	3.69401	3.28624	-0.345661
ENSG00000005436.14:ENST00000470503.1	ENSG00000005436.14	ENST00000470503.1	200.705	0.006569	2.05423	0.151784	0.382812	7.22346	7.46501	0.104923
ENSG00000005436.14:ENST00000472230.5	ENSG00000005436.14	ENST00000472230.5	262.43	0.0251746	0.186505	0.665842	0.843472	8.45568	8.0718	-0.151869
ENSG00000005448.17:ENST00000348227.4	ENSG00000005448.17	ENST00000348227.4	1212.72	0.00298788	0.241023	0.623468	0.816988	14.5964	14.465	-0.0362549
ENSG00000005448.17:ENST00000409791.5	ENSG00000005448.17	ENST00000409791.5	126.33	0.0270167	0.0620532	0.80328	0.91744	5.57577	5.66447	0.0483807
ENSG00000005448.17:ENST00000461531.5	ENSG00000005448.17	ENST00000461531.5	10.7333	0.792335	0.00114741	0.972978	0.990164	1.53833	2.01339	0.781379
ENSG00000005448.17:ENST00000465134.5	ENSG00000005448.17	ENST00000465134.5	35.0495	0.0375561	4.27387	0.0387027	0.156305	2.76426	3.57018	0.752865
ENSG00000005448.17:ENST00000468778.5	ENSG00000005448.17	ENST00000468778.5	22.2162	0.0881954	0.00235586	0.961288	0.985618	2.40991	2.44374	0.0406955
ENSG00000005448.17:ENST00000469321.5	ENSG00000005448.17	ENST00000469321.5	33.5607	0.210301	0.19553	0.658353	0.838601	2.79712	3.26376	0.453307
ENSG00000005448.17:ENST00000480089.5	ENSG00000005448.17	ENST00000480089.5	19.1186	0.868167	2.50438	0.11353	0.318858	2.50393	1.08714	-2.42196
ENSG00000005448.17:ENST00000482605.1	ENSG00000005448.17	ENST00000482605.1	23.5219	0.264955	0.04346	0.834862	0.932436	2.54718	2.23299	-0.384159
ENSG00000005483.22:ENST00000257745.9	ENSG00000005483.22	ENST00000257745.9	246.124	0.01948	1.40057	0.236629	0.496999	8.14153	7.89643	-0.0992494
ENSG00000005483.22:ENST00000311117.8	ENSG00000005483.22	ENST00000311117.8	290.14	0.0832021	0.024026	0.876819	0.951274	8.30281	8.77982	0.184017
ENSG00000005483.22:ENST00000334884.9	ENSG00000005483.22	ENST00000334884.9	281.494	0.0306285	0.176776	0.674159	0.848384	8.18339	8.69307	0.198452
ENSG00000005483.22:ENST00000478079.1	ENSG00000005483.22	ENST00000478079.1	42.9928	0.35713	0.515577	0.472734	0.714828	3.66258	3.38352	-0.234307
ENSG00000005483.22:ENST00000479838.2	ENSG00000005483.22	ENST00000479838.2	53.3186	2.49541	1.6842	0.194367	0.44412	2.91341	4.46993	1.26803
ENSG00000005483.22:ENST00000482560.6	ENSG00000005483.22	ENST00000482560.6	16.7312	0.21472	0.101739	0.749753	0.88995	2.03235	2.29896	0.358997
ENSG00000005486.17:ENST00000006777.11	ENSG00000005486.17	ENST00000006777.11	1482.31	0.0258515	0.157843	0.69115	0.858123	15.9193	16.7003	0.204857
ENSG00000005486.17:ENST00000318622.8	ENSG00000005486.17	ENST00000318622.8	119.837	4.12334	1.45322	0.228011	0.486912	5.45745	6.09662	0.340579
ENSG00000005486.17:ENST00000428119.1	ENSG00000005486.17	ENST00000428119.1	815.788	0.0356501	1.9696	0.16049	0.396077	12.3463	13.9536	0.467276
ENSG00000005486.17:ENST00000454791.1	ENSG00000005486.17	ENST00000454791.1	138.642	4.3107	1.53741	0.215004	0.470821	7.27263	4.67497	-1.3632
ENSG00000005486.17:ENST00000467406.2	ENSG00000005486.17	ENST00000467406.2	133.123	0.0231535	6.72513	0.00950637	0.0578185	6.52664	5.56991	-0.490257
ENSG00000005486.17:ENST00000468304.1	ENSG00000005486.17	ENST00000468304.1	33.1572	0.435903	1.83434	0.175616	0.418305	3.88269	1.9607	-2.00364
ENSG00000005513.10:ENST00000293894.4	ENSG00000005513.10	ENST00000293894.4	107.281	0.0269714	0.0856256	0.769814	0.900373	5.45897	5.50886	0.027809
ENSG00000005513.10:ENST00000566034.1	ENSG00000005513.10	ENST00000566034.1	23.221	0.0504981	0.0614471	0.804223	0.917869	2.64081	2.5768	-0.0717627
ENSG00000005700.15:ENST00000306270.12	ENSG00000005700.15	ENST00000306270.12	653.392	0.0699416	4.95159	0.0260667	0.119138	13.4745	10.439	-0.934556
ENSG00000005700.15:ENST00000369751.2	ENSG00000005700.15	ENST00000369751.2	31.6953	0.868936	2.28372	0.130738	0.34878	2.15069	3.67962	1.57512
ENSG00000005700.15:ENST00000445419.6	ENSG00000005700.15	ENST00000445419.6	51.6245	0.040744	8.12674	0.00436172	0.0317088	3.59636	4.07063	0.367849
ENSG00000005700.15:ENST00000471036.1	ENSG00000005700.15	ENST00000471036.1	12.5089	1.57338	0.0451535	0.831722	0.930855	2.27381	1.49811	-1.21235
ENSG00000005700.15:ENST00000508381.1	ENSG00000005700.15	ENST00000508381.1	21.2842	0.0607067	23.1264	1.51691e-06	3.42452e-05	1.69736	3.05429	1.71363
ENSG00000005700.15:ENST00000510291.5	ENSG00000005700.15	ENST00000510291.5	39.0055	0.128482	0.785546	0.37545	0.639514	3.99175	2.67984	-1.17486
ENSG00000005700.15:ENST00000610980.4	ENSG00000005700.15	ENST00000610980.4	78.9515	0.993443	0.00134333	0.970763	0.989336	4.74927	4.73286	-0.0104322
ENSG00000005801.18:ENST00000005082.13	ENSG00000005801.18	ENST00000005082.13	647.633	0.0118149	90.1845	2.16955e-21	3.13047e-19	8.78117	13.1958	1.44181
ENSG00000005801.18:ENST00000343338.11	ENSG00000005801.18	ENST00000343338.11	30.874	0.196421	6.55826	0.0104398	0.0619222	3.98794	2.13017	-1.84198
ENSG00000005801.18:ENST00000354599.10	ENSG00000005801.18	ENST00000354599.10	280.986	0.0314006	5.77907	0.0162181	0.0853645	9.47921	7.61803	-0.719827
ENSG00000005801.18:ENST00000399602.9	ENSG00000005801.18	ENST00000399602.9	32.4292	2.61961	0.587776	0.44328	0.693463	3.55085	2.66438	-0.844548
ENSG00000005801.18:ENST00000427810.6	ENSG00000005801.18	ENST00000427810.6	110.905	0.023294	0.0575787	0.810365	0.920677	5.60915	5.43599	-0.0959264
ENSG00000005801.18:ENST00000429541.6	ENSG00000005801.18	ENST00000429541.6	304.193	0.00593113	16.3177	5.35615e-05	0.00079942	9.62511	8.07263	-0.584342
ENSG00000005801.18:ENST00000438262.6	ENSG00000005801.18	ENST00000438262.6	51.1853	0.0873174	1.28493	0.256985	0.521097	3.42813	3.9819	0.443832
ENSG00000005801.18:ENST00000525313.6	ENSG00000005801.18	ENST00000525313.6	166.405	0.0443013	0.171676	0.678626	0.85106	6.51587	6.68403	0.0798094
ENSG00000005801.18:ENST00000526540.5	ENSG00000005801.18	ENST00000526540.5	16.2932	2.30765	1.04464	0.306744	0.573475	2.39905	1.98981	-0.544826
ENSG00000005801.18:ENST00000526598.1	ENSG00000005801.18	ENST00000526598.1	25.115	0.192	0.351561	0.553231	0.769683	2.51221	2.76731	0.282934
ENSG00000005801.18:ENST00000526601.5	ENSG00000005801.18	ENST00000526601.5	284.901	1.10773	2.23088	0.135276	0.356345	10.8727	6.26935	-1.8093
ENSG00000005801.18:ENST00000527386.1	ENSG00000005801.18	ENST00000527386.1	27.893	0.105729	0.402874	0.525609	0.751323	3.01169	2.70727	-0.312467
ENSG00000005801.18:ENST00000528218.5	ENSG00000005801.18	ENST00000528218.5	36.0296	0.222194	0.0338815	0.853959	0.941885	3.50297	2.98036	-0.475908
ENSG00000005801.18:ENST00000528410.5	ENSG00000005801.18	ENST00000528410.5	31.1343	0.104637	0.0294643	0.863711	0.945971	2.99948	2.92296	-0.0758657
ENSG00000005801.18:ENST00000528636.1	ENSG00000005801.18	ENST00000528636.1	42.4681	1.97045	0.129629	0.718817	0.87379	3.81609	3.21599	-0.505772
ENSG00000005801.18:ENST00000528796.5	ENSG00000005801.18	ENST00000528796.5	49.5081	0.0537997	12.7605	0.000354022	0.00400688	4.81647	2.86038	-1.54655
ENSG00000005801.18:ENST00000529085.5	ENSG00000005801.18	ENST00000529085.5	164.558	0.0308888	0.0217193	0.882836	0.953865	6.70601	6.54846	-0.0745138
ENSG00000005801.18:ENST00000529228.5	ENSG00000005801.18	ENST00000529228.5	16.858	0.870605	0.0677192	0.794687	0.913056	2.21689	2.18137	-0.0470556
ENSG00000005801.18:ENST00000529678.5	ENSG00000005801.18	ENST00000529678.5	24.8479	3.23815	0.00113931	0.973074	0.990197	2.12978	2.91388	0.91585
ENSG00000005801.18:ENST00000532539.1	ENSG00000005801.18	ENST00000532539.1	45.2216	2.18388	1.9821	0.159169	0.394176	1.32732	4.34946	3.4739
ENSG00000005801.18:ENST00000533036.5	ENSG00000005801.18	ENST00000533036.5	17.9023	0.546771	0.744359	0.388268	0.650773	1.96429	2.41441	0.600997
ENSG00000005801.18:ENST00000618467.4	ENSG00000005801.18	ENST00000618467.4	89.3136	2.41811	2.11948	0.145436	0.372545	2.26287	5.93887	2.8703
ENSG00000005801.18:ENST00000620374.4	ENSG00000005801.18	ENST00000620374.4	44.9413	1.20665	4.94557	0.0261577	0.119403	4.87067	2.42687	-2.06116
ENSG00000005801.18:ENST00000649622.1	ENSG00000005801.18	ENST00000649622.1	367.734	0.0048819	2.01959	0.155281	0.388264	9.23694	9.54967	0.112438
ENSG00000005810.19:ENST00000357337.11	ENSG00000005810.19	ENST00000357337.11	99.3111	0.0233725	3.00573	0.0829706	0.259771	5.54648	4.95264	-0.344525
ENSG00000005810.19:ENST00000429715.1	ENSG00000005810.19	ENST00000429715.1	221.197	0.0221135	0.631235	0.426903	0.681317	7.35168	7.96958	0.25953
ENSG00000005810.19:ENST00000466564.2	ENSG00000005810.19	ENST00000466564.2	35.3884	2.50136	0.773798	0.379045	0.64239	2.61697	3.72651	1.04006
ENSG00000005810.19:ENST00000485061.2	ENSG00000005810.19	ENST00000485061.2	256.357	0.0460301	1.02271	0.311877	0.578436	7.60549	8.70803	0.441127
ENSG00000005810.19:ENST00000544440.7	ENSG00000005810.19	ENST00000544440.7	369.745	0.0353253	1.33097	0.248632	0.511523	9.79022	9.37361	-0.147683
ENSG00000005810.19:ENST00000682321.1	ENSG00000005810.19	ENST00000682321.1	26.5803	0.0341918	5.58355	0.0181299	0.0925787	3.13865	2.36308	-0.83122
ENSG00000005810.19:ENST00000684354.1	ENSG00000005810.19	ENST00000684354.1	10.0526	0.0875241	3.87828	0.0489147	0.183114	1.32094	2.07024	1.30378
ENSG00000005812.11:ENST00000355619.10	ENSG00000005812.11	ENST00000355619.10	650.138	0.00945647	0.0254784	0.873181	0.949784	12.1051	12.0395	-0.0199891
ENSG00000005812.11:ENST00000417323.1	ENSG00000005812.11	ENST00000417323.1	44.0152	0.1206	0.327741	0.566992	0.779325	3.74865	3.38742	-0.299764
ENSG00000005812.11:ENST00000477982.2	ENSG00000005812.11	ENST00000477982.2	40.4884	0.0452491	0.151456	0.697148	0.861706	3.353	3.51962	0.143222
ENSG00000005812.11:ENST00000485797.2	ENSG00000005812.11	ENST00000485797.2	10.4948	0.296963	1.23012	0.267384	0.532538	1.4045	2.03696	1.079
ENSG00000005882.12:ENST00000007708.7	ENSG00000005882.12	ENST00000007708.7	434.895	0.0228927	3.06038	0.080223	0.254398	10.0729	10.4593	0.130586
ENSG00000005882.12:ENST00000503614.5	ENSG00000005882.12	ENST00000503614.5	145.068	0.7152	5.11305	0.0237465	0.111883	7.83613	3.8592	-2.17576
ENSG00000005882.12:ENST00000505897.5	ENSG00000005882.12	ENST00000505897.5	612.59	0.0039138	25.9821	3.44592e-07	8.89806e-06	11.4821	12.0835	0.186039
ENSG00000005882.12:ENST00000506647.1	ENSG00000005882.12	ENST00000506647.1	16.9017	0.39829	0.20573	0.650135	0.833371	2.14051	2.33515	0.253621
ENSG00000005882.12:ENST00000508960.1	ENSG00000005882.12	ENST00000508960.1	57.3357	0.762256	1.0165	0.31335	0.580171	4.62838	3.35033	-0.961613
ENSG00000005882.12:ENST00000515040.5	ENSG00000005882.12	ENST00000515040.5	182.419	0.0774914	2.64769e-05	0.995894	1	7.33948	6.63695	-0.318081
ENSG00000005882.12:ENST00000614357.4	ENSG00000005882.12	ENST00000614357.4	376.605	0.0162904	3.84482	0.0498998	0.185593	10.376	8.78106	-0.56657
ENSG00000005884.18:ENST00000320031.13	ENSG00000005884.18	ENST00000320031.13	3994.66	0.00997382	25.879	3.63507e-07	9.35888e-06	22.4291	19.9016	-0.609216
ENSG00000005884.18:ENST00000504417.1	ENSG00000005884.18	ENST00000504417.1	165.447	0.0332894	0.0029892	0.956399	0.983564	6.64463	6.29136	-0.170591
ENSG00000005884.18:ENST00000505306.5	ENSG00000005884.18	ENST00000505306.5	118.422	0.00824641	4.02363	0.044867	0.172859	5.50199	5.76502	0.143184
ENSG00000005884.18:ENST00000505552.1	ENSG00000005884.18	ENST00000505552.1	77.6066	0.0606382	0.0182055	0.892669	0.957594	4.63942	4.39357	-0.163451
ENSG00000005884.18:ENST00000505612.1	ENSG00000005884.18	ENST00000505612.1	244.34	1.20517	1.67555	0.195517	0.445517	6.26112	9.98997	1.51815
ENSG00000005884.18:ENST00000506401.6	ENSG00000005884.18	ENST00000506401.6	93.4829	0.0892834	3.42628	0.0641664	0.219639	4.61866	5.6652	0.620004
ENSG00000005884.18:ENST00000506437.1	ENSG00000005884.18	ENST00000506437.1	429.369	0.0125014	7.29988	0.00689594	0.0452283	9.70534	10.4375	0.250738
ENSG00000005884.18:ENST00000507771.5	ENSG00000005884.18	ENST00000507771.5	378.216	0.0241465	2.62245	0.105362	0.303689	9.25876	9.8015	0.193156
ENSG00000005884.18:ENST00000510809.1	ENSG00000005884.18	ENST00000510809.1	158.805	0.0258746	16.9845	3.76865e-05	0.000588048	5.65084	7.66069	0.953785
ENSG00000005884.18:ENST00000512553.5	ENSG00000005884.18	ENST00000512553.5	179.646	0.0737744	3.11859	0.0774035	0.24873	7.39484	5.2433	-1.06921
ENSG00000005884.18:ENST00000515147.1	ENSG00000005884.18	ENST00000515147.1	695.285	0.00923408	5.43635	0.0197218	0.0981968	11.9698	12.3597	0.118339
ENSG00000005884.18:ENST00000570989.1	ENSG00000005884.18	ENST00000570989.1	52.5072	0.0219991	0.0538571	0.816483	0.923801	3.84422	3.64595	-0.157051
ENSG00000005889.16:ENST00000304543.10	ENSG00000005889.16	ENST00000304543.10	146.71	0.0173936	0.0177543	0.894	0.958131	6.3831	6.31916	-0.0313552
ENSG00000005889.16:ENST00000338565.3	ENSG00000005889.16	ENST00000338565.3	132.544	0.0553998	4.12046	0.0423675	0.166179	6.71811	5.44692	-0.649159
ENSG00000005889.16:ENST00000379177.5	ENSG00000005889.16	ENST00000379177.5	79.9872	0.0618307	0.215065	0.642826	0.829017	4.60149	4.85456	0.161317
ENSG00000005889.16:ENST00000379188.7	ENSG00000005889.16	ENST00000379188.7	113.695	0.0566118	0.120197	0.728821	0.87908	5.73372	5.53354	-0.108955
ENSG00000005889.16:ENST00000428571.5	ENSG00000005889.16	ENST00000428571.5	24.9525	0.153968	0.533859	0.464989	0.709286	2.39878	2.88853	0.543506
ENSG00000005889.16:ENST00000459724.1	ENSG00000005889.16	ENST00000459724.1	11.36	0.589157	6.48875	0.010856	0.0637211	0.846544	2.33789	2.94477
ENSG00000005889.16:ENST00000474385.1	ENSG00000005889.16	ENST00000474385.1	35.6158	0.711647	1.36776	0.242197	0.50363	2.48118	3.69588	1.17132
ENSG00000005889.16:ENST00000497813.1	ENSG00000005889.16	ENST00000497813.1	26.2198	0.205716	1.02258	0.311907	0.578465	2.36119	3.02663	0.726706
ENSG00000005893.16:ENST00000200639.9	ENSG00000005893.16	ENST00000200639.9	157.041	0.0104325	9.2942	0.00229881	0.0190094	6.78655	6.04335	-0.3617
ENSG00000005893.16:ENST00000371335.4	ENSG00000005893.16	ENST00000371335.4	762.691	0.0193872	1.26192	0.261288	0.525901	12.2937	13.3876	0.322054
ENSG00000005893.16:ENST00000434600.6	ENSG00000005893.16	ENST00000434600.6	153.217	0.107953	1.21251	0.270836	0.536513	5.68816	7.32072	0.788242
ENSG00000005893.16:ENST00000486593.5	ENSG00000005893.16	ENST00000486593.5	396.426	0.0695586	0.99946	0.317441	0.584187	9.92267	9.65049	-0.0950523
ENSG00000005961.19:ENST00000262407.6	ENSG00000005961.19	ENST00000262407.6	21.7184	0.0837407	2.75018	0.0972432	0.288637	2.20767	2.6851	0.571628
ENSG00000005961.19:ENST00000587295.5	ENSG00000005961.19	ENST00000587295.5	34.8052	2.4128	0.693065	0.405124	0.664682	3.04636	2.57479	-0.49288
ENSG00000005961.19:ENST00000589645.5	ENSG00000005961.19	ENST00000589645.5	25.4339	0.672515	3.51773	0.0607157	0.211923	2.75621	1.43931	-1.89052
ENSG00000005961.19:ENST00000592226.5	ENSG00000005961.19	ENST00000592226.5	41.9611	0.0654344	1.07087	0.300749	0.567327	3.39012	2.63754	-0.737317
ENSG00000005961.19:ENST00000592253.5	ENSG00000005961.19	ENST00000592253.5	19.1306	0.76717	2.2106	0.137066	0.359051	2.35792	1.4457	-1.42149
ENSG00000005961.19:ENST00000592462.5	ENSG00000005961.19	ENST00000592462.5	19.1321	0.0555375	0.901895	0.342274	0.609274	2.15341	2.28751	0.176024
ENSG00000005961.19:ENST00000648408.1	ENSG00000005961.19	ENST00000648408.1	56.0844	0.0673986	3.33273	0.0679142	0.228235	3.59593	4.07607	0.372186
ENSG00000006007.12:ENST00000353258.8	ENSG00000006007.12	ENST00000353258.8	1534.93	0.00458865	0.0329344	0.855992	0.942801	16.5713	16.4397	-0.0343384
ENSG00000006007.12:ENST00000563645.1	ENSG00000006007.12	ENST00000563645.1	643.868	0.0236942	0.0334236	0.854938	0.942298	12.1294	11.9408	-0.0575876
ENSG00000006007.12:ENST00000564172.1	ENSG00000006007.12	ENST00000564172.1	315.459	0.0681747	0.0253286	0.873551	0.949888	8.92676	8.98729	0.0225285
ENSG00000006007.12:ENST00000569899.5	ENSG00000006007.12	ENST00000569899.5	22.5158	0.0641795	4.92358	0.0264925	0.120518	2.07884	2.97832	1.05052
ENSG00000006015.18:ENST00000358607.11	ENSG00000006015.18	ENST00000358607.11	553.779	0.0558202	2.98052	0.0842723	0.262602	12.2618	10.1751	-0.666838
ENSG00000006015.18:ENST00000450195.6	ENSG00000006015.18	ENST00000450195.6	104.286	0.93516	9.28431	0.00231125	0.0190927	7.14022	2.13245	-3.61932
ENSG00000006015.18:ENST00000595077.1	ENSG00000006015.18	ENST00000595077.1	27.5546	0.0445	0.0103346	0.919027	0.968725	2.93527	2.75085	-0.190251
ENSG00000006015.18:ENST00000595490.1	ENSG00000006015.18	ENST00000595490.1	22.8619	0.182743	0.734697	0.391365	0.653702	2.47984	2.68314	0.230373
ENSG00000006015.18:ENST00000597371.1	ENSG00000006015.18	ENST00000597371.1	524.61	0.0168715	4.72898	0.0296585	0.130174	10.938	11.2287	0.093387
ENSG00000006015.18:ENST00000598375.5	ENSG00000006015.18	ENST00000598375.5	27.2611	0.05167	2.29989	0.129383	0.34649	2.62482	3.03299	0.423683
ENSG00000006015.18:ENST00000600997.5	ENSG00000006015.18	ENST00000600997.5	180.016	0.0224441	2.12373	0.145033	0.371935	6.85657	7.10708	0.113434
ENSG00000006015.18:ENST00000601736.1	ENSG00000006015.18	ENST00000601736.1	153.81	0.432462	0.965707	0.325753	0.592794	5.07439	7.62464	1.2667
ENSG00000006016.12:ENST00000392386.8	ENSG00000006016.12	ENST00000392386.8	1105.16	0.0274173	0.012155	0.912211	0.965795	14.8241	14.6413	-0.0501363
ENSG00000006016.12:ENST00000596360.1	ENSG00000006016.12	ENST00000596360.1	211.729	3.53558	0.017398	0.895062	0.958523	7.10286	7.88761	0.335546
ENSG00000006016.12:ENST00000597131.1	ENSG00000006016.12	ENST00000597131.1	164.278	0.0262262	9.7218	0.00182095	0.0157371	5.77672	7.45385	0.798329
ENSG00000006016.12:ENST00000684169.1	ENSG00000006016.12	ENST00000684169.1	833.631	0.00934997	4.04296	0.0443559	0.171601	13.7009	12.8373	-0.249696
ENSG00000006025.12:ENST00000007414.8	ENSG00000006025.12	ENST00000007414.8	297.886	0.00506261	3.63224	0.0566705	0.202569	8.93436	8.33612	-0.22891
ENSG00000006025.12:ENST00000578461.1	ENSG00000006025.12	ENST00000578461.1	33.5915	1.33389	2.53755	0.111167	0.314654	3.20321	2.97194	-0.220336
ENSG00000006025.12:ENST00000580140.5	ENSG00000006025.12	ENST00000580140.5	11.5639	0.525621	18.4072	1.78382e-05	0.000308018	0.00820895	2.78909	16.8391
ENSG00000006025.12:ENST00000580226.5	ENSG00000006025.12	ENST00000580226.5	83.2485	0.0261885	1.29986	0.254239	0.517974	4.67703	5.05127	0.232502
ENSG00000006025.12:ENST00000583167.5	ENSG00000006025.12	ENST00000583167.5	52.5182	0.0275272	13.5432	0.00023314	0.00281397	3.24327	4.55436	1.00889
ENSG00000006025.12:ENST00000584698.1	ENSG00000006025.12	ENST00000584698.1	81.0031	0.74056	1.00667	0.315701	0.582601	5.29541	3.94009	-0.888796
ENSG00000006025.12:ENST00000585051.1	ENSG00000006025.12	ENST00000585051.1	35.0432	0.113758	0.391936	0.531284	0.755159	3.32517	3.00072	-0.302131
ENSG00000006042.12:ENST00000394642.7	ENSG00000006042.12	ENST00000394642.7	1559.62	0.015583	2.85732	0.0909588	0.276022	16.9044	16.0799	-0.215308
ENSG00000006042.12:ENST00000395149.6	ENSG00000006042.12	ENST00000395149.6	140.145	0.0487084	3.58197	0.0584098	0.206468	5.59917	6.8759	0.637879
ENSG00000006042.12:ENST00000439138.5	ENSG00000006042.12	ENST00000439138.5	295.968	0.0485548	0.315445	0.574358	0.784358	8.56362	8.81331	0.0950713
ENSG00000006042.12:ENST00000578289.5	ENSG00000006042.12	ENST00000578289.5	494.148	0.0125606	0.608169	0.435478	0.688081	10.7001	10.8872	0.0611563
ENSG00000006042.12:ENST00000579849.6	ENSG00000006042.12	ENST00000579849.6	50.7659	0.0268952	0.881559	0.347775	0.614349	3.99255	3.53267	-0.363021
ENSG00000006042.12:ENST00000582227.5	ENSG00000006042.12	ENST00000582227.5	10.4471	1.51293	0.053991	0.816259	0.923691	1.68296	1.82769	0.239513
ENSG00000006042.12:ENST00000583120.1	ENSG00000006042.12	ENST00000583120.1	17.3754	0.835539	0.91592	0.338548	0.605628	1.90628	2.63833	0.94731
ENSG00000006042.12:ENST00000583437.2	ENSG00000006042.12	ENST00000583437.2	100.65	0.0204506	0.013657	0.906968	0.963574	5.33693	5.29019	-0.0267973
ENSG00000006047.13:ENST00000007699.10	ENSG00000006047.13	ENST00000007699.10	18.3195	0.268602	0.369045	0.543525	0.763024	2.09913	1.9853	-0.162201
ENSG00000006047.13:ENST00000571485.5	ENSG00000006047.13	ENST00000571485.5	19.1594	0.122877	0.384005	0.535468	0.757973	2.10363	2.2075	0.140358
ENSG00000006062.18:ENST00000344686.8	ENSG00000006062.18	ENST00000344686.8	226.775	0.0494271	0.314698	0.574812	0.784635	7.77406	7.714	-0.0249995
ENSG00000006062.18:ENST00000586644.2	ENSG00000006062.18	ENST00000586644.2	26.5693	0.0951255	0.309616	0.577916	0.786791	2.87284	2.65002	-0.236483
ENSG00000006062.18:ENST00000592267.1	ENSG00000006062.18	ENST00000592267.1	30.7051	0.138922	0.034492	0.852664	0.94109	2.97553	3.00441	0.0283675
ENSG00000006062.18:ENST00000680632.1	ENSG00000006062.18	ENST00000680632.1	11.4904	0.528827	4.24679	0.0393245	0.157887	1.10438	2.38747	2.23739
ENSG00000006118.15:ENST00000005286.8	ENSG00000006118.15	ENST00000005286.8	825.456	0.0126939	1.8274	0.176435	0.41947	13.6627	12.7992	-0.250056
ENSG00000006118.15:ENST00000453848.7	ENSG00000006118.15	ENST00000453848.7	794.796	0.00707098	11.7851	0.000597059	0.00621899	13.8024	12.3171	-0.433369
ENSG00000006118.15:ENST00000534983.5	ENSG00000006118.15	ENST00000534983.5	114.158	0.0179701	0.77862	0.377564	0.641314	5.47019	5.72558	0.139805
ENSG00000006118.15:ENST00000535480.1	ENSG00000006118.15	ENST00000535480.1	138.221	1.63277	4.07902	0.043419	0.169035	4.79535	6.97294	1.1531
ENSG00000006118.15:ENST00000536409.1	ENSG00000006118.15	ENST00000536409.1	72.3681	0.160457	7.35295	0.00669529	0.0442133	3.10342	5.33957	1.61974
ENSG00000006118.15:ENST00000537065.1	ENSG00000006118.15	ENST00000537065.1	11.54	2.08657	0.511697	0.474405	0.715957	1.49645	2.05432	0.919944
ENSG00000006118.15:ENST00000537110.1	ENSG00000006118.15	ENST00000537110.1	236.515	0.0271096	4.30714	0.0379527	0.154213	7.17417	8.33231	0.482372
ENSG00000006118.15:ENST00000540112.1	ENSG00000006118.15	ENST00000540112.1	291.377	0.023766	1.71083	0.190878	0.439531	9.15698	8.18281	-0.371835
ENSG00000006118.15:ENST00000543732.1	ENSG00000006118.15	ENST00000543732.1	242.756	0.0069283	22.9817	1.63551e-06	3.67016e-05	7.02214	8.56497	0.640757
ENSG00000006118.15:ENST00000544065.5	ENSG00000006118.15	ENST00000544065.5	47.0345	1.4814	2.89298	0.0889661	0.271976	3.94812	3.4436	-0.405195
ENSG00000006118.15:ENST00000544098.1	ENSG00000006118.15	ENST00000544098.1	85.7837	0.0146772	0.00624228	0.937026	0.975719	4.99731	4.85112	-0.0897804
ENSG00000006125.18:ENST00000587805.1	ENSG00000006125.18	ENST00000587805.1	152.189	0.0260984	11.231	0.000804437	0.00798161	7.48572	5.29456	-1.07867
ENSG00000006125.18:ENST00000593014.3	ENSG00000006125.18	ENST00000593014.3	13.7048	0.629125	1.12613	0.288603	0.554761	2.46196	1.47319	-1.49294
ENSG00000006125.18:ENST00000610402.5	ENSG00000006125.18	ENST00000610402.5	1213.7	0.00361163	73.8313	8.50861e-18	9.40819e-16	16.7239	13.415	-0.900266
ENSG00000006125.18:ENST00000612116.5	ENSG00000006125.18	ENST00000612116.5	191.497	0.250566	3.87919	0.0488881	0.183067	8.44743	5.6373	-1.27883
ENSG00000006125.18:ENST00000614600.4	ENSG00000006125.18	ENST00000614600.4	1118.13	0.00197789	130.823	2.70649e-30	6.85061e-28	13.406	15.8545	0.67472
ENSG00000006125.18:ENST00000618940.4	ENSG00000006125.18	ENST00000618940.4	273.398	1.16688	0.538661	0.462988	0.708054	9.30642	7.43015	-0.737729
ENSG00000006125.18:ENST00000621914.4	ENSG00000006125.18	ENST00000621914.4	3963.85	0.00147429	24.7416	6.55543e-07	1.60552e-05	21.9823	22.059	0.0183022
ENSG00000006194.10:ENST00000219069.6	ENSG00000006194.10	ENST00000219069.6	607.356	0.0143195	0.0532086	0.817571	0.924271	11.6425	11.5314	-0.0347182
ENSG00000006194.10:ENST00000538765.2	ENSG00000006194.10	ENST00000538765.2	364.845	0.025405	0.434884	0.509602	0.740512	9.64608	9.22497	-0.150927
ENSG00000006194.10:ENST00000572748.1	ENSG00000006194.10	ENST00000572748.1	106.799	0.0891601	0.23444	0.628251	0.820097	5.5018	5.2768	-0.127389
ENSG00000006194.10:ENST00000573578.1	ENSG00000006194.10	ENST00000573578.1	105.902	0.0147497	0.152981	0.695703	0.860771	5.26072	5.40477	0.0823231
ENSG00000006194.10:ENST00000574253.1	ENSG00000006194.10	ENST00000574253.1	119.708	0.0181353	0.398739	0.527741	0.753007	5.5043	5.77427	0.146832
ENSG00000006194.10:ENST00000574674.1	ENSG00000006194.10	ENST00000574674.1	85.213	0.0338118	3.88464	0.0487297	0.182642	5.4497	4.4402	-0.619605
ENSG00000006194.10:ENST00000575332.1	ENSG00000006194.10	ENST00000575332.1	21.1423	0.0612346	0.170457	0.679706	0.851595	2.56288	2.39653	-0.196002
ENSG00000006194.10:ENST00000575823.1	ENSG00000006194.10	ENST00000575823.1	239.458	0.0320876	4.77223	0.0289223	0.12798	6.90059	8.23444	0.566798
ENSG00000006282.21:ENST00000006658.11	ENSG00000006282.21	ENST00000006658.11	529.48	0.0286929	2.13046	0.144397	0.370821	10.7022	11.0021	0.0976841
ENSG00000006282.21:ENST00000356488.8	ENSG00000006282.21	ENST00000356488.8	60.8752	0.202265	5.08982	0.0240667	0.112866	3.15826	5.41801	1.6127
ENSG00000006282.21:ENST00000503063.5	ENSG00000006282.21	ENST00000503063.5	504.722	0.0134777	0.0561251	0.812729	0.921831	10.8325	10.0278	-0.269136
ENSG00000006282.21:ENST00000503127.5	ENSG00000006282.21	ENST00000503127.5	358.997	0.0190819	10.2607	0.00135896	0.0123744	9.82637	7.39801	-0.936123
ENSG00000006282.21:ENST00000504271.1	ENSG00000006282.21	ENST00000504271.1	86.3139	2.01349	0.0285742	0.865766	0.946869	5.18504	3.69349	-1.0166
ENSG00000006282.21:ENST00000505085.5	ENSG00000006282.21	ENST00000505085.5	324.217	0.997612	0.889866	0.345513	0.612363	9.44266	6.94882	-0.999581
ENSG00000006282.21:ENST00000505456.6	ENSG00000006282.21	ENST00000505456.6	24.0171	0.194617	3.39538	0.0653792	0.222486	2.89999	1.60722	-1.71972
ENSG00000006282.21:ENST00000505559.5	ENSG00000006282.21	ENST00000505559.5	92.1574	0.0544128	9.79176	0.00175295	0.0152406	4.34208	5.99874	0.981394
ENSG00000006282.21:ENST00000505656.5	ENSG00000006282.21	ENST00000505656.5	134.507	0.616929	5.56699	0.0183022	0.0931463	6.7262	3.13466	-2.30396
ENSG00000006282.21:ENST00000508598.5	ENSG00000006282.21	ENST00000508598.5	158.43	1.29592	4.25379	0.0391628	0.15751	6.82917	5.1349	-0.880345
ENSG00000006282.21:ENST00000511605.1	ENSG00000006282.21	ENST00000511605.1	140.21	0.0191934	9.25246	0.00235179	0.0193652	5.6599	6.66253	0.505668
ENSG00000006282.21:ENST00000513618.1	ENSG00000006282.21	ENST00000513618.1	52.6501	0.0378409	0.678496	0.410105	0.668647	3.74282	3.80071	0.045532
ENSG00000006282.21:ENST00000515619.1	ENSG00000006282.21	ENST00000515619.1	85.3344	0.0513354	17.662	2.6384e-05	0.000432032	3.88696	6.12941	1.37829
ENSG00000006282.21:ENST00000619622.4	ENSG00000006282.21	ENST00000619622.4	51.9199	0.311234	0.483275	0.486943	0.72449	3.95892	3.13213	-0.692741
ENSG00000006283.18:ENST00000360761.8	ENSG00000006283.18	ENST00000360761.8	48.5783	0.427761	6.47903	0.0109154	0.0639701	4.16214	1.98532	-2.17432
ENSG00000006283.18:ENST00000442258.6	ENSG00000006283.18	ENST00000442258.6	10.9603	0.61636	0.0123157	0.911635	0.965497	1.68411	1.8946	0.341979
ENSG00000006283.18:ENST00000570567.1	ENSG00000006283.18	ENST00000570567.1	19.7463	0.145771	1.7168	0.190105	0.438409	2.26432	2.47547	0.260137
ENSG00000006327.14:ENST00000326577.9	ENSG00000006327.14	ENST00000326577.9	3323.73	0.125346	2.96453	0.0851092	0.264183	20.0006	21.8586	0.449013
ENSG00000006327.14:ENST00000341627.5	ENSG00000006327.14	ENST00000341627.5	2653.34	0.136	3.05695	0.0803926	0.254735	20.6512	18.2996	-0.579854
ENSG00000006327.14:ENST00000571351.1	ENSG00000006327.14	ENST00000571351.1	275.212	0.00578867	0.009071	0.924123	0.970621	8.41956	8.43598	0.00639603
ENSG00000006432.16:ENST00000381250.8	ENSG00000006432.16	ENST00000381250.8	85.3796	0.0165588	9.90624	0.00164719	0.0145048	4.31936	5.30288	0.618946
ENSG00000006432.16:ENST00000553414.5	ENSG00000006432.16	ENST00000553414.5	34.9949	0.0799398	1.48531	0.222945	0.48089	2.8882	3.41664	0.494381
ENSG00000006432.16:ENST00000554752.7	ENSG00000006432.16	ENST00000554752.7	382.558	0.00833439	12.1318	0.000495685	0.00532074	10.0665	9.38927	-0.237578
ENSG00000006451.8:ENST00000005257.7	ENSG00000006451.8	ENST00000005257.7	1786.28	0.0666742	1.22504	0.268374	0.533635	16.7488	17.9256	0.301476
ENSG00000006451.8:ENST00000434466.1	ENSG00000006451.8	ENST00000434466.1	180.588	1.06313	0.230088	0.631459	0.822264	6.83489	7.14223	0.139062
ENSG00000006451.8:ENST00000436179.1	ENSG00000006451.8	ENST00000436179.1	35.7726	0.0626833	0.108891	0.74141	0.885672	3.18982	3.24754	0.0528127
ENSG00000006451.8:ENST00000468201.1	ENSG00000006451.8	ENST00000468201.1	424.564	0.0386506	2.29799	0.129541	0.346759	10.4816	9.80227	-0.231536
ENSG00000006453.14:ENST00000005260.9	ENSG00000006453.14	ENST00000005260.9	2030.24	0.0127449	0.712777	0.398523	0.659553	18.0406	18.1178	0.0194795
ENSG00000006453.14:ENST00000462558.5	ENSG00000006453.14	ENST00000462558.5	644.143	0.0326696	0.171952	0.678383	0.850891	12.2697	11.8028	-0.142609
ENSG00000006453.14:ENST00000473569.1	ENSG00000006453.14	ENST00000473569.1	405.549	0.0115929	2.30962	0.128575	0.345185	10.3695	9.54853	-0.283343
ENSG00000006453.14:ENST00000479789.1	ENSG00000006453.14	ENST00000479789.1	12.932	0.344641	1.95711	0.161823	0.398059	2.32232	1.50666	-1.25742
ENSG00000006453.14:ENST00000480580.1	ENSG00000006453.14	ENST00000480580.1	33.9408	0.0432613	26.1596	3.14328e-07	8.18094e-06	1.96683	3.98783	2.07401
ENSG00000006459.11:ENST00000397560.7	ENSG00000006459.11	ENST00000397560.7	179.055	0.0636471	3.68837	0.0547931	0.197803	7.46857	6.42991	-0.472897
ENSG00000006459.11:ENST00000478996.1	ENSG00000006459.11	ENST00000478996.1	103.321	0.0578623	5.1753	0.0229102	0.109087	4.68616	5.57723	0.528377
ENSG00000006468.14:ENST00000403685.5	ENSG00000006468.14	ENST00000403685.5	132.788	0.227126	1.41744	0.233824	0.493557	5.26383	6.34242	0.573446
ENSG00000006468.14:ENST00000405192.6	ENSG00000006468.14	ENST00000405192.6	135.273	0.0242732	9.65703	0.00188628	0.0161895	5.15139	6.45826	0.695524
ENSG00000006468.14:ENST00000405218.6	ENSG00000006468.14	ENST00000405218.6	76.378	0.101451	0.639516	0.423886	0.678957	5.0087	4.30832	-0.453274
ENSG00000006468.14:ENST00000405358.8	ENSG00000006468.14	ENST00000405358.8	114.474	0.19641	0.0125738	0.910718	0.96508	5.5416	5.57869	0.0204192
ENSG00000006468.14:ENST00000421381.5	ENSG00000006468.14	ENST00000421381.5	29.5713	2.36988	1.39755	0.237134	0.497603	3.4675	2.4897	-0.972574
ENSG00000006468.14:ENST00000430479.6	ENSG00000006468.14	ENST00000430479.6	48.8611	0.0411003	10.3997	0.00126038	0.0116228	4.57749	3.08426	-1.17205
ENSG00000006468.14:ENST00000472931.6	ENSG00000006468.14	ENST00000472931.6	50.5316	1.97829	4.75152	0.0292725	0.129026	0.0119671	4.69662	17.2961
ENSG00000006468.14:ENST00000476720.6	ENSG00000006468.14	ENST00000476720.6	20.4819	3.29245	0.290155	0.590121	0.795063	3.92706	0.00917343	-17.5279
ENSG00000006468.14:ENST00000497115.5	ENSG00000006468.14	ENST00000497115.5	72.5437	1.98996	0.117285	0.731999	0.880725	5.38055	3.83306	-1.01926
ENSG00000006530.18:ENST00000465241.5	ENSG00000006530.18	ENST00000465241.5	17.9466	0.202237	3.05334	0.0805712	0.255125	1.92899	2.68559	0.96482
ENSG00000006530.18:ENST00000473247.5	ENSG00000006530.18	ENST00000473247.5	84.7859	0.042492	0.0658417	0.79749	0.91451	5.04455	4.69293	-0.21825
ENSG00000006530.18:ENST00000473884.5	ENSG00000006530.18	ENST00000473884.5	10.4503	1.95836	0.563716	0.452767	0.701078	2.04715	1.2685	-1.38842
ENSG00000006530.18:ENST00000495028.5	ENSG00000006530.18	ENST00000495028.5	103.039	0.369943	0.0630634	0.801718	0.916662	5.51336	5.14762	-0.209166
ENSG00000006530.18:ENST00000496784.1	ENSG00000006530.18	ENST00000496784.1	43.6015	0.027616	1.78204	0.181899	0.427497	3.481	3.62142	0.116966
ENSG00000006530.18:ENST00000629555.2	ENSG00000006530.18	ENST00000629555.2	20.6731	0.209796	0.58634	0.443838	0.693942	2.74815	2.03342	-0.878935
ENSG00000006530.18:ENST00000647568.1	ENSG00000006530.18	ENST00000647568.1	224.377	0.172194	0.000804843	0.977367	0.991908	7.82995	7.44301	-0.162884
ENSG00000006530.18:ENST00000647898.1	ENSG00000006530.18	ENST00000647898.1	31.0833	0.0410897	4.69718	0.0302122	0.131816	2.76557	3.31294	0.530628
ENSG00000006530.18:ENST00000648068.1	ENSG00000006530.18	ENST00000648068.1	212.173	1.78605	5.50641	0.018947	0.0954615	7.03574	8.0263	0.422128
ENSG00000006530.18:ENST00000648489.1	ENSG00000006530.18	ENST00000648489.1	33.1674	0.0843507	7.67194	0.00560863	0.0385185	2.56871	3.66725	1.04698
ENSG00000006530.18:ENST00000648690.1	ENSG00000006530.18	ENST00000648690.1	102.531	0.885395	4.21549	0.0400566	0.159931	3.48565	6.99295	2.11363
ENSG00000006530.18:ENST00000649286.2	ENSG00000006530.18	ENST00000649286.2	34.4215	0.175022	2.44459	0.11793	0.326745	3.66987	2.31473	-1.35306
ENSG00000006530.18:ENST00000649365.1	ENSG00000006530.18	ENST00000649365.1	56.4035	0.0296144	23.2109	1.45171e-06	3.28862e-05	3.23646	4.82878	1.19126
ENSG00000006530.18:ENST00000649914.1	ENSG00000006530.18	ENST00000649914.1	29.5047	0.956714	3.71924	0.0537888	0.195198	3.53653	1.78331	-2.00235
ENSG00000006530.18:ENST00000650006.1	ENSG00000006530.18	ENST00000650006.1	109.028	0.0206376	7.05309	0.00791285	0.0502659	6.14723	4.41884	-1.00459
ENSG00000006530.18:ENST00000650547.1	ENSG00000006530.18	ENST00000650547.1	296.349	4.57404	1.7335	0.187964	0.435592	10.5785	4.20048	-2.93
ENSG00000006534.17:ENST00000342456.11	ENSG00000006534.17	ENST00000342456.11	519.908	0.0941827	1.05967	0.303291	0.569937	11.0975	10.076	-0.338335
ENSG00000006534.17:ENST00000527514.1	ENSG00000006534.17	ENST00000527514.1	24.6381	0.142037	0.170981	0.679241	0.851435	2.57865	2.72233	0.15864
ENSG00000006534.17:ENST00000615368.4	ENSG00000006534.17	ENST00000615368.4	26.5649	0.0341434	0.416753	0.518562	0.746343	2.70349	2.71646	0.0140032
ENSG00000006534.17:ENST00000617288.4	ENSG00000006534.17	ENST00000617288.4	27.4906	0.317647	0.644907	0.42194	0.677492	2.43029	3.34147	0.933812
ENSG00000006555.11:ENST00000371276.9	ENSG00000006555.11	ENST00000371276.9	43.128	0.103708	4.79971	0.0284644	0.126701	3.68606	3.36642	-0.268198
ENSG00000006576.16:ENST00000275575.11	ENSG00000006576.16	ENST00000275575.11	144.292	0.809937	0.905803	0.34123	0.60824	6.31816	5.56211	-0.393275
ENSG00000006576.16:ENST00000307305.12	ENSG00000006576.16	ENST00000307305.12	336.112	0.0155074	1.77329	0.182976	0.428885	8.82932	9.08912	0.0966834
ENSG00000006576.16:ENST00000415251.6	ENSG00000006576.16	ENST00000415251.6	120.668	1.37655	8.56799	0.00342124	0.0261787	3.02905	8.60583	3.19692
ENSG00000006576.16:ENST00000424760.5	ENSG00000006576.16	ENST00000424760.5	200.642	0.143621	4.1515	0.0415975	0.164097	7.47369	6.10949	-0.633986
ENSG00000006576.16:ENST00000450574.5	ENSG00000006576.16	ENST00000450574.5	12.7368	0.274092	0.461645	0.496856	0.731746	1.65038	2.29517	0.958927
ENSG00000006576.16:ENST00000454592.5	ENSG00000006576.16	ENST00000454592.5	32.9156	0.418421	0.857934	0.354318	0.62044	2.36626	4.02194	1.56092
ENSG00000006576.16:ENST00000470215.1	ENSG00000006576.16	ENST00000470215.1	21.1358	0.627062	0.273846	0.600763	0.801944	2.36712	2.46296	0.115843
ENSG00000006576.16:ENST00000479515.1	ENSG00000006576.16	ENST00000479515.1	76.8994	0.0588243	6.20436	0.0127436	0.0718692	4.81251	3.8595	-0.660392
ENSG00000006606.9:ENST00000005180.9	ENSG00000006606.9	ENST00000005180.9	55.6143	2.58751	0.148229	0.700233	0.863466	4.31393	3.54819	-0.581082
ENSG00000006606.9:ENST00000394905.2	ENSG00000006606.9	ENST00000394905.2	49.487	2.61461	0.146703	0.701707	0.864161	3.42103	4.16988	0.587441
ENSG00000006607.14:ENST00000264042.8	ENSG00000006607.14	ENST00000264042.8	66.6745	0.0260314	5.31585	0.0211322	0.10309	4.81734	3.84817	-0.672156
ENSG00000006607.14:ENST00000413432.2	ENSG00000006607.14	ENST00000413432.2	485.685	0.00507213	0.0473475	0.827745	0.929197	10.6903	10.8007	0.0362032
ENSG00000006607.14:ENST00000418082.1	ENSG00000006607.14	ENST00000418082.1	291.574	0.0182675	0.00761749	0.93045	0.973391	8.65646	8.64753	-0.00340877
ENSG00000006607.14:ENST00000470617.1	ENSG00000006607.14	ENST00000470617.1	20.3911	0.0444138	0.076132	0.782609	0.906518	2.39415	2.52059	0.150275
ENSG00000006607.14:ENST00000471447.5	ENSG00000006607.14	ENST00000471447.5	51.6286	1.30112	4.1711	0.0411192	0.16284	4.99502	2.14532	-2.49691
ENSG00000006607.14:ENST00000473082.5	ENSG00000006607.14	ENST00000473082.5	15.2633	0.433065	1.09355	0.295687	0.562164	2.40688	1.81372	-0.823621
ENSG00000006607.14:ENST00000473510.1	ENSG00000006607.14	ENST00000473510.1	13.2304	2.18714	0.599	0.43896	0.690409	2.0984	1.85424	-0.359702
ENSG00000006607.14:ENST00000479427.5	ENSG00000006607.14	ENST00000479427.5	75.2448	0.0177722	5.11835	0.0236741	0.111618	4.14668	5.03783	0.585083
ENSG00000006607.14:ENST00000485051.1	ENSG00000006607.14	ENST00000485051.1	206.77	1.082	1.16615	0.280194	0.54621	6.04381	8.50847	1.08809
ENSG00000006607.14:ENST00000627550.2	ENSG00000006607.14	ENST00000627550.2	174.101	0.0478672	4.24529	0.0393594	0.157967	7.52518	6.16882	-0.626021
ENSG00000006611.17:ENST00000005226.12	ENSG00000006611.17	ENST00000005226.12	32.1631	0.0313169	0.24917	0.61766	0.813361	3.16422	2.83845	-0.319102
ENSG00000006611.17:ENST00000318024.9	ENSG00000006611.17	ENST00000318024.9	342.645	0.0260542	4.05092	0.0441473	0.171053	9.04807	9.39532	0.126526
ENSG00000006611.17:ENST00000526181.1	ENSG00000006611.17	ENST00000526181.1	10.4181	0.576077	6.49447	0.010821	0.0635662	0.683546	2.59806	3.87074
ENSG00000006611.17:ENST00000526313.5	ENSG00000006611.17	ENST00000526313.5	22.516	0.23704	1.93752	0.163938	0.401117	2.13836	3.05089	1.03906
ENSG00000006611.17:ENST00000527020.5	ENSG00000006611.17	ENST00000527020.5	115.547	0.704437	1.29194	0.255691	0.519623	6.24133	4.44957	-1.03096
ENSG00000006611.17:ENST00000527551.1	ENSG00000006611.17	ENST00000527551.1	24.0766	0.832479	1.63471	0.201053	0.452584	2.34756	3.01753	0.734745
ENSG00000006611.17:ENST00000529563.5	ENSG00000006611.17	ENST00000529563.5	64.441	0.195566	2.23835	0.134625	0.355234	4.68951	3.4436	-0.920054
ENSG00000006611.17:ENST00000530700.1	ENSG00000006611.17	ENST00000530700.1	22.5064	0.542468	6.14666	0.013166	0.0735566	3.12685	1.16736	-2.86711
ENSG00000006611.17:ENST00000534556.1	ENSG00000006611.17	ENST00000534556.1	60.2314	0.157844	0.716225	0.397385	0.658549	4.4424	3.54064	-0.675281
ENSG00000006611.17:ENST00000624811.1	ENSG00000006611.17	ENST00000624811.1	29.9361	0.0757297	1.66537	0.19688	0.44733	2.72994	3.22741	0.491524
ENSG00000006625.18:ENST00000005374.10	ENSG00000006625.18	ENST00000005374.10	133.463	0.0203589	4.77846	0.0288179	0.127642	5.74911	6.36612	0.315394
ENSG00000006625.18:ENST00000275428.9	ENSG00000006625.18	ENST00000275428.9	3900.71	0.0130167	0.450503	0.502096	0.73537	22.4115	21.3784	-0.246894
ENSG00000006625.18:ENST00000409144.5	ENSG00000006625.18	ENST00000409144.5	48.5371	0.184493	0.281941	0.595432	0.798388	4.0628	3.36495	-0.558645
ENSG00000006625.18:ENST00000409390.5	ENSG00000006625.18	ENST00000409390.5	26.4245	0.297276	0.556474	0.455684	0.703191	2.48524	3.04516	0.595162
ENSG00000006625.18:ENST00000409436.2	ENSG00000006625.18	ENST00000409436.2	120.876	0.0131363	10.3149	0.0013196	0.0120683	5.33791	6.20258	0.461574
ENSG00000006625.18:ENST00000440082.5	ENSG00000006625.18	ENST00000440082.5	404.278	0.032055	1.16033	0.281398	0.547473	10.6277	9.17586	-0.503631
ENSG00000006634.8:ENST00000265728.6	ENSG00000006634.8	ENST00000265728.6	22.6115	0.0611919	0.721203	0.39575	0.657365	2.46964	2.69765	0.25819
ENSG00000006634.8:ENST00000413643.5	ENSG00000006634.8	ENST00000413643.5	231.983	0.0355982	0.122169	0.726694	0.877776	7.92826	7.73704	-0.0788789
ENSG00000006634.8:ENST00000430279.5	ENSG00000006634.8	ENST00000430279.5	17.2955	3.11769	0.0278279	0.867514	0.947634	2.78889	1.63433	-1.55667
ENSG00000006634.8:ENST00000431138.5	ENSG00000006634.8	ENST00000431138.5	965.946	0.0187407	4.63473	0.0313311	0.135022	13.86	14.1685	0.0866807
ENSG00000006634.8:ENST00000486925.1	ENSG00000006634.8	ENST00000486925.1	416.184	0.0289997	0.341988	0.558684	0.773621	10.495	9.65474	-0.287725
ENSG00000006634.8:ENST00000495067.1	ENSG00000006634.8	ENST00000495067.1	24.705	0.613258	11.5973	0.000660471	0.00676402	0.668318	3.61959	4.91082
ENSG00000006634.8:ENST00000498144.5	ENSG00000006634.8	ENST00000498144.5	101.5	2.03146	5.70786	0.0168891	0.0879923	7.54823	0.0135856	-18.3982
ENSG00000006634.8:ENST00000498726.1	ENSG00000006634.8	ENST00000498726.1	81.602	0.13182	0.18809	0.664511	0.842674	4.5733	5.02258	0.282702
ENSG00000006638.13:ENST00000375190.10	ENSG00000006638.13	ENST00000375190.10	84.5707	0.344402	1.19304	0.274718	0.540618	4.47765	5.30237	0.510827
ENSG00000006638.13:ENST00000589966.1	ENSG00000006638.13	ENST00000589966.1	106.744	0.324552	1.22596	0.268194	0.533373	5.80767	5.08386	-0.406531
ENSG00000006652.15:ENST00000005558.8	ENSG00000006652.15	ENST00000005558.8	223.095	0.0461478	6.26798	0.0122939	0.0699949	8.22253	7.18337	-0.434928
ENSG00000006652.15:ENST00000403825.8	ENSG00000006652.15	ENST00000403825.8	118.06	0.0623294	0.0005001	0.982158	0.993738	5.31902	6.03169	0.385824
ENSG00000006652.15:ENST00000421296.1	ENSG00000006652.15	ENST00000421296.1	186.212	0.0361066	1.39731	0.237175	0.497643	7.04648	7.09006	0.0195302
ENSG00000006652.15:ENST00000429071.5	ENSG00000006652.15	ENST00000429071.5	22.4331	0.118844	0.427429	0.513253	0.742805	2.09997	2.83761	0.879096
ENSG00000006652.15:ENST00000432734.1	ENSG00000006652.15	ENST00000432734.1	36.9196	0.135297	0.767707	0.380927	0.643848	3.37222	3.21838	-0.137642
ENSG00000006652.15:ENST00000440625.5	ENSG00000006652.15	ENST00000440625.5	11.9261	1.80172	3.76194	0.0524318	0.19181	0.00812929	2.50878	16.5574
ENSG00000006652.15:ENST00000462155.2	ENSG00000006652.15	ENST00000462155.2	46.6675	0.207393	7.49336	0.00619271	0.0415886	4.467	2.79766	-1.38494
ENSG00000006652.15:ENST00000466459.5	ENSG00000006652.15	ENST00000466459.5	46.1581	0.712713	1.58228	0.208432	0.462555	2.5598	4.32444	1.54781
ENSG00000006652.15:ENST00000470441.1	ENSG00000006652.15	ENST00000470441.1	187.511	1.30931	7.26156	0.00704462	0.0459854	3.39834	8.83271	2.94433
ENSG00000006652.15:ENST00000476927.5	ENSG00000006652.15	ENST00000476927.5	15.6915	1.83477	3.95681	0.0466821	0.177406	0.00812961	2.87419	16.9553
ENSG00000006652.15:ENST00000489994.5	ENSG00000006652.15	ENST00000489994.5	211.453	0.0530452	0.964132	0.326148	0.593103	7.39212	7.57385	0.0777493
ENSG00000006652.15:ENST00000621379.4	ENSG00000006652.15	ENST00000621379.4	33.4723	0.0749725	0.0456775	0.830763	0.930368	2.9321	3.26218	0.313676
ENSG00000006652.15:ENST00000674887.1	ENSG00000006652.15	ENST00000674887.1	41.9983	2.44673	1.57515	0.209461	0.463897	2.41651	4.141	1.58656
ENSG00000006652.15:ENST00000674915.1	ENSG00000006652.15	ENST00000674915.1	114.484	0.0668715	6.54445	0.0105212	0.0622501	6.21595	5.09451	-0.610164
ENSG00000006652.15:ENST00000675041.1	ENSG00000006652.15	ENST00000675041.1	149.318	0.115797	2.47362	0.115771	0.322712	4.92959	7.31018	1.2196
ENSG00000006652.15:ENST00000675578.1	ENSG00000006652.15	ENST00000675578.1	15.1433	0.0764731	6.36579	0.0116341	0.0671925	2.45686	1.73386	-1.01438
ENSG00000006695.12:ENST00000261643.8	ENSG00000006695.12	ENST00000261643.8	674.525	0.00574181	0.00725766	0.932109	0.974207	12.2291	12.2357	0.00201097
ENSG00000006695.12:ENST00000429152.6	ENSG00000006695.12	ENST00000429152.6	274.805	0.00720825	0.671583	0.4125	0.670549	8.55954	8.30589	-0.0987906
ENSG00000006695.12:ENST00000458492.1	ENSG00000006695.12	ENST00000458492.1	11.2924	0.10391	4.13403	0.0420291	0.165272	1.36474	2.15825	1.33051
ENSG00000006695.12:ENST00000664217.1	ENSG00000006695.12	ENST00000664217.1	19.443	0.064665	0.0357836	0.849963	0.939787	2.34736	2.42691	0.0972559
ENSG00000006704.11:ENST00000265755.7	ENSG00000006704.11	ENST00000265755.7	285.706	0.0439217	0.524748	0.468824	0.712071	8.78802	8.3846	-0.154996
ENSG00000006704.11:ENST00000424337.7	ENSG00000006704.11	ENST00000424337.7	184.394	0.110322	0.0413367	0.838889	0.93423	6.88937	7.1574	0.120777
ENSG00000006704.11:ENST00000455841.6	ENSG00000006704.11	ENST00000455841.6	16.7005	0.46171	0.106427	0.744249	0.887004	2.26903	2.16707	-0.133965
ENSG00000006704.11:ENST00000470715.1	ENSG00000006704.11	ENST00000470715.1	116.432	0.113307	0.00772033	0.929984	0.973223	5.64082	5.74946	0.0585655
ENSG00000006704.11:ENST00000476977.5	ENSG00000006704.11	ENST00000476977.5	44.7779	0.0308455	0.010211	0.919511	0.96894	3.57642	3.61652	0.0329944
ENSG00000006704.11:ENST00000486086.1	ENSG00000006704.11	ENST00000486086.1	111.957	0.0886003	0.00728048	0.932002	0.974133	5.47644	5.68212	0.112919
ENSG00000006704.11:ENST00000489094.1	ENSG00000006704.11	ENST00000489094.1	20.9301	0.122667	0.0455338	0.831026	0.930471	2.46308	2.49581	0.0385495
ENSG00000006712.15:ENST00000221265.8	ENSG00000006712.15	ENST00000221265.8	2643.21	0.00271076	51.9761	5.61791e-13	3.64276e-11	19.7574	19.4571	-0.0738476
ENSG00000006712.15:ENST00000416728.3	ENSG00000006712.15	ENST00000416728.3	11.0736	0.121768	0.0539886	0.816263	0.923691	1.75632	1.84506	0.14315
ENSG00000006712.15:ENST00000595379.1	ENSG00000006712.15	ENST00000595379.1	66.3814	0.119621	1.26388	0.260917	0.525557	3.8972	4.75989	0.598344
ENSG00000006712.15:ENST00000595564.5	ENSG00000006712.15	ENST00000595564.5	167.814	0.0570345	2.32599	0.12723	0.342899	6.01099	7.35038	0.631116
ENSG00000006712.15:ENST00000595797.5	ENSG00000006712.15	ENST00000595797.5	39.4478	0.361535	4.00077	0.0454795	0.1744	2.42406	4.08685	1.53819
ENSG00000006712.15:ENST00000598127.1	ENSG00000006712.15	ENST00000598127.1	14.2836	0.750101	0.029046	0.864673	0.946404	1.88525	2.18344	0.427187
ENSG00000006712.15:ENST00000598594.1	ENSG00000006712.15	ENST00000598594.1	62.8731	0.183883	0.288463	0.591207	0.795737	3.73379	4.6829	0.676386
ENSG00000006715.16:ENST00000265745.13	ENSG00000006715.16	ENST00000265745.13	252.955	0.0579152	0.283683	0.594297	0.797733	7.70566	8.4798	0.311427
ENSG00000006715.16:ENST00000310301.9	ENSG00000006715.16	ENST00000310301.9	331.301	0.00686452	2.73745	0.098021	0.289944	9.31595	8.97459	-0.125138
ENSG00000006715.16:ENST00000395969.6	ENSG00000006715.16	ENST00000395969.6	598.648	0.00902028	1.07578	0.299644	0.566243	11.3438	11.9971	0.203289
ENSG00000006715.16:ENST00000413141.5	ENSG00000006715.16	ENST00000413141.5	13.1991	3.1216	0.0185737	0.891596	0.957078	2.21882	1.7221	-0.736883
ENSG00000006715.16:ENST00000414632.5	ENSG00000006715.16	ENST00000414632.5	476.406	0.0322242	0.437766	0.508203	0.739581	10.3227	10.9597	0.210177
ENSG00000006715.16:ENST00000448833.5	ENSG00000006715.16	ENST00000448833.5	12.9167	0.171618	11.8198	0.000586049	0.00611998	2.60144	1.00722	-2.75444
ENSG00000006715.16:ENST00000482217.1	ENSG00000006715.16	ENST00000482217.1	123.294	0.0638774	1.87341	0.171086	0.411455	6.2877	5.43764	-0.447446
ENSG00000006715.16:ENST00000490924.1	ENSG00000006715.16	ENST00000490924.1	10.1402	0.371509	0.0807435	0.776292	0.903497	1.81809	1.60795	-0.356479
ENSG00000006740.18:ENST00000340825.7	ENSG00000006740.18	ENST00000340825.7	161.889	0.149407	1.66937	0.196342	0.446571	6.34327	6.94742	0.28525
ENSG00000006740.18:ENST00000544416.6	ENSG00000006740.18	ENST00000544416.6	15.479	1.94799	3.67352	0.0552832	0.199148	2.95016	0.009578	-16.5587
ENSG00000006740.18:ENST00000578087.1	ENSG00000006740.18	ENST00000578087.1	12.2288	0.276016	0.560293	0.454142	0.701869	1.65936	2.14105	0.740654
ENSG00000006740.18:ENST00000580768.5	ENSG00000006740.18	ENST00000580768.5	17.0469	0.21869	1.299	0.254396	0.51814	2.58766	1.79213	-1.06996
ENSG00000006740.18:ENST00000584974.1	ENSG00000006740.18	ENST00000584974.1	25.1246	0.0322438	0.0301654	0.862115	0.945291	2.68803	2.74672	0.0632418
ENSG00000006744.19:ENST00000338034.9	ENSG00000006744.19	ENST00000338034.9	145.962	0.0188575	0.200804	0.654073	0.835784	6.25102	6.4341	0.089883
ENSG00000006744.19:ENST00000395962.6	ENSG00000006744.19	ENST00000395962.6	2536.12	0.00243939	2.06987	0.150234	0.380214	19.5649	19.1657	-0.0985195
ENSG00000006744.19:ENST00000426905.7	ENSG00000006744.19	ENST00000426905.7	1047.74	0.0271578	3.49719	0.0614729	0.213749	13.6957	15.0605	0.378828
ENSG00000006744.19:ENST00000446899.5	ENSG00000006744.19	ENST00000446899.5	63.7359	0.145087	0.0212186	0.884185	0.9543	4.19998	4.36159	0.112902
ENSG00000006744.19:ENST00000465825.5	ENSG00000006744.19	ENST00000465825.5	45.3273	0.0337153	0.951376	0.329369	0.596337	3.85935	3.43247	-0.347146
ENSG00000006744.19:ENST00000476042.1	ENSG00000006744.19	ENST00000476042.1	27.8764	0.351428	0.405221	0.524405	0.75051	2.39791	3.23475	0.877296
ENSG00000006744.19:ENST00000480891.5	ENSG00000006744.19	ENST00000480891.5	80.7756	0.0467347	3.0078	0.0828648	0.259571	4.30422	5.19711	0.568147
ENSG00000006744.19:ENST00000484122.5	ENSG00000006744.19	ENST00000484122.5	51.9971	0.0258995	0.108439	0.741929	0.885923	3.97593	3.80412	-0.13129
ENSG00000006744.19:ENST00000487229.6	ENSG00000006744.19	ENST00000487229.6	33.6442	0.163894	0.00636075	0.936433	0.975528	3.17239	3.12397	-0.0452509
ENSG00000006744.19:ENST00000491478.5	ENSG00000006744.19	ENST00000491478.5	135.861	0.0439277	0.612193	0.433963	0.687001	5.88112	6.314	0.219924
ENSG00000006744.19:ENST00000578071.1	ENSG00000006744.19	ENST00000578071.1	134.903	4.01809	1.70179	0.192054	0.441002	7.93415	3.3769	-2.61119
ENSG00000006744.19:ENST00000578104.1	ENSG00000006744.19	ENST00000578104.1	53.2575	0.0540159	0.0694319	0.792166	0.911865	4.01721	3.82001	-0.149662
ENSG00000006744.19:ENST00000578991.5	ENSG00000006744.19	ENST00000578991.5	66.5712	0.048526	5.33544	0.0208961	0.102322	3.66296	4.90195	0.871054
ENSG00000006744.19:ENST00000580504.5	ENSG00000006744.19	ENST00000580504.5	168.542	0.0291778	0.0193995	0.889227	0.956228	6.78927	6.77468	-0.0067697
ENSG00000006744.19:ENST00000583371.5	ENSG00000006744.19	ENST00000583371.5	162.938	3.34657	0.0807231	0.77632	0.903516	7.69431	5.48781	-1.05751
ENSG00000006744.19:ENST00000609101.5	ENSG00000006744.19	ENST00000609101.5	304.777	0.101594	0.083466	0.772654	0.901641	8.72323	8.91561	0.0724325
ENSG00000006747.15:ENST00000297029.10	ENSG00000006747.15	ENST00000297029.10	11.1617	0.168303	2.71533	0.0993884	0.292632	1.64769	2.00596	0.571468
ENSG00000006756.16:ENST00000217890.10	ENSG00000006756.16	ENST00000217890.10	23.3863	0.0518644	2.36156	0.124358	0.337868	2.80744	2.30768	-0.572977
ENSG00000006756.16:ENST00000381154.6	ENSG00000006756.16	ENST00000381154.6	222.576	0.00751123	62.0671	3.31948e-15	2.8075e-13	8.18731	6.70854	-0.636901
ENSG00000006756.16:ENST00000481340.1	ENSG00000006756.16	ENST00000481340.1	27.1479	0.499397	2.18188	0.139643	0.363087	3.22765	2.03493	-1.34905
ENSG00000006756.16:ENST00000494870.5	ENSG00000006756.16	ENST00000494870.5	147.318	0.0191803	74.5971	5.77272e-18	6.49239e-16	4.69599	7.94842	1.63506
ENSG00000006756.16:ENST00000495294.1	ENSG00000006756.16	ENST00000495294.1	22.0756	0.0479357	0.410152	0.521892	0.748674	2.59428	2.46896	-0.144681
ENSG00000006757.12:ENST00000381042.9	ENSG00000006757.12	ENST00000381042.9	91.3085	0.0140422	20.0813	7.42179e-06	0.000141363	5.48514	4.30474	-0.732193
ENSG00000006757.12:ENST00000442940.1	ENSG00000006757.12	ENST00000442940.1	426.292	0.0137752	1.44839	0.228786	0.487855	9.94049	10.3467	0.138394
ENSG00000006757.12:ENST00000444736.5	ENSG00000006757.12	ENST00000444736.5	136.007	0.0502824	8.60064	0.00336045	0.0258283	5.04679	7.2642	1.12837
ENSG00000006831.10:ENST00000357103.5	ENSG00000006831.10	ENST00000357103.5	2178.18	0.077823	4.7218	0.0297825	0.130565	20.0988	16.8911	-0.804383
ENSG00000006831.10:ENST00000535774.1	ENSG00000006831.10	ENST00000535774.1	34.1267	1.03194	0.0742223	0.785286	0.908205	3.48273	2.86567	-0.57394
ENSG00000006831.10:ENST00000537190.1	ENSG00000006831.10	ENST00000537190.1	28.5595	0.247813	0.903344	0.341887	0.608945	2.90151	2.83101	-0.0721281
ENSG00000006831.10:ENST00000537545.1	ENSG00000006831.10	ENST00000537545.1	83.8934	0.150999	1.77602	0.182638	0.428525	4.77452	4.86105	0.054206
ENSG00000006831.10:ENST00000540974.1	ENSG00000006831.10	ENST00000540974.1	28.73	0.149041	12.4413	0.000419945	0.00462019	1.91065	3.34293	1.63572
ENSG00000006831.10:ENST00000544470.1	ENSG00000006831.10	ENST00000544470.1	75.6284	0.0239425	8.18939	0.00421361	0.0308399	4.49664	4.63851	0.0933349
ENSG00000006837.12:ENST00000265334.9	ENSG00000006837.12	ENST00000265334.9	31.9991	0.0610114	2.41232	0.120384	0.331001	2.86653	3.22887	0.349797
ENSG00000006837.12:ENST00000520592.1	ENSG00000006837.12	ENST00000520592.1	116.324	0.0720315	0.545474	0.460173	0.706388	5.93257	5.16418	-0.42452
ENSG00000006837.12:ENST00000520693.5	ENSG00000006837.12	ENST00000520693.5	32.1475	0.0899249	1.64963	0.19901	0.449909	2.85433	3.25321	0.384416
ENSG00000006837.12:ENST00000521755.1	ENSG00000006837.12	ENST00000521755.1	20.7892	2.24893	0.445215	0.504616	0.736975	2.74923	1.88479	-1.10077
ENSG00000007047.16:ENST00000262891.9	ENSG00000007047.16	ENST00000262891.9	535.975	0.0139255	1.1177	0.290414	0.556765	10.9014	11.381	0.153605
ENSG00000007047.16:ENST00000588533.5	ENSG00000007047.16	ENST00000588533.5	428.824	0.0221879	10.9178	0.00095245	0.00918556	11.1026	9.28738	-0.61758
ENSG00000007047.16:ENST00000588621.5	ENSG00000007047.16	ENST00000588621.5	41.3989	0.0829391	0.116248	0.73314	0.881224	3.36707	3.55864	0.163471
ENSG00000007047.16:ENST00000590909.1	ENSG00000007047.16	ENST00000590909.1	398.668	0.0234738	2.92614	0.0871559	0.268292	9.29968	10.3335	0.360534
ENSG00000007047.16:ENST00000592207.5	ENSG00000007047.16	ENST00000592207.5	157.647	3.41101	0.00326112	0.954461	0.982682	6.22034	6.82392	0.289536
ENSG00000007062.12:ENST00000447510.7	ENSG00000007062.12	ENST00000447510.7	173.39	0.140393	2.54484	0.110655	0.313775	6.49132	7.13647	0.29828
ENSG00000007062.12:ENST00000502943.1	ENSG00000007062.12	ENST00000502943.1	27.7643	0.115322	58.306	2.24355e-14	1.71242e-12	4.14743	0.00498875	-19.4481
ENSG00000007062.12:ENST00000505450.5	ENSG00000007062.12	ENST00000505450.5	48.1979	0.215199	0.00623942	0.937041	0.975719	3.82949	3.668	-0.127787
ENSG00000007062.12:ENST00000508167.5	ENSG00000007062.12	ENST00000508167.5	72.0881	1.12354	7.00062	0.00814816	0.0514094	6.11219	2.23763	-2.99192
ENSG00000007062.12:ENST00000513448.5	ENSG00000007062.12	ENST00000513448.5	39.1788	0.0650027	0.870985	0.350683	0.617089	3.3548	3.41652	0.0537975
ENSG00000007062.12:ENST00000540805.6	ENSG00000007062.12	ENST00000540805.6	46.4686	0.693127	3.40415	0.0650327	0.221687	2.67517	4.33825	1.42841
ENSG00000007062.12:ENST00000675613.1	ENSG00000007062.12	ENST00000675613.1	13.1991	3.10786	0.0404144	0.840673	0.934957	2.25226	1.69646	-0.82401
ENSG00000007080.11:ENST00000445755.7	ENSG00000007080.11	ENST00000445755.7	5217.7	0.0295134	12.1204	0.000498736	0.0053489	22.8082	24.565	0.413118
ENSG00000007080.11:ENST00000596123.1	ENSG00000007080.11	ENST00000596123.1	173.395	0.0849956	8.48861	0.00357376	0.0270853	7.71145	5.64957	-0.975724
ENSG00000007080.11:ENST00000597436.5	ENSG00000007080.11	ENST00000597436.5	155.265	0.0603137	2.6468	0.103758	0.300975	6.86532	6.06771	-0.385597
ENSG00000007080.11:ENST00000602080.1	ENSG00000007080.11	ENST00000602080.1	12.2914	0.351284	0.297529	0.585436	0.791739	1.52491	2.23978	1.11701
ENSG00000007168.14:ENST00000397193.7	ENSG00000007168.14	ENST00000397193.7	1149.14	0.00682169	2.71173	0.0996129	0.293036	15.2639	14.6264	-0.173673
ENSG00000007168.14:ENST00000397195.10	ENSG00000007168.14	ENST00000397195.10	884.05	0.0184903	0.235505	0.627472	0.819568	13.7641	13.3972	-0.104794
ENSG00000007168.14:ENST00000570400.1	ENSG00000007168.14	ENST00000570400.1	19.771	0.415441	0.862881	0.352934	0.61923	2.66961	2.15787	-0.62115
ENSG00000007168.14:ENST00000571289.1	ENSG00000007168.14	ENST00000571289.1	26.6853	0.198727	0.377551	0.538917	0.760376	2.62055	2.94545	0.342435
ENSG00000007168.14:ENST00000571495.2	ENSG00000007168.14	ENST00000571495.2	37.1609	0.0400461	4.01139	0.0451939	0.173673	2.81295	3.6604	0.77558
ENSG00000007168.14:ENST00000574213.1	ENSG00000007168.14	ENST00000574213.1	95.3152	0.0145739	0.0975618	0.754775	0.892604	5.14403	5.25259	0.0634775
ENSG00000007168.14:ENST00000574468.1	ENSG00000007168.14	ENST00000574468.1	83.4782	0.876913	1.59895	0.206052	0.459231	3.50593	5.85233	1.54114
ENSG00000007168.14:ENST00000574816.5	ENSG00000007168.14	ENST00000574816.5	143.044	1.38503	6.74226	0.00941552	0.0574157	3.37948	7.98372	2.62913
ENSG00000007168.14:ENST00000576586.5	ENSG00000007168.14	ENST00000576586.5	35.0858	2.30422	1.14707	0.284162	0.550445	2.2868	3.87067	1.5465
ENSG00000007168.14:ENST00000609078.1	ENSG00000007168.14	ENST00000609078.1	775.696	0.00742972	7.90586	0.00492749	0.0348813	13.52	12.3084	-0.355639
ENSG00000007168.14:ENST00000610190.2	ENSG00000007168.14	ENST00000610190.2	133.25	0.0240334	2.70081	0.100297	0.294151	5.64369	6.4687	0.422065
ENSG00000007168.14:ENST00000674608.1	ENSG00000007168.14	ENST00000674608.1	21.0126	0.186459	7.07555	0.00781427	0.0498084	3.1259	1.5811	-1.9876
ENSG00000007168.14:ENST00000675084.1	ENSG00000007168.14	ENST00000675084.1	166.744	0.00852046	4.93665	0.026293	0.119844	6.30306	7.12397	0.384475
ENSG00000007168.14:ENST00000675385.1	ENSG00000007168.14	ENST00000675385.1	33.4751	0.0688794	0.00150748	0.969029	0.988562	3.15297	3.11773	-0.0330648
ENSG00000007168.14:ENST00000675430.1	ENSG00000007168.14	ENST00000675430.1	116.082	0.0918165	1.52587	0.216733	0.472982	6.25537	5.08802	-0.63367
ENSG00000007168.14:ENST00000675574.1	ENSG00000007168.14	ENST00000675574.1	77.187	0.0154936	1.88564	0.169694	0.409536	4.41984	4.94241	0.336425
ENSG00000007168.14:ENST00000675621.1	ENSG00000007168.14	ENST00000675621.1	684.496	0.0163627	1.61379	0.203959	0.456388	11.9458	12.6671	0.21748
ENSG00000007168.14:ENST00000676188.1	ENSG00000007168.14	ENST00000676188.1	70.955	1.98938	5.35331	0.0206829	0.101548	6.31161	0.00466105	-20.9202
ENSG00000007168.14:ENST00000676456.1	ENSG00000007168.14	ENST00000676456.1	51.666	0.766945	1.42051	0.23332	0.493086	3.03118	4.51331	1.18066
ENSG00000007202.15:ENST00000528896.7	ENSG00000007202.15	ENST00000528896.7	2666.79	0.00510184	0.00464521	0.945662	0.979061	20.6159	18.5856	-0.499608
ENSG00000007202.15:ENST00000544884.5	ENSG00000007202.15	ENST00000544884.5	958.103	0.0444616	24.5806	7.12657e-07	1.73167e-05	16.5	9.99743	-1.90915
ENSG00000007202.15:ENST00000577261.1	ENSG00000007202.15	ENST00000577261.1	33.9512	0.704811	0.817037	0.366048	0.631096	3.52311	2.75255	-0.726042
ENSG00000007202.15:ENST00000577417.5	ENSG00000007202.15	ENST00000577417.5	115.415	0.0247821	6.0531	0.0138819	0.0764339	5.51921	5.82654	0.16628
ENSG00000007202.15:ENST00000577580.1	ENSG00000007202.15	ENST00000577580.1	50.1518	0.248581	1.87978	0.170359	0.410535	3.49076	4.09668	0.475003
ENSG00000007202.15:ENST00000579253.1	ENSG00000007202.15	ENST00000579253.1	36.1598	0.159963	10.7796	0.00102626	0.00978153	2.04553	4.06306	2.01557
ENSG00000007202.15:ENST00000579924.6	ENSG00000007202.15	ENST00000579924.6	10.3217	2.08238	0.306188	0.580029	0.788158	2.03925	1.41285	-1.06509
ENSG00000007202.15:ENST00000580395.1	ENSG00000007202.15	ENST00000580395.1	92.6961	0.0760917	1.32979	0.248842	0.511694	5.91853	4.18039	-1.05328
ENSG00000007202.15:ENST00000580882.5	ENSG00000007202.15	ENST00000580882.5	15.9368	0.0954155	0.143922	0.704413	0.865795	2.29334	2.04026	-0.340549
ENSG00000007202.15:ENST00000581064.1	ENSG00000007202.15	ENST00000581064.1	316.949	0.014246	106.799	4.92589e-25	9.14197e-23	6.59617	10.5819	1.55531
ENSG00000007202.15:ENST00000581267.1	ENSG00000007202.15	ENST00000581267.1	70.2558	1.12335	0.474715	0.490826	0.727567	4.56939	4.39304	-0.118082
ENSG00000007202.15:ENST00000582417.1	ENSG00000007202.15	ENST00000582417.1	187.379	0.0219793	47.0116	7.05682e-12	3.9577e-10	5.53268	8.24842	1.2581
ENSG00000007202.15:ENST00000582901.1	ENSG00000007202.15	ENST00000582901.1	41.0574	0.075599	4.3427	0.037168	0.151912	3.10388	3.78279	0.584166
ENSG00000007202.15:ENST00000583860.1	ENSG00000007202.15	ENST00000583860.1	103.489	0.0800501	0.0618736	0.803559	0.917599	5.81237	4.94518	-0.492787
ENSG00000007237.19:ENST00000432992.7	ENSG00000007237.19	ENST00000432992.7	112.125	0.0425892	8.25808	0.00405711	0.029928	5.80976	5.31612	-0.271849
ENSG00000007237.19:ENST00000437099.6	ENSG00000007237.19	ENST00000437099.6	16.1127	0.572245	2.54805	0.11043	0.313387	2.41353	1.85737	-0.762602
ENSG00000007237.19:ENST00000542249.5	ENSG00000007237.19	ENST00000542249.5	16.7749	1.83257	4.99207	0.0254637	0.117255	0.00806237	3.26601	17.3549
ENSG00000007237.19:ENST00000578655.1	ENSG00000007237.19	ENST00000578655.1	11.2856	0.368469	0.0329219	0.856019	0.942811	1.80895	1.84754	0.0613064
ENSG00000007237.19:ENST00000579158.5	ENSG00000007237.19	ENST00000579158.5	16.7634	3.16716	0.00713971	0.932661	0.974427	1.78388	2.6468	1.14946
ENSG00000007237.19:ENST00000580865.5	ENSG00000007237.19	ENST00000580865.5	23.4377	1.80484	7.51105e-05	0.993085	0.998976	2.3572	2.89284	0.598912
ENSG00000007237.19:ENST00000581112.5	ENSG00000007237.19	ENST00000581112.5	19.0942	0.524318	4.10937	0.0426461	0.166954	1.36461	3.1537	2.44035
ENSG00000007237.19:ENST00000585266.5	ENSG00000007237.19	ENST00000585266.5	33.9221	2.03279	0.0038311	0.950646	0.981159	3.12717	3.16107	0.0317296
ENSG00000007255.10:ENST00000006275.8	ENSG00000007255.10	ENST00000006275.8	176.332	0.0672444	25.4407	4.56197e-07	1.14977e-05	4.90055	8.86501	1.86455
ENSG00000007255.10:ENST00000585934.1	ENSG00000007255.10	ENST00000585934.1	156.278	0.014071	21.6993	3.18902e-06	6.69306e-05	6.8281	5.85876	-0.476669
ENSG00000007255.10:ENST00000587818.1	ENSG00000007255.10	ENST00000587818.1	21.1584	0.410185	1.31217	0.252003	0.515469	2.60992	2.20395	-0.493451
ENSG00000007255.10:ENST00000588062.5	ENSG00000007255.10	ENST00000588062.5	102.585	0.120848	13.7938	0.000204008	0.00250377	6.0886	3.66237	-1.53419
ENSG00000007255.10:ENST00000592647.1	ENSG00000007255.10	ENST00000592647.1	99.4357	0.0513612	1.06858	0.301267	0.567885	4.79252	5.85415	0.609566
ENSG00000007312.13:ENST00000006750.8	ENSG00000007312.13	ENST00000006750.8	24.0387	3.89928	2.3905	0.122075	0.334042	0.0102393	5.59554	18.2777
ENSG00000007312.13:ENST00000349817.2	ENSG00000007312.13	ENST00000349817.2	46.1923	0.0658967	16.967	3.80358e-05	0.000592794	3.20907	2.63355	-0.579951
ENSG00000007312.13:ENST00000392795.7	ENSG00000007312.13	ENST00000392795.7	160.654	1.41465	0.00157341	0.968359	0.988322	5.30873	7.41534	1.04031
ENSG00000007314.12:ENST00000435607.3	ENSG00000007314.12	ENST00000435607.3	33.6976	0.0529197	0.00165178	0.967581	0.98801	2.66285	2.66344	0.00064369
ENSG00000007314.12:ENST00000581514.1	ENSG00000007314.12	ENST00000581514.1	39.1882	0.0496166	0.00157127	0.968381	0.988322	2.86708	2.86652	-0.000581884
ENSG00000007341.19:ENST00000361846.7	ENSG00000007341.19	ENST00000361846.7	66.0365	0.0145258	3.35437	0.0670268	0.226356	4.50882	4.17127	-0.232905
ENSG00000007341.19:ENST00000369664.1	ENSG00000007341.19	ENST00000369664.1	36.2701	0.177393	0.341572	0.558923	0.773839	2.93069	3.562	0.57466
ENSG00000007341.19:ENST00000369666.5	ENSG00000007341.19	ENST00000369666.5	20.2859	2.33559	1.28559	0.256862	0.520964	2.06528	2.78248	0.870061
ENSG00000007341.19:ENST00000369669.5	ENSG00000007341.19	ENST00000369669.5	21.0112	0.105532	1.7759	0.182653	0.428532	2.04404	2.83952	0.959617
ENSG00000007341.19:ENST00000418497.5	ENSG00000007341.19	ENST00000418497.5	14.9389	3.07498	0.00204622	0.96392	0.986765	2.49056	1.59949	-1.28821
ENSG00000007341.19:ENST00000467335.5	ENSG00000007341.19	ENST00000467335.5	25.9727	2.1676	1.82403	0.176834	0.420102	1.20603	3.71566	3.2822
ENSG00000007341.19:ENST00000470519.5	ENSG00000007341.19	ENST00000470519.5	14.1506	0.148091	3.25735	0.0711038	0.235297	1.50318	2.46278	1.43549
ENSG00000007341.19:ENST00000473206.5	ENSG00000007341.19	ENST00000473206.5	53.956	0.74879	1.10075	0.294101	0.56057	4.42851	3.37571	-0.806806
ENSG00000007341.19:ENST00000477332.5	ENSG00000007341.19	ENST00000477332.5	63.8202	0.135353	3.45798	0.062947	0.217128	4.77622	3.69369	-0.767857
ENSG00000007341.19:ENST00000477682.1	ENSG00000007341.19	ENST00000477682.1	10.2549	2.02017	0.953816	0.32875	0.595764	2.0502	1.3533	-1.2054
ENSG00000007341.19:ENST00000479436.5	ENSG00000007341.19	ENST00000479436.5	50.1645	1.14885	6.58143	0.0103048	0.061357	1.59385	5.1245	3.43779
ENSG00000007341.19:ENST00000485753.5	ENSG00000007341.19	ENST00000485753.5	95.1402	0.929676	0.451953	0.501409	0.734987	5.37888	4.97489	-0.237211
ENSG00000007341.19:ENST00000495109.2	ENSG00000007341.19	ENST00000495109.2	15.4673	1.52776	0.0611409	0.804702	0.91802	1.68356	2.51081	1.16327
ENSG00000007341.19:ENST00000498197.1	ENSG00000007341.19	ENST00000498197.1	11.713	0.181201	0.00034524	0.985176	0.995171	1.79377	1.90377	0.172894
ENSG00000007372.25:ENST00000241001.13	ENSG00000007372.25	ENST00000241001.13	17.854	0.772258	0.712695	0.398551	0.659564	2.2267	2.33719	0.141181
ENSG00000007372.25:ENST00000379107.7	ENSG00000007372.25	ENST00000379107.7	55.7505	0.0748827	0.413585	0.520155	0.747591	4.1729	3.86445	-0.228675
ENSG00000007372.25:ENST00000379109.7	ENSG00000007372.25	ENST00000379109.7	12.5865	1.55673	0.00471521	0.945254	0.978905	1.98256	1.86462	-0.178282
ENSG00000007372.25:ENST00000533333.5	ENSG00000007372.25	ENST00000533333.5	13.6008	0.139068	0.103741	0.747386	0.888668	1.92251	2.07158	0.217196
ENSG00000007372.25:ENST00000638278.1	ENSG00000007372.25	ENST00000638278.1	15.2436	0.145722	45.3366	1.65921e-11	8.87874e-10	0.00315183	2.8837	19.699
ENSG00000007372.25:ENST00000639916.1	ENSG00000007372.25	ENST00000639916.1	57.6376	0.159683	0.100203	0.751586	0.890888	4.17501	3.99323	-0.1327
ENSG00000007376.8:ENST00000007264.7	ENSG00000007376.8	ENST00000007264.7	1011.87	0.0154631	5.07029	0.0243393	0.113712	14.9095	13.6463	-0.351801
ENSG00000007376.8:ENST00000561734.5	ENSG00000007376.8	ENST00000561734.5	148.14	0.0787236	2.44755	0.117708	0.326395	7.2032	5.56273	-0.805085
ENSG00000007376.8:ENST00000562070.1	ENSG00000007376.8	ENST00000562070.1	166.1	0.0144675	8.89979	0.00285203	0.0226498	6.08936	7.12143	0.490382
ENSG00000007376.8:ENST00000563560.1	ENSG00000007376.8	ENST00000563560.1	10.5043	3.0399	0.388604	0.533034	0.756373	0.0153283	2.32827	14.5094
ENSG00000007376.8:ENST00000565503.5	ENSG00000007376.8	ENST00000565503.5	17.3709	1.24436	2.76647	0.0962582	0.286684	2.0043	2.42812	0.558883
ENSG00000007376.8:ENST00000565809.5	ENSG00000007376.8	ENST00000565809.5	35.3138	0.773071	0.720808	0.395879	0.657458	2.83098	3.44399	0.57661
ENSG00000007376.8:ENST00000567114.5	ENSG00000007376.8	ENST00000567114.5	534.637	0.0438872	2.91036	0.0880122	0.269971	10.5759	11.5181	0.30351
ENSG00000007376.8:ENST00000569601.5	ENSG00000007376.8	ENST00000569601.5	126.29	0.175823	0.817882	0.3658	0.630893	6.32752	5.54251	-0.408688
ENSG00000007384.15:ENST00000262316.10	ENSG00000007384.15	ENST00000262316.10	328.763	0.0651942	0.020398	0.886431	0.955208	9.41712	8.66696	-0.277406
ENSG00000007384.15:ENST00000428730.5	ENSG00000007384.15	ENST00000428730.5	39.4806	3.43722	0.0578995	0.809847	0.920477	3.72936	2.88311	-0.758661
ENSG00000007384.15:ENST00000448893.1	ENSG00000007384.15	ENST00000448893.1	29.6231	2.27034	1.21507	0.27033	0.535945	3.61396	1.74583	-2.12811
ENSG00000007384.15:ENST00000472390.1	ENSG00000007384.15	ENST00000472390.1	28.5042	2.57086	1.67625	0.195424	0.445411	2.26425	3.48805	1.267
ENSG00000007384.15:ENST00000486045.1	ENSG00000007384.15	ENST00000486045.1	83.3848	0.0271447	0.0562206	0.812572	0.92176	4.98799	4.72169	-0.165697
ENSG00000007384.15:ENST00000487201.1	ENSG00000007384.15	ENST00000487201.1	27.6841	0.199624	0.0263325	0.871091	0.949013	2.86293	2.84276	-0.0207281
ENSG00000007384.15:ENST00000493647.1	ENSG00000007384.15	ENST00000493647.1	72.6062	0.0178725	5.4909	0.0191157	0.0960576	4.31893	4.80516	0.320502
ENSG00000007392.17:ENST00000293872.13	ENSG00000007392.17	ENST00000293872.13	407.683	0.0784021	17.2464	3.28319e-05	0.000521832	12.2235	7.37423	-1.72163
ENSG00000007392.17:ENST00000337351.8	ENSG00000007392.17	ENST00000337351.8	60.2126	0.0495326	3.90275	0.048207	0.181331	3.79071	4.34992	0.410076
ENSG00000007392.17:ENST00000397780.5	ENSG00000007392.17	ENST00000397780.5	139.903	0.030908	7.61636	0.00578412	0.0394999	5.68002	6.49873	0.416847
ENSG00000007392.17:ENST00000397783.5	ENSG00000007392.17	ENST00000397783.5	164.168	0.055683	0.110229	0.739884	0.884888	6.89156	6.49123	-0.187854
ENSG00000007392.17:ENST00000418978.5	ENSG00000007392.17	ENST00000418978.5	35.5131	0.860401	0.595556	0.440279	0.691309	3.07288	3.2883	0.199434
ENSG00000007392.17:ENST00000426094.5	ENSG00000007392.17	ENST00000426094.5	89.368	0.0305116	4.97362	0.0257368	0.118144	4.72771	5.21101	0.294557
ENSG00000007392.17:ENST00000429378.5	ENSG00000007392.17	ENST00000429378.5	134.236	0.366404	4.91232	0.0266658	0.121097	4.28672	7.04441	1.52209
ENSG00000007392.17:ENST00000430864.5	ENSG00000007392.17	ENST00000430864.5	27.2318	0.563195	9.81127	0.00173445	0.0151222	4.09206	1.0891	-3.86406
ENSG00000007392.17:ENST00000464711.5	ENSG00000007392.17	ENST00000464711.5	54.2232	0.0339218	1.67563	0.195507	0.445513	3.87875	3.98324	0.0790538
ENSG00000007392.17:ENST00000467552.1	ENSG00000007392.17	ENST00000467552.1	15.8902	0.66326	0.0422371	0.837168	0.933422	2.28177	2.07101	-0.282275
ENSG00000007392.17:ENST00000469109.1	ENSG00000007392.17	ENST00000469109.1	23.6592	0.646877	0.603341	0.437306	0.689363	3.01331	2.29274	-0.79954
ENSG00000007392.17:ENST00000490762.5	ENSG00000007392.17	ENST00000490762.5	93.6499	0.0286446	3.71342	0.0539766	0.195736	4.92643	5.26132	0.199498
ENSG00000007392.17:ENST00000495349.5	ENSG00000007392.17	ENST00000495349.5	34.9293	0.0697506	0.0105967	0.91801	0.968158	3.36497	3.01868	-0.319698
ENSG00000007392.17:ENST00000629543.2	ENSG00000007392.17	ENST00000629543.2	36.3123	2.41596	1.70893	0.191125	0.439769	2.35557	3.75908	1.37324
ENSG00000007402.12:ENST00000266039.7	ENSG00000007402.12	ENST00000266039.7	225.016	0.032636	1.40119	0.236525	0.496871	7.47465	7.96802	0.205886
ENSG00000007402.12:ENST00000429770.5	ENSG00000007402.12	ENST00000429770.5	181.175	0.0277719	0.00990021	0.920741	0.969374	7.00217	6.98545	-0.00756042
ENSG00000007402.12:ENST00000487413.1	ENSG00000007402.12	ENST00000487413.1	57.218	0.114347	4.03787	0.04449	0.17196	4.59414	3.36117	-0.929757
ENSG00000007516.14:ENST00000397488.6	ENSG00000007516.14	ENST00000397488.6	13.8153	3.01092	0.0255048	0.873116	0.949751	2.40946	1.20841	-2.0037
ENSG00000007516.14:ENST00000426824.8	ENSG00000007516.14	ENST00000426824.8	317.485	0.0278847	2.35736	0.124693	0.338509	9.1766	8.56314	-0.230068
ENSG00000007516.14:ENST00000561602.1	ENSG00000007516.14	ENST00000561602.1	46.3361	0.128401	2.73456	0.0981983	0.290249	3.09789	4.2837	0.960233
ENSG00000007516.14:ENST00000564213.1	ENSG00000007516.14	ENST00000564213.1	66.2413	0.837434	0.461808	0.49678	0.731728	4.57721	3.94754	-0.442387
ENSG00000007516.14:ENST00000565665.5	ENSG00000007516.14	ENST00000565665.5	38.0494	0.154588	1.70744	0.191318	0.440043	2.94231	3.75976	0.723105
ENSG00000007516.14:ENST00000566389.1	ENSG00000007516.14	ENST00000566389.1	23.9042	0.822988	0.495719	0.481387	0.720651	1.5351	3.63414	2.51775
ENSG00000007516.14:ENST00000567203.1	ENSG00000007516.14	ENST00000567203.1	38.79	0.13857	4.3673	0.0366351	0.150405	3.83724	2.48104	-1.28285
ENSG00000007516.14:ENST00000568198.1	ENSG00000007516.14	ENST00000568198.1	31.4485	0.26657	0.0693599	0.792271	0.911914	2.79134	3.31621	0.506357
ENSG00000007520.4:ENST00000007390.3	ENSG00000007520.4	ENST00000007390.3	1819.86	0.0507295	9.0954	0.00256253	0.0207571	18.403	16.5232	-0.480471
ENSG00000007520.4:ENST00000566296.1	ENSG00000007520.4	ENST00000566296.1	68.6096	0.0747989	6.35854	0.0116818	0.0673972	3.69959	4.91351	0.848693
ENSG00000007541.17:ENST00000026218.9	ENSG00000007541.17	ENST00000026218.9	69.2699	1.0251	1.03177	0.309743	0.576506	4.06085	4.78027	0.488815
ENSG00000007541.17:ENST00000321878.10	ENSG00000007541.17	ENST00000321878.10	62.2532	2.47172	1.9752	0.159897	0.395131	5.76586	1.68468	-3.63715
ENSG00000007541.17:ENST00000420990.6	ENSG00000007541.17	ENST00000420990.6	57.6366	0.0986351	0.17691	0.674043	0.848364	4.63597	3.46521	-0.867017
ENSG00000007541.17:ENST00000470411.2	ENSG00000007541.17	ENST00000470411.2	36.694	0.0420167	25.5275	4.36121e-07	1.10497e-05	2.47582	3.8232	1.27812
ENSG00000007541.17:ENST00000476438.1	ENSG00000007541.17	ENST00000476438.1	82.1564	0.0543934	0.405254	0.524389	0.75051	5.47329	4.15664	-0.830191
ENSG00000007541.17:ENST00000480424.6	ENSG00000007541.17	ENST00000480424.6	54.0448	0.0334374	11.9956	0.000533268	0.00565767	3.62771	4.21133	0.443537
ENSG00000007541.17:ENST00000540548.1	ENSG00000007541.17	ENST00000540548.1	11.7268	2.09998	0.472796	0.491704	0.728142	2.05723	1.6732	-0.600304
ENSG00000007541.17:ENST00000634341.1	ENSG00000007541.17	ENST00000634341.1	40.4591	2.67349	1.55335	0.212641	0.46793	3.71911	3.1327	-0.506629
ENSG00000007541.17:ENST00000635909.1	ENSG00000007541.17	ENST00000635909.1	27.7102	2.04882	3.78516	0.051709	0.190067	4.08199	0.00790838	-18.0712
ENSG00000007541.17:ENST00000635935.1	ENSG00000007541.17	ENST00000635935.1	22.4734	0.103683	0.246192	0.619769	0.814664	2.72636	2.43089	-0.335366
ENSG00000007545.16:ENST00000293925.9	ENSG00000007545.16	ENST00000293925.9	488.314	0.0350797	2.59474	0.107219	0.307414	10.2938	11.1375	0.27718
ENSG00000007545.16:ENST00000397412.8	ENSG00000007545.16	ENST00000397412.8	86.0554	0.240955	2.27158	0.131766	0.350489	5.89691	3.86875	-1.27272
ENSG00000007545.16:ENST00000415022.1	ENSG00000007545.16	ENST00000415022.1	229.909	0.0116663	0.731187	0.392499	0.654667	7.93334	7.67283	-0.107784
ENSG00000007545.16:ENST00000466562.5	ENSG00000007545.16	ENST00000466562.5	22.2743	0.107057	3.10594	0.0780072	0.249914	2.98751	2.13141	-0.986873
ENSG00000007545.16:ENST00000467286.1	ENSG00000007545.16	ENST00000467286.1	28.1166	0.0624247	0.0768482	0.781615	0.906005	2.77111	2.93026	0.163737
ENSG00000007545.16:ENST00000468839.1	ENSG00000007545.16	ENST00000468839.1	104.776	0.0240236	0.303557	0.581661	0.78913	5.27478	5.52574	0.141835
ENSG00000007545.16:ENST00000674071.1	ENSG00000007545.16	ENST00000674071.1	11.3322	3.08542	0.00350614	0.952783	0.982083	1.6636	1.95292	0.465665
ENSG00000007866.22:ENST00000338863.13	ENSG00000007866.22	ENST00000338863.13	1132.64	0.333459	0.000296685	0.986257	0.995693	13.8466	15.8916	0.55896
ENSG00000007866.22:ENST00000402886.9	ENSG00000007866.22	ENST00000402886.9	11.3116	2.19626	0.957957	0.327702	0.594733	1.09957	2.5573	2.45071
ENSG00000007923.17:ENST00000294401.11	ENSG00000007923.17	ENST00000294401.11	168.984	0.0374119	2.48763	0.114744	0.320861	6.54529	6.99608	0.209463
ENSG00000007923.17:ENST00000377577.10	ENSG00000007923.17	ENST00000377577.10	1732.48	0.0176558	11.719	0.000618646	0.00640752	18.3449	15.8993	-0.629913
ENSG00000007923.17:ENST00000451196.5	ENSG00000007923.17	ENST00000451196.5	11.1605	1.02688	1.79764	0.179998	0.424672	2.19166	1.42553	-1.24903
ENSG00000007923.17:ENST00000460594.5	ENSG00000007923.17	ENST00000460594.5	30.0748	0.833882	1.30789	0.252777	0.516149	2.59977	3.25203	0.656876
ENSG00000007923.17:ENST00000465508.6	ENSG00000007923.17	ENST00000465508.6	20.0321	0.395039	4.60276	0.0319205	0.136714	1.3311	3.08275	2.44544
ENSG00000007923.17:ENST00000465911.1	ENSG00000007923.17	ENST00000465911.1	11.589	0.0697352	8.00514	0.00466448	0.0334249	1.38119	2.17626	1.32001
ENSG00000007923.17:ENST00000472414.2	ENSG00000007923.17	ENST00000472414.2	33.6767	0.0686794	0.974609	0.323533	0.590473	3.01413	3.27046	0.240128
ENSG00000007923.17:ENST00000473993.5	ENSG00000007923.17	ENST00000473993.5	40.7705	0.27671	35.5789	2.44927e-09	9.42423e-08	4.9527	0.0062754	-19.319
ENSG00000007923.17:ENST00000485073.5	ENSG00000007923.17	ENST00000485073.5	245.734	0.0439114	2.27354	0.131599	0.350215	7.71462	8.28335	0.230819
ENSG00000007923.17:ENST00000685360.1	ENSG00000007923.17	ENST00000685360.1	83.1056	0.0503246	3.55846	0.0592427	0.208507	4.44264	5.21703	0.48499
ENSG00000007923.17:ENST00000685485.1	ENSG00000007923.17	ENST00000685485.1	166.766	0.00645419	1.40543	0.235817	0.496067	6.86877	6.62782	-0.11224
ENSG00000007923.17:ENST00000688162.1	ENSG00000007923.17	ENST00000688162.1	19.8039	1.57222	6.09524	0.0135547	0.0751206	0.00664239	3.30611	17.9499
ENSG00000007923.17:ENST00000689025.1	ENSG00000007923.17	ENST00000689025.1	10.3365	0.379801	8.29159	0.00398292	0.0295009	2.43096	0.671655	-3.72719
ENSG00000007923.17:ENST00000689169.1	ENSG00000007923.17	ENST00000689169.1	35.8238	0.0266344	0.521576	0.47017	0.712966	3.25424	3.18863	-0.0599793
ENSG00000007923.17:ENST00000689474.1	ENSG00000007923.17	ENST00000689474.1	11.2027	0.384315	3.96827	0.0463654	0.176633	1.08297	2.26812	2.14444
ENSG00000007923.17:ENST00000690062.1	ENSG00000007923.17	ENST00000690062.1	101.649	0.0330418	27.7888	1.3531e-07	3.81059e-06	3.97856	6.29619	1.39236
ENSG00000007923.17:ENST00000691444.1	ENSG00000007923.17	ENST00000691444.1	83.0162	0.0225117	1.80571	0.179024	0.423353	4.80055	4.92589	0.0778488
ENSG00000007923.17:ENST00000691481.1	ENSG00000007923.17	ENST00000691481.1	194.46	0.00799613	0.174679	0.675987	0.84954	7.48973	6.95665	-0.234792
ENSG00000007923.17:ENST00000693337.1	ENSG00000007923.17	ENST00000693337.1	18.6064	0.0702111	0.0180658	0.893079	0.95777	2.44746	2.23423	-0.265897
ENSG00000007944.15:ENST00000356840.8	ENSG00000007944.15	ENST00000356840.8	347.39	0.915567	0.0616204	0.803953	0.917737	8.83833	9.72236	0.32081
ENSG00000007968.7:ENST00000361729.3	ENSG00000007968.7	ENST00000361729.3	1245.39	0.0296248	0.234639	0.628105	0.81999	15.4509	15.2599	-0.0513947
ENSG00000007968.7:ENST00000487237.1	ENSG00000007968.7	ENST00000487237.1	74.1153	0.0460898	0.16437	0.685164	0.854684	4.51233	4.66615	0.100756
ENSG00000008018.9:ENST00000262193.7	ENSG00000008018.9	ENST00000262193.7	17889.9	0.0149217	8.77241	0.00305821	0.0239504	31.9192	30.8073	-0.252286
ENSG00000008018.9:ENST00000462957.1	ENSG00000008018.9	ENST00000462957.1	225.054	0.0204053	6.57044	0.0103686	0.0616112	7.22977	8.23287	0.418565
ENSG00000008083.14:ENST00000341776.7	ENSG00000008083.14	ENST00000341776.7	571.564	0.0417411	0.841142	0.35907	0.624825	10.9923	11.5043	0.162996
ENSG00000008083.14:ENST00000397311.4	ENSG00000008083.14	ENST00000397311.4	193.726	0.0508751	0.510616	0.474872	0.716196	7.31466	6.97519	-0.150822
ENSG00000008083.14:ENST00000474854.1	ENSG00000008083.14	ENST00000474854.1	18.4885	0.267853	0.203002	0.652308	0.834707	2.47492	2.20315	-0.339289
ENSG00000008086.13:ENST00000463994.4	ENSG00000008086.13	ENST00000463994.4	29.3638	0.715084	1.59393	0.206765	0.460217	2.15573	3.40251	1.33675
ENSG00000008086.13:ENST00000623535.2	ENSG00000008086.13	ENST00000623535.2	43.6844	0.0264632	0.00332547	0.954014	0.982494	3.41756	3.66482	0.206571
ENSG00000008086.13:ENST00000623610.1	ENSG00000008086.13	ENST00000623610.1	37.9175	0.0364368	3.7858	0.0516892	0.19002	3.52983	3.13668	-0.348241
ENSG00000008086.13:ENST00000674046.1	ENSG00000008086.13	ENST00000674046.1	11.5702	0.311912	0.0315224	0.85908	0.944021	1.7692	1.89734	0.203103
ENSG00000008128.23:ENST00000356200.7	ENSG00000008128.23	ENST00000356200.7	15.4248	1.86744	4.36538	0.0366763	0.150514	0.00672379	2.79514	17.4213
ENSG00000008128.23:ENST00000356937.7	ENSG00000008128.23	ENST00000356937.7	35.9835	0.107203	1.45476	0.227766	0.486735	3.78693	2.74823	-0.944528
ENSG00000008128.23:ENST00000357760.6	ENSG00000008128.23	ENST00000357760.6	23.2714	3.28873	0.00320686	0.954841	0.98288	2.52621	2.6498	0.139653
ENSG00000008128.23:ENST00000401096.2	ENSG00000008128.23	ENST00000401096.2	217.68	0.00834145	28.8694	7.74252e-08	2.27689e-06	6.64988	8.17595	0.659936
ENSG00000008128.23:ENST00000404249.8	ENSG00000008128.23	ENST00000404249.8	445.134	0.00480121	0.352158	0.552894	0.769432	10.542	10.1379	-0.1359
ENSG00000008128.23:ENST00000460465.5	ENSG00000008128.23	ENST00000460465.5	150.674	1.10823	8.63023	0.00330629	0.0255035	8.82399	3.09643	-3.21513
ENSG00000008128.23:ENST00000463652.5	ENSG00000008128.23	ENST00000463652.5	25.2649	0.430261	15.2472	9.43189e-05	0.00129715	3.99602	0.762322	-4.82439
ENSG00000008128.23:ENST00000468397.1	ENSG00000008128.23	ENST00000468397.1	254.9	0.0215653	1.04834	0.30589	0.572527	8.08648	8.16043	0.0296387
ENSG00000008128.23:ENST00000468800.5	ENSG00000008128.23	ENST00000468800.5	99.0848	0.100271	0.271889	0.602067	0.802696	5.73637	4.85729	-0.506523
ENSG00000008128.23:ENST00000474916.1	ENSG00000008128.23	ENST00000474916.1	184.463	0.0103896	0.128422	0.720074	0.874386	7.18562	6.91	-0.123835
ENSG00000008128.23:ENST00000478901.1	ENSG00000008128.23	ENST00000478901.1	256.863	0.0129493	5.01662	0.0251052	0.116107	7.83603	8.36009	0.210639
ENSG00000008128.23:ENST00000479362.1	ENSG00000008128.23	ENST00000479362.1	196.574	0.0459522	1.72509	0.189039	0.436898	7.984	6.61029	-0.601386
ENSG00000008128.23:ENST00000487462.1	ENSG00000008128.23	ENST00000487462.1	17.3583	2.21684	0.765504	0.381611	0.644357	2.32824	2.19988	-0.165301
ENSG00000008128.23:ENST00000489300.1	ENSG00000008128.23	ENST00000489300.1	162.991	0.0628909	0.00046626	0.982773	0.994101	6.86355	6.46661	-0.186875
ENSG00000008128.23:ENST00000492390.5	ENSG00000008128.23	ENST00000492390.5	193.244	0.0304804	1.73199	0.188157	0.435807	6.93822	7.33945	0.178398
ENSG00000008128.23:ENST00000495016.5	ENSG00000008128.23	ENST00000495016.5	25.0634	2.88746	0.420085	0.516895	0.745125	0.00662879	3.54559	18.1623
ENSG00000008128.23:ENST00000498810.1	ENSG00000008128.23	ENST00000498810.1	48.5506	0.0331615	0.062001	0.803361	0.917466	3.93889	3.58282	-0.281061
ENSG00000008130.15:ENST00000341426.9	ENSG00000008130.15	ENST00000341426.9	173.735	1.3005	6.34742	0.0117552	0.0676907	8.67964	4.25433	-2.21941
ENSG00000008130.15:ENST00000341991.7	ENSG00000008130.15	ENST00000341991.7	989.764	0.0129768	19.335	1.09676e-05	0.000200327	15.4655	12.6161	-0.801736
ENSG00000008130.15:ENST00000342348.9	ENSG00000008130.15	ENST00000342348.9	78.8966	0.144878	0.247489	0.618849	0.814106	4.85159	4.63221	-0.139457
ENSG00000008130.15:ENST00000460602.5	ENSG00000008130.15	ENST00000460602.5	87.6213	0.0544798	1.91631	0.166264	0.404639	4.74424	5.19181	0.272813
ENSG00000008130.15:ENST00000464373.1	ENSG00000008130.15	ENST00000464373.1	63.992	0.0355399	1.03565	0.308835	0.575608	4.24907	4.31134	0.0435049
ENSG00000008130.15:ENST00000469045.5	ENSG00000008130.15	ENST00000469045.5	21.8416	0.28959	1.89514	0.168623	0.408228	2.01732	2.90327	1.06301
ENSG00000008130.15:ENST00000477235.5	ENSG00000008130.15	ENST00000477235.5	147.154	0.0241322	5.64252	0.01753	0.0904097	6.01696	6.63115	0.302493
ENSG00000008130.15:ENST00000480499.5	ENSG00000008130.15	ENST00000480499.5	16.2646	2.8987	0.542199	0.461523	0.707193	0.0115037	3.01966	16.0985
ENSG00000008130.15:ENST00000489538.1	ENSG00000008130.15	ENST00000489538.1	101.507	0.049097	0.6988	0.403187	0.663363	5.81916	4.82541	-0.570467
ENSG00000008130.15:ENST00000492768.5	ENSG00000008130.15	ENST00000492768.5	77.3617	0.0352843	4.25313	0.0391781	0.157553	4.33164	4.97372	0.415898
ENSG00000008130.15:ENST00000492845.6	ENSG00000008130.15	ENST00000492845.6	114.943	0.012134	0.54765	0.459279	0.705907	5.79062	5.54911	-0.130722
ENSG00000008130.15:ENST00000497186.5	ENSG00000008130.15	ENST00000497186.5	11.6769	0.665073	0.977816	0.322739	0.589616	2.44792	1.01296	-2.56025
ENSG00000008130.15:ENST00000497615.1	ENSG00000008130.15	ENST00000497615.1	305.18	0.0287933	2.15479	0.142126	0.367304	8.71598	8.93967	0.0841649
ENSG00000008130.15:ENST00000498806.1	ENSG00000008130.15	ENST00000498806.1	283.9	0.0211004	40.2734	2.20797e-10	1.00101e-08	6.81497	9.78784	1.18297
ENSG00000008256.16:ENST00000350796.8	ENSG00000008256.16	ENST00000350796.8	432.951	0.0219535	11.4045	0.000732681	0.00737341	10.4715	10.018	-0.153474
ENSG00000008256.16:ENST00000396741.3	ENSG00000008256.16	ENST00000396741.3	21.7205	1.77925	0.136524	0.711762	0.870003	2.12492	2.85986	0.867609
ENSG00000008256.16:ENST00000465320.1	ENSG00000008256.16	ENST00000465320.1	17.0943	0.752116	2.22189	0.136067	0.357414	1.42413	2.81776	1.98594
ENSG00000008256.16:ENST00000466543.1	ENSG00000008256.16	ENST00000466543.1	22.8104	0.239092	0.0417125	0.838169	0.933874	2.46741	2.66627	0.226587
ENSG00000008256.16:ENST00000478541.1	ENSG00000008256.16	ENST00000478541.1	11.9292	0.739747	1.02671	0.310932	0.57747	1.31044	2.29083	1.62182
ENSG00000008256.16:ENST00000491641.5	ENSG00000008256.16	ENST00000491641.5	37.5925	0.0325092	0.404908	0.524565	0.750612	3.38505	3.21247	-0.154265
ENSG00000008256.16:ENST00000495176.5	ENSG00000008256.16	ENST00000495176.5	25.8504	0.593747	4.32058	0.037654	0.153361	1.74126	3.4595	2.00655
ENSG00000008277.15:ENST00000265727.11	ENSG00000008277.15	ENST00000265727.11	16.6264	2.26169	0.965349	0.325843	0.592906	2.64209	1.74326	-1.21111
ENSG00000008277.15:ENST00000398204.8	ENSG00000008277.15	ENST00000398204.8	80.0823	0.0948157	0.08596	0.769377	0.900144	5.16136	4.37275	-0.499895
ENSG00000008277.15:ENST00000398209.7	ENSG00000008277.15	ENST00000398209.7	23.3878	1.10151	0.851031	0.356261	0.622224	3.23748	1.93578	-1.50328
ENSG00000008277.15:ENST00000476330.1	ENSG00000008277.15	ENST00000476330.1	31.2517	0.0428135	6.03691	0.0140098	0.0769567	2.77464	3.20312	0.421718
ENSG00000008277.15:ENST00000682337.1	ENSG00000008277.15	ENST00000682337.1	44.8052	0.135307	0.0678052	0.79456	0.913017	3.93473	3.2945	-0.525685
ENSG00000008277.15:ENST00000684002.1	ENSG00000008277.15	ENST00000684002.1	16.8112	0.0773251	3.98594	0.0458816	0.175384	1.97567	2.41948	0.590314
ENSG00000008282.9:ENST00000011473.6	ENSG00000008282.9	ENST00000011473.6	15.5808	0.791354	4.82521	0.0280464	0.125382	2.81053	1.07867	-2.78256
ENSG00000008282.9:ENST00000455385.7	ENSG00000008282.9	ENST00000455385.7	3141.56	0.0281972	1.50337	0.220154	0.477502	21.0215	20.2134	-0.195984
ENSG00000008282.9:ENST00000460770.1	ENSG00000008282.9	ENST00000460770.1	196.038	0.0358741	5.31163	0.0211836	0.103258	6.55174	7.87373	0.584193
ENSG00000008282.9:ENST00000464029.5	ENSG00000008282.9	ENST00000464029.5	19.8666	0.1795	0.262225	0.608596	0.80723	2.61983	2.2318	-0.467943
ENSG00000008282.9:ENST00000470347.1	ENSG00000008282.9	ENST00000470347.1	17.8581	0.473434	1.20582	0.272162	0.537984	2.68702	1.82564	-1.12639
ENSG00000008283.16:ENST00000360793.8	ENSG00000008283.16	ENST00000360793.8	1496.24	0.0122985	19.2879	1.12415e-05	0.000204867	17.1927	15.2461	-0.51206
ENSG00000008283.16:ENST00000392975.6	ENSG00000008283.16	ENST00000392975.6	13.0194	1.86641	1.36856	0.242059	0.503462	2.54061	0.891514	-3.03798
ENSG00000008283.16:ENST00000392976.5	ENSG00000008283.16	ENST00000392976.5	205.441	0.0619124	0.454615	0.500151	0.734215	7.86213	6.80028	-0.46259
ENSG00000008283.16:ENST00000577368.5	ENSG00000008283.16	ENST00000577368.5	181.224	0.00907139	12.2745	0.000459179	0.00499369	6.57686	7.41402	0.378835
ENSG00000008283.16:ENST00000582143.1	ENSG00000008283.16	ENST00000582143.1	159.969	0.0882603	3.88824	0.0486253	0.182356	5.74352	7.40804	0.796341
ENSG00000008283.16:ENST00000582297.5	ENSG00000008283.16	ENST00000582297.5	91.77	0.0172125	4.93223	0.0263602	0.120062	4.80054	5.35573	0.331864
ENSG00000008283.16:ENST00000583478.1	ENSG00000008283.16	ENST00000583478.1	26.0706	0.083799	0.624623	0.429335	0.68316	3.0471	2.40832	-0.688826
ENSG00000008283.16:ENST00000584031.5	ENSG00000008283.16	ENST00000584031.5	71.9227	0.649834	7.88121	0.0049951	0.0352625	2.18306	6.10903	3.06225
ENSG00000008283.16:ENST00000585153.1	ENSG00000008283.16	ENST00000585153.1	11.7847	1.30488	2.60596	0.106463	0.305874	1.54455	2.16745	0.984269
ENSG00000008294.22:ENST00000262013.12	ENSG00000008294.22	ENST00000262013.12	409.179	0.00655809	0.0912577	0.762584	0.896821	10.0668	9.96313	-0.0356203
ENSG00000008294.22:ENST00000357122.8	ENSG00000008294.22	ENST00000357122.8	1173.57	0.016005	2.54163	0.11088	0.314147	14.842	15.2556	0.112329
ENSG00000008294.22:ENST00000505173.5	ENSG00000008294.22	ENST00000505173.5	163.348	0.717065	4.32399	0.0375787	0.153155	8.45152	3.73903	-2.51595
ENSG00000008294.22:ENST00000506483.1	ENSG00000008294.22	ENST00000506483.1	130.858	0.0261268	3.62248	0.057004	0.203369	6.55124	5.46007	-0.562945
ENSG00000008294.22:ENST00000506500.1	ENSG00000008294.22	ENST00000506500.1	137.367	0.017333	0.0392598	0.842935	0.936093	6.18257	6.12355	-0.0297385
ENSG00000008294.22:ENST00000510283.5	ENSG00000008294.22	ENST00000510283.5	57.2406	0.0552764	4.50654	0.0337655	0.142244	3.46849	4.58928	0.833786
ENSG00000008294.22:ENST00000511312.2	ENSG00000008294.22	ENST00000511312.2	103.097	0.212019	0.435136	0.509479	0.740443	5.59596	5.1795	-0.235937
ENSG00000008294.22:ENST00000513827.5	ENSG00000008294.22	ENST00000513827.5	197.519	0.00888207	3.66273	0.0556424	0.200024	7.71533	6.79385	-0.404747
ENSG00000008294.22:ENST00000513906.1	ENSG00000008294.22	ENST00000513906.1	158.527	0.0145707	2.54628	0.110554	0.313604	6.33847	6.84651	0.241451
ENSG00000008294.22:ENST00000514613.5	ENSG00000008294.22	ENST00000514613.5	53.0791	0.178632	34.5642	4.12414e-09	1.53671e-07	1.17503	5.37266	4.46462
ENSG00000008294.22:ENST00000515685.1	ENSG00000008294.22	ENST00000515685.1	105.364	1.34875	4.18637	0.0407503	0.161843	6.76186	3.47926	-2.01309
ENSG00000008294.22:ENST00000576492.1	ENSG00000008294.22	ENST00000576492.1	36.9671	2.80694	0.620658	0.430803	0.684422	0.0116529	4.61867	17.3225
ENSG00000008300.17:ENST00000164024.5	ENSG00000008300.17	ENST00000164024.5	100.072	0.0361245	3.02998	0.0817389	0.25741	5.53585	5.07793	-0.262983
ENSG00000008300.17:ENST00000461362.5	ENSG00000008300.17	ENST00000461362.5	56.0739	0.0262169	1.552	0.212841	0.468174	3.80523	4.22039	0.308322
ENSG00000008300.17:ENST00000498057.1	ENSG00000008300.17	ENST00000498057.1	15.7538	0.0610546	0.510435	0.474951	0.716211	2.28349	2.0577	-0.303237
ENSG00000008311.16:ENST00000417368.7	ENSG00000008311.16	ENST00000417368.7	146.573	0.897149	2.21452	0.136717	0.35843	7.8969	4.63337	-1.6544
ENSG00000008311.16:ENST00000460376.5	ENSG00000008311.16	ENST00000460376.5	17.3242	0.119189	3.51021	0.0609919	0.212597	1.96567	2.46617	0.660882
ENSG00000008311.16:ENST00000679419.1	ENSG00000008311.16	ENST00000679419.1	10.1003	2.9849	0.55511	0.456237	0.703588	0.00731317	2.28494	16.5899
ENSG00000008311.16:ENST00000679764.1	ENSG00000008311.16	ENST00000679764.1	19.7128	3.30471	0.0146759	0.903577	0.961967	1.69131	2.81421	1.48373
ENSG00000008311.16:ENST00000679818.1	ENSG00000008311.16	ENST00000679818.1	22.943	0.0476876	12.3979	0.000429825	0.00471398	2.0654	2.93755	1.02892
ENSG00000008311.16:ENST00000679847.1	ENSG00000008311.16	ENST00000679847.1	13.0512	1.75167	4.78825	0.0286545	0.127224	0.00731277	2.5877	16.9534
ENSG00000008311.16:ENST00000681314.1	ENSG00000008311.16	ENST00000681314.1	10.0261	1.04542	1.96705	0.160761	0.39651	2.13668	1.29836	-1.44566
ENSG00000008311.16:ENST00000681434.1	ENSG00000008311.16	ENST00000681434.1	15.4275	0.808827	4.61068	0.0317735	0.136307	2.97062	1.07722	-2.94895
ENSG00000008311.16:ENST00000681708.1	ENSG00000008311.16	ENST00000681708.1	59.6932	0.0244234	0.184552	0.66749	0.844427	4.41228	3.90485	-0.364593
ENSG00000008323.16:ENST00000304581.8	ENSG00000008323.16	ENST00000304581.8	50.6424	0.0939922	0.0515422	0.820401	0.925756	4.02341	3.66052	-0.280739
ENSG00000008323.16:ENST00000396988.7	ENSG00000008323.16	ENST00000396988.7	42.547	0.0367632	3.29155	0.0696374	0.23206	3.4452	3.59483	0.125694
ENSG00000008323.16:ENST00000449001.6	ENSG00000008323.16	ENST00000449001.6	10.3846	0.0918323	1.1662	0.280183	0.54621	2.07801	1.361	-1.22818
ENSG00000008323.16:ENST00000535616.1	ENSG00000008323.16	ENST00000535616.1	38.506	0.560389	1.80411	0.179216	0.423603	4.13336	2.29811	-1.72762
ENSG00000008323.16:ENST00000536531.5	ENSG00000008323.16	ENST00000536531.5	133.379	0.0233257	30.3764	3.55839e-08	1.11912e-06	5.23448	6.76386	0.791745
ENSG00000008323.16:ENST00000543000.1	ENSG00000008323.16	ENST00000543000.1	41.1821	0.629253	2.04899	0.152308	0.383715	4.40063	2.11913	-2.15115
ENSG00000008323.16:ENST00000544743.1	ENSG00000008323.16	ENST00000544743.1	59.955	0.838868	0.254539	0.613897	0.81066	5.03689	3.02048	-1.52203
ENSG00000008323.16:ENST00000684764.1	ENSG00000008323.16	ENST00000684764.1	444.956	0.0599216	0.749112	0.386758	0.64936	11.2541	9.33598	-0.648422
ENSG00000008324.12:ENST00000011691.6	ENSG00000008324.12	ENST00000011691.6	13.8602	0.192623	0.0251311	0.874041	0.950098	2.0092	2.04808	0.0557637
ENSG00000008324.12:ENST00000447630.5	ENSG00000008324.12	ENST00000447630.5	1186.47	0.026905	3.79306	0.0514653	0.189409	15.2098	14.989	-0.0598613
ENSG00000008324.12:ENST00000474941.1	ENSG00000008324.12	ENST00000474941.1	10.9441	0.670443	0.279232	0.597205	0.79948	1.31644	2.20926	1.50291
ENSG00000008382.16:ENST00000262966.12	ENSG00000008382.16	ENST00000262966.12	73.2139	0.0619015	8.02931	0.00460263	0.0330855	3.7146	5.37602	1.10983
ENSG00000008382.16:ENST00000359935.8	ENSG00000008382.16	ENST00000359935.8	27.6466	0.299752	0.0776703	0.78048	0.905431	2.70812	2.97216	0.272757
ENSG00000008382.16:ENST00000594162.1	ENSG00000008382.16	ENST00000594162.1	10.8148	1.40657	0.0835111	0.772595	0.901616	1.65015	1.92332	0.44482
ENSG00000008382.16:ENST00000594716.5	ENSG00000008382.16	ENST00000594716.5	13.952	0.666033	0.128943	0.71953	0.874138	2.17149	1.8454	-0.473274
ENSG00000008382.16:ENST00000597036.5	ENSG00000008382.16	ENST00000597036.5	38.9004	0.679022	2.49433	0.114257	0.320037	3.95741	2.45928	-1.40023
ENSG00000008382.16:ENST00000599840.6	ENSG00000008382.16	ENST00000599840.6	388.638	0.0172393	11.0098	0.000906297	0.00882063	10.1871	9.27715	-0.319186
ENSG00000008382.16:ENST00000601877.1	ENSG00000008382.16	ENST00000601877.1	90.9861	0.292661	2.3534	0.12501	0.339089	4.29381	5.81157	0.917093
ENSG00000008394.13:ENST00000010404.6	ENSG00000008394.13	ENST00000010404.6	19.7636	2.25644	0.938833	0.332578	0.599625	2.95709	1.68746	-1.63561
ENSG00000008394.13:ENST00000396209.5	ENSG00000008394.13	ENST00000396209.5	39.7327	0.564218	1.494	0.221598	0.479306	3.98998	2.66821	-1.18628
ENSG00000008394.13:ENST00000396210.8	ENSG00000008394.13	ENST00000396210.8	7290.24	0.0216963	0.063882	0.800462	0.915969	25.9781	25.5434	-0.10076
ENSG00000008394.13:ENST00000534835.5	ENSG00000008394.13	ENST00000534835.5	143.873	0.0609476	6.32719	0.01189	0.0683024	5.34294	7.10119	0.882953
ENSG00000008394.13:ENST00000535624.1	ENSG00000008394.13	ENST00000535624.1	115.605	0.31083	0.0220138	0.882051	0.953585	5.33457	6.01544	0.368593
ENSG00000008394.13:ENST00000537878.5	ENSG00000008394.13	ENST00000537878.5	21.6649	0.101479	0.681935	0.408921	0.667776	2.37677	2.67575	0.346229
ENSG00000008394.13:ENST00000538857.1	ENSG00000008394.13	ENST00000538857.1	62.5218	0.0556044	6.94344	0.00841273	0.05268	4.92991	3.32109	-1.1778
ENSG00000008394.13:ENST00000539708.5	ENSG00000008394.13	ENST00000539708.5	30.2291	0.133803	0.0683646	0.793733	0.912581	2.94943	2.97979	0.0300671
ENSG00000008394.13:ENST00000540056.5	ENSG00000008394.13	ENST00000540056.5	113.467	0.153112	0.579337	0.446572	0.696004	5.32952	5.91715	0.320606
ENSG00000008394.13:ENST00000542256.5	ENSG00000008394.13	ENST00000542256.5	64.5279	0.052005	0.156289	0.692597	0.858989	4.49161	4.14533	-0.240053
ENSG00000008394.13:ENST00000543076.5	ENSG00000008394.13	ENST00000543076.5	450.898	0.0505486	0.286369	0.592557	0.796394	10.7486	10.078	-0.224526
ENSG00000008394.13:ENST00000624056.1	ENSG00000008394.13	ENST00000624056.1	46.6999	0.0236002	7.43965	0.00638023	0.0425608	3.19347	4.13007	0.761752
ENSG00000008405.12:ENST00000008527.10	ENSG00000008405.12	ENST00000008527.10	512.299	0.124112	0.795509	0.372439	0.636955	11.1858	10.1409	-0.344454
ENSG00000008405.12:ENST00000546722.1	ENSG00000008405.12	ENST00000546722.1	73.5838	1.98089	0.0209615	0.884884	0.954647	4.34183	4.77848	0.287884
ENSG00000008405.12:ENST00000549356.1	ENSG00000008405.12	ENST00000549356.1	81.5107	0.0207322	0.713326	0.398342	0.659448	4.73231	4.78173	0.0313147
ENSG00000008405.12:ENST00000552790.5	ENSG00000008405.12	ENST00000552790.5	16.1711	0.118353	0.493364	0.482431	0.721414	2.09295	2.2288	0.183149
ENSG00000008441.19:ENST00000360105.8	ENSG00000008441.19	ENST00000360105.8	95.8279	0.03625	1.15901	0.28167	0.547719	5.27092	4.86854	-0.240771
ENSG00000008441.19:ENST00000397661.6	ENSG00000008441.19	ENST00000397661.6	186.294	0.0102097	0.00830904	0.92737	0.972144	6.91802	7.05186	0.0605727
ENSG00000008441.19:ENST00000587760.5	ENSG00000008441.19	ENST00000587760.5	59.4778	0.928015	0.222469	0.637165	0.825655	4.05863	4.08118	0.0165081
ENSG00000008441.19:ENST00000592199.6	ENSG00000008441.19	ENST00000592199.6	37.9765	0.244917	0.00128177	0.97144	0.989565	3.24109	3.33476	0.0839751
ENSG00000008513.16:ENST00000399640.3	ENSG00000008513.16	ENST00000399640.3	38.712	0.281988	0.292827	0.588415	0.793853	3.19337	3.51187	0.280451
ENSG00000008513.16:ENST00000517668.5	ENSG00000008513.16	ENST00000517668.5	28.986	0.151916	0.126427	0.722166	0.875639	3.06231	2.78297	-0.280683
ENSG00000008513.16:ENST00000519435.5	ENSG00000008513.16	ENST00000519435.5	11.4907	0.109453	0.000117406	0.991355	0.998204	1.84537	1.82884	-0.0261453
ENSG00000008513.16:ENST00000521180.5	ENSG00000008513.16	ENST00000521180.5	83.0364	0.0704085	2.72853	0.0985703	0.291012	5.2723	4.32102	-0.600188
ENSG00000008513.16:ENST00000522285.1	ENSG00000008513.16	ENST00000522285.1	50.8187	0.139642	0.0033197	0.954054	0.98251	3.82413	3.82422	6.76369e-05
ENSG00000008513.16:ENST00000522652.6	ENSG00000008513.16	ENST00000522652.6	122.959	0.0595064	2.9381	0.0865124	0.266943	5.41663	6.29374	0.462255
ENSG00000008513.16:ENST00000522873.1	ENSG00000008513.16	ENST00000522873.1	15.5183	0.63181	5.50136	0.0190017	0.0956542	2.76774	1.14996	-2.5525
ENSG00000008516.18:ENST00000336577.9	ENSG00000008516.18	ENST00000336577.9	16.4341	1.23448	2.64066	0.10416	0.301541	1.78423	2.61908	1.11808
ENSG00000008710.20:ENST00000262304.9	ENSG00000008710.20	ENST00000262304.9	215.079	0.0270289	0.0601225	0.806302	0.918791	7.66633	7.42454	-0.102757
ENSG00000008710.20:ENST00000423118.5	ENSG00000008710.20	ENST00000423118.5	58.2312	0.104395	0.934702	0.333644	0.600773	3.71471	4.38845	0.496559
ENSG00000008710.20:ENST00000468674.5	ENSG00000008710.20	ENST00000468674.5	53.5138	2.55908	1.47472	0.224603	0.482775	4.6212	3.21961	-1.07424
ENSG00000008710.20:ENST00000469851.1	ENSG00000008710.20	ENST00000469851.1	120.628	0.0245644	0.897667	0.343408	0.610335	6.0477	5.53006	-0.275232
ENSG00000008710.20:ENST00000471603.6	ENSG00000008710.20	ENST00000471603.6	42.2599	0.0292538	1.53348	0.215591	0.471617	3.77329	3.22365	-0.465291
ENSG00000008710.20:ENST00000472577.1	ENSG00000008710.20	ENST00000472577.1	326.656	0.0150667	2.89757	0.0887132	0.271422	8.67875	9.37908	0.25924
ENSG00000008710.20:ENST00000472659.1	ENSG00000008710.20	ENST00000472659.1	90.9325	0.0873284	0.770658	0.380013	0.643022	5.38965	4.76979	-0.370501
ENSG00000008710.20:ENST00000473780.2	ENSG00000008710.20	ENST00000473780.2	45.5582	0.287627	0.295026	0.587017	0.792894	3.54928	3.70078	0.123751
ENSG00000008710.20:ENST00000474088.1	ENSG00000008710.20	ENST00000474088.1	290.583	0.00840789	0.135581	0.712714	0.870529	8.59507	8.65391	0.0225278
ENSG00000008710.20:ENST00000483024.1	ENSG00000008710.20	ENST00000483024.1	25.0507	0.619862	1.6268	0.202147	0.454133	3.14015	2.25912	-0.96382
ENSG00000008710.20:ENST00000483814.1	ENSG00000008710.20	ENST00000483814.1	58.7058	0.0806245	0.0379472	0.845549	0.937753	4.26428	3.96852	-0.214372
ENSG00000008710.20:ENST00000485120.1	ENSG00000008710.20	ENST00000485120.1	22.5541	0.802052	0.438289	0.507949	0.739406	2.558	2.57566	0.0201121
ENSG00000008710.20:ENST00000486339.6	ENSG00000008710.20	ENST00000486339.6	177.814	0.0127745	0.4479	0.503334	0.736218	7.12693	6.72696	-0.182328
ENSG00000008710.20:ENST00000496574.6	ENSG00000008710.20	ENST00000496574.6	40.5027	0.0403603	0.0357534	0.850026	0.939787	3.51504	3.36803	-0.126169
ENSG00000008710.20:ENST00000561991.5	ENSG00000008710.20	ENST00000561991.5	75.1097	0.0664685	9.04313	0.00263684	0.0212574	5.61762	3.49634	-1.42348
ENSG00000008710.20:ENST00000562425.1	ENSG00000008710.20	ENST00000562425.1	68.8528	0.21382	0.668725	0.413496	0.671303	3.65368	4.962	0.915396
ENSG00000008710.20:ENST00000564865.5	ENSG00000008710.20	ENST00000564865.5	34.7935	0.113223	0.488866	0.484433	0.722834	2.98844	3.32043	0.309969
ENSG00000008710.20:ENST00000564890.1	ENSG00000008710.20	ENST00000564890.1	51.0672	0.230911	2.1413	0.14338	0.369236	2.74605	4.51966	1.47465
ENSG00000008710.20:ENST00000566784.5	ENSG00000008710.20	ENST00000566784.5	249.117	0.0379896	4.90685	0.0267503	0.121365	8.9671	7.17922	-0.72273
ENSG00000008710.20:ENST00000566905.5	ENSG00000008710.20	ENST00000566905.5	68.9179	0.0446554	3.17853	0.074612	0.24301	3.87116	4.81754	0.65459
ENSG00000008710.20:ENST00000567355.1	ENSG00000008710.20	ENST00000567355.1	230.256	0.0114084	0.627145	0.428404	0.682417	7.63569	7.87039	0.097599
ENSG00000008710.20:ENST00000568796.1	ENSG00000008710.20	ENST00000568796.1	268.044	0.00850156	4.85906	0.0275013	0.12365	7.91708	8.64547	0.28781
ENSG00000008735.14:ENST00000329492.6	ENSG00000008735.14	ENST00000329492.6	155.133	0.285231	0.31648	0.573731	0.783887	6.4187	6.52543	0.0514995
ENSG00000008838.21:ENST00000394126.5	ENSG00000008838.21	ENST00000394126.5	97.7409	0.023417	0.16873	0.681243	0.852581	5.22758	5.27491	0.0274233
ENSG00000008838.21:ENST00000394127.6	ENSG00000008838.21	ENST00000394127.6	389.438	0.0158481	0.279085	0.597301	0.799568	9.75391	9.82263	0.0239942
ENSG00000008838.21:ENST00000394128.7	ENSG00000008838.21	ENST00000394128.7	1151.93	0.00720983	0.190303	0.662664	0.841376	15.1772	14.7213	-0.124179
ENSG00000008838.21:ENST00000422942.6	ENSG00000008838.21	ENST00000422942.6	145.682	0.0434565	0.796442	0.372159	0.636733	6.0722	6.53696	0.229431
ENSG00000008838.21:ENST00000470126.1	ENSG00000008838.21	ENST00000470126.1	53.646	0.0698528	0.154914	0.693883	0.859654	3.82136	4.02988	0.157987
ENSG00000008838.21:ENST00000491466.5	ENSG00000008838.21	ENST00000491466.5	17.9657	1.60658	0.0287519	0.865353	0.946719	2.35104	2.25214	-0.125317
ENSG00000008838.21:ENST00000492176.2	ENSG00000008838.21	ENST00000492176.2	77.0489	0.0145342	10.6644	0.0010922	0.0103127	5.32198	3.99315	-0.864243
ENSG00000008838.21:ENST00000495586.1	ENSG00000008838.21	ENST00000495586.1	67.9256	0.0477622	5.10316	0.0238822	0.112316	3.75066	4.97149	0.843533
ENSG00000008838.21:ENST00000501516.7	ENSG00000008838.21	ENST00000501516.7	505.427	0.00596269	5.22179	0.0223056	0.106937	10.6085	11.2055	0.193832
ENSG00000008838.21:ENST00000537674.6	ENSG00000008838.21	ENST00000537674.6	71.1108	0.155973	0.0428142	0.836076	0.933018	4.77545	4.24758	-0.351613
ENSG00000008838.21:ENST00000577488.5	ENSG00000008838.21	ENST00000577488.5	22.0575	3.21027	0.0115864	0.914281	0.966612	2.82002	2.25604	-0.652054
ENSG00000008838.21:ENST00000578161.2	ENSG00000008838.21	ENST00000578161.2	87.5459	0.0986608	3.32533	0.0682203	0.22882	5.71844	4.15942	-0.962436
ENSG00000008838.21:ENST00000579364.1	ENSG00000008838.21	ENST00000579364.1	174.811	0.0125929	36.0908	1.88336e-09	7.3902e-08	5.51379	7.90187	1.12899
ENSG00000008838.21:ENST00000580008.5	ENSG00000008838.21	ENST00000580008.5	134.279	0.0287809	2.08596	0.148659	0.377848	6.57982	5.58548	-0.507092
ENSG00000008838.21:ENST00000580302.1	ENSG00000008838.21	ENST00000580302.1	85.1355	0.0637185	3.46325	0.062747	0.21668	5.61433	4.14634	-0.915461
ENSG00000008838.21:ENST00000580720.1	ENSG00000008838.21	ENST00000580720.1	57.1673	0.075978	0.287596	0.591765	0.795906	4.29896	3.84745	-0.330703
ENSG00000008838.21:ENST00000580885.5	ENSG00000008838.21	ENST00000580885.5	57.8138	0.0240892	0.304835	0.580867	0.788711	4.25865	3.90655	-0.257236
ENSG00000008838.21:ENST00000580921.5	ENSG00000008838.21	ENST00000580921.5	82.3318	0.0759606	0.187833	0.664727	0.842805	4.71153	4.94705	0.147237
ENSG00000008838.21:ENST00000581054.1	ENSG00000008838.21	ENST00000581054.1	127.62	0.124514	3.37739	0.0660968	0.224215	6.80762	4.97125	-0.96857
ENSG00000008838.21:ENST00000584077.1	ENSG00000008838.21	ENST00000584077.1	37.7943	0.154503	0.0131288	0.908777	0.964288	3.44888	3.19279	-0.227504
ENSG00000008838.21:ENST00000584782.5	ENSG00000008838.21	ENST00000584782.5	51.8534	0.168986	2.61174	0.106075	0.30515	4.52029	3.14639	-1.07562
ENSG00000008853.18:ENST00000251822.7	ENSG00000008853.18	ENST00000251822.7	141.635	0.0229879	0.288845	0.590962	0.795578	6.22085	6.1984	-0.0112243
ENSG00000008853.18:ENST00000519210.1	ENSG00000008853.18	ENST00000519210.1	12.7946	0.852401	0.21895	0.639841	0.827218	1.88105	1.98195	0.151891
ENSG00000008853.18:ENST00000519685.5	ENSG00000008853.18	ENST00000519685.5	31.6034	0.758495	6.81307	0.0090493	0.0556575	3.74413	1.44673	-2.77794
ENSG00000008853.18:ENST00000522948.5	ENSG00000008853.18	ENST00000522948.5	193.192	0.0325885	3.30965	0.0688743	0.230313	6.9571	7.4331	0.210303
ENSG00000008869.12:ENST00000233099.6	ENSG00000008869.12	ENST00000233099.6	349.806	0.20125	0.156989	0.691944	0.858627	8.69037	9.78032	0.39707
ENSG00000008869.12:ENST00000467978.1	ENSG00000008869.12	ENST00000467978.1	31.1559	2.23257	2.49995	0.11385	0.319398	1.25345	4.81845	3.94743
ENSG00000008869.12:ENST00000478810.1	ENSG00000008869.12	ENST00000478810.1	63.9831	0.0841556	3.08628	0.0789551	0.251822	4.22886	3.83911	-0.287998
ENSG00000008952.17:ENST00000337002.9	ENSG00000008952.17	ENST00000337002.9	294.092	0.00962915	3.62675	0.0568577	0.203017	8.95656	8.40755	-0.209207
ENSG00000008952.17:ENST00000460513.5	ENSG00000008952.17	ENST00000460513.5	345.355	0.0735001	0.0505911	0.822038	0.926427	9.17945	9.43756	0.0934069
ENSG00000008952.17:ENST00000461933.1	ENSG00000008952.17	ENST00000461933.1	47.4781	0.0904402	0.467566	0.494109	0.729612	3.45245	3.92103	0.377127
ENSG00000008952.17:ENST00000469890.1	ENSG00000008952.17	ENST00000469890.1	33.6447	0.0448487	0.164062	0.685444	0.854834	3.17975	3.09761	-0.0769942
ENSG00000008952.17:ENST00000480708.5	ENSG00000008952.17	ENST00000480708.5	2002.82	0.0128577	0.167894	0.68199	0.853008	17.7621	18.2358	0.119723
ENSG00000008952.17:ENST00000487736.5	ENSG00000008952.17	ENST00000487736.5	16.708	0.285477	0.00248759	0.960221	0.985226	2.14654	2.32398	0.231457
ENSG00000008952.17:ENST00000497277.1	ENSG00000008952.17	ENST00000497277.1	30.9742	0.606115	2.38782	0.122284	0.334399	2.08728	3.70702	1.68423
ENSG00000008988.11:ENST00000009589.8	ENSG00000008988.11	ENST00000009589.8	111283	0.00407011	60.3495	7.94229e-15	6.39303e-13	44.1004	42.1736	-0.431532
ENSG00000008988.11:ENST00000518875.5	ENSG00000008988.11	ENST00000518875.5	155.826	0.0610856	0.176878	0.67407	0.848364	7.14362	5.94563	-0.574092
ENSG00000008988.11:ENST00000519369.1	ENSG00000008988.11	ENST00000519369.1	183.544	0.0123208	3.61962	0.0571018	0.203612	7.01622	6.92842	-0.0397997
ENSG00000008988.11:ENST00000519606.5	ENSG00000008988.11	ENST00000519606.5	76.1331	1.02433	0.00160816	0.968012	0.988181	4.33706	4.80394	0.307205
ENSG00000008988.11:ENST00000519807.5	ENSG00000008988.11	ENST00000519807.5	122.239	0.0223629	0.605913	0.436331	0.688704	6.02568	5.63715	-0.205205
ENSG00000008988.11:ENST00000520490.1	ENSG00000008988.11	ENST00000520490.1	17.6299	1.67033	3.9818	0.0459945	0.17565	0.0121314	2.91047	15.8371
ENSG00000008988.11:ENST00000521262.5	ENSG00000008988.11	ENST00000521262.5	532.697	0.0112363	118.749	1.18886e-27	2.5696e-25	7.84156	12.5611	1.62567
ENSG00000008988.11:ENST00000523936.5	ENSG00000008988.11	ENST00000523936.5	314.047	0.0138289	3.86352	0.0493468	0.18422	8.88737	8.86798	-0.00726742
ENSG00000008988.11:ENST00000524349.5	ENSG00000008988.11	ENST00000524349.5	177.652	0.0247112	35.443	2.62629e-09	1.00548e-07	5.1841	7.74701	1.25301
ENSG00000008988.11:ENST00000678039.1	ENSG00000008988.11	ENST00000678039.1	65.816	0.0239458	2.14363	0.143163	0.368941	5.00112	3.77022	-0.846089
ENSG00000008988.11:ENST00000678683.1	ENSG00000008988.11	ENST00000678683.1	80.5119	0.0224659	0.000378038	0.984488	0.994782	5.12247	4.48181	-0.403088
ENSG00000009307.17:ENST00000261443.9	ENSG00000009307.17	ENST00000261443.9	3215.5	0.00661181	11.911	0.000558047	0.00587546	19.9443	21.438	0.361987
ENSG00000009307.17:ENST00000339438.10	ENSG00000009307.17	ENST00000339438.10	5695.07	0.00354851	34.55	4.15442e-09	1.54641e-07	25.0821	23.3335	-0.40954
ENSG00000009307.17:ENST00000369530.5	ENSG00000009307.17	ENST00000369530.5	17.9737	1.03764	3.22191	0.0726589	0.238661	2.76444	1.76411	-1.30913
ENSG00000009307.17:ENST00000483030.2	ENSG00000009307.17	ENST00000483030.2	55.8051	0.0484612	0.00368654	0.951585	0.981486	4.07884	3.95167	-0.094317
ENSG00000009307.17:ENST00000524652.2	ENSG00000009307.17	ENST00000524652.2	25.5018	0.0475287	0.216103	0.642025	0.828543	2.65132	2.8128	0.173127
ENSG00000009307.17:ENST00000525970.5	ENSG00000009307.17	ENST00000525970.5	3816.82	0.00599012	0.369819	0.543103	0.762861	21.6919	21.8885	0.0470471
ENSG00000009307.17:ENST00000529046.6	ENSG00000009307.17	ENST00000529046.6	21.5297	0.851696	0.349262	0.554531	0.770576	1.62217	3.10971	1.89795
ENSG00000009307.17:ENST00000530784.1	ENSG00000009307.17	ENST00000530784.1	15.8902	0.468403	1.23911	0.265643	0.530532	2.4653	1.87621	-0.795246
ENSG00000009307.17:ENST00000530886.5	ENSG00000009307.17	ENST00000530886.5	361.951	0.0404981	15.8345	6.91315e-05	0.000992328	7.27713	10.9816	1.37586
ENSG00000009307.17:ENST00000534389.2	ENSG00000009307.17	ENST00000534389.2	12.9612	0.546488	0.00153845	0.968713	0.988493	1.79721	2.11546	0.474007
ENSG00000009307.17:ENST00000534699.5	ENSG00000009307.17	ENST00000534699.5	2304.75	0.0033378	1.88854	0.169367	0.409104	19.0799	18.5448	-0.133278
ENSG00000009307.17:ENST00000685676.1	ENSG00000009307.17	ENST00000685676.1	15.325	2.18542	0.727654	0.393645	0.655683	2.20196	2.06527	-0.186586
ENSG00000009307.17:ENST00000686123.1	ENSG00000009307.17	ENST00000686123.1	129.679	0.017502	23.8744	1.02832e-06	2.4149e-05	7.05417	4.75741	-1.2137
ENSG00000009307.17:ENST00000686581.1	ENSG00000009307.17	ENST00000686581.1	252.386	0.0113202	13.2685	0.000269906	0.00318956	7.17637	8.88175	0.692143
ENSG00000009307.17:ENST00000686667.1	ENSG00000009307.17	ENST00000686667.1	164.12	0.0274104	0.203472	0.651933	0.83442	6.84318	6.51479	-0.154322
ENSG00000009307.17:ENST00000686781.1	ENSG00000009307.17	ENST00000686781.1	30.7025	2.49967	1.13266	0.287209	0.553307	3.50926	2.41642	-1.0952
ENSG00000009307.17:ENST00000689510.1	ENSG00000009307.17	ENST00000689510.1	27.4689	0.0624164	0.244878	0.620705	0.815252	2.95802	2.74444	-0.219734
ENSG00000009307.17:ENST00000689573.1	ENSG00000009307.17	ENST00000689573.1	195.383	0.0156321	11.5099	0.000692267	0.00703478	6.29673	7.99191	0.756295
ENSG00000009307.17:ENST00000689631.1	ENSG00000009307.17	ENST00000689631.1	39.4378	0.0930099	2.30932	0.1286	0.345197	2.87303	3.81528	0.836514
ENSG00000009307.17:ENST00000689727.1	ENSG00000009307.17	ENST00000689727.1	22.6063	0.981418	5.44058	0.0196741	0.0980243	1.20313	3.37448	3.00433
ENSG00000009307.17:ENST00000691403.1	ENSG00000009307.17	ENST00000691403.1	11.7224	0.150648	2.82986	0.0925267	0.279028	2.20496	1.41818	-1.28164
ENSG00000009307.17:ENST00000692719.1	ENSG00000009307.17	ENST00000692719.1	47.804	0.150982	1.16744	0.279928	0.545938	4.26907	3.10854	-0.93991
ENSG00000009307.17:ENST00000692950.1	ENSG00000009307.17	ENST00000692950.1	234.885	0.108941	14.4838	0.000141367	0.00183308	5.19737	9.51926	1.92533
ENSG00000009335.18:ENST00000348165.10	ENSG00000009335.18	ENST00000348165.10	2426.82	0.0145033	0.0299913	0.86251	0.945438	19.4215	18.7776	-0.159632
ENSG00000009335.18:ENST00000469336.1	ENSG00000009335.18	ENST00000469336.1	127.12	0.120853	4.72706	0.0296917	0.130287	7.14797	4.29311	-1.5639
ENSG00000009335.18:ENST00000470408.5	ENSG00000009335.18	ENST00000470408.5	30.4866	0.0289316	8.17722	0.00424197	0.0310151	2.52786	3.38046	0.85308
ENSG00000009335.18:ENST00000474153.1	ENSG00000009335.18	ENST00000474153.1	125.823	0.0372952	5.49183	0.0191055	0.096025	5.33618	6.43308	0.576112
ENSG00000009335.18:ENST00000494532.1	ENSG00000009335.18	ENST00000494532.1	114.108	0.0405511	2.98896	0.0838341	0.26164	6.29094	4.88333	-0.775598
ENSG00000009335.18:ENST00000497368.1	ENSG00000009335.18	ENST00000497368.1	103.025	0.0686803	7.83464	0.00512544	0.0359722	4.38267	6.2214	1.06643
ENSG00000009413.16:ENST00000368802.8	ENSG00000009413.16	ENST00000368802.8	344.464	0.0134921	0.882335	0.347563	0.61413	9.42765	9.10491	-0.117183
ENSG00000009413.16:ENST00000413831.1	ENSG00000009413.16	ENST00000413831.1	34.0284	0.969645	4.47476	0.034399	0.144075	3.80809	1.98541	-1.9096
ENSG00000009413.16:ENST00000422377.5	ENSG00000009413.16	ENST00000422377.5	34.7321	2.39604	0.92855	0.33524	0.602367	3.3602	2.92542	-0.407653
ENSG00000009413.16:ENST00000435970.5	ENSG00000009413.16	ENST00000435970.5	83.3769	2.34755	0.00146195	0.9695	0.988797	4.71154	5.01801	0.190351
ENSG00000009413.16:ENST00000462119.5	ENSG00000009413.16	ENST00000462119.5	47.29	0.185848	2.14421	0.143109	0.368855	3.03113	4.38776	1.0961
ENSG00000009413.16:ENST00000619481.1	ENSG00000009413.16	ENST00000619481.1	520.979	0.0210717	0.233714	0.628784	0.820404	10.9481	11.1265	0.0574728
ENSG00000009765.15:ENST00000500320.7	ENSG00000009765.15	ENST00000500320.7	11.4142	0.191258	0.0879456	0.766805	0.898864	1.79214	1.83859	0.0743137
ENSG00000009780.16:ENST00000234549.11	ENSG00000009780.16	ENST00000234549.11	15.2409	2.24014	1.40998	0.235059	0.495169	1.70782	2.59908	1.22273
ENSG00000009780.16:ENST00000373949.5	ENSG00000009780.16	ENST00000373949.5	63.8222	0.0981456	4.96249	0.0259028	0.118681	3.62211	5.01248	0.971738
ENSG00000009780.16:ENST00000373954.11	ENSG00000009780.16	ENST00000373954.11	148.629	0.0370049	5.07096	0.0243299	0.113683	6.5719	5.86525	-0.353186
ENSG00000009780.16:ENST00000419687.6	ENSG00000009780.16	ENST00000419687.6	10.1597	0.444012	0.288966	0.590884	0.795521	1.76583	1.64413	-0.207247
ENSG00000009780.16:ENST00000446647.1	ENSG00000009780.16	ENST00000446647.1	40.4855	0.182759	0.09999	0.751842	0.89104	3.42408	3.35568	-0.0595561
ENSG00000009780.16:ENST00000530324.5	ENSG00000009780.16	ENST00000530324.5	47.4726	0.150913	0.0646018	0.799365	0.915438	3.68356	3.5845	-0.0807237
ENSG00000009830.13:ENST00000261534.9	ENSG00000009830.13	ENST00000261534.9	145.132	0.0401928	14.3881	0.000148736	0.00191211	6.79009	4.98223	-0.953776
ENSG00000009830.13:ENST00000452340.7	ENSG00000009830.13	ENST00000452340.7	17.2684	2.49927	0.742347	0.38891	0.651366	2.17189	2.28422	0.146948
ENSG00000009830.13:ENST00000553880.5	ENSG00000009830.13	ENST00000553880.5	20.0698	0.688718	1.04672	0.306265	0.572983	2.71044	1.64166	-1.46014
ENSG00000009830.13:ENST00000554564.1	ENSG00000009830.13	ENST00000554564.1	64.6965	0.0247694	4.09414	0.043032	0.167964	4.35948	3.90186	-0.330813
ENSG00000009830.13:ENST00000554767.5	ENSG00000009830.13	ENST00000554767.5	25.3099	0.0525311	0.197395	0.656832	0.837741	2.66514	2.68295	0.0194832
ENSG00000009830.13:ENST00000555134.2	ENSG00000009830.13	ENST00000555134.2	80.0626	0.0931966	0.104613	0.746362	0.888111	4.6436	4.75243	0.0697654
ENSG00000009830.13:ENST00000556326.5	ENSG00000009830.13	ENST00000556326.5	19.3237	0.122138	0.042042	0.83754	0.933608	2.24047	2.53349	0.358662
ENSG00000009830.13:ENST00000557525.1	ENSG00000009830.13	ENST00000557525.1	18.6201	0.0993815	0.00116756	0.972742	0.990114	2.19479	2.45556	0.327423
ENSG00000009830.13:ENST00000682247.1	ENSG00000009830.13	ENST00000682247.1	10.9138	0.635274	0.412874	0.520515	0.747752	1.90548	1.44409	-0.804448
ENSG00000009830.13:ENST00000682382.1	ENSG00000009830.13	ENST00000682382.1	39.4585	0.817829	0.0899901	0.76419	0.897583	3.22762	3.4986	0.237847
ENSG00000009830.13:ENST00000682891.1	ENSG00000009830.13	ENST00000682891.1	58.8237	3.34192	0.0487927	0.825178	0.928081	3.74708	4.49455	0.54246
ENSG00000009830.13:ENST00000682895.1	ENSG00000009830.13	ENST00000682895.1	149.512	0.0477658	0.216226	0.641931	0.828512	6.21782	6.39062	0.085276
ENSG00000009830.13:ENST00000682973.1	ENSG00000009830.13	ENST00000682973.1	40.8639	1.34526	2.05357	0.15185	0.382882	3.49103	3.1929	-0.263292
ENSG00000009830.13:ENST00000683285.1	ENSG00000009830.13	ENST00000683285.1	27.4368	0.072769	0.520598	0.470587	0.713384	2.83174	2.69169	-0.148577
ENSG00000009830.13:ENST00000683300.1	ENSG00000009830.13	ENST00000683300.1	282.538	0.0291192	1.13042	0.287685	0.553858	7.88609	9.15607	0.491482
ENSG00000009830.13:ENST00000683551.1	ENSG00000009830.13	ENST00000683551.1	18.6645	1.57799	0.380463	0.537355	0.759253	1.52095	3.22342	2.19046
ENSG00000009830.13:ENST00000683801.1	ENSG00000009830.13	ENST00000683801.1	34.0013	3.27777	0.0726479	0.78752	0.909519	2.32049	4.08326	1.66299
ENSG00000009830.13:ENST00000683828.1	ENSG00000009830.13	ENST00000683828.1	29.0546	1.81976	0.0151522	0.902032	0.96144	2.76177	3.03502	0.276777
ENSG00000009830.13:ENST00000684102.1	ENSG00000009830.13	ENST00000684102.1	25.5381	0.0805739	1.0926	0.295896	0.562368	2.39507	3.14319	0.796224
ENSG00000009830.13:ENST00000684259.1	ENSG00000009830.13	ENST00000684259.1	23.1583	0.764143	4.66938	0.0307049	0.133244	2.92858	1.66682	-1.64288
ENSG00000009830.13:ENST00000684479.1	ENSG00000009830.13	ENST00000684479.1	35.4853	1.64342	7.25953	0.00705256	0.0460257	0.00287029	5.15856	21.6994
ENSG00000009830.13:ENST00000684528.1	ENSG00000009830.13	ENST00000684528.1	38.4824	0.0528904	2.42295	0.11957	0.329488	3.4508	2.95305	-0.458603
ENSG00000009830.13:ENST00000684538.1	ENSG00000009830.13	ENST00000684538.1	29.3578	1.69558	0.148647	0.699832	0.863215	2.29893	3.66334	1.36776
ENSG00000009830.13:ENST00000684549.1	ENSG00000009830.13	ENST00000684549.1	27.5028	0.727685	2.45998	0.116781	0.324616	1.88132	3.87462	2.11757
ENSG00000009844.16:ENST00000367621.1	ENSG00000009844.16	ENST00000367621.1	2318.01	0.00202083	0.200064	0.654669	0.836281	18.8907	18.7973	-0.023249
ENSG00000009844.16:ENST00000367630.9	ENSG00000009844.16	ENST00000367630.9	56.4978	0.0159683	1.97468	0.159952	0.395227	3.79327	4.26713	0.350585
ENSG00000009844.16:ENST00000491881.1	ENSG00000009844.16	ENST00000491881.1	17.7451	1.51958	0.0463637	0.829516	0.929934	2.26603	2.31689	0.0647111
ENSG00000009844.16:ENST00000620996.4	ENSG00000009844.16	ENST00000620996.4	1039.27	0.00170314	0.0149143	0.902801	0.961637	14.4174	14.4084	-0.00249985
ENSG00000009950.16:ENST00000313375.8	ENSG00000009950.16	ENST00000313375.8	356.964	0.124082	0.797815	0.371747	0.636345	9.91588	8.22859	-0.62365
ENSG00000009950.16:ENST00000345114.9	ENSG00000009950.16	ENST00000345114.9	188.137	0.285995	0.270541	0.602969	0.803245	7.34168	6.45745	-0.404811
ENSG00000009950.16:ENST00000429400.6	ENSG00000009950.16	ENST00000429400.6	41.8051	0.32554	0.619714	0.431153	0.684699	3.40536	3.47471	0.0595443
ENSG00000009950.16:ENST00000434326.5	ENSG00000009950.16	ENST00000434326.5	308.184	0.0196948	4.00242	0.0454349	0.174293	9.36255	7.61742	-0.67823
ENSG00000009950.16:ENST00000453275.1	ENSG00000009950.16	ENST00000453275.1	30.0475	0.112857	0.647845	0.420884	0.676749	2.80827	3.04704	0.239467
ENSG00000009950.16:ENST00000456640.1	ENSG00000009950.16	ENST00000456640.1	180.582	0.0180562	1.33137	0.248562	0.511475	6.91668	6.84718	-0.0318478
ENSG00000009950.16:ENST00000467221.1	ENSG00000009950.16	ENST00000467221.1	236.306	0.0131001	6.02796	0.014081	0.0772065	7.60865	8.02392	0.171606
ENSG00000009950.16:ENST00000476404.5	ENSG00000009950.16	ENST00000476404.5	105.397	0.0139478	34.8782	3.50989e-09	1.31582e-07	4.60294	6.38162	0.998372
ENSG00000009950.16:ENST00000488212.1	ENSG00000009950.16	ENST00000488212.1	365.998	0.0237304	1.05511	0.304334	0.570961	9.87616	8.59862	-0.465506
ENSG00000009954.11:ENST00000339594.9	ENSG00000009954.11	ENST00000339594.9	1683.81	0.00287957	2.33272	0.12668	0.342038	17.2014	16.8331	-0.0950004
ENSG00000009954.11:ENST00000404251.1	ENSG00000009954.11	ENST00000404251.1	1164.31	0.00304992	0.0724061	0.787865	0.909573	15.0935	14.9264	-0.0454322
ENSG00000009954.11:ENST00000466844.1	ENSG00000009954.11	ENST00000466844.1	125.813	0.018992	20.3279	6.52438e-06	0.000126285	4.75632	6.75517	1.07774
ENSG00000010017.13:ENST00000011619.6	ENSG00000010017.13	ENST00000011619.6	2000.3	0.0320205	11.1164	0.000855657	0.00840631	18.9094	17.0452	-0.471542
ENSG00000010017.13:ENST00000469916.1	ENSG00000010017.13	ENST00000469916.1	295.86	0.0372812	9.61742	0.00192741	0.0164791	7.84089	9.37962	0.591222
ENSG00000010030.14:ENST00000340181.9	ENSG00000010030.14	ENST00000340181.9	80.5341	0.124014	9.4155	0.00215159	0.0180046	5.52716	4.0949	-0.904774
ENSG00000010030.14:ENST00000373738.4	ENSG00000010030.14	ENST00000373738.4	12.3313	2.32839	0.911159	0.339807	0.606914	1.72962	2.01204	0.439451
ENSG00000010030.14:ENST00000538992.3	ENSG00000010030.14	ENST00000538992.3	64.0982	0.198637	3.83561	0.0501749	0.186252	3.42645	4.77069	0.986516
ENSG00000010030.14:ENST00000620358.4	ENSG00000010030.14	ENST00000620358.4	22.9978	1.4974	2.32935	0.126955	0.342503	2.07393	2.88416	0.963117
ENSG00000010072.16:ENST00000008440.9	ENSG00000010072.16	ENST00000008440.9	79.2827	0.0571019	0.389756	0.532428	0.75595	4.52169	4.95628	0.276556
ENSG00000010072.16:ENST00000295050.12	ENSG00000010072.16	ENST00000295050.12	547.466	0.046419	0.125165	0.723498	0.876222	11.3231	11.238	-0.027057
ENSG00000010072.16:ENST00000391858.8	ENSG00000010072.16	ENST00000391858.8	69.7941	0.0391603	1.04544	0.30656	0.573327	4.6726	4.22799	-0.299827
ENSG00000010072.16:ENST00000469904.1	ENSG00000010072.16	ENST00000469904.1	251.178	0.0750379	0.00829929	0.927413	0.972149	8.10028	8.1017	0.000569856
ENSG00000010072.16:ENST00000492437.1	ENSG00000010072.16	ENST00000492437.1	12.4631	1.87667	1.69617	0.19279	0.442084	0.747021	2.58647	3.60118
ENSG00000010165.20:ENST00000361735.4	ENSG00000010165.20	ENST00000361735.4	1205.76	0.00413139	21.9917	2.73832e-06	5.83576e-05	15.7477	14.6473	-0.297541
ENSG00000010165.20:ENST00000362019.7	ENSG00000010165.20	ENST00000362019.7	108.791	0.0123338	26.3227	2.8888e-07	7.58248e-06	4.44828	6.19004	1.0062
ENSG00000010165.20:ENST00000466643.1	ENSG00000010165.20	ENST00000466643.1	304.536	0.00644358	0.0367346	0.848006	0.93883	8.94062	8.6763	-0.0996152
ENSG00000010165.20:ENST00000478330.1	ENSG00000010165.20	ENST00000478330.1	317.515	0.0149649	8.26449	0.0040428	0.0298414	8.22867	9.46714	0.465815
ENSG00000010165.20:ENST00000485629.1	ENSG00000010165.20	ENST00000485629.1	72.3862	0.030327	0.0830748	0.773173	0.901842	4.52789	4.52718	-0.000473784
ENSG00000010219.14:ENST00000010132.6	ENSG00000010219.14	ENST00000010132.6	50.6892	0.0702178	16.2126	5.66152e-05	0.000837918	4.84599	2.58139	-1.86548
ENSG00000010219.14:ENST00000536137.1	ENSG00000010219.14	ENST00000536137.1	158.757	0.0450242	0.0238124	0.877363	0.951534	6.56882	6.60639	0.0178562
ENSG00000010219.14:ENST00000539309.5	ENSG00000010219.14	ENST00000539309.5	13.3892	0.269164	7.07425	0.00781994	0.0498324	2.60488	1.14897	-2.37749
ENSG00000010219.14:ENST00000539490.1	ENSG00000010219.14	ENST00000539490.1	10.7783	0.125933	4.36133	0.0367637	0.150758	2.19503	1.29493	-1.53178
ENSG00000010219.14:ENST00000539701.5	ENSG00000010219.14	ENST00000539701.5	10.9746	0.102508	5.86865	0.0154129	0.0823159	2.23689	1.31494	-1.54241
ENSG00000010219.14:ENST00000540644.1	ENSG00000010219.14	ENST00000540644.1	39.0756	3.28465	0.00149037	0.969205	0.98865	2.59897	3.91513	1.20684
ENSG00000010219.14:ENST00000541024.1	ENSG00000010219.14	ENST00000541024.1	164.959	0.0186527	1.12388	0.289085	0.555321	6.34636	6.97054	0.29423
ENSG00000010219.14:ENST00000544050.1	ENSG00000010219.14	ENST00000544050.1	623.866	0.0131176	0.0237749	0.877459	0.951549	11.7434	11.9838	0.0740506
ENSG00000010219.14:ENST00000544671.1	ENSG00000010219.14	ENST00000544671.1	28.1992	0.278871	10.87	0.000977348	0.00938347	1.30465	3.73244	3.06806
ENSG00000010219.14:ENST00000545571.5	ENSG00000010219.14	ENST00000545571.5	580.803	0.0061122	0.893182	0.344616	0.611536	11.2727	11.7555	0.151465
ENSG00000010244.19:ENST00000321233.10	ENSG00000010244.19	ENST00000321233.10	594.484	0.00682189	12.5424	0.000397831	0.00442641	10.8123	12.1331	0.41563
ENSG00000010244.19:ENST00000342555.10	ENSG00000010244.19	ENST00000342555.10	1473.06	0.00530718	72.93	1.34329e-17	1.45769e-15	18.0015	14.4773	-0.928094
ENSG00000010244.19:ENST00000394670.9	ENSG00000010244.19	ENST00000394670.9	229.793	0.00585831	0.870908	0.350704	0.617116	7.659	7.84418	0.0770184
ENSG00000010244.19:ENST00000394673.6	ENSG00000010244.19	ENST00000394673.6	4445.63	0.00149821	20.2975	6.62866e-06	0.00012802	22.4728	22.781	0.0731409
ENSG00000010244.19:ENST00000577324.1	ENSG00000010244.19	ENST00000577324.1	82.4106	0.144636	16.4792	4.91868e-05	0.000741821	2.54891	5.91716	2.51158
ENSG00000010244.19:ENST00000577908.5	ENSG00000010244.19	ENST00000577908.5	23.2359	0.641639	8.70368	0.00317569	0.0246681	3.75237	1.12073	-3.5236
ENSG00000010244.19:ENST00000579416.1	ENSG00000010244.19	ENST00000579416.1	222.457	0.0538487	37.9437	7.28151e-10	3.03885e-08	4.31277	9.18795	2.36821
ENSG00000010244.19:ENST00000579810.2	ENSG00000010244.19	ENST00000579810.2	153.193	0.0116776	1.20105	0.273113	0.53894	6.77164	6.20857	-0.271209
ENSG00000010244.19:ENST00000580759.5	ENSG00000010244.19	ENST00000580759.5	25.3301	1.5446	0.779625	0.377256	0.641061	3.77238	1.46767	-2.7586
ENSG00000010244.19:ENST00000582705.1	ENSG00000010244.19	ENST00000582705.1	140.671	0.0242359	50.1425	1.4298e-12	8.86089e-11	3.87715	7.37592	1.96761
ENSG00000010244.19:ENST00000584416.1	ENSG00000010244.19	ENST00000584416.1	98.987	0.0516298	1.70979	0.191013	0.43966	5.7849	4.8448	-0.540194
ENSG00000010244.19:ENST00000584696.1	ENSG00000010244.19	ENST00000584696.1	94.8373	0.0589848	15.5025	8.23959e-05	0.0011528	6.51952	3.76279	-1.66673
ENSG00000010256.11:ENST00000203407.6	ENSG00000010256.11	ENST00000203407.6	8710.04	0.0173776	1.26132	0.261401	0.526027	27.4087	26.0927	-0.303514
ENSG00000010256.11:ENST00000412343.5	ENSG00000010256.11	ENST00000412343.5	13.8649	2.92575	0.654453	0.418525	0.674991	0.0120959	2.98384	15.9186
ENSG00000010256.11:ENST00000467690.5	ENSG00000010256.11	ENST00000467690.5	14.4489	0.119303	0.457788	0.498659	0.733067	1.98709	2.16786	0.253387
ENSG00000010256.11:ENST00000471189.5	ENSG00000010256.11	ENST00000471189.5	281.214	0.025755	30.2722	3.7547e-08	1.17664e-06	6.87142	9.98877	1.22664
ENSG00000010256.11:ENST00000472438.5	ENSG00000010256.11	ENST00000472438.5	2157.79	0.025366	0.00304321	0.956007	0.983351	18.8292	17.8467	-0.246778
ENSG00000010256.11:ENST00000480561.5	ENSG00000010256.11	ENST00000480561.5	136.323	0.0138192	0.388098	0.533301	0.756578	6.44833	5.67271	-0.396487
ENSG00000010270.14:ENST00000009041.12	ENSG00000010270.14	ENST00000009041.12	968.775	0.0232599	4.99721	0.0253883	0.116994	13.4311	14.6235	0.335043
ENSG00000010270.14:ENST00000396013.5	ENSG00000010270.14	ENST00000396013.5	297.536	0.0123615	9.27218	0.0023266	0.019193	8.98978	8.01568	-0.377346
ENSG00000010270.14:ENST00000429075.1	ENSG00000010270.14	ENST00000429075.1	14.17	0.382639	1.10575	0.293008	0.559366	2.18678	1.7758	-0.605362
ENSG00000010270.14:ENST00000434197.5	ENSG00000010270.14	ENST00000434197.5	88.2665	0.0432752	0.017469	0.89485	0.958445	4.85202	5.07775	0.137607
ENSG00000010270.14:ENST00000440144.5	ENSG00000010270.14	ENST00000440144.5	23.2039	1.24839	2.27759	0.131256	0.34964	2.58065	2.55852	-0.0251723
ENSG00000010270.14:ENST00000453225.5	ENSG00000010270.14	ENST00000453225.5	105.566	0.0969235	3.58249	0.0583916	0.206438	5.82593	4.61648	-0.707401
ENSG00000010270.14:ENST00000471550.1	ENSG00000010270.14	ENST00000471550.1	25.1485	0.0533552	8.62084	0.00332338	0.0255958	2.08412	3.41468	1.44565
ENSG00000010278.15:ENST00000009180.10	ENSG00000010278.15	ENST00000009180.10	5547.02	0.00846969	1.44194	0.229826	0.489048	24.6078	23.307	-0.305195
ENSG00000010278.15:ENST00000382519.9	ENSG00000010278.15	ENST00000382519.9	20.8591	0.664338	4.4075	0.0357813	0.148053	1.24092	3.39458	2.93235
ENSG00000010278.15:ENST00000538834.6	ENSG00000010278.15	ENST00000538834.6	731.131	0.190701	0.517662	0.471841	0.714189	11.8633	13.4183	0.462061
ENSG00000010278.15:ENST00000610354.5	ENSG00000010278.15	ENST00000610354.5	262.999	0.0910041	8.77118	0.00306028	0.0239648	6.43317	9.84568	1.38381
ENSG00000010278.15:ENST00000646407.1	ENSG00000010278.15	ENST00000646407.1	2009.44	0.0822127	1.31614	0.251286	0.514789	18.9629	16.6117	-0.597137
ENSG00000010278.15:ENST00000677318.1	ENSG00000010278.15	ENST00000677318.1	10.2152	2.17532	1.25871	0.261895	0.526607	1.51255	1.96512	0.759788
ENSG00000010278.15:ENST00000677585.1	ENSG00000010278.15	ENST00000677585.1	17.7892	0.0711746	4.22976	0.0397211	0.15906	1.97382	2.6111	0.81573
ENSG00000010278.15:ENST00000677718.1	ENSG00000010278.15	ENST00000677718.1	41.9987	0.0512942	3.13482	0.076637	0.247198	3.22723	3.78996	0.4751
ENSG00000010278.15:ENST00000679331.1	ENSG00000010278.15	ENST00000679331.1	35.6615	0.0518312	4.72229	0.0297741	0.130539	2.81733	3.58926	0.712918
ENSG00000010292.13:ENST00000315579.10	ENSG00000010292.13	ENST00000315579.10	2728.76	0.00614535	0.855155	0.355098	0.621162	19.7117	19.8811	0.041554
ENSG00000010292.13:ENST00000382457.8	ENSG00000010292.13	ENST00000382457.8	109.617	0.0221013	0.0186113	0.891487	0.957074	5.42574	5.6322	0.114257
ENSG00000010292.13:ENST00000535804.1	ENSG00000010292.13	ENST00000535804.1	142.973	0.01962	3.0428	0.0810959	0.256085	6.61874	5.94599	-0.33327
ENSG00000010292.13:ENST00000536090.1	ENSG00000010292.13	ENST00000536090.1	29.1417	0.710159	1.13072	0.287623	0.553768	2.34633	3.40376	1.09091
ENSG00000010292.13:ENST00000536538.1	ENSG00000010292.13	ENST00000536538.1	240.983	0.00761405	4.00102	0.0454727	0.174385	8.23018	7.65814	-0.233422
ENSG00000010292.13:ENST00000538600.1	ENSG00000010292.13	ENST00000538600.1	148.144	0.0348518	0.716633	0.397251	0.658538	6.02245	6.72975	0.345992
ENSG00000010292.13:ENST00000539084.5	ENSG00000010292.13	ENST00000539084.5	71.6919	1.29815	5.1605	0.0231063	0.109733	5.58234	3.01032	-1.84511
ENSG00000010292.13:ENST00000539714.5	ENSG00000010292.13	ENST00000539714.5	41.8764	0.383012	8.59006	0.00338004	0.0259371	4.59953	1.63993	-3.02868
ENSG00000010292.13:ENST00000539885.1	ENSG00000010292.13	ENST00000539885.1	159.426	0.0447429	0.490758	0.483589	0.722155	6.73433	6.48632	-0.117558
ENSG00000010292.13:ENST00000541399.1	ENSG00000010292.13	ENST00000541399.1	109.355	0.0345665	0.331308	0.56489	0.77784	5.63894	5.41259	-0.125339
ENSG00000010292.13:ENST00000542472.1	ENSG00000010292.13	ENST00000542472.1	16.3525	0.185551	0.149695	0.698827	0.86255	2.05799	2.34414	0.37927
ENSG00000010292.13:ENST00000542492.1	ENSG00000010292.13	ENST00000542492.1	144.654	0.606314	8.11604	0.00438752	0.0318544	2.62254	8.35031	3.5202
ENSG00000010292.13:ENST00000545732.1	ENSG00000010292.13	ENST00000545732.1	170.482	0.0309201	4.31162	0.0378528	0.153926	6.00085	7.50773	0.704044
ENSG00000010310.9:ENST00000590918.6	ENSG00000010310.9	ENST00000590918.6	99.4796	0.0439805	3.07159	0.0796717	0.253201	5.03454	4.37314	-0.42416
ENSG00000010310.9:ENST00000591224.1	ENSG00000010310.9	ENST00000591224.1	30.3717	0.0725352	8.0698	0.0045009	0.0325122	2.43303	3.55533	1.11376
ENSG00000010310.9:ENST00000591322.1	ENSG00000010310.9	ENST00000591322.1	36.1469	0.164601	0.393071	0.53069	0.75479	3.07571	2.76526	-0.31222
ENSG00000010318.22:ENST00000327906.8	ENSG00000010318.22	ENST00000327906.8	47.6762	0.0321873	0.279494	0.597033	0.799424	3.4997	3.64182	0.117763
ENSG00000010318.22:ENST00000465863.1	ENSG00000010318.22	ENST00000465863.1	20.6651	0.11274	0.114427	0.735159	0.882524	2.29663	2.47646	0.219993
ENSG00000010318.22:ENST00000473145.5	ENSG00000010318.22	ENST00000473145.5	150.227	0.0219906	13.5098	0.000237315	0.00285583	5.75359	6.94002	0.583681
ENSG00000010318.22:ENST00000482327.5	ENSG00000010318.22	ENST00000482327.5	113.924	0.0239879	4.70736	0.0300338	0.131294	5.63687	4.70407	-0.549479
ENSG00000010318.22:ENST00000498509.2	ENSG00000010318.22	ENST00000498509.2	23.9136	0.0463879	1.52169	0.217363	0.473747	2.65328	2.14432	-0.621541
ENSG00000010318.22:ENST00000614886.4	ENSG00000010318.22	ENST00000614886.4	60.7265	0.789273	6.10826	0.0134551	0.0747466	4.52857	2.02811	-2.36486
ENSG00000010319.7:ENST00000231721.7	ENSG00000010319.7	ENST00000231721.7	226.634	0.0990764	3.39642	0.0653383	0.222419	7.20364	8.30179	0.45733
ENSG00000010319.7:ENST00000475739.1	ENSG00000010319.7	ENST00000475739.1	28.1728	0.142691	2.48657	0.114822	0.320979	3.12187	2.37105	-0.80562
ENSG00000010322.16:ENST00000345716.9	ENSG00000010322.16	ENST00000345716.9	923.113	0.0175006	0.118376	0.730803	0.880127	13.7765	13.8119	0.0100296
ENSG00000010322.16:ENST00000420808.2	ENSG00000010322.16	ENST00000420808.2	443.772	0.00484068	0.10153	0.750001	0.890104	10.4658	10.2297	-0.0793676
ENSG00000010322.16:ENST00000460759.1	ENSG00000010322.16	ENST00000460759.1	220.149	0.0296304	2.41932	0.119847	0.330035	8.15468	7.04536	-0.469426
ENSG00000010322.16:ENST00000464280.5	ENSG00000010322.16	ENST00000464280.5	34.722	0.0327032	2.38696	0.122352	0.334522	3.47628	2.82716	-0.608128
ENSG00000010322.16:ENST00000467594.1	ENSG00000010322.16	ENST00000467594.1	183.305	0.00776793	0.0130495	0.909052	0.96442	7.10802	6.96181	-0.0657846
ENSG00000010322.16:ENST00000474188.1	ENSG00000010322.16	ENST00000474188.1	115.055	0.034655	1.23614	0.266216	0.531199	6.00455	5.30043	-0.382553
ENSG00000010322.16:ENST00000481211.1	ENSG00000010322.16	ENST00000481211.1	78.4355	0.0652923	0.150767	0.697803	0.862039	4.70815	4.74924	0.0261854
ENSG00000010322.16:ENST00000488157.5	ENSG00000010322.16	ENST00000488157.5	13.369	0.120825	0.0789919	0.778668	0.904716	1.95079	2.00848	0.0847518
ENSG00000010322.16:ENST00000488243.1	ENSG00000010322.16	ENST00000488243.1	13.7669	0.349908	0.798664	0.371493	0.636063	2.25308	1.75832	-0.721103
ENSG00000010322.16:ENST00000488380.5	ENSG00000010322.16	ENST00000488380.5	376.178	0.00641542	0.485659	0.48587	0.723847	9.8394	9.47429	-0.128714
ENSG00000010322.16:ENST00000489895.5	ENSG00000010322.16	ENST00000489895.5	146.701	0.00960709	35.7951	2.19198e-09	8.49335e-08	5.23815	7.33772	1.04745
ENSG00000010322.16:ENST00000490425.1	ENSG00000010322.16	ENST00000490425.1	17.6224	1.23583	2.13623	0.143855	0.370043	2.33592	2.19457	-0.181954
ENSG00000010361.14:ENST00000313777.9	ENSG00000010361.14	ENST00000313777.9	12.5074	3.29942	1.62964	0.201753	0.453683	1.37456	2.56865	1.81763
ENSG00000010379.16:ENST00000436453.1	ENSG00000010379.16	ENST00000436453.1	12.111	0.148878	2.40326	0.121083	0.332249	1.71645	1.99471	0.436468
ENSG00000010404.18:ENST00000340855.11	ENSG00000010404.18	ENST00000340855.11	684.171	0.00396993	7.02394	0.00804273	0.0509347	12.5086	11.892	-0.186862
ENSG00000010404.18:ENST00000370441.8	ENSG00000010404.18	ENST00000370441.8	539.179	0.00793299	23.658	1.15066e-06	2.66939e-05	10.4261	12.0175	0.508004
ENSG00000010404.18:ENST00000428056.6	ENSG00000010404.18	ENST00000428056.6	93.9081	0.00958569	0.796428	0.372163	0.636733	4.99299	5.2851	0.172622
ENSG00000010404.18:ENST00000464251.5	ENSG00000010404.18	ENST00000464251.5	130.964	0.0634654	2.70724	0.099894	0.293485	6.4464	5.30514	-0.600338
ENSG00000010404.18:ENST00000466019.1	ENSG00000010404.18	ENST00000466019.1	40.9703	0.0387943	0.0156743	0.900368	0.960936	3.40319	3.45511	0.044714
ENSG00000010404.18:ENST00000466323.5	ENSG00000010404.18	ENST00000466323.5	83.9053	0.0592435	11.3384	0.000759195	0.00760744	5.57805	3.5205	-1.38146
ENSG00000010438.17:ENST00000342836.9	ENSG00000010438.17	ENST00000342836.9	20.3165	0.563532	1.86386	0.17218	0.413169	1.76623	2.90423	1.45025
ENSG00000010438.17:ENST00000361005.10	ENSG00000010438.17	ENST00000361005.10	2529.11	0.00736089	22.7488	1.8462e-06	4.09295e-05	18.9173	19.6857	0.189862
ENSG00000010438.17:ENST00000468152.2	ENSG00000010438.17	ENST00000468152.2	153.569	0.0247839	16.0162	6.28041e-05	0.000915006	7.4057	5.5265	-0.913429
ENSG00000010438.17:ENST00000495682.1	ENSG00000010438.17	ENST00000495682.1	11.2167	0.159459	0.721605	0.395618	0.657365	1.51369	2.01172	0.825767
ENSG00000010539.12:ENST00000396870.8	ENSG00000010539.12	ENST00000396870.8	147.162	0.0808856	0.736978	0.390631	0.653034	6.07572	6.36732	0.145567
ENSG00000010539.12:ENST00000414144.7	ENSG00000010539.12	ENST00000414144.7	188.618	0.147232	0.797198	0.371932	0.636535	7.72836	6.5439	-0.527787
ENSG00000010539.12:ENST00000431561.7	ENSG00000010539.12	ENST00000431561.7	28.0657	2.8387	0.460976	0.497168	0.732	0.00806391	3.56372	17.6119
ENSG00000010539.12:ENST00000575285.1	ENSG00000010539.12	ENST00000575285.1	57.9853	0.0188048	0.0497613	0.823479	0.927292	4.23224	3.90515	-0.239705
ENSG00000010539.12:ENST00000575630.1	ENSG00000010539.12	ENST00000575630.1	49.1796	0.0981383	5.77992	0.0162103	0.0853361	2.93036	4.1035	0.995224
ENSG00000010539.12:ENST00000575948.1	ENSG00000010539.12	ENST00000575948.1	76.1438	1.35854	5.12023	0.0236484	0.111541	5.89179	3.53931	-1.53383
ENSG00000010626.15:ENST00000323702.9	ENSG00000010626.15	ENST00000323702.9	36.934	0.708009	0.337196	0.561452	0.775397	3.20908	2.86391	-0.334371
ENSG00000010626.15:ENST00000428946.5	ENSG00000010626.15	ENST00000428946.5	47.0924	0.152823	0.341257	0.559105	0.773932	3.34272	3.92534	0.47573
ENSG00000010626.15:ENST00000433346.5	ENSG00000010626.15	ENST00000433346.5	26.7491	0.0481586	0.147135	0.701288	0.863914	2.59544	2.84946	0.273399
ENSG00000010626.15:ENST00000451681.5	ENSG00000010626.15	ENST00000451681.5	70.4994	0.0277195	3.63315	0.0566394	0.202492	4.39718	3.9074	-0.352386
ENSG00000010704.19:ENST00000309234.10	ENSG00000010704.19	ENST00000309234.10	16.9942	0.66435	4.58635	0.0322276	0.137659	2.89991	1.07709	-2.8786
ENSG00000010704.19:ENST00000349999.8	ENSG00000010704.19	ENST00000349999.8	18.7033	1.8159	0.0305024	0.861355	0.944929	2.34188	2.33704	-0.0060428
ENSG00000010704.19:ENST00000357618.10	ENSG00000010704.19	ENST00000357618.10	205.198	0.0227931	2.22759	0.135565	0.356677	7.86575	6.81383	-0.457813
ENSG00000010704.19:ENST00000483782.1	ENSG00000010704.19	ENST00000483782.1	65.6405	0.0234303	13.5754	0.000229169	0.00277145	3.89002	4.79572	0.626449
ENSG00000010704.19:ENST00000486147.1	ENSG00000010704.19	ENST00000486147.1	25.8666	0.101575	3.55734	0.0592825	0.208595	2.41531	3.11637	0.746462
ENSG00000010803.16:ENST00000326197.11	ENSG00000010803.16	ENST00000326197.11	107.43	0.0461365	0.299971	0.583901	0.790535	5.43419	5.44851	0.00803734
ENSG00000010803.16:ENST00000337495.9	ENSG00000010803.16	ENST00000337495.9	124.519	0.109461	0.0651298	0.798564	0.915079	5.99887	5.6185	-0.20158
ENSG00000010803.16:ENST00000361191.9	ENSG00000010803.16	ENST00000361191.9	47.9605	0.0810018	3.34385	0.0674565	0.227236	3.2918	4.17432	0.70422
ENSG00000010803.16:ENST00000372595.5	ENSG00000010803.16	ENST00000372595.5	41.2638	0.107923	0.430745	0.511624	0.741716	3.62283	3.09726	-0.462384
ENSG00000010803.16:ENST00000372596.5	ENSG00000010803.16	ENST00000372596.5	47.999	1.19453	4.22233	0.0398954	0.159496	4.30755	2.51414	-1.5887
ENSG00000010803.16:ENST00000372597.5	ENSG00000010803.16	ENST00000372597.5	26.8053	1.64583	0.000316038	0.985816	0.995492	2.86856	2.65309	-0.228729
ENSG00000010803.16:ENST00000397174.6	ENSG00000010803.16	ENST00000397174.6	21.7941	2.02146	3.35504	0.0669995	0.226301	3.24754	0.0108458	-16.4825
ENSG00000010803.16:ENST00000482530.1	ENSG00000010803.16	ENST00000482530.1	76.5182	0.095336	8.84672	0.00293616	0.0231882	5.38751	3.14388	-1.6089
ENSG00000010803.16:ENST00000488592.1	ENSG00000010803.16	ENST00000488592.1	47.913	0.068418	3.85299	0.0496574	0.18499	3.30555	4.20671	0.715006
ENSG00000010803.16:ENST00000489421.1	ENSG00000010803.16	ENST00000489421.1	43.2667	0.122066	0.0656942	0.797712	0.914622	3.4681	3.60983	0.118449
ENSG00000010803.16:ENST00000498793.5	ENSG00000010803.16	ENST00000498793.5	30.2072	0.496316	9.63871	0.00190519	0.0163242	1.37913	4.27179	3.30909
ENSG00000010810.17:ENST00000229471.8	ENSG00000010810.17	ENST00000229471.8	12.0245	3.0372	0.00652767	0.935606	0.975316	1.64307	2.13538	0.761563
ENSG00000010810.17:ENST00000354650.7	ENSG00000010810.17	ENST00000354650.7	27.8878	3.38622	0.0157558	0.90011	0.960801	2.79571	2.92032	0.127867
ENSG00000010810.17:ENST00000368667.6	ENSG00000010810.17	ENST00000368667.6	190.324	0.0918665	0.00993515	0.920602	0.969364	6.88645	7.44097	0.245904
ENSG00000010810.17:ENST00000368678.8	ENSG00000010810.17	ENST00000368678.8	75.6887	0.763546	3.08337	0.0790962	0.252127	5.42304	3.42755	-1.37434
ENSG00000010810.17:ENST00000368682.7	ENSG00000010810.17	ENST00000368682.7	42.4314	1.95167	0.00233773	0.961437	0.985704	3.42959	3.59396	0.138388
ENSG00000010810.17:ENST00000467899.5	ENSG00000010810.17	ENST00000467899.5	10.8763	0.717833	0.18259	0.669157	0.845391	1.7527	1.82925	0.12413
ENSG00000010810.17:ENST00000467921.6	ENSG00000010810.17	ENST00000467921.6	104.316	0.0237919	0.819016	0.365468	0.630661	5.32694	5.44813	0.0686277
ENSG00000010810.17:ENST00000471959.2	ENSG00000010810.17	ENST00000471959.2	10.4157	1.56262	0.0515492	0.820389	0.925756	1.70263	1.80986	0.177318
ENSG00000010810.17:ENST00000476769.6	ENSG00000010810.17	ENST00000476769.6	14.5738	1.54722	0.0986293	0.753481	0.891989	1.61774	2.51395	1.2826
ENSG00000010810.17:ENST00000491885.6	ENSG00000010810.17	ENST00000491885.6	20.8893	1.70424	5.3865	0.0202932	0.100121	0.00563381	3.63319	18.7038
ENSG00000010810.17:ENST00000495927.5	ENSG00000010810.17	ENST00000495927.5	23.0426	0.0516143	0.0281197	0.866828	0.947407	2.50888	2.67853	0.191324
ENSG00000010810.17:ENST00000495935.1	ENSG00000010810.17	ENST00000495935.1	32.1072	0.21706	0.974306	0.323609	0.590577	2.4285	3.63571	1.18537
ENSG00000010810.17:ENST00000496864.6	ENSG00000010810.17	ENST00000496864.6	48.0922	2.55925	1.62252	0.202741	0.454795	2.73089	4.61735	1.55512
ENSG00000010810.17:ENST00000520518.5	ENSG00000010810.17	ENST00000520518.5	44.1809	0.0264427	8.45715	0.00363611	0.0274607	3.88199	3.13311	-0.633476
ENSG00000010810.17:ENST00000523238.5	ENSG00000010810.17	ENST00000523238.5	53.1187	0.515958	0.0081464	0.928083	0.972386	3.82564	4.02067	0.147853
ENSG00000010810.17:ENST00000524310.5	ENSG00000010810.17	ENST00000524310.5	21.3306	2.8267	0.526772	0.467967	0.711453	0.00563439	3.66975	18.7331
ENSG00000010818.10:ENST00000367603.8	ENSG00000010818.10	ENST00000367603.8	214.539	0.0756136	0.691887	0.405523	0.664926	8.0242	7.09782	-0.393451
ENSG00000010818.10:ENST00000367604.6	ENSG00000010818.10	ENST00000367604.6	32.5554	0.0531547	5.82163	0.0158303	0.0838861	2.71076	3.36383	0.634205
ENSG00000010818.10:ENST00000474532.1	ENSG00000010818.10	ENST00000474532.1	12.5643	2.04629	0.619446	0.431253	0.684746	2.38218	1.42868	-1.48565
ENSG00000011007.13:ENST00000487554.1	ENSG00000011007.13	ENST00000487554.1	26.7838	0.553826	0.0064318	0.936079	0.975447	3.01758	2.58483	-0.453614
ENSG00000011007.13:ENST00000609199.2	ENSG00000011007.13	ENST00000609199.2	24.1003	0.548014	1.13505e-05	0.997312	1	2.40506	2.84856	0.495014
ENSG00000011007.13:ENST00000613537.5	ENSG00000011007.13	ENST00000613537.5	1846.03	0.240694	0.0571038	0.811133	0.920954	17.8672	17.2129	-0.16688
ENSG00000011009.11:ENST00000374501.1	ENSG00000011009.11	ENST00000374501.1	18.0583	0.227116	0.509024	0.475561	0.716672	2.59819	1.98728	-0.781483
ENSG00000011009.11:ENST00000374502.7	ENSG00000011009.11	ENST00000374502.7	279.847	0.0264538	8.05472	0.00453854	0.0327333	7.56384	9.17873	0.634175
ENSG00000011009.11:ENST00000374503.7	ENSG00000011009.11	ENST00000374503.7	44.4147	0.198653	1.20713	0.271901	0.537629	4.02441	3.12762	-0.745826
ENSG00000011009.11:ENST00000374505.6	ENSG00000011009.11	ENST00000374505.6	43.9166	0.0317671	0.214029	0.643627	0.82951	3.54719	3.57075	0.0195825
ENSG00000011009.11:ENST00000374514.8	ENSG00000011009.11	ENST00000374514.8	5250.38	0.00880012	2.80421	0.094017	0.282129	24.0671	23.3998	-0.156841
ENSG00000011009.11:ENST00000420982.5	ENSG00000011009.11	ENST00000420982.5	60.3125	0.702198	2.76229	0.0965101	0.287182	2.79874	5.00186	1.72459
ENSG00000011009.11:ENST00000421070.1	ENSG00000011009.11	ENST00000421070.1	116.902	0.344385	1.61406	0.203922	0.456334	6.5549	4.83254	-0.935387
ENSG00000011009.11:ENST00000492577.1	ENSG00000011009.11	ENST00000492577.1	168.572	0.0425101	0.303701	0.581572	0.78905	7.06831	6.46102	-0.282469
ENSG00000011009.11:ENST00000495365.5	ENSG00000011009.11	ENST00000495365.5	24.4154	0.141108	6.7654	0.00929423	0.0568345	1.85193	3.1826	1.58161
ENSG00000011021.23:ENST00000346436.11	ENSG00000011021.23	ENST00000346436.11	179.342	0.013613	0.034939	0.851724	0.940694	6.73238	7.09139	0.163943
ENSG00000011021.23:ENST00000376490.7	ENSG00000011021.23	ENST00000376490.7	22.9665	0.0836507	13.7736	0.000206212	0.00252678	1.75344	3.48924	2.0116
ENSG00000011021.23:ENST00000376492.3	ENSG00000011021.23	ENST00000376492.3	47.7507	0.0360823	0.176703	0.674222	0.848394	3.53782	3.84756	0.248729
ENSG00000011021.23:ENST00000376497.7	ENSG00000011021.23	ENST00000376497.7	62.1992	0.0464817	9.09841	0.00255832	0.0207301	3.43598	5.16057	1.21603
ENSG00000011021.23:ENST00000400892.3	ENSG00000011021.23	ENST00000400892.3	36.8521	0.0273951	18.6368	1.58136e-05	0.000276486	3.67918	2.32677	-1.34544
ENSG00000011021.23:ENST00000446542.5	ENSG00000011021.23	ENST00000446542.5	53.7884	0.0321976	26.8465	2.20272e-07	5.95426e-06	4.485	2.59294	-1.61944
ENSG00000011021.23:ENST00000494028.1	ENSG00000011021.23	ENST00000494028.1	35.6004	0.0717699	0.203626	0.65181	0.834374	3.2064	3.17196	-0.0317952
ENSG00000011028.14:ENST00000303375.10	ENSG00000011028.14	ENST00000303375.10	237.93	0.185276	0.00586166	0.938972	0.976443	8.07999	6.35388	-0.763781
ENSG00000011028.14:ENST00000446119.2	ENSG00000011028.14	ENST00000446119.2	18.9356	0.152895	9.38908	0.00218282	0.0182065	1.88655	2.94098	1.29573
ENSG00000011028.14:ENST00000583597.5	ENSG00000011028.14	ENST00000583597.5	71.9993	1.05825	3.70518	0.0542439	0.196503	4.89299	2.65508	-1.81232
ENSG00000011028.14:ENST00000584265.1	ENSG00000011028.14	ENST00000584265.1	35.9749	1.11294	0.692644	0.405266	0.664742	3.18655	2.90959	-0.267202
ENSG00000011105.14:ENST00000011898.10	ENSG00000011105.14	ENST00000011898.10	276.932	0.0172426	24.699	6.70173e-07	1.63818e-05	9.0814	7.73026	-0.528487
ENSG00000011105.14:ENST00000407263.2	ENSG00000011105.14	ENST00000407263.2	29.1365	0.307028	5.88182	0.015298	0.0819004	1.79371	3.73847	2.14991
ENSG00000011105.14:ENST00000431374.6	ENSG00000011105.14	ENST00000431374.6	35.5799	2.41816	0.488522	0.484588	0.722933	1.81646	4.18899	2.45185
ENSG00000011105.14:ENST00000444315.6	ENSG00000011105.14	ENST00000444315.6	36.7392	0.0784786	0.0463465	0.829547	0.929934	3.25921	3.2633	0.00369627
ENSG00000011105.14:ENST00000492305.1	ENSG00000011105.14	ENST00000492305.1	16.0525	0.111255	2.301	0.12929	0.346317	1.7836	2.52178	1.00845
ENSG00000011105.14:ENST00000537971.5	ENSG00000011105.14	ENST00000537971.5	132.503	0.0488841	4.26301	0.0389509	0.156943	5.32254	6.70922	0.715465
ENSG00000011105.14:ENST00000649909.1	ENSG00000011105.14	ENST00000649909.1	64.0795	1.39484	3.64535	0.0562261	0.201481	4.56656	3.98474	-0.407487
ENSG00000011114.15:ENST00000298896.7	ENSG00000011114.15	ENST00000298896.7	180.347	0.0365804	7.16335	0.0074408	0.0479222	7.73995	6.11005	-0.746123
ENSG00000011114.15:ENST00000334746.10	ENSG00000011114.15	ENST00000334746.10	347.078	0.0110321	2.04185	0.153024	0.384741	9.17695	9.49628	0.115313
ENSG00000011114.15:ENST00000355125.3	ENSG00000011114.15	ENST00000355125.3	76.0895	0.132226	0.200905	0.653991	0.83572	4.44611	4.84022	0.255516
ENSG00000011114.15:ENST00000553975.1	ENSG00000011114.15	ENST00000553975.1	51.0013	1.61692	2.15315	0.142277	0.367497	3.20938	4.3657	0.91294
ENSG00000011114.15:ENST00000554565.5	ENSG00000011114.15	ENST00000554565.5	142.39	0.978095	0.363542	0.546546	0.765211	6.63403	5.86696	-0.381764
ENSG00000011114.15:ENST00000554644.1	ENSG00000011114.15	ENST00000554644.1	63.8591	0.0251063	1.40702	0.235552	0.495769	4.06603	4.46539	0.280077
ENSG00000011114.15:ENST00000555525.1	ENSG00000011114.15	ENST00000555525.1	10.6837	1.65301	4.99651	0.0253985	0.117026	0.00978274	2.50529	16.0191
ENSG00000011132.12:ENST00000316757.4	ENSG00000011132.12	ENST00000316757.4	281.314	0.0150367	3.28058	0.070104	0.233068	8.85793	8.12746	-0.283107
ENSG00000011132.12:ENST00000586991.1	ENSG00000011132.12	ENST00000586991.1	101.566	0.0195862	0.989033	0.319979	0.586928	5.12258	5.5562	0.247655
ENSG00000011132.12:ENST00000589934.1	ENSG00000011132.12	ENST00000589934.1	418.406	0.0179014	0.83711	0.360225	0.625921	9.85858	10.3182	0.157168
ENSG00000011132.12:ENST00000590064.1	ENSG00000011132.12	ENST00000590064.1	49.2607	0.0171375	0.911947	0.339598	0.606701	3.91728	3.61447	-0.238676
ENSG00000011132.12:ENST00000590238.1	ENSG00000011132.12	ENST00000590238.1	164.768	0.0252768	0.336813	0.561675	0.775527	6.53868	6.87447	0.157258
ENSG00000011132.12:ENST00000592826.1	ENSG00000011132.12	ENST00000592826.1	29.0815	1.79709	0.0569268	0.811421	0.921148	3.15914	2.65084	-0.514651
ENSG00000011143.19:ENST00000393119.7	ENSG00000011143.19	ENST00000393119.7	338.098	0.0204609	5.28927	0.0214572	0.104171	9.47821	8.51192	-0.358818
ENSG00000011143.19:ENST00000393120.6	ENSG00000011143.19	ENST00000393120.6	51.3628	0.132444	0.695	0.404469	0.664306	3.45573	4.29761	0.647789
ENSG00000011143.19:ENST00000579358.1	ENSG00000011143.19	ENST00000579358.1	63.6114	0.0196395	4.95379	0.0260336	0.119079	4.49823	3.72349	-0.563646
ENSG00000011143.19:ENST00000580127.6	ENSG00000011143.19	ENST00000580127.6	12.2402	0.409587	6.93791	0.00843878	0.0527833	2.33694	0.733678	-3.35697
ENSG00000011143.19:ENST00000581761.6	ENSG00000011143.19	ENST00000581761.6	183.195	0.0279531	0.416993	0.518441	0.74623	6.76238	7.23163	0.21215
ENSG00000011143.19:ENST00000585134.2	ENSG00000011143.19	ENST00000585134.2	92.5044	0.0199146	7.41267	0.00647661	0.0430665	4.52085	5.72634	0.717278
ENSG00000011143.19:ENST00000675753.2	ENSG00000011143.19	ENST00000675753.2	12.6036	0.312949	2.97155	0.0847406	0.263592	2.23787	1.24957	-1.69132
ENSG00000011143.19:ENST00000677076.1	ENSG00000011143.19	ENST00000677076.1	11.5469	1.86776	3.10387	0.0781064	0.250095	2.3322	0.00734543	-16.6369
ENSG00000011143.19:ENST00000677416.1	ENSG00000011143.19	ENST00000677416.1	52.8554	0.059596	0.00987443	0.920844	0.969447	3.83507	3.85145	0.0126631
ENSG00000011143.19:ENST00000677546.1	ENSG00000011143.19	ENST00000677546.1	66.9063	0.0263323	0.43913	0.507543	0.739091	4.18941	4.53702	0.238678
ENSG00000011143.19:ENST00000677709.1	ENSG00000011143.19	ENST00000677709.1	14.2913	2.16931	1.57844	0.208986	0.463245	1.51924	2.6408	1.60867
ENSG00000011143.19:ENST00000678011.1	ENSG00000011143.19	ENST00000678011.1	20.6516	0.0825974	2.37088	0.123617	0.336675	2.66442	2.00109	-0.834979
ENSG00000011143.19:ENST00000678463.1	ENSG00000011143.19	ENST00000678463.1	92.9538	0.0792233	5.63798	0.0175754	0.0905752	4.23523	6.13169	1.12375
ENSG00000011143.19:ENST00000678568.1	ENSG00000011143.19	ENST00000678568.1	14.5177	0.125072	32.7675	1.03869e-08	3.60431e-07	2.61364	0.00734378	-16.9703
ENSG00000011143.19:ENST00000678763.1	ENSG00000011143.19	ENST00000678763.1	56.257	0.0368377	2.22319	0.135952	0.357246	4.20937	3.60093	-0.464088
ENSG00000011143.19:ENST00000678928.1	ENSG00000011143.19	ENST00000678928.1	12.6478	2.10193	1.61456	0.203852	0.456255	1.4033	2.50506	1.68444
ENSG00000011198.10:ENST00000413300.2	ENSG00000011198.10	ENST00000413300.2	29.5768	0.949553	0.000266168	0.986983	0.996106	2.5762	3.26993	0.699685
ENSG00000011198.10:ENST00000458276.7	ENSG00000011198.10	ENST00000458276.7	330.942	0.0369901	9.58673	0.00195989	0.0167066	7.81588	10.2609	0.908732
ENSG00000011198.10:ENST00000486764.1	ENSG00000011198.10	ENST00000486764.1	43.3918	0.115266	0.178416	0.672738	0.847582	3.24952	3.81457	0.474041
ENSG00000011198.10:ENST00000642351.1	ENSG00000011198.10	ENST00000642351.1	427.649	0.026353	8.37719	0.0037996	0.0284642	10.7419	9.57122	-0.398817
ENSG00000011198.10:ENST00000643500.1	ENSG00000011198.10	ENST00000643500.1	256.572	0.0580039	0.306897	0.579591	0.787807	7.81774	8.54437	0.289836
ENSG00000011198.10:ENST00000644371.2	ENSG00000011198.10	ENST00000644371.2	183.793	0.0111861	4.89595	0.0269197	0.121907	7.30158	6.76632	-0.240963
ENSG00000011198.10:ENST00000646378.1	ENSG00000011198.10	ENST00000646378.1	33.9102	0.0824847	1.0995	0.294375	0.560716	3.30758	2.97921	-0.307614
ENSG00000011243.19:ENST00000397410.10	ENSG00000011243.19	ENST00000397410.10	2448.15	0.00518828	24.1872	8.74096e-07	2.07969e-05	18.1678	19.7822	0.401119
ENSG00000011243.19:ENST00000595087.6	ENSG00000011243.19	ENST00000595087.6	26.7393	0.0779278	0.00268055	0.958709	0.984616	2.72594	2.82726	0.106917
ENSG00000011243.19:ENST00000595879.6	ENSG00000011243.19	ENST00000595879.6	53.5671	0.0178447	19.241	1.15212e-05	0.000209346	4.63479	3.25413	-1.05166
ENSG00000011243.19:ENST00000596213.6	ENSG00000011243.19	ENST00000596213.6	155.665	0.0290597	4.14014	0.0418778	0.164806	6.98013	6.13032	-0.406158
ENSG00000011243.19:ENST00000599137.6	ENSG00000011243.19	ENST00000599137.6	43.4707	0.0287389	12.408	0.000427496	0.00469187	2.60309	4.13054	1.36172
ENSG00000011243.19:ENST00000600065.6	ENSG00000011243.19	ENST00000600065.6	68.4136	0.0201632	7.7452	0.00538555	0.0373486	4.89863	3.99044	-0.614751
ENSG00000011243.19:ENST00000601147.2	ENSG00000011243.19	ENST00000601147.2	111.691	1.0426	10.2509	0.00136617	0.0124282	7.78957	2.22445	-3.77478
ENSG00000011243.19:ENST00000679634.1	ENSG00000011243.19	ENST00000679634.1	30.8416	2.57878	1.24611	0.264297	0.529364	3.09417	2.90431	-0.185977
ENSG00000011243.19:ENST00000679638.1	ENSG00000011243.19	ENST00000679638.1	112.533	0.533266	9.36233	0.00221491	0.0184215	2.26035	7.09356	3.42884
ENSG00000011243.19:ENST00000680017.1	ENSG00000011243.19	ENST00000680017.1	12.5738	0.533686	14.6533	0.000129209	0.00169637	0.000660621	2.57487	23.8759
ENSG00000011243.19:ENST00000680103.1	ENSG00000011243.19	ENST00000680103.1	12.2252	2.97391	0.00335331	0.953822	0.98241	1.34604	2.23188	1.4682
ENSG00000011243.19:ENST00000680649.1	ENSG00000011243.19	ENST00000680649.1	365.527	0.0342965	0.0292482	0.864207	0.946155	9.21837	9.74443	0.187905
ENSG00000011243.19:ENST00000680703.1	ENSG00000011243.19	ENST00000680703.1	231.263	0.0170181	4.42901	0.035333	0.146791	8.20273	7.44594	-0.312629
ENSG00000011243.19:ENST00000680774.1	ENSG00000011243.19	ENST00000680774.1	18.3122	1.96089	4.36049	0.0367818	0.150805	3.4597	0.00600359	-18.3756
ENSG00000011243.19:ENST00000680803.1	ENSG00000011243.19	ENST00000680803.1	29.7693	1.9269	5.00317	0.025301	0.116743	4.38117	0.00593303	-19.1118
ENSG00000011243.19:ENST00000681744.1	ENSG00000011243.19	ENST00000681744.1	299.754	0.00611208	10.7437	0.00104637	0.00995063	9.16177	8.37889	-0.296151
ENSG00000011258.16:ENST00000376381.3	ENSG00000011258.16	ENST00000376381.3	14.3064	1.86293	3.96653	0.0464133	0.176768	3.13772	0.008645	-17.0356
ENSG00000011258.16:ENST00000405860.7	ENSG00000011258.16	ENST00000405860.7	80.8698	0.0243863	0.144777	0.703578	0.865326	4.9095	4.68451	-0.141518
ENSG00000011258.16:ENST00000415868.5	ENSG00000011258.16	ENST00000415868.5	247.551	0.0868042	3.15807	0.0755527	0.244983	8.85419	7.31033	-0.622961
ENSG00000011258.16:ENST00000586178.6	ENSG00000011258.16	ENST00000586178.6	316.393	0.0752714	2.91294	0.0878716	0.269642	8.25339	9.34761	0.413089
ENSG00000011258.16:ENST00000591270.1	ENSG00000011258.16	ENST00000591270.1	65.1869	0.226764	1.08123	0.298424	0.565015	3.81091	4.61439	0.571381
ENSG00000011258.16:ENST00000593259.1	ENSG00000011258.16	ENST00000593259.1	11.7069	0.24468	2.01572	0.155677	0.388847	1.29712	2.13715	1.44905
ENSG00000011260.14:ENST00000225298.12	ENSG00000011260.14	ENST00000225298.12	3602.45	0.0421493	1.69265	0.193252	0.442682	21.1994	21.4939	0.0708014
ENSG00000011260.14:ENST00000508506.3	ENSG00000011260.14	ENST00000508506.3	37.8449	0.303016	0.075243	0.783851	0.907255	3.37596	3.26247	-0.100826
ENSG00000011260.14:ENST00000579261.6	ENSG00000011260.14	ENST00000579261.6	13.8163	0.177532	0.215441	0.642536	0.828865	1.79088	2.14521	0.524912
ENSG00000011260.14:ENST00000582150.1	ENSG00000011260.14	ENST00000582150.1	63.4735	0.0339383	0.0776524	0.780504	0.905447	4.27886	4.23381	-0.0316364
ENSG00000011260.14:ENST00000583205.5	ENSG00000011260.14	ENST00000583205.5	50.1738	1.1578	0.00225141	0.962155	0.986084	4.11773	3.521	-0.464791
ENSG00000011260.14:ENST00000583725.5	ENSG00000011260.14	ENST00000583725.5	43.4712	0.567627	2.32597	0.127231	0.342899	4.39895	2.7249	-1.41611
ENSG00000011275.19:ENST00000389900.8	ENSG00000011275.19	ENST00000389900.8	286.224	0.0302035	0.495974	0.481275	0.720598	8.80922	8.38709	-0.162021
ENSG00000011275.19:ENST00000389902.8	ENSG00000011275.19	ENST00000389902.8	561.963	0.00796293	0.393641	0.530392	0.754593	11.335	11.4403	0.0332536
ENSG00000011275.19:ENST00000425013.6	ENSG00000011275.19	ENST00000425013.6	197.316	0.0348157	0.154734	0.694052	0.859727	7.18183	7.33589	0.067557
ENSG00000011295.16:ENST00000261647.10	ENSG00000011295.16	ENST00000261647.10	659.061	0.0324696	0.851628	0.356092	0.622054	12.7835	11.0229	-0.542014
ENSG00000011295.16:ENST00000465567.1	ENSG00000011295.16	ENST00000465567.1	74.1872	0.053771	0.0298563	0.862817	0.945554	4.84472	4.24362	-0.397856
ENSG00000011295.16:ENST00000470649.1	ENSG00000011295.16	ENST00000470649.1	47.1509	0.0799537	2.20294	0.137748	0.360129	3.48065	3.95256	0.376918
ENSG00000011295.16:ENST00000475723.5	ENSG00000011295.16	ENST00000475723.5	638.709	0.0549033	1.57576	0.209373	0.46379	12.7913	10.6107	-0.678877
ENSG00000011295.16:ENST00000481107.1	ENSG00000011295.16	ENST00000481107.1	104.176	0.0194539	24.6515	6.86914e-07	1.67549e-05	4.66489	6.18073	0.858703
ENSG00000011295.16:ENST00000497842.6	ENSG00000011295.16	ENST00000497842.6	109.952	0.101266	0.00948024	0.922435	0.970108	5.71131	5.2249	-0.271988
ENSG00000011295.16:ENST00000578103.1	ENSG00000011295.16	ENST00000578103.1	13.9701	1.79152	5.4259	0.0198402	0.0986365	0.00699771	3.06287	17.5746
ENSG00000011295.16:ENST00000583704.1	ENSG00000011295.16	ENST00000583704.1	25.3551	1.17119	6.09255	0.0135753	0.0752	1.64441	3.66449	2.3429
ENSG00000011304.22:ENST00000349038.8	ENSG00000011304.22	ENST00000349038.8	2542.86	0.00464886	0.00503218	0.943447	0.978314	19.2249	19.512	0.0708703
ENSG00000011304.22:ENST00000356948.11	ENSG00000011304.22	ENST00000356948.11	4075.43	0.0363976	0.778035	0.377743	0.641494	21.55	22.7112	0.276859
ENSG00000011304.22:ENST00000394601.8	ENSG00000011304.22	ENST00000394601.8	180.466	0.022889	0.737994	0.390304	0.652675	6.6046	7.28353	0.309001
ENSG00000011304.22:ENST00000585856.2	ENSG00000011304.22	ENST00000585856.2	166.265	0.0111663	9.64157	0.00190222	0.0163049	7.28554	6.13285	-0.540755
ENSG00000011304.22:ENST00000585932.5	ENSG00000011304.22	ENST00000585932.5	1557.86	0.0106641	8.58444	0.00339048	0.0260001	15.472	17.4507	0.517378
ENSG00000011304.22:ENST00000585956.5	ENSG00000011304.22	ENST00000585956.5	69.481	0.283274	3.20176	0.073559	0.240632	3.31007	5.26006	1.38424
ENSG00000011304.22:ENST00000586481.5	ENSG00000011304.22	ENST00000586481.5	1153.69	0.0184029	0.655901	0.418011	0.674624	14.4782	15.3615	0.240844
ENSG00000011304.22:ENST00000586944.5	ENSG00000011304.22	ENST00000586944.5	209.826	0.00492156	0.0246487	0.875246	0.950582	7.40572	7.52794	0.0523762
ENSG00000011304.22:ENST00000587136.1	ENSG00000011304.22	ENST00000587136.1	35.1369	0.226319	1.64464	0.19969	0.450752	2.68362	3.59376	0.85903
ENSG00000011304.22:ENST00000587191.3	ENSG00000011304.22	ENST00000587191.3	40.8687	2.15283	2.34893	0.125369	0.339708	1.18463	4.58469	3.96108
ENSG00000011304.22:ENST00000589575.5	ENSG00000011304.22	ENST00000589575.5	1848.77	0.193138	1.39511	0.237544	0.498044	18.6273	16.3643	-0.578148
ENSG00000011304.22:ENST00000590887.5	ENSG00000011304.22	ENST00000590887.5	755.455	0.00641421	14.5505	0.000136451	0.00177701	13.514	12.0474	-0.433068
ENSG00000011304.22:ENST00000592804.2	ENSG00000011304.22	ENST00000592804.2	375.598	0.0638122	0.830154	0.362228	0.627472	8.97057	10.1988	0.435763
ENSG00000011304.22:ENST00000627714.2	ENSG00000011304.22	ENST00000627714.2	12.3594	0.254145	0.245979	0.61992	0.814727	1.67087	2.12919	0.704433
ENSG00000011304.22:ENST00000635647.1	ENSG00000011304.22	ENST00000635647.1	287.401	0.0387216	8.96514	0.00275179	0.0219922	9.76606	7.27026	-0.97063
ENSG00000011304.22:ENST00000676227.1	ENSG00000011304.22	ENST00000676227.1	21.015	0.674923	0.225967	0.63453	0.823973	2.43107	2.54311	0.1316
ENSG00000011304.22:ENST00000677717.1	ENSG00000011304.22	ENST00000677717.1	81.5904	0.0227727	0.0108965	0.916863	0.967769	4.7296	4.90406	0.109318
ENSG00000011304.22:ENST00000679114.1	ENSG00000011304.22	ENST00000679114.1	79.7477	0.116974	2.72231	0.0989549	0.291795	5.34165	4.16614	-0.749075
ENSG00000011332.22:ENST00000355526.10	ENSG00000011332.22	ENST00000355526.10	151.947	0.0405792	0.509144	0.47551	0.716624	6.41334	6.47828	0.0314476
ENSG00000011332.22:ENST00000420980.8	ENSG00000011332.22	ENST00000420980.8	20.8957	0.0924908	24.2423	8.49449e-07	2.02887e-05	1.23613	3.20912	2.77791
ENSG00000011332.22:ENST00000438060.5	ENSG00000011332.22	ENST00000438060.5	23.643	0.911513	0.0628724	0.802012	0.91679	2.72291	2.5384	-0.205257
ENSG00000011332.22:ENST00000456296.5	ENSG00000011332.22	ENST00000456296.5	209.971	0.0144087	0.113584	0.7361	0.883004	7.63884	7.34005	-0.127748
ENSG00000011332.22:ENST00000471976.5	ENSG00000011332.22	ENST00000471976.5	20.5544	2.29428	1.67451	0.195655	0.445667	1.46263	3.09263	2.18189
ENSG00000011332.22:ENST00000472656.5	ENSG00000011332.22	ENST00000472656.5	67.8793	0.0855749	0.733459	0.391764	0.65398	4.8195	3.94745	-0.597794
ENSG00000011332.22:ENST00000473716.5	ENSG00000011332.22	ENST00000473716.5	15.3258	0.136574	0.0858461	0.769526	0.900227	2.06854	2.15519	0.11946
ENSG00000011332.22:ENST00000475938.1	ENSG00000011332.22	ENST00000475938.1	23.2846	2.41029	0.892582	0.344779	0.611679	2.78054	2.4591	-0.359311
ENSG00000011332.22:ENST00000494031.5	ENSG00000011332.22	ENST00000494031.5	14.5579	0.635848	0.189582	0.663264	0.84184	2.26557	1.89516	-0.519532
ENSG00000011332.22:ENST00000614244.4	ENSG00000011332.22	ENST00000614244.4	72.4607	0.633254	2.52773	0.111861	0.315869	5.63124	3.18313	-1.70771
ENSG00000011347.10:ENST00000263846.8	ENSG00000011347.10	ENST00000263846.8	589.149	0.00545102	2.56732	0.109092	0.31099	11.8007	11.1979	-0.189287
ENSG00000011347.10:ENST00000535826.5	ENSG00000011347.10	ENST00000535826.5	54.1622	0.121414	65.5273	5.73147e-16	5.25813e-14	5.1051	0.0189659	-16.2195
ENSG00000011347.10:ENST00000539008.6	ENSG00000011347.10	ENST00000539008.6	210.49	0.018486	0.705758	0.400856	0.661447	7.68166	7.11184	-0.246176
ENSG00000011347.10:ENST00000540677.5	ENSG00000011347.10	ENST00000540677.5	70.1407	0.0598496	32.1959	1.39385e-08	4.72918e-07	2.78001	5.96792	2.28398
ENSG00000011347.10:ENST00000540831.1	ENSG00000011347.10	ENST00000540831.1	33.5501	0.0745947	6.547	0.0105061	0.0622007	2.49086	3.77214	1.22051
ENSG00000011347.10:ENST00000542836.5	ENSG00000011347.10	ENST00000542836.5	72.1702	0.285325	0.364428	0.546057	0.764773	4.35307	4.72096	0.243638
ENSG00000011376.12:ENST00000265537.8	ENSG00000011376.12	ENST00000265537.8	173.166	0.0318189	0.386664	0.534058	0.757019	6.60421	7.10312	0.229482
ENSG00000011376.12:ENST00000467936.5	ENSG00000011376.12	ENST00000467936.5	66.21	0.071565	0.990539	0.319611	0.586482	4.04645	4.68438	0.438338
ENSG00000011376.12:ENST00000474585.1	ENSG00000011376.12	ENST00000474585.1	19.1647	0.129158	2.60437	0.106569	0.306102	2.68255	1.92203	-0.972019
ENSG00000011376.12:ENST00000485461.1	ENSG00000011376.12	ENST00000485461.1	37.5282	0.120595	5.06502	0.0244134	0.113926	3.86095	2.52673	-1.24783
ENSG00000011376.12:ENST00000642274.1	ENSG00000011376.12	ENST00000642274.1	78.9738	2.15089	0.002722	0.958391	0.984431	4.60873	4.88263	0.174003
ENSG00000011376.12:ENST00000645846.2	ENSG00000011376.12	ENST00000645846.2	494.576	0.0340028	0.00293833	0.956771	0.983732	10.6929	10.9439	0.0819237
ENSG00000011376.12:ENST00000650792.2	ENSG00000011376.12	ENST00000650792.2	44.3879	0.0210878	0.00586737	0.938943	0.976431	3.53222	3.64793	0.095383
ENSG00000011376.12:ENST00000651549.1	ENSG00000011376.12	ENST00000651549.1	40.913	0.797025	0.709317	0.399671	0.660629	3.73017	3.07287	-0.572138
ENSG00000011405.14:ENST00000265970.11	ENSG00000011405.14	ENST00000265970.11	122.042	1.09973	7.82772	0.00514508	0.0360812	7.79878	2.83953	-3.06523
ENSG00000011405.14:ENST00000503729.2	ENSG00000011405.14	ENST00000503729.2	143.6	0.129121	0.00396085	0.949818	0.980845	6.51589	6.05619	-0.227505
ENSG00000011405.14:ENST00000533645.1	ENSG00000011405.14	ENST00000533645.1	20.9621	0.45036	5.6207	0.0177496	0.0912177	1.52265	3.06203	2.03609
ENSG00000011405.14:ENST00000691414.1	ENSG00000011405.14	ENST00000691414.1	730.888	0.116446	2.40741	0.120762	0.331642	12.996	12.2877	-0.210301
ENSG00000011422.12:ENST00000221264.8	ENSG00000011422.12	ENST00000221264.8	48.707	0.0304867	10.7329	0.00105247	0.00999783	2.86097	4.41411	1.28363
ENSG00000011422.12:ENST00000339082.7	ENSG00000011422.12	ENST00000339082.7	307.71	0.00815886	49.0739	2.46503e-12	1.47458e-10	9.83916	7.72205	-0.803075
ENSG00000011422.12:ENST00000340093.8	ENSG00000011422.12	ENST00000340093.8	1245.85	0.0135666	6.02827	0.0140786	0.0771973	14.6951	15.9458	0.337013
ENSG00000011422.12:ENST00000593396.1	ENSG00000011422.12	ENST00000593396.1	20.1864	0.604773	2.9476	0.0860053	0.265847	2.91563	1.83733	-1.34713
ENSG00000011422.12:ENST00000593447.5	ENSG00000011422.12	ENST00000593447.5	18.813	0.187162	1.62427	0.202497	0.45453	1.74365	2.77662	1.35586
ENSG00000011422.12:ENST00000593939.5	ENSG00000011422.12	ENST00000593939.5	27.313	0.443509	6.12333	0.0133409	0.0742872	1.47935	3.65712	2.64363
ENSG00000011422.12:ENST00000594364.1	ENSG00000011422.12	ENST00000594364.1	19.1815	0.0786933	0.0752555	0.783833	0.907255	2.34397	2.4123	0.0838534
ENSG00000011422.12:ENST00000595038.5	ENSG00000011422.12	ENST00000595038.5	25.7916	0.0678415	2.35936	0.124533	0.338241	2.26874	3.10764	0.920819
ENSG00000011422.12:ENST00000598875.1	ENSG00000011422.12	ENST00000598875.1	17.0216	0.078939	2.95034	0.0858593	0.265569	1.7965	2.60586	1.0834
ENSG00000011422.12:ENST00000599546.1	ENSG00000011422.12	ENST00000599546.1	11.2673	0.512113	8.41657	0.00371816	0.0279478	2.54107	0.64314	-3.98186
ENSG00000011422.12:ENST00000601723.5	ENSG00000011422.12	ENST00000601723.5	22.5948	0.624139	1.12584	0.288665	0.554839	2.01912	3.00674	1.16321
ENSG00000011426.11:ENST00000265748.7	ENSG00000011426.11	ENST00000265748.7	2169.94	0.0127239	1.26328	0.261032	0.525662	17.9765	18.8591	0.221356
ENSG00000011426.11:ENST00000396068.6	ENSG00000011426.11	ENST00000396068.6	873.284	0.0145805	0.0434418	0.834896	0.932436	13.232	13.6691	0.125438
ENSG00000011426.11:ENST00000441696.5	ENSG00000011426.11	ENST00000441696.5	46.3045	0.504879	9.96073	0.00159915	0.0141673	1.47211	5.36461	3.80742
ENSG00000011426.11:ENST00000446635.5	ENSG00000011426.11	ENST00000446635.5	52.2554	0.496702	5.39618	0.0201808	0.0997729	4.59552	2.22551	-2.13854
ENSG00000011426.11:ENST00000452877.5	ENSG00000011426.11	ENST00000452877.5	29.8675	0.655427	1.05389	0.304613	0.571256	3.07196	2.7099	-0.367851
ENSG00000011426.11:ENST00000457743.1	ENSG00000011426.11	ENST00000457743.1	144.866	0.0329595	16.6324	4.53687e-05	0.000691184	7.01096	4.79965	-1.16759
ENSG00000011426.11:ENST00000491782.1	ENSG00000011426.11	ENST00000491782.1	25.6559	0.300973	0.481695	0.487656	0.725006	2.49744	3.01292	0.549589
ENSG00000011451.21:ENST00000389282.8	ENSG00000011451.21	ENST00000389282.8	190.312	0.0611792	215.064	1.07937e-48	6.74888e-46	0.00892761	9.41011	20.3343
ENSG00000011451.21:ENST00000545156.5	ENSG00000011451.21	ENST00000545156.5	360.559	0.0203487	5.141	0.0233672	0.110577	9.42705	9.51197	0.0303529
ENSG00000011451.21:ENST00000599910.6	ENSG00000011451.21	ENST00000599910.6	16.1945	1.54121	0.00024776	0.987442	0.996405	2.11655	2.23718	0.161452
ENSG00000011451.21:ENST00000600632.1	ENSG00000011451.21	ENST00000600632.1	38.256	0.0742159	1.97807	0.159594	0.394707	3.54132	3.14543	-0.349651
ENSG00000011451.21:ENST00000643092.1	ENSG00000011451.21	ENST00000643092.1	32.214	0.029383	3.11303	0.0776683	0.249291	3.18664	2.93549	-0.241289
ENSG00000011451.21:ENST00000648664.1	ENSG00000011451.21	ENST00000648664.1	160.41	0.0813209	19.5307	9.8998e-06	0.000182762	7.92976	5.10861	-1.37289
ENSG00000011451.21:ENST00000674001.1	ENSG00000011451.21	ENST00000674001.1	71.9596	0.0142659	0.0403771	0.840745	0.935008	4.17911	4.79255	0.410935
ENSG00000011454.18:ENST00000317419.7	ENSG00000011454.18	ENST00000317419.7	26.9873	0.0385246	0.0719454	0.788525	0.909968	2.73294	2.83721	0.109707
ENSG00000011454.18:ENST00000373647.9	ENSG00000011454.18	ENST00000373647.9	682.267	0.0327306	0.333974	0.563328	0.776575	11.9378	12.5404	0.182268
ENSG00000011454.18:ENST00000402311.5	ENSG00000011454.18	ENST00000402311.5	19.5848	0.529887	3.36079	0.0667659	0.225774	1.22692	3.02263	2.62347
ENSG00000011454.18:ENST00000456584.5	ENSG00000011454.18	ENST00000456584.5	17.5952	0.050429	2.99869	0.083332	0.260576	2.51199	2.06369	-0.573116
ENSG00000011454.18:ENST00000459903.5	ENSG00000011454.18	ENST00000459903.5	51.7013	0.680447	2.05878	0.151331	0.382016	2.7369	4.54642	1.50215
ENSG00000011454.18:ENST00000480054.1	ENSG00000011454.18	ENST00000480054.1	72.3093	0.087333	0.0753093	0.783758	0.907241	4.54789	4.51424	-0.0223005
ENSG00000011478.13:ENST00000012049.10	ENSG00000011478.13	ENST00000012049.10	293.412	0.0266298	20.2863	6.66765e-06	0.000128678	8.78956	7.07423	-0.702953
ENSG00000011478.13:ENST00000366382.8	ENSG00000011478.13	ENST00000366382.8	10.6086	0.524158	0.554744	0.456386	0.703601	1.44454	2.18507	1.20186
ENSG00000011478.13:ENST00000591606.1	ENSG00000011478.13	ENST00000591606.1	26.4823	0.627785	0.000981874	0.975002	0.990906	2.60548	2.81009	0.221319
ENSG00000011478.13:ENST00000592769.1	ENSG00000011478.13	ENST00000592769.1	32.1264	0.0574511	9.65352	0.00188989	0.0162138	2.56662	3.68785	1.06596
ENSG00000011478.13:ENST00000678102.1	ENSG00000011478.13	ENST00000678102.1	20.626	0.0820993	4.2518	0.0392088	0.157619	2.11694	2.83677	0.854786
ENSG00000011478.13:ENST00000678862.1	ENSG00000011478.13	ENST00000678862.1	20.9455	0.176589	0.524214	0.46905	0.712181	2.26953	2.63127	0.431838
ENSG00000011485.15:ENST00000012443.9	ENSG00000011485.15	ENST00000012443.9	3959.91	0.00881612	2.45561	0.117106	0.325249	21.889	22.1431	0.0606456
ENSG00000011485.15:ENST00000391919.1	ENSG00000011485.15	ENST00000391919.1	130.908	0.0619692	0.282661	0.594963	0.798139	6.19924	5.84886	-0.179871
ENSG00000011485.15:ENST00000467502.6	ENSG00000011485.15	ENST00000467502.6	11.783	0.352207	0.0241306	0.876553	0.951187	1.87032	1.87621	0.00914261
ENSG00000011485.15:ENST00000467902.2	ENSG00000011485.15	ENST00000467902.2	286.412	0.0260484	0.0738304	0.785839	0.908513	8.52803	8.64905	0.0464805
ENSG00000011485.15:ENST00000478046.5	ENSG00000011485.15	ENST00000478046.5	201.622	0.0190921	9.28961	0.00230457	0.0190481	8.1029	6.45565	-0.723445
ENSG00000011485.15:ENST00000487483.6	ENSG00000011485.15	ENST00000487483.6	61.1841	0.0506231	1.22832	0.267734	0.532921	3.88092	4.51389	0.451155
ENSG00000011485.15:ENST00000491003.5	ENSG00000011485.15	ENST00000491003.5	271.155	0.040827	0.723734	0.394922	0.656834	8.80097	7.90811	-0.350508
ENSG00000011485.15:ENST00000492109.6	ENSG00000011485.15	ENST00000492109.6	133.2	0.0484887	0.716382	0.397333	0.658538	5.7986	6.33804	0.275264
ENSG00000011485.15:ENST00000493347.5	ENSG00000011485.15	ENST00000493347.5	57.3123	2.96277	0.208207	0.648176	0.832314	5.61072	0.0175191	-16.7364
ENSG00000011485.15:ENST00000525507.5	ENSG00000011485.15	ENST00000525507.5	34.494	0.0809305	17.3809	3.05892e-05	0.000490492	1.95282	4.0499	2.1408
ENSG00000011485.15:ENST00000527193.1	ENSG00000011485.15	ENST00000527193.1	17.7882	0.803583	0.00371521	0.951397	0.981425	1.90258	2.6363	0.950693
ENSG00000011485.15:ENST00000532058.1	ENSG00000011485.15	ENST00000532058.1	93.5167	0.0206734	0.317106	0.573352	0.783606	5.01977	5.24022	0.130468
ENSG00000011485.15:ENST00000595055.1	ENSG00000011485.15	ENST00000595055.1	129.334	0.072118	0.61504	0.432896	0.68611	6.23377	5.70731	-0.272457
ENSG00000011523.14:ENST00000377990.7	ENSG00000011523.14	ENST00000377990.7	482.827	0.0305848	3.54376	0.0597699	0.209737	11.2655	10.1866	-0.354306
ENSG00000011523.14:ENST00000475851.1	ENSG00000011523.14	ENST00000475851.1	19.3408	2.35139	0.952387	0.329112	0.596108	2.43046	2.32633	-0.127781
ENSG00000011523.14:ENST00000497039.1	ENSG00000011523.14	ENST00000497039.1	35.3377	0.0366468	4.48355	0.0342225	0.143554	2.8639	3.43061	0.531212
ENSG00000011523.14:ENST00000537589.1	ENSG00000011523.14	ENST00000537589.1	60.1521	0.0426219	1.43093	0.231613	0.491228	4.03829	4.22685	0.136141
ENSG00000011566.15:ENST00000263881.8	ENSG00000011566.15	ENST00000263881.8	376.68	0.0336674	4.51891	0.0335223	0.141441	10.3301	9.00957	-0.465632
ENSG00000011566.15:ENST00000341681.9	ENSG00000011566.15	ENST00000341681.9	45.4397	1.77242	0.580773	0.44601	0.695557	1.95697	4.29457	2.30973
ENSG00000011566.15:ENST00000437545.5	ENSG00000011566.15	ENST00000437545.5	260.406	0.0945993	0.72165	0.395603	0.657365	8.69728	7.77416	-0.36644
ENSG00000011566.15:ENST00000475457.1	ENSG00000011566.15	ENST00000475457.1	20.8427	1.10665	3.51207	0.0609234	0.212415	1.45263	2.89621	2.00906
ENSG00000011566.15:ENST00000479708.1	ENSG00000011566.15	ENST00000479708.1	141.122	0.0848582	4.25378	0.039163	0.15751	5.21308	6.66992	0.760273
ENSG00000011566.15:ENST00000495648.3	ENSG00000011566.15	ENST00000495648.3	31.4492	0.0587153	1.87458	0.170951	0.411263	2.65838	3.20625	0.549911
ENSG00000011638.11:ENST00000233047.9	ENSG00000011638.11	ENST00000233047.9	371.94	0.0226771	1.7771	0.182506	0.428263	9.24375	9.96025	0.25368
ENSG00000011638.11:ENST00000261388.7	ENSG00000011638.11	ENST00000261388.7	364.821	0.0230481	1.55563	0.212306	0.467508	9.79884	9.24721	-0.196427
ENSG00000011638.11:ENST00000572258.5	ENSG00000011638.11	ENST00000572258.5	131.913	0.0463147	0.00218357	0.96273	0.986336	6.08045	6.02929	-0.0261393
ENSG00000011638.11:ENST00000572599.5	ENSG00000011638.11	ENST00000572599.5	18.4254	2.20577	1.21078	0.271178	0.536836	2.87357	1.61821	-1.67311
ENSG00000011638.11:ENST00000573487.5	ENSG00000011638.11	ENST00000573487.5	71.6223	0.026382	3.75148	0.0527608	0.192665	4.89314	4.09094	-0.537265
ENSG00000011638.11:ENST00000574092.1	ENSG00000011638.11	ENST00000574092.1	107.982	0.0545956	5.86296	0.0154628	0.0824963	4.63331	6.22899	0.903287
ENSG00000012048.23:ENST00000352993.7	ENSG00000012048.23	ENST00000352993.7	93.5093	0.238021	39.7229	2.92667e-10	1.30821e-08	1.22857	7.63867	5.43462
ENSG00000012048.23:ENST00000357654.9	ENSG00000012048.23	ENST00000357654.9	431.575	0.0147384	28.2966	1.04077e-07	2.98951e-06	10.8866	8.86585	-0.703202
ENSG00000012048.23:ENST00000461221.5	ENSG00000012048.23	ENST00000461221.5	27.6394	0.855031	1.62991	0.201715	0.453643	3.12154	2.32391	-0.863883
ENSG00000012048.23:ENST00000461574.1	ENSG00000012048.23	ENST00000461574.1	68.3081	1.11443	5.79697	0.0160538	0.084797	5.17807	2.73679	-1.89518
ENSG00000012048.23:ENST00000468300.5	ENSG00000012048.23	ENST00000468300.5	65.3021	0.145019	0.651911	0.41943	0.675715	3.87541	4.84953	0.671306
ENSG00000012048.23:ENST00000471181.7	ENSG00000012048.23	ENST00000471181.7	10.6067	0.43506	0.0419365	0.837741	0.933695	1.71357	1.83056	0.191747
ENSG00000012048.23:ENST00000472490.1	ENSG00000012048.23	ENST00000472490.1	24.744	0.104897	1.23306	0.266812	0.531864	2.37885	3.05476	0.732144
ENSG00000012048.23:ENST00000478531.5	ENSG00000012048.23	ENST00000478531.5	104.283	0.017985	4.01602	0.0450701	0.17337	4.90377	5.9487	0.589676
ENSG00000012048.23:ENST00000484087.5	ENSG00000012048.23	ENST00000484087.5	40.2459	1.9717	0.0539127	0.81639	0.923775	3.00315	3.88509	0.760376
ENSG00000012048.23:ENST00000487825.5	ENSG00000012048.23	ENST00000487825.5	40.1264	1.84525	0.021103	0.884499	0.954483	3.38188	3.3996	0.0154203
ENSG00000012048.23:ENST00000491747.6	ENSG00000012048.23	ENST00000491747.6	25.9096	2.52343	1.57597	0.209342	0.463742	2.14008	3.40991	1.36438
ENSG00000012048.23:ENST00000591534.5	ENSG00000012048.23	ENST00000591534.5	243.364	0.07274	0.571321	0.449734	0.698507	7.4362	8.55544	0.45487
ENSG00000012048.23:ENST00000591849.5	ENSG00000012048.23	ENST00000591849.5	23.5831	0.336335	3.93881	0.0471842	0.178706	3.05855	1.74918	-1.63044
ENSG00000012048.23:ENST00000618469.1	ENSG00000012048.23	ENST00000618469.1	111.079	0.0319821	3.30761	0.0689596	0.230512	5.01222	6.20908	0.65609
ENSG00000012048.23:ENST00000644379.1	ENSG00000012048.23	ENST00000644379.1	52.2519	0.797649	0.597475	0.439543	0.690795	3.87822	3.82707	-0.0394395
ENSG00000012048.23:ENST00000652672.1	ENSG00000012048.23	ENST00000652672.1	51.9155	0.0508757	7.85319	0.00507311	0.0356927	4.26203	3.04095	-0.999609
ENSG00000012061.16:ENST00000013807.9	ENSG00000012061.16	ENST00000013807.9	1330.28	0.0105066	0.0694856	0.792087	0.911815	15.341	15.5412	0.0537519
ENSG00000012061.16:ENST00000300853.8	ENSG00000012061.16	ENST00000300853.8	367.338	0.00658921	24.4195	7.74804e-07	1.86671e-05	9.87056	8.08899	-0.66371
ENSG00000012061.16:ENST00000340192.11	ENSG00000012061.16	ENST00000340192.11	564.615	0.0118281	0.0677798	0.794597	0.913023	11.1499	11.1339	-0.00513174
ENSG00000012061.16:ENST00000587888.5	ENSG00000012061.16	ENST00000587888.5	20.3145	0.776961	0.0597529	0.806887	0.919076	2.12926	2.79657	0.796065
ENSG00000012061.16:ENST00000588300.1	ENSG00000012061.16	ENST00000588300.1	30.9486	0.0758437	8.15237	0.00430049	0.0313557	2.32588	3.83178	1.46711
ENSG00000012061.16:ENST00000588738.5	ENSG00000012061.16	ENST00000588738.5	88.9885	0.0437795	9.06094	0.00261128	0.0210837	4.13533	6.02346	1.13989
ENSG00000012061.16:ENST00000589165.5	ENSG00000012061.16	ENST00000589165.5	271.686	0.0131888	7.03477e-05	0.993308	0.999042	8.15494	8.23646	0.0324545
ENSG00000012061.16:ENST00000589381.5	ENSG00000012061.16	ENST00000589381.5	33.752	0.859997	3.89298	0.0484882	0.181996	3.45811	2.01577	-1.57999
ENSG00000012061.16:ENST00000590701.5	ENSG00000012061.16	ENST00000590701.5	56.878	0.117984	1.97472	0.159948	0.395227	3.46859	4.75588	0.941041
ENSG00000012061.16:ENST00000591636.5	ENSG00000012061.16	ENST00000591636.5	136.369	0.042065	30.2333	3.83082e-08	1.19835e-06	4.31069	8.13952	1.9692
ENSG00000012061.16:ENST00000592083.5	ENSG00000012061.16	ENST00000592083.5	144.562	0.0208078	0.189513	0.663322	0.841864	6.03412	6.28876	0.128174
ENSG00000012061.16:ENST00000592444.5	ENSG00000012061.16	ENST00000592444.5	276.834	0.0503927	19.9415	7.98464e-06	0.00015107	9.20118	5.652	-1.55466
ENSG00000012061.16:ENST00000592905.5	ENSG00000012061.16	ENST00000592905.5	42.3609	0.282402	1.59723	0.206296	0.45958	2.61786	4.55436	1.63754
ENSG00000012124.17:ENST00000085219.10	ENSG00000012124.17	ENST00000085219.10	78.9476	0.0495497	0.81499	0.366649	0.63161	4.23908	4.98227	0.485694
ENSG00000012124.17:ENST00000341773.10	ENSG00000012124.17	ENST00000341773.10	13.3094	0.621744	2.68816	0.101097	0.295728	2.01096	1.28117	-1.30778
ENSG00000012124.17:ENST00000536635.6	ENSG00000012124.17	ENST00000536635.6	13.4356	0.375001	4.80801	0.0283277	0.126227	2.07196	1.00999	-2.08272
ENSG00000012124.17:ENST00000544992.6	ENSG00000012124.17	ENST00000544992.6	13.6884	0.148325	7.22372	0.00719467	0.0467093	2.0942	0.991856	-2.16619
ENSG00000012124.17:ENST00000593704.1	ENSG00000012124.17	ENST00000593704.1	16.6962	0.197846	3.9069	0.0480883	0.181079	1.59561	3.01247	1.85247
ENSG00000012124.17:ENST00000594125.1	ENSG00000012124.17	ENST00000594125.1	14.7304	1.66952	0.471461	0.492316	0.728528	1.47952	2.8959	1.9556
ENSG00000012124.17:ENST00000594954.5	ENSG00000012124.17	ENST00000594954.5	30.7765	0.458004	0.684108	0.408176	0.667178	2.8335	2.76335	-0.0734543
ENSG00000012124.17:ENST00000596492.5	ENSG00000012124.17	ENST00000596492.5	18.0868	0.0704829	0.0556452	0.813516	0.922204	2.10425	2.33366	0.301502
ENSG00000012124.17:ENST00000597433.1	ENSG00000012124.17	ENST00000597433.1	11.2013	0.510189	9.12611	0.00251987	0.0204937	1.96467	0.00479038	-17.371
ENSG00000012124.17:ENST00000597916.5	ENSG00000012124.17	ENST00000597916.5	10.7482	1.0369	1.0051	0.316081	0.582938	1.67209	1.59772	-0.131964
ENSG00000012124.17:ENST00000598537.5	ENSG00000012124.17	ENST00000598537.5	47.7505	0.0437149	5.27627	0.0216181	0.104709	3.65612	2.87541	-0.707729
ENSG00000012124.17:ENST00000598815.5	ENSG00000012124.17	ENST00000598815.5	27.9665	1.12843	2.11946	0.145437	0.372545	2.70501	2.58908	-0.128145
ENSG00000012124.17:ENST00000601769.5	ENSG00000012124.17	ENST00000601769.5	11.8974	0.770765	1.46471	0.226182	0.484731	1.89462	1.29476	-1.10396
ENSG00000012124.17:ENST00000613136.1	ENSG00000012124.17	ENST00000613136.1	13.8783	0.162319	0.785632	0.375424	0.63949	1.71835	2.35997	0.923009
ENSG00000012171.20:ENST00000416295.1	ENSG00000012171.20	ENST00000416295.1	38.4968	0.0871341	14.7435	0.000123172	0.00162871	2.13865	4.17221	1.96506
ENSG00000012171.20:ENST00000419007.5	ENSG00000012171.20	ENST00000419007.5	112.589	0.015008	9.51232	0.00204097	0.0172618	6.24075	4.90327	-0.738387
ENSG00000012171.20:ENST00000433753.4	ENSG00000012171.20	ENST00000433753.4	178.232	0.0592358	11.1824	0.000825754	0.00815921	8.15022	5.43246	-1.2749
ENSG00000012171.20:ENST00000434030.1	ENSG00000012171.20	ENST00000434030.1	81.9143	0.0334713	1.10377	0.293441	0.559852	4.60237	5.00391	0.252375
ENSG00000012171.20:ENST00000441915.5	ENSG00000012171.20	ENST00000441915.5	204.967	0.020796	2.49918	0.113906	0.319461	7.08162	7.70144	0.267948
ENSG00000012171.20:ENST00000456210.5	ENSG00000012171.20	ENST00000456210.5	38.0485	0.050975	5.9497	0.0147198	0.0796161	2.71615	3.77865	0.972423
ENSG00000012171.20:ENST00000456560.6	ENSG00000012171.20	ENST00000456560.6	45.0047	0.241081	4.21509	0.0400658	0.159953	2.6945	4.30408	1.38368
ENSG00000012171.20:ENST00000612509.4	ENSG00000012171.20	ENST00000612509.4	165.274	0.0270594	0.00877849	0.925353	0.971094	6.74441	6.66444	-0.0374521
ENSG00000012171.20:ENST00000618865.4	ENSG00000012171.20	ENST00000618865.4	53.0848	0.709618	2.43435	0.118703	0.328069	4.82975	2.7221	-1.70006
ENSG00000012171.20:ENST00000619119.4	ENSG00000012171.20	ENST00000619119.4	106.678	0.04639	0.0182833	0.892441	0.957496	5.52508	5.42182	-0.0576589
ENSG00000012171.20:ENST00000621029.4	ENSG00000012171.20	ENST00000621029.4	235.982	0.0613512	0.99257	0.319115	0.585994	7.48095	8.24834	0.315729
ENSG00000012174.12:ENST00000365779.2	ENSG00000012174.12	ENST00000365779.2	13.0805	0.0678283	1.96126	0.161378	0.397347	1.74396	2.18421	0.654477
ENSG00000012174.12:ENST00000379484.10	ENSG00000012174.12	ENST00000379484.10	449.803	0.0288724	0.74184	0.389072	0.651507	10.4257	10.2253	-0.0674465
ENSG00000012174.12:ENST00000465888.1	ENSG00000012174.12	ENST00000465888.1	13.0602	0.697648	3.25186	0.0713424	0.235707	2.33804	1.22796	-1.86948
ENSG00000012211.13:ENST00000376310.7	ENSG00000012211.13	ENST00000376310.7	110.71	0.0187541	7.0059	0.00812416	0.0513011	4.96646	5.95082	0.552352
ENSG00000012211.13:ENST00000432913.5	ENSG00000012211.13	ENST00000432913.5	98.3189	0.078883	0.801132	0.370755	0.635454	5.60882	4.90518	-0.407872
ENSG00000012211.13:ENST00000453382.5	ENSG00000012211.13	ENST00000453382.5	180.32	0.0325338	6.74524	0.0093998	0.0573365	7.70897	6.273	-0.651528
ENSG00000012211.13:ENST00000540849.5	ENSG00000012211.13	ENST00000540849.5	23.1724	0.433938	5.53829	0.0186048	0.0942521	1.31867	3.24439	2.62299
ENSG00000012211.13:ENST00000599218.6	ENSG00000012211.13	ENST00000599218.6	308.911	0.0183454	0.273969	0.600682	0.801917	9.03433	8.68159	-0.132391
ENSG00000012211.13:ENST00000611313.1	ENSG00000012211.13	ENST00000611313.1	42.8944	0.611658	2.68581	0.101246	0.296049	2.39431	4.15508	1.62363
ENSG00000012211.13:ENST00000614014.1	ENSG00000012211.13	ENST00000614014.1	36.153	0.188244	0.141821	0.706477	0.866904	3.17619	3.29316	0.106527
ENSG00000012232.9:ENST00000220562.9	ENSG00000012232.9	ENST00000220562.9	1082.7	0.00886006	0.45529	0.499833	0.733928	14.6182	14.623	0.00130545
ENSG00000012232.9:ENST00000454906.6	ENSG00000012232.9	ENST00000454906.6	142.676	0.0237764	1.69575	0.192845	0.442155	5.95816	6.57186	0.304695
ENSG00000012232.9:ENST00000517738.1	ENSG00000012232.9	ENST00000517738.1	134.41	0.87707	0.948728	0.330043	0.597051	7.01538	5.05924	-1.0103
ENSG00000012232.9:ENST00000519288.5	ENSG00000012232.9	ENST00000519288.5	99.3722	0.0287631	3.25949	0.0710114	0.235095	5.77532	4.78814	-0.570596
ENSG00000012232.9:ENST00000520679.1	ENSG00000012232.9	ENST00000520679.1	12.0052	2.14124	0.456875	0.499088	0.733378	1.70609	2.04257	0.523015
ENSG00000012232.9:ENST00000520940.1	ENSG00000012232.9	ENST00000520940.1	24.1614	0.183658	0.913747	0.339122	0.60619	3.04263	2.22896	-0.910222
ENSG00000012232.9:ENST00000521473.5	ENSG00000012232.9	ENST00000521473.5	20.0661	1.56922	0.0111583	0.915873	0.967384	2.33803	2.51665	0.214915
ENSG00000012232.9:ENST00000522725.5	ENSG00000012232.9	ENST00000522725.5	13.4059	0.214929	0.221992	0.637526	0.825872	1.78719	2.12652	0.505427
ENSG00000012232.9:ENST00000523149.5	ENSG00000012232.9	ENST00000523149.5	395.23	0.0167049	0.498219	0.480284	0.719912	9.72966	9.9595	0.0799329
ENSG00000012232.9:ENST00000523271.1	ENSG00000012232.9	ENST00000523271.1	14.0742	0.0640433	0.614689	0.433028	0.686185	1.90525	2.14762	0.348341
ENSG00000012660.14:ENST00000304434.11	ENSG00000012660.14	ENST00000304434.11	2251.75	0.00449055	12.7885	0.000348763	0.00395714	19.0158	18.195	-0.205186
ENSG00000012660.14:ENST00000370913.5	ENSG00000012660.14	ENST00000370913.5	1096.41	0.00438736	11.2375	0.000801596	0.00796111	14.3202	15.0767	0.207719
ENSG00000012660.14:ENST00000370918.8	ENSG00000012660.14	ENST00000370918.8	13.9049	2.29971	0.861542	0.353307	0.6196	2.31049	1.59414	-1.07889
ENSG00000012660.14:ENST00000485336.5	ENSG00000012660.14	ENST00000485336.5	10.9923	0.989867	2.01783	0.155462	0.388558	2.07571	1.40308	-1.13674
ENSG00000012660.14:ENST00000542638.5	ENSG00000012660.14	ENST00000542638.5	19.986	0.99565	5.52022	0.0187979	0.0949188	1.41032	3.2291	2.41448
ENSG00000012779.12:ENST00000374391.7	ENSG00000012779.12	ENST00000374391.7	114.674	0.131596	7.14845	0.0075029	0.0482305	6.41688	4.35294	-1.18309
ENSG00000012779.12:ENST00000475300.1	ENSG00000012779.12	ENST00000475300.1	57.3796	0.0609613	4.4768	0.0343579	0.143928	4.47885	3.39174	-0.826721
ENSG00000012779.12:ENST00000481117.1	ENSG00000012779.12	ENST00000481117.1	35.6471	0.155513	0.0147296	0.903401	0.961896	3.15788	3.26842	0.101309
ENSG00000012779.12:ENST00000483623.2	ENSG00000012779.12	ENST00000483623.2	21.4362	0.244386	2.29294	0.129964	0.347471	1.89449	3.08181	1.42092
ENSG00000012779.12:ENST00000493336.1	ENSG00000012779.12	ENST00000493336.1	63.7423	0.0371344	0.382739	0.536141	0.758497	4.34656	4.14678	-0.14062
ENSG00000012779.12:ENST00000498461.1	ENSG00000012779.12	ENST00000498461.1	18.606	1.35326	3.28859	0.069763	0.232302	1.5571	3.04823	1.95796
ENSG00000012779.12:ENST00000542434.5	ENSG00000012779.12	ENST00000542434.5	124.373	0.0636547	10.2437	0.00137154	0.0124673	4.89416	6.87894	1.04867
ENSG00000012822.16:ENST00000430117.6	ENSG00000012822.16	ENST00000430117.6	156.542	0.0190109	4.08329	0.0433093	0.168741	5.96244	7.08274	0.538236
ENSG00000012822.16:ENST00000546443.5	ENSG00000012822.16	ENST00000546443.5	152.468	0.0211445	1.04715	0.306164	0.572866	6.14897	6.75807	0.294827
ENSG00000012822.16:ENST00000546619.5	ENSG00000012822.16	ENST00000546619.5	13.5161	0.367205	1.6624	0.19728	0.447718	2.36721	1.57652	-1.18186
ENSG00000012822.16:ENST00000546774.1	ENSG00000012822.16	ENST00000546774.1	20.1409	0.299711	0.0362008	0.849101	0.939332	2.2137	2.66471	0.541374
ENSG00000012822.16:ENST00000547885.5	ENSG00000012822.16	ENST00000547885.5	20.562	0.18853	0.69504	0.404455	0.664294	2.18857	2.68196	0.59351
ENSG00000012822.16:ENST00000547988.5	ENSG00000012822.16	ENST00000547988.5	39.2041	0.0398662	0.32808	0.566792	0.779181	3.20698	3.52049	0.275178
ENSG00000012822.16:ENST00000548263.5	ENSG00000012822.16	ENST00000548263.5	236.757	0.0101652	14.13	0.000170598	0.00214874	8.46757	7.2421	-0.505249
ENSG00000012822.16:ENST00000548431.1	ENSG00000012822.16	ENST00000548431.1	50.9549	0.124325	0.2661	0.60596	0.805359	3.48893	4.15765	0.520618
ENSG00000012822.16:ENST00000549613.1	ENSG00000012822.16	ENST00000549613.1	31.2173	0.0255048	1.8037	0.179265	0.423658	2.75045	3.28775	0.52418
ENSG00000012822.16:ENST00000549784.5	ENSG00000012822.16	ENST00000549784.5	21.7617	0.11244	1.41012	0.235036	0.49514	2.79904	2.2179	-0.679856
ENSG00000012822.16:ENST00000549935.6	ENSG00000012822.16	ENST00000549935.6	201.78	0.00661879	0.000266578	0.986973	0.996105	7.2716	7.45789	0.0807303
ENSG00000012822.16:ENST00000550804.6	ENSG00000012822.16	ENST00000550804.6	66.7462	0.0224808	50.556	1.15814e-12	7.24572e-11	5.49926	2.78151	-2.03113
ENSG00000012822.16:ENST00000552282.1	ENSG00000012822.16	ENST00000552282.1	28.2684	0.068098	1.54718	0.213553	0.469199	2.52748	3.22447	0.714239
ENSG00000012822.16:ENST00000553154.5	ENSG00000012822.16	ENST00000553154.5	249.893	0.0171147	6.26183	0.0123367	0.0701772	7.40046	8.7146	0.531152
ENSG00000012963.15:ENST00000013070.11	ENSG00000012963.15	ENST00000013070.11	1984.28	0.0315287	2.27885	0.131149	0.349487	18.6545	17.2492	-0.35557
ENSG00000012963.15:ENST00000553674.1	ENSG00000012963.15	ENST00000553674.1	135.48	0.0328097	0.514903	0.473024	0.715027	6.19628	6.06215	-0.0678141
ENSG00000012963.15:ENST00000554232.5	ENSG00000012963.15	ENST00000554232.5	119.207	0.0372421	7.85782	0.00506012	0.0356235	5.08972	6.25167	0.630814
ENSG00000012963.15:ENST00000555329.1	ENSG00000012963.15	ENST00000555329.1	55.3532	0.867922	0.172501	0.677899	0.850645	4.12839	3.87205	-0.190841
ENSG00000012983.12:ENST00000013125.9	ENSG00000012983.12	ENST00000013125.9	30.718	1.90485	6.51676	0.0106862	0.0630066	0.00644154	5.02685	19.2885
ENSG00000012983.12:ENST00000554990.6	ENSG00000012983.12	ENST00000554990.6	19.6474	0.190726	1.517	0.218074	0.474752	1.91664	2.98944	1.29773
ENSG00000012983.12:ENST00000557124.1	ENSG00000012983.12	ENST00000557124.1	75.0154	0.0999768	2.77601	0.0956861	0.285523	4.64434	4.14147	-0.343302
ENSG00000012983.12:ENST00000557210.5	ENSG00000012983.12	ENST00000557210.5	65.7577	0.04769	5.0771	0.0242439	0.113428	4.37531	3.80715	-0.41466
ENSG00000012983.12:ENST00000557390.6	ENSG00000012983.12	ENST00000557390.6	10.89	2.1163	0.434011	0.510027	0.740747	1.66463	1.89244	0.372424
ENSG00000012983.12:ENST00000682126.1	ENSG00000012983.12	ENST00000682126.1	309.073	0.0866488	0.0861109	0.769181	0.900069	8.3358	9.17327	0.317257
ENSG00000013275.8:ENST00000157812.7	ENSG00000013275.8	ENST00000157812.7	5143.78	0.00315	1.12702	0.288412	0.554596	23.2432	23.9751	0.172164
ENSG00000013275.8:ENST00000455878.2	ENSG00000013275.8	ENST00000455878.2	2605.59	0.0144835	5.32656	0.0210028	0.102672	19.9213	19.0442	-0.216127
ENSG00000013275.8:ENST00000593455.5	ENSG00000013275.8	ENST00000593455.5	959.99	0.0119856	3.4498e-05	0.995314	0.999992	13.7832	14.209	0.119729
ENSG00000013275.8:ENST00000596386.1	ENSG00000013275.8	ENST00000596386.1	476.283	0.149152	12.7094	0.000363831	0.00410111	6.83445	13.1403	2.2344
ENSG00000013275.8:ENST00000601194.1	ENSG00000013275.8	ENST00000601194.1	86.9089	0.0403197	4.04727	0.0442427	0.17131	5.37635	4.43244	-0.583483
ENSG00000013275.8:ENST00000601697.5	ENSG00000013275.8	ENST00000601697.5	283.196	0.004409	16.4851	4.90328e-05	0.000739711	8.99839	7.9729	-0.397905
ENSG00000013288.9:ENST00000285599.8	ENSG00000013288.9	ENST00000285599.8	288.358	0.0190716	25.637	4.12061e-07	1.04831e-05	9.36073	7.22588	-0.846229
ENSG00000013288.9:ENST00000504248.5	ENSG00000013288.9	ENST00000504248.5	114.926	0.0213818	12.9766	0.000315415	0.00363614	5.15269	6.21759	0.576519
ENSG00000013288.9:ENST00000504960.1	ENSG00000013288.9	ENST00000504960.1	10.1991	0.801437	0.176396	0.674489	0.848546	1.6722	1.78886	0.195744
ENSG00000013288.9:ENST00000505907.1	ENSG00000013288.9	ENST00000505907.1	143.351	0.0128957	11.31	0.00077092	0.0077073	5.93983	6.64534	0.34904
ENSG00000013306.16:ENST00000225308.12	ENSG00000013306.16	ENST00000225308.12	8343.11	0.0017337	5.9788e-05	0.993831	0.999224	26.6011	26.5577	-0.0100238
ENSG00000013306.16:ENST00000377095.10	ENSG00000013306.16	ENST00000377095.10	2511	0.00253267	128.204	1.01276e-29	2.47983e-27	20.6247	17.2028	-0.851989
ENSG00000013306.16:ENST00000537904.6	ENSG00000013306.16	ENST00000537904.6	280.009	0.0218822	1.52856	0.216329	0.472571	8.07467	8.93389	0.332725
ENSG00000013306.16:ENST00000585523.1	ENSG00000013306.16	ENST00000585523.1	38.0368	3.20006	0.0335097	0.854754	0.942208	1.88017	4.43399	2.52175
ENSG00000013306.16:ENST00000585695.5	ENSG00000013306.16	ENST00000585695.5	144.767	1.4511	6.37827	0.0115526	0.066839	4.20003	7.98047	1.98278
ENSG00000013306.16:ENST00000586016.5	ENSG00000013306.16	ENST00000586016.5	75.6567	0.266317	0.319312	0.572022	0.782769	4.16316	5.14898	0.639451
ENSG00000013306.16:ENST00000588049.5	ENSG00000013306.16	ENST00000588049.5	94.7164	0.112665	89.6479	2.84555e-21	4.09463e-19	6.86642	0.0181621	-17.2596
ENSG00000013306.16:ENST00000588315.5	ENSG00000013306.16	ENST00000588315.5	296.604	0.0088715	10.5905	0.00113669	0.0106647	8.02238	9.41585	0.530119
ENSG00000013306.16:ENST00000588767.5	ENSG00000013306.16	ENST00000588767.5	220.106	0.0112137	0.72275	0.395243	0.657127	7.79051	7.38879	-0.169946
ENSG00000013306.16:ENST00000590194.5	ENSG00000013306.16	ENST00000590194.5	355.89	0.0198516	1.28311	0.257322	0.521463	9.77763	8.9654	-0.292648
ENSG00000013306.16:ENST00000591006.5	ENSG00000013306.16	ENST00000591006.5	1231.37	0.00433962	24.3238	8.14249e-07	1.95323e-05	14.3557	16.2431	0.509109
ENSG00000013306.16:ENST00000591151.1	ENSG00000013306.16	ENST00000591151.1	475.774	0.0178634	1.55794	0.211967	0.466995	10.2372	11.0658	0.273274
ENSG00000013306.16:ENST00000592372.5	ENSG00000013306.16	ENST00000592372.5	626.174	0.0081979	69.4972	7.65228e-17	7.73654e-15	9.70656	13.7516	1.26438
ENSG00000013306.16:ENST00000592857.5	ENSG00000013306.16	ENST00000592857.5	193.069	0.0292989	7.23211	0.00716108	0.0465287	6.28447	8.07791	0.797128
ENSG00000013364.19:ENST00000357402.10	ENSG00000013364.19	ENST00000357402.10	2625.59	0.00952073	0.57149	0.449667	0.698441	19.2365	19.882	0.15886
ENSG00000013364.19:ENST00000395353.5	ENSG00000013364.19	ENST00000395353.5	515.777	0.0208278	4.63634	0.0313017	0.134934	10.1461	11.8951	0.56494
ENSG00000013364.19:ENST00000563915.5	ENSG00000013364.19	ENST00000563915.5	339.717	0.00610434	7.00413	0.00813219	0.0513318	9.52269	8.83063	-0.253144
ENSG00000013364.19:ENST00000565164.1	ENSG00000013364.19	ENST00000565164.1	64.4095	1.15253	5.27106	0.0216828	0.104936	5.14222	2.81973	-1.78661
ENSG00000013364.19:ENST00000566066.5	ENSG00000013364.19	ENST00000566066.5	49.3307	0.121617	0.0582955	0.809211	0.92013	3.68728	3.84258	0.122388
ENSG00000013364.19:ENST00000566252.1	ENSG00000013364.19	ENST00000566252.1	54.8022	0.150991	22.679	1.91446e-06	4.2284e-05	5.06883	1.69052	-3.23382
ENSG00000013364.19:ENST00000566554.1	ENSG00000013364.19	ENST00000566554.1	90.4687	0.0320937	0.548607	0.458887	0.705553	5.13968	4.89742	-0.146255
ENSG00000013364.19:ENST00000566859.5	ENSG00000013364.19	ENST00000566859.5	464.983	0.00532902	2.75828	0.0967521	0.287657	10.6434	10.3521	-0.0969625
ENSG00000013364.19:ENST00000568068.1	ENSG00000013364.19	ENST00000568068.1	105.657	0.0657645	0.0167542	0.897011	0.959388	5.28012	5.63035	0.196193
ENSG00000013364.19:ENST00000569612.1	ENSG00000013364.19	ENST00000569612.1	28.6284	0.0340225	1.34016	0.247005	0.509613	2.63837	3.18352	0.551069
ENSG00000013364.19:ENST00000570061.1	ENSG00000013364.19	ENST00000570061.1	102.735	0.0470043	1.7377	0.187431	0.434874	4.8696	5.89414	0.582381
ENSG00000013364.19:ENST00000570234.5	ENSG00000013364.19	ENST00000570234.5	10.6913	0.747262	0.326355	0.567813	0.779881	1.86449	1.63832	-0.375409
ENSG00000013374.17:ENST00000413040.7	ENSG00000013374.17	ENST00000413040.7	620.732	0.00342755	19.5059	1.00287e-05	0.000184979	12.5887	11.0483	-0.476096
ENSG00000013374.17:ENST00000460712.1	ENSG00000013374.17	ENST00000460712.1	34.1061	0.228344	9.61091	0.00193424	0.0165241	1.88106	3.98985	2.20512
ENSG00000013374.17:ENST00000468404.5	ENSG00000013374.17	ENST00000468404.5	649.203	0.00241985	43.0374	5.37047e-11	2.68636e-09	11.4472	12.5975	0.351747
ENSG00000013374.17:ENST00000470229.6	ENSG00000013374.17	ENST00000470229.6	53.0714	0.210208	0.130745	0.717661	0.87318	3.5144	4.23227	0.552244
ENSG00000013374.17:ENST00000470316.5	ENSG00000013374.17	ENST00000470316.5	10.7078	0.716247	0.311663	0.576661	0.785908	1.69227	1.8749	0.297576
ENSG00000013374.17:ENST00000477666.1	ENSG00000013374.17	ENST00000477666.1	227.19	0.0568314	258.461	3.71526e-58	3.1989e-55	0.012136	10.3748	19.783
ENSG00000013374.17:ENST00000480714.1	ENSG00000013374.17	ENST00000480714.1	52.2665	0.0307572	1.19093	0.275141	0.541103	3.73948	4.04271	0.231729
ENSG00000013374.17:ENST00000480907.5	ENSG00000013374.17	ENST00000480907.5	153.413	0.830439	1.73567	0.187688	0.435211	7.72297	4.88844	-1.42094
ENSG00000013374.17:ENST00000483358.5	ENSG00000013374.17	ENST00000483358.5	342.309	0.963807	3.41765	0.0645028	0.220475	11.5328	5.6449	-2.34389
ENSG00000013374.17:ENST00000497987.1	ENSG00000013374.17	ENST00000497987.1	58.6268	0.0219948	2.16133	0.141522	0.366367	4.4736	3.72548	-0.545582
ENSG00000013374.17:ENST00000568733.6	ENSG00000013374.17	ENST00000568733.6	78.2377	0.844292	0.373691	0.540999	0.761515	4.92566	4.52122	-0.258124
ENSG00000013375.16:ENST00000503094.1	ENSG00000013375.16	ENST00000503094.1	14.5917	0.477287	12.5347	0.000399474	0.00443859	0.619204	2.9811	4.55919
ENSG00000013375.16:ENST00000504780.5	ENSG00000013375.16	ENST00000504780.5	187.963	0.0205871	470.238	2.84394e-104	7.28632e-101	0.00956212	10.0479	20.3599
ENSG00000013375.16:ENST00000505470.5	ENSG00000013375.16	ENST00000505470.5	45.915	0.5644	6.30697	0.0120264	0.0688785	1.94586	4.91949	2.73473
ENSG00000013375.16:ENST00000507404.1	ENSG00000013375.16	ENST00000507404.1	22.2811	0.724728	0.881158	0.347885	0.614451	2.8549	2.11362	-0.878036
ENSG00000013375.16:ENST00000508748.5	ENSG00000013375.16	ENST00000508748.5	25.9287	0.0989138	3.88647	0.0486766	0.182503	3.13538	2.20619	-1.02844
ENSG00000013375.16:ENST00000509219.2	ENSG00000013375.16	ENST00000509219.2	265.831	0.0130282	2.28787	0.130389	0.34821	8.4295	8.15121	-0.109813
ENSG00000013375.16:ENST00000510258.1	ENSG00000013375.16	ENST00000510258.1	21.2878	0.572047	0.0271039	0.869233	0.948327	2.31293	2.72234	0.476177
ENSG00000013375.16:ENST00000512866.5	ENSG00000013375.16	ENST00000512866.5	184.887	0.0451252	0.050569	0.822076	0.926443	6.86468	7.28214	0.187032
ENSG00000013375.16:ENST00000513973.6	ENSG00000013375.16	ENST00000513973.6	406.721	0.00482647	4.47678	0.0343584	0.143928	10.0876	9.84277	-0.084445
ENSG00000013375.16:ENST00000515333.1	ENSG00000013375.16	ENST00000515333.1	212.569	0.0167856	26.7242	2.34659e-07	6.30906e-06	6.01396	8.89885	1.25186
ENSG00000013375.16:ENST00000605602.1	ENSG00000013375.16	ENST00000605602.1	72.1075	2.13845	0.00419426	0.948363	0.980258	4.60075	4.4443	-0.10387
ENSG00000013375.16:ENST00000650640.1	ENSG00000013375.16	ENST00000650640.1	248.258	0.0670021	0.940787	0.332075	0.599078	8.28649	7.73973	-0.22159
ENSG00000013375.16:ENST00000650642.1	ENSG00000013375.16	ENST00000650642.1	368.549	0.0437884	14.3454	0.000152152	0.00194958	10.6344	7.95096	-0.978035
ENSG00000013375.16:ENST00000651425.1	ENSG00000013375.16	ENST00000651425.1	137.962	0.0409212	36.756	1.33877e-09	5.34918e-08	7.45367	3.9083	-1.97733
ENSG00000013375.16:ENST00000651698.1	ENSG00000013375.16	ENST00000651698.1	47.1664	0.0998869	0.75351	0.385367	0.647958	3.24391	4.13462	0.718882
ENSG00000013375.16:ENST00000652222.1	ENSG00000013375.16	ENST00000652222.1	67.9997	1.07374	0.12513	0.723536	0.876222	4.66337	4.07163	-0.40632
ENSG00000013375.16:ENST00000652468.1	ENSG00000013375.16	ENST00000652468.1	11.3238	1.68823	2.59797	0.107001	0.306989	0.472255	2.64177	4.98718
ENSG00000013441.17:ENST00000321356.9	ENSG00000013441.17	ENST00000321356.9	563.775	0.0129858	1.2142	0.270503	0.536179	11.0947	11.5044	0.13003
ENSG00000013441.17:ENST00000409769.6	ENSG00000013441.17	ENST00000409769.6	26.8559	0.384606	0.0874909	0.767392	0.899132	3.01548	2.62052	-0.411466
ENSG00000013441.17:ENST00000432425.5	ENSG00000013441.17	ENST00000432425.5	268.883	0.0158463	37.4096	9.57498e-10	3.92275e-08	9.86543	6.86544	-1.18674
ENSG00000013441.17:ENST00000434813.3	ENSG00000013441.17	ENST00000434813.3	32.7358	0.801036	3.82868	0.0503825	0.186719	1.48402	3.77597	2.72931
ENSG00000013441.17:ENST00000461326.1	ENSG00000013441.17	ENST00000461326.1	29.9866	0.226009	0.00685538	0.934013	0.974991	2.85738	3.02335	0.165711
ENSG00000013441.17:ENST00000461981.5	ENSG00000013441.17	ENST00000461981.5	166.764	0.0119699	31.1394	2.40149e-08	7.7606e-07	5.31059	7.46304	1.05974
ENSG00000013441.17:ENST00000473565.5	ENSG00000013441.17	ENST00000473565.5	429.904	0.00973663	15.5029	8.23797e-05	0.00115272	11.0372	9.4376	-0.542434
ENSG00000013441.17:ENST00000481641.1	ENSG00000013441.17	ENST00000481641.1	39.2907	2.17395	1.80436	0.179186	0.423547	1.8377	4.0768	2.3371
ENSG00000013441.17:ENST00000482590.1	ENSG00000013441.17	ENST00000482590.1	210.545	0.0253995	22.8453	1.7558e-06	3.9059e-05	5.68622	8.37619	1.22452
ENSG00000013441.17:ENST00000496205.1	ENSG00000013441.17	ENST00000496205.1	53.5221	0.282991	0.805434	0.369474	0.63433	4.38886	3.52687	-0.650456
ENSG00000013503.10:ENST00000228347.9	ENSG00000013503.10	ENST00000228347.9	525.47	0.0184475	16.1965	5.70995e-05	0.000843795	10.9531	11.1925	0.0769547
ENSG00000013523.11:ENST00000251089.8	ENSG00000013523.11	ENST00000251089.8	542.386	0.00506278	1.05281	0.304862	0.571468	11.0409	11.4142	0.118976
ENSG00000013523.11:ENST00000554941.1	ENSG00000013523.11	ENST00000554941.1	33.348	0.136376	24.427	7.71782e-07	1.86071e-05	1.36955	4.37882	3.40334
ENSG00000013523.11:ENST00000555079.1	ENSG00000013523.11	ENST00000555079.1	48.4444	0.105489	0.121597	0.727309	0.878074	3.75614	3.70718	-0.0389031
ENSG00000013523.11:ENST00000556298.1	ENSG00000013523.11	ENST00000556298.1	19.5835	0.0861657	2.29056	0.130163	0.347807	2.65771	2.00581	-0.820748
ENSG00000013523.11:ENST00000557179.5	ENSG00000013523.11	ENST00000557179.5	141.71	0.0123958	12.9977	0.000311879	0.00360051	6.71559	5.56245	-0.583794
ENSG00000013561.18:ENST00000347642.7	ENSG00000013561.18	ENST00000347642.7	15.9156	1.82289	2.74109	0.097798	0.289636	0.697325	3.2052	4.42918
ENSG00000013561.18:ENST00000394514.6	ENSG00000013561.18	ENST00000394514.6	771.044	0.0160203	1.15058	0.283427	0.549553	12.7202	12.992	0.0799376
ENSG00000013561.18:ENST00000394520.7	ENSG00000013561.18	ENST00000394520.7	113.046	0.0435071	1.64657	0.199427	0.4504	5.91534	5.0979	-0.45476
ENSG00000013561.18:ENST00000506004.5	ENSG00000013561.18	ENST00000506004.5	35.292	0.0761238	0.102478	0.748876	0.889482	3.12784	3.22803	0.0927999
ENSG00000013561.18:ENST00000506938.5	ENSG00000013561.18	ENST00000506938.5	207.736	1.32506	6.42535	0.0112503	0.0654831	8.69978	4.76161	-1.88896
ENSG00000013561.18:ENST00000507163.5	ENSG00000013561.18	ENST00000507163.5	402.18	0.0287664	0.124172	0.724553	0.876712	9.87086	9.88903	0.00630393
ENSG00000013561.18:ENST00000511961.5	ENSG00000013561.18	ENST00000511961.5	159.537	1.03799	0.124174	0.724551	0.876712	6.49864	6.64664	0.0704876
ENSG00000013561.18:ENST00000512565.5	ENSG00000013561.18	ENST00000512565.5	45.1818	1.37968	2.04889	0.152317	0.38373	3.22661	4.06035	0.680585
ENSG00000013561.18:ENST00000515613.5	ENSG00000013561.18	ENST00000515613.5	47.0304	1.90888	0.111843	0.738055	0.883966	2.73486	4.63838	1.56453
ENSG00000013563.14:ENST00000014935.7	ENSG00000013563.14	ENST00000014935.7	69.5513	0.0652904	10.6208	0.00111823	0.0105178	4.60089	2.76544	-1.50756
ENSG00000013563.14:ENST00000309585.9	ENSG00000013563.14	ENST00000309585.9	149.228	0.0364835	4.78048	0.0287841	0.127585	6.34901	5.14722	-0.644785
ENSG00000013563.14:ENST00000369807.6	ENSG00000013563.14	ENST00000369807.6	27.6332	0.100511	0.0331463	0.855535	0.942545	2.75067	2.46532	-0.320292
ENSG00000013563.14:ENST00000369808.7	ENSG00000013563.14	ENST00000369808.7	52.0985	0.0171772	26.5442	2.5758e-07	6.84994e-06	3.23732	4.58639	1.03535
ENSG00000013563.14:ENST00000497242.1	ENSG00000013563.14	ENST00000497242.1	19.5415	0.240799	0.821486	0.364746	0.630046	2.04169	2.71284	0.829249
ENSG00000013573.17:ENST00000228264.10	ENSG00000013573.17	ENST00000228264.10	69.5763	0.176326	0.152278	0.696368	0.861187	4.5173	4.37938	-0.0929806
ENSG00000013573.17:ENST00000350437.8	ENSG00000013573.17	ENST00000350437.8	141.979	0.0221949	0.407569	0.523206	0.749671	6.39969	6.12104	-0.138349
ENSG00000013573.17:ENST00000415475.6	ENSG00000013573.17	ENST00000415475.6	132.582	0.0192987	0.0801356	0.777114	0.904009	6.08524	5.99891	-0.0441916
ENSG00000013573.17:ENST00000435753.6	ENSG00000013573.17	ENST00000435753.6	156.234	0.0196817	1.78661	0.181339	0.426668	6.87272	6.19697	-0.323669
ENSG00000013573.17:ENST00000438391.6	ENSG00000013573.17	ENST00000438391.6	60.9305	0.12669	4.29046	0.0383269	0.155229	3.25706	4.80854	1.15989
ENSG00000013573.17:ENST00000535158.5	ENSG00000013573.17	ENST00000535158.5	126.896	0.0574063	1.27812	0.258249	0.522446	6.30844	5.56926	-0.384553
ENSG00000013573.17:ENST00000535317.5	ENSG00000013573.17	ENST00000535317.5	136.415	0.0166592	12.6529	0.000374981	0.00420783	6.95568	5.33318	-0.823004
ENSG00000013573.17:ENST00000536265.5	ENSG00000013573.17	ENST00000536265.5	127.078	0.76377	2.14929	0.142636	0.368025	7.28777	4.3871	-1.56066
ENSG00000013573.17:ENST00000536580.5	ENSG00000013573.17	ENST00000536580.5	53.4217	0.0318384	9.80595	0.00173948	0.0151599	4.59268	3.25236	-1.02582
ENSG00000013573.17:ENST00000537136.1	ENSG00000013573.17	ENST00000537136.1	371.767	0.00320061	12.6669	0.000372187	0.00418095	8.96418	10.0708	0.39451
ENSG00000013573.17:ENST00000538740.1	ENSG00000013573.17	ENST00000538740.1	530.325	0.010264	0.0159508	0.899497	0.960502	11.1192	11.1372	0.00577522
ENSG00000013573.17:ENST00000539049.5	ENSG00000013573.17	ENST00000539049.5	68.3787	0.0845308	5.17763	0.0228795	0.108972	5.17071	3.62712	-1.06191
ENSG00000013573.17:ENST00000539699.5	ENSG00000013573.17	ENST00000539699.5	370.732	0.0199406	6.5448	0.0105191	0.0622414	8.57149	10.2956	0.619394
ENSG00000013573.17:ENST00000539702.1	ENSG00000013573.17	ENST00000539702.1	537.898	0.00763786	12.0851	0.000508259	0.00543571	10.2675	11.8461	0.508651
ENSG00000013573.17:ENST00000542129.5	ENSG00000013573.17	ENST00000542129.5	13.941	0.192825	0.000845561	0.976802	0.991623	1.96423	2.04286	0.114166
ENSG00000013573.17:ENST00000542242.1	ENSG00000013573.17	ENST00000542242.1	103.074	0.0332049	2.55111	0.110217	0.31312	4.8321	5.75173	0.530437
ENSG00000013573.17:ENST00000542244.5	ENSG00000013573.17	ENST00000542244.5	80.7363	0.0387964	5.39529	0.0201911	0.0997935	5.40356	4.14999	-0.79581
ENSG00000013573.17:ENST00000542661.1	ENSG00000013573.17	ENST00000542661.1	72.1866	0.0321103	0.157777	0.691212	0.858126	4.42151	4.623	0.133789
ENSG00000013573.17:ENST00000542777.1	ENSG00000013573.17	ENST00000542777.1	622.082	0.0207606	2.32248	0.127517	0.343329	11.2009	12.3538	0.356939
ENSG00000013573.17:ENST00000542838.6	ENSG00000013573.17	ENST00000542838.6	1395.57	0.00201884	7.26142	0.00704517	0.045986	16.2821	15.6848	-0.157974
ENSG00000013573.17:ENST00000543026.5	ENSG00000013573.17	ENST00000543026.5	279.708	0.00631618	2.95023	0.0858655	0.265581	8.11407	8.77993	0.259107
ENSG00000013573.17:ENST00000543511.1	ENSG00000013573.17	ENST00000543511.1	133.39	0.0157855	4.20929	0.0402031	0.160348	5.5249	6.49475	0.499776
ENSG00000013573.17:ENST00000544652.1	ENSG00000013573.17	ENST00000544652.1	56.5718	0.0397414	0.431242	0.51138	0.74167	3.85597	4.16688	0.230895
ENSG00000013573.17:ENST00000545115.5	ENSG00000013573.17	ENST00000545115.5	58.0448	0.256705	0.0290924	0.864566	0.946321	3.90416	4.21141	0.225723
ENSG00000013573.17:ENST00000545668.5	ENSG00000013573.17	ENST00000545668.5	154.936	0.00837294	17.0721	3.59873e-05	0.000564638	7.25031	5.76129	-0.71822
ENSG00000013573.17:ENST00000545717.1	ENSG00000013573.17	ENST00000545717.1	69.3932	0.059273	21.8774	2.9063e-06	6.15378e-05	5.70384	2.89485	-2.02596
ENSG00000013583.10:ENST00000014930.9	ENSG00000013583.10	ENST00000014930.9	1232.9	0.180812	2.39993	0.121341	0.332754	16.6414	13.32	-0.9062
ENSG00000013583.10:ENST00000536942.1	ENSG00000013583.10	ENST00000536942.1	40.2971	0.0288941	10.9105	0.000956193	0.00921302	3.24701	3.60999	0.312909
ENSG00000013583.10:ENST00000647702.1	ENSG00000013583.10	ENST00000647702.1	36.6737	2.54861	0.454674	0.500123	0.734211	2.68824	3.81789	1.03332
ENSG00000013588.9:ENST00000014914.6	ENSG00000013588.9	ENST00000014914.6	3256.03	0.00562922	26.9449	2.09334e-07	5.69229e-06	21.0608	19.3587	-0.415129
ENSG00000013588.9:ENST00000534831.1	ENSG00000013588.9	ENST00000534831.1	990.688	0.0373568	5.25492	0.0218848	0.105579	14.5766	12.3378	-0.643352
ENSG00000013588.9:ENST00000537783.1	ENSG00000013588.9	ENST00000537783.1	147.112	0.074466	5.09017	0.0240618	0.112857	5.29687	7.56768	1.11223
ENSG00000013588.9:ENST00000540125.1	ENSG00000013588.9	ENST00000540125.1	24.3301	0.0961535	0.00192498	0.965004	0.987279	2.62153	2.63576	0.0158416
ENSG00000013588.9:ENST00000542056.1	ENSG00000013588.9	ENST00000542056.1	841.792	0.0205944	15.7977	7.04884e-05	0.00100839	12.006	14.7253	0.784917
ENSG00000013588.9:ENST00000648791.1	ENSG00000013588.9	ENST00000648791.1	1654.51	0.0101076	11.6065	0.000657227	0.00673473	16.0722	17.5783	0.390291
ENSG00000013619.15:ENST00000262858.8	ENSG00000013619.15	ENST00000262858.8	23.0809	0.422152	0.236141	0.627007	0.819353	2.3257	2.90348	0.648917
ENSG00000013619.15:ENST00000370401.7	ENSG00000013619.15	ENST00000370401.7	43.4197	0.938296	0.951858	0.329247	0.596249	3.87696	3.00988	-0.747574
ENSG00000013619.15:ENST00000464149.1	ENSG00000013619.15	ENST00000464149.1	31.7858	0.0618354	1.97613	0.159799	0.394939	3.19093	2.82638	-0.356339
ENSG00000013619.15:ENST00000683696.1	ENSG00000013619.15	ENST00000683696.1	61.8902	0.226014	2.13063	0.144382	0.370821	3.58465	4.88063	0.921867
ENSG00000013810.21:ENST00000313288.9	ENSG00000013810.21	ENST00000313288.9	3256.27	0.00323858	10.067	0.00150952	0.0135064	21.4323	20.2265	-0.291702
ENSG00000013810.21:ENST00000404054.3	ENSG00000013810.21	ENST00000404054.3	137.223	0.0110811	1.06776	0.301453	0.568078	6.11027	6.20015	0.045277
ENSG00000013810.21:ENST00000466077.1	ENSG00000013810.21	ENST00000466077.1	451.45	0.0100284	18.407	1.78399e-05	0.000308018	9.51721	11.1335	0.544938
ENSG00000013810.21:ENST00000470808.1	ENSG00000013810.21	ENST00000470808.1	32.7106	0.951664	0.401638	0.526245	0.751796	2.88793	3.27057	0.365783
ENSG00000013810.21:ENST00000484264.1	ENSG00000013810.21	ENST00000484264.1	207.38	0.0110081	7.21117	0.00724512	0.0469618	8.17072	6.64325	-0.660978
ENSG00000013810.21:ENST00000484651.5	ENSG00000013810.21	ENST00000484651.5	422.197	0.00525808	11.6588	0.000638979	0.00657919	9.71145	10.4978	0.268685
ENSG00000013810.21:ENST00000493975.5	ENSG00000013810.21	ENST00000493975.5	88.7745	0.545085	5.7642	0.0163559	0.0859242	6.72008	2.24862	-3.27334
ENSG00000013810.21:ENST00000612220.5	ENSG00000013810.21	ENST00000612220.5	588.078	0.0027713	16.9347	3.86872e-05	0.00060134	11.2271	11.9362	0.221713
ENSG00000013810.21:ENST00000650779.1	ENSG00000013810.21	ENST00000650779.1	62.0824	0.0633646	1.16435	0.280566	0.546559	3.99164	4.45587	0.328674
ENSG00000013810.21:ENST00000651251.1	ENSG00000013810.21	ENST00000651251.1	19.1925	1.15005	2.89352	0.0889364	0.271924	2.87057	1.76616	-1.41617
ENSG00000013810.21:ENST00000651472.1	ENSG00000013810.21	ENST00000651472.1	33.3967	3.25279	0.0145903	0.903857	0.962041	3.93676	2.06558	-1.89318
ENSG00000013810.21:ENST00000651817.1	ENSG00000013810.21	ENST00000651817.1	357.352	0.00571986	0.413009	0.520446	0.747702	9.54973	9.35054	-0.0713044
ENSG00000013810.21:ENST00000652002.1	ENSG00000013810.21	ENST00000652002.1	19.572	0.111642	4.78443	0.0287181	0.127388	1.8508	2.81987	1.22798
[truncated: 82,787 more rows]
