# Supplementary material for: A dual role of RBM42 in modulating splicing and translation of CDKN1A/p21 during DNA damage response
Source: Nat Commun. 2023 Nov 22;14:7628. doi: 10.1038/s41467-023-43495-6 (PMC10665399; doi:10.1038/s41467-023-43495-6)
Supplement: Supplementary file 7 — Supplementary Data 5 [file 41467_2023_43495_MOESM7_ESM.xlsx]

## Sheet: No damage
KI1	KI2	KI3	WT1	WT2	WT3	GOBP name	GOMF name	GOCC name	GOBP slim name	GOCC slim name	KEGG name	Pfam	Student's two-tailed T-test Significant RBM42_WT	Student's two-tailed T-test significant	Peptides	Razor + unique peptides	Unique peptides	Sequence coverage [%]	Unique + razor sequence coverage [%]	Unique sequence coverage [%]	Mol. weight [kDa]	Q-value	Score	Intensity	MS/MS count	-Log Student's two-tailed T-test p-value RBM42_WT	Student's two-tailed T-test q-value RBM42_WT	Student's two-tailed T-test Difference RBM42_WT	Student's two-tailed T-test Test statistic RBM42_WT	Protein IDs	Majority protein IDs	Protein names	Gene names	id
26.5749	26.5931	26.2405	24.5906	25.3448	24.9068	activation of immune response;activation of innate immune response;activation of MAPK activity;activation of MAPKK activity;activation of protein kinase activity;aging;anaphase-promoting complex-dependent proteasomal ubiquitin-dependent protein catabolic process;anatomical structure development;anatomical structure morphogenesis;apoptosis;axon guidance;biological regulation;biosynthetic process;c…	adenyl nucleotide binding;adenyl ribonucleotide binding;ATP binding;binding;catalytic activity;cyclin-dependent protein kinase activity;histone kinase activity;kinase activity;nucleotide binding;phosphotransferase activity, alcohol group as acceptor;protein kinase activity;protein serine/threonine kinase activity;purine nucleotide binding;purine ribonucleoside triphosphate binding;purine ribonucl…	cell part;centrosome;cytoplasm;cytoplasmic part;cytoskeletal part;cytosol;extracellular membrane-bounded organelle;extracellular organelle;extracellular region part;extracellular vesicular exosome;intracellular membrane-bounded organelle;intracellular non-membrane-bounded organelle;intracellular organelle;intracellular organelle part;intracellular part;macromolecular complex;membrane;membrane-bou…	aging;anatomical structure development;anatomical structure morphogenesis;biological regulation;biosynthetic process;catabolic process;cell cycle;cell death;cell development;cell differentiation;cell division;cell motility;cell proliferation;cellular component assembly;cellular component disassembly;cellular component movement;cellular component organization;cellular localization;cellular membran…	cell part;centrosome;cytoplasm;cytosol;extracellular organelle;intracellular membrane-bounded organelle;intracellular non-membrane-bounded organelle;intracellular organelle;macromolecular complex;membrane;microtubule organizing center;midbody;mitochondrion;nucleoplasm;nucleus;organelle;protein complex;vesicle	Cell cycle;Gap junction;Oocyte meiosis;p53 signaling pathway;Progesterone-mediated oocyte maturation	Pkinase	+	RBM42_WT	12	12	11	46.5	46.5	42.8	34.081	0	91.993	1215600000	62	2.45417	0.000482412	1.52205	4.38778	A0A024QZP7;P06493;A0A087WZZ9;E5RIU6;K7ELV5;Q00526	A0A024QZP7;P06493;A0A087WZZ9;E5RIU6	Cyclin-dependent kinase 1	CDC2;CDK1	0
24.5791	24.9298	24.2337	25.462	25.3313	25.2425	alcohol metabolic process;cholesterol metabolic process;establishment of localization;lipid metabolic process;lipid transport;metabolic process;organic substance transport;primary metabolic process;small molecule metabolic process;steroid metabolic process;sterol metabolic process;transport	binding;lipid binding;nucleic acid binding;RNA binding	cell part;cytoplasm;extracellular region part;high-density lipoprotein particle;intracellular membrane-bounded organelle;intracellular organelle;intracellular part;macromolecular complex;membrane;membrane-bounded organelle;nucleus;organelle;plasma lipoprotein particle;plasma membrane;protein-lipid complex	alcohol metabolic process;establishment of localization;lipid metabolic process;lipid transport;metabolic process;primary metabolic process;small molecule metabolic process;transport	cell part;cytoplasm;intracellular membrane-bounded organelle;intracellular organelle;macromolecular complex;membrane;nucleus;organelle;plasma membrane		KH_1	+	RBM42_WT	11	11	11	11.5	11.5	11.5	141.45	0	95.088	438550000	26	1.65297	0.0221087	-0.764437	-2.4595	Q00341;A0A024R4E5;H0Y394;H7C0A4;C9JIZ1;H7C2D1;C9JHZ8;C9J5E5;C9JZI8;C9JES8;C9JK79;C9JHS7;C9JT62;C9JHN6;A0A0U1RVI6;C9JEJ8;C9JBS3;C9JQ82;C9JMQ6;C9J739;H7BZC3;C9JHS9	Q00341;A0A024R4E5;H0Y394	Vigilin	HDLBP	2
28.6779	28.8725	28.4166	28.9908	28.8222	29.367	biological regulation;biosynthetic process;catabolic process;cellular biosynthetic process;cellular catabolic process;cellular component disassembly;cellular component disassembly at cellular level;cellular component organization;cellular component organization at cellular level;cellular component organization or biogenesis;cellular component organization or biogenesis at cellular level;cellular …	binding;nucleic acid binding;RNA binding;rRNA binding;structural constituent of ribosome;structural molecule activity;translation regulator activity	adherens junction;anchoring junction;cell junction;cell part;cell-substrate adherens junction;cell-substrate junction;cytoplasm;cytoplasmic part;cytosol;cytosolic small ribosomal subunit;extracellular membrane-bounded organelle;extracellular organelle;extracellular region part;extracellular vesicular exosome;focal adhesion;intracellular membrane-bounded organelle;intracellular non-membrane-bounde…	biological regulation;biosynthetic process;catabolic process;cellular component disassembly;cellular component organization;cellular metabolic process;cellular nitrogen compound metabolic process;cellular process;establishment of localization;macromolecule metabolic process;metabolic process;mRNA metabolic process;nitrogen compound metabolic process;nucleobase-containing compound metabolic proces…	cell part;cytoplasm;cytosol;extracellular organelle;intracellular membrane-bounded organelle;intracellular non-membrane-bounded organelle;intracellular organelle;macromolecular complex;membrane;nucleolus;nucleus;organelle;ribonucleoprotein complex;ribosome;small ribosomal subunit;vesicle	Ribosome	Ribosomal_S4;S4			15	15	15	47.4	47.4	47.4	22.591	0	106.2	7757300000	149	0.905934	0.192651	-0.404311	-1.31158	A0A024R4M0;P46781;B5MCT8;C9JM19;F2Z3C0;A8MXK4	A0A024R4M0;P46781;B5MCT8;C9JM19	40S ribosomal protein S9	RPS9	3
26.1375	25.727	25.8944	26.6092	26.3154	26.4076	activation of immune response;activation of innate immune response;anaphase-promoting complex-dependent proteasomal ubiquitin-dependent protein catabolic process;antigen processing and presentation;antigen processing and presentation of exogenous antigen;antigen processing and presentation of exogenous peptide antigen;antigen processing and presentation of exogenous peptide antigen via MHC class …	catalytic activity;endopeptidase activity;hydrolase activity;peptidase activity;peptidase activity, acting on L-amino acid peptides;threonine-type endopeptidase activity;threonine-type peptidase activity	cell part;cytoplasm;cytoplasmic mRNA processing body;cytoplasmic part;cytosol;extracellular membrane-bounded organelle;extracellular organelle;extracellular region part;extracellular vesicular exosome;intracellular membrane-bounded organelle;intracellular non-membrane-bounded organelle;intracellular organelle;intracellular organelle part;intracellular part;macromolecular complex;membrane-bounded …	biological regulation;catabolic process;cell cycle;cell death;cellular metabolic process;cellular nitrogen compound metabolic process;cellular process;death;immune system process;macromolecule metabolic process;macromolecule modification;metabolic process;mitotic cell cycle;multi-organism process;nitrogen compound metabolic process;primary metabolic process;protein metabolic process;protein modif…	cell part;cytoplasm;cytosol;extracellular organelle;intracellular membrane-bounded organelle;intracellular non-membrane-bounded organelle;intracellular organelle;macromolecular complex;nucleoplasm;nucleus;organelle;proteasome complex;protein complex;ribonucleoprotein complex;vesicle	Proteasome	Proteasome;Proteasome_A_N	+	RBM42_WT	7	7	7	43.2	43.2	43.2	25.898	0	134.18	1384400000	50	1.62653	0.0387773	-0.52447	-2.11984	A0A024RA52;P25787;C9JCK5;H3BT36;H7C402	A0A024RA52;P25787	Proteasome subunit alpha type;Proteasome subunit alpha type-2	PSMA2	4
25.1319	25.5281	25.3625	24.9593	24.994	24.7307	cellular macromolecule metabolic process;cellular metabolic process;cellular nitrogen compound metabolic process;cellular process;cellular protein metabolic process;macromolecule metabolic process;macromolecule modification;maturation of SSU-rRNA;maturation of SSU-rRNA from tricistronic rRNA transcript (SSU-rRNA, 5.8S rRNA, LSU-rRNA);metabolic process;ncRNA metabolic process;ncRNA processing;nitr…		cell part;CUL4 RING ubiquitin ligase complex;cullin-RING ubiquitin ligase complex;intracellular non-membrane-bounded organelle;intracellular organelle;intracellular organelle part;intracellular part;macromolecular complex;non-membrane-bounded organelle;nuclear part;nucleolus;organelle;organelle part;preribosome;protein complex;ribonucleoprotein complex;small-subunit processome;ubiquitin ligase co…	cellular metabolic process;cellular nitrogen compound metabolic process;cellular process;macromolecule metabolic process;macromolecule modification;metabolic process;nitrogen compound metabolic process;nucleobase-containing compound metabolic process;primary metabolic process;protein metabolic process;protein modification by small protein conjugation or removal;protein modification process;RNA me…	cell part;intracellular non-membrane-bounded organelle;intracellular organelle;macromolecular complex;nucleolus;organelle;preribosome;protein complex;ribonucleoprotein complex;ubiquitin ligase complex		eIF2A;Sof1;WD40			7	7	7	13.1	13.1	13.1	67.55	0	50.329	670500000	37	1.46339	0.0655738	0.446209	1.84762	A0A087WT20;Q9NV06;B3KME9;E5RHM4;A0A087X1F8	A0A087WT20;Q9NV06;B3KME9	DDB1- and CUL4-associated factor 13	DCAF13	11
25.6167	25.3768	25.3481	25.0669	24.1363	24.9764	biological regulation;biosynthetic process;blood coagulation;catabolic process;cell maturation;cellular biosynthetic process;cellular catabolic process;cellular developmental process;cellular macromolecule biosynthetic process;cellular macromolecule catabolic process;cellular macromolecule metabolic process;cellular metabolic process;cellular nitrogen compound metabolic process;cellular process;c…	binding;mRNA binding;nucleic acid binding;nucleotide binding;poly(A) RNA binding;poly(U) RNA binding;poly-purine tract binding;poly-pyrimidine tract binding;protein binding;protein C-terminus binding;RNA binding;single-stranded RNA binding;translation activator activity;translation regulator activity;translation regulator activity, nucleic acid binding	adherens junction;anchoring junction;catalytic step 2 spliceosome;cell junction;cell part;cell-substrate adherens junction;cell-substrate junction;cytoplasm;cytoplasmic part;cytosol;extracellular membrane-bounded organelle;extracellular organelle;extracellular region part;extracellular vesicular exosome;focal adhesion;intracellular membrane-bounded organelle;intracellular non-membrane-bounded org…	biological regulation;biosynthetic process;catabolic process;cell maturation;cellular metabolic process;cellular nitrogen compound metabolic process;cellular process;coagulation;developmental maturation;developmental process;gene silencing;macromolecule metabolic process;metabolic process;mRNA metabolic process;mRNA processing;multicellular organismal process;nitrogen compound metabolic process;n…	cell part;cytoplasm;cytosol;extracellular organelle;intracellular membrane-bounded organelle;intracellular non-membrane-bounded organelle;intracellular organelle;macromolecular complex;membrane;nucleus;organelle;ribonucleoprotein complex;spliceosomal complex;vesicle	mRNA surveillance pathway;RNA degradation;RNA transport	PABP;RRM_1			10	10	10	17.1	17.1	17.1	70.67	0	89.916	677490000	40	1.09928	0.0747632	0.720645	1.7652	P11940;A0A087WTT1;E7ERJ7;E7EQV3;H0YAR2;Q9H361;E5RH24;E5RJB9;H0YAP2;H0YBN4;Q4VXU2;E5RGH3;H0YB86;Q13310;B1ANR0;B1ANR1;E5RHG7;H0YAS7;H0YAS6;E5RGC4;H0YB75;H0YEQ8;E5RFD8;Q5JQF8;Q96DU9;H0YC10	P11940;A0A087WTT1;E7ERJ7;E7EQV3;H0YAR2	Polyadenylate-binding protein 1;Polyadenylate-binding protein	PABPC1	15
26.2363	26.2096	26.2775	24.4257	24.7189	24.6939	biological regulation;biosynthetic process;cell cycle;cell proliferation;cellular biosynthetic process;cellular component organization;cellular component organization at cellular level;cellular component organization or biogenesis;cellular component organization or biogenesis at cellular level;cellular macromolecule biosynthetic process;cellular macromolecule metabolic process;cellular metabolic …	acid-amino acid ligase activity;binding;catalytic activity;cation binding;chromatin binding;core promoter proximal region DNA binding;core promoter proximal region sequence-specific DNA binding;DNA binding;histone binding;identical protein binding;ion binding;ligase activity;ligase activity, forming carbon-nitrogen bonds;metal ion binding;methylated histone residue binding;methyl-CpG binding;nucl…	cell part;chromatin;chromosomal part;euchromatin;heterochromatin;intracellular membrane-bounded organelle;intracellular organelle;intracellular organelle part;intracellular part;membrane-bounded organelle;nuclear chromatin;nuclear chromosome part;nuclear heterochromatin;nuclear matrix;nuclear part;nucleus;organelle;organelle part;replication fork	biological regulation;biosynthetic process;cell cycle;cell proliferation;cellular component organization;cellular metabolic process;cellular nitrogen compound metabolic process;cellular process;chromatin modification;chromatin organization;chromosome organization;DNA metabolic process;DNA modification;DNA repair;histone modification;macromolecule metabolic process;macromolecule modification;metab…	cell part;intracellular membrane-bounded organelle;intracellular organelle;nucleus;organelle		DUF3590;PHD;SAD_SRA;ubiquitin	+	RBM42_WT	11	11	11	17.4	17.4	17.4	91.099	0	89.223	888570000	82	4.15172	0	1.62832	8.31247	A0A087WVR3;A0A087WTW0;Q96T88;A0A087WWG9	A0A087WVR3;A0A087WTW0;Q96T88;A0A087WWG9	E3 ubiquitin-protein ligase UHRF1	UHRF1	16
22.1898	23.0004	22.213	22.4543	23.2968	23.1308	cation transport;cellular process;divalent inorganic cation transport;divalent metal ion transport;establishment of localization;ion transport;metal ion transport;transition metal ion transport;transmembrane transport;transport;zinc ion transport	cation transmembrane transporter activity;ion transmembrane transporter activity;metal ion transmembrane transporter activity;substrate-specific transmembrane transporter activity;substrate-specific transporter activity;transmembrane transporter activity;transporter activity	cell part;cytoplasmic part;endoplasmic reticulum;endoplasmic reticulum membrane;endoplasmic reticulum part;Golgi apparatus;integral to membrane;intracellular membrane-bounded organelle;intracellular organelle;intracellular organelle part;intracellular part;intrinsic to membrane;membrane;membrane part;membrane-bounded organelle;nuclear part;nucleoplasm;organelle;organelle membrane;organelle part	cellular process;establishment of localization;ion transport;transmembrane transport;transport	cell part;endoplasmic reticulum;Golgi apparatus;intracellular membrane-bounded organelle;intracellular organelle;membrane;nucleoplasm;organelle		Zip			1	1	1	3.3	3.3	3.3	46.393	0	17.073	104100000	20	0.594687	0.311239	-0.492936	-1.04741	A0A087WTX2;Q92504	A0A087WTX2;Q92504	Zinc transporter SLC39A7	SLC39A7	17
24.4663	24.6058	24.1882	24.6043	24.86	24.4141	carbohydrate metabolic process;cation transport;cellular carbohydrate metabolic process;cellular macromolecule metabolic process;cellular metabolic process;cellular process;cellular protein metabolic process;cognition;divalent inorganic cation transport;divalent metal ion transport;establishment of localization;glycosylation;ion transport;macromolecule glycosylation;macromolecule metabolic proces…	cation transmembrane transporter activity;divalent inorganic cation transmembrane transporter activity;inorganic cation transmembrane transporter activity;ion transmembrane transporter activity;magnesium ion transmembrane transporter activity;metal ion transmembrane transporter activity;substrate-specific transmembrane transporter activity;substrate-specific transporter activity;transmembrane tra…	cell part;cytoplasmic part;endoplasmic reticulum part;integral to membrane;integral to plasma membrane;intracellular organelle part;intracellular part;intrinsic to membrane;intrinsic to plasma membrane;macromolecular complex;membrane;membrane part;oligosaccharyltransferase complex;organelle part;plasma membrane;plasma membrane part;protein complex	carbohydrate metabolic process;cellular metabolic process;cellular process;establishment of localization;ion transport;macromolecule metabolic process;macromolecule modification;metabolic process;multicellular organismal process;neurological system process;peptidyl-amino acid modification;primary metabolic process;protein glycosylation;protein metabolic process;protein modification process;transm…	cell part;macromolecular complex;membrane;plasma membrane;protein complex		OST3_OST6			5	5	5	13.9	13.9	13.9	41.531	0	38.394	330620000	19	0.505862	0.516119	-0.206013	-0.740531	A0A087WU53;Q9H0U3	A0A087WU53;Q9H0U3	Magnesium transporter protein 1	MAGT1	19
25.0271	25.6561	25.6394	22.0781	22.473	22.8194	apoptosis;biological regulation;cell death;cellular macromolecule metabolic process;cellular metabolic process;cellular nitrogen compound metabolic process;cellular process;death;gene expression;immune system process;macromolecule metabolic process;metabolic process;mRNA metabolic process;mRNA processing;nitrogen compound metabolic process;nuclear mRNA splicing, via spliceosome;nucleic acid metab…	binding;enzyme binding;protein binding	cell part;cytoplasm;intracellular membrane-bounded organelle;intracellular organelle;intracellular organelle part;intracellular part;macromolecular complex;membrane;membrane-bounded organelle;nuclear part;nucleoplasm;nucleus;organelle;organelle part;protein complex;Prp19 complex;ribonucleoprotein complex;spliceosomal complex	biological regulation;cell death;cellular metabolic process;cellular nitrogen compound metabolic process;cellular process;death;immune system process;macromolecule metabolic process;metabolic process;mRNA metabolic process;mRNA processing;nitrogen compound metabolic process;nucleobase-containing compound metabolic process;primary metabolic process;RNA metabolic process;RNA processing;RNA splicing	cell part;cytoplasm;intracellular membrane-bounded organelle;intracellular organelle;macromolecular complex;membrane;nucleoplasm;nucleus;organelle;protein complex;ribonucleoprotein complex;spliceosomal complex	Spliceosome	CTNNBL	+	RBM42_WT	10	10	10	17.2	17.2	17.2	65.173	0	62.685	536620000	48	3.25366	0	2.98399	7.5013	Q8WYA6;A0A087WUB9;A2A2P1	Q8WYA6;A0A087WUB9	Beta-catenin-like protein 1	CTNNBL1	20
25.0005	25.4191	25.1065	24.8093	24.4133	24.7078	biological regulation;biosynthetic process;cellular biosynthetic process;cellular macromolecule biosynthetic process;cellular macromolecule metabolic process;cellular metabolic process;cellular process;cellular protein metabolic process;cotranslational protein targeting to membrane;establishment of localization;establishment of localization in cell;establishment of protein localization;establishm…	catalytic activity;hydrolase activity;peptidase activity	cell part;cytoplasmic part;endoplasmic reticulum membrane;endoplasmic reticulum part;integral to membrane;intracellular organelle part;intracellular part;intrinsic to membrane;macromolecular complex;membrane;membrane part;organelle membrane;organelle part;protein complex;signal peptidase complex	biological regulation;biosynthetic process;cellular metabolic process;cellular process;establishment of localization;macromolecule metabolic process;metabolic process;peptide metabolic process;primary metabolic process;protein maturation;protein metabolic process;protein targeting;protein transport;regulation of transport;translation;transport	cell part;macromolecular complex;membrane;protein complex	Protein export	SPC25			5	5	5	19.8	19.8	19.8	25.09	0	32.188	498570000	21	1.43128	0.0534828	0.531928	1.94931	A0A087WUC6;E9PI68;Q15005;E9PL01;E9PRB9;H0YE04	A0A087WUC6;E9PI68;Q15005;E9PL01	Signal peptidase complex subunit 2	SPCS2	21
26.1317	26.0679	26.1212	27.6457	26.9792	27.7189	activation of MAPK activity;activation of MAPKK activity;activation of protein kinase activity;aging;amine metabolic process;aminoglycan catabolic process;aminoglycan metabolic process;anatomical structure development;anatomical structure formation involved in morphogenesis;anatomical structure morphogenesis;angiogenesis;angiogenesis involved in coronary vascular morphogenesis;biological regulati…	binding;carbohydrate binding;chemoattractant activity;cytokine activity;fibroblast growth factor receptor binding;glycosaminoglycan binding;growth factor activity;growth factor receptor binding;heparin binding;ligand-dependent nuclear receptor transcription coactivator activity;pattern binding;polysaccharide binding;protein binding;protein binding transcription factor activity;receptor binding;tr…	cell part;cytoplasmic part;cytosol;extracellular region;extracellular region part;extracellular space;intracellular membrane-bounded organelle;intracellular organelle;intracellular part;membrane-bounded organelle;nucleus;organelle	aging;amine metabolic process;anatomical structure development;anatomical structure formation involved in morphogenesis;anatomical structure morphogenesis;biological regulation;biosynthetic process;carbohydrate metabolic process;catabolic process;cell communication;cell development;cell differentiation;cell motility;cell-cell signaling;cellular component movement;cellular component organization;c…	cell part;cytosol;extracellular region;extracellular space;intracellular membrane-bounded organelle;intracellular organelle;nucleus;organelle	MAPK signaling pathway;Melanoma;Pathways in cancer;Regulation of actin cytoskeleton		+	RBM42_WT	7	7	7	16	16	16	30.752	0	59.275	2202800000	76	2.32381	0.000898678	-1.34099	-3.98954	A0A087WUF6;P09038	A0A087WUF6;P09038	Fibroblast growth factor;Fibroblast growth factor 2	FGF2	24
25.5106	25.7728	25.2907	24.7732	25.1175	25.8792		binding;nucleic acid binding;nucleotide binding					RRM_1			5	5	5	16.1	16.1	16.1	37.335	0	35.898	790130000	40	0.307574	0.643282	0.268027	0.588777	Q9Y388;A0A087WUI1;Q5JY83	Q9Y388;A0A087WUI1	RNA-binding motif protein, X-linked 2	RBMX2	25
28.9896	29.0458	29.3102	26.4507	25.9703	26.793	biological regulation;biosynthetic process;cellular biosynthetic process;cellular macromolecule biosynthetic process;cellular macromolecule metabolic process;cellular metabolic process;cellular nitrogen compound metabolic process;cellular process;macromolecule biosynthetic process;macromolecule metabolic process;metabolic process;nitrogen compound metabolic process;nucleic acid metabolic process;…	binding;DNA binding;double-stranded DNA binding;mRNA binding;nucleic acid binding;nucleotide binding;poly(A) RNA binding;poly(G) RNA binding;poly-purine tract binding;RNA binding;single-stranded DNA binding;single-stranded RNA binding;structure-specific DNA binding	cell part;cytoplasm;extracellular membrane-bounded organelle;extracellular organelle;extracellular region part;extracellular vesicular exosome;intracellular membrane-bounded organelle;intracellular organelle;intracellular organelle part;intracellular part;macromolecular complex;membrane-bounded organelle;membrane-bounded vesicle;nuclear part;nucleoplasm;nucleus;organelle;organelle part;ribonucleo…	biological regulation;biosynthetic process;cellular metabolic process;cellular nitrogen compound metabolic process;cellular process;macromolecule metabolic process;metabolic process;nitrogen compound metabolic process;nucleobase-containing compound metabolic process;primary metabolic process;RNA metabolic process;RNA processing	cell part;cytoplasm;extracellular organelle;intracellular membrane-bounded organelle;intracellular organelle;macromolecular complex;nucleoplasm;nucleus;organelle;ribonucleoprotein complex;spliceosomal complex;vesicle		RRM_1	+	RBM42_WT	11	10	10	25.6	23.4	23.4	40.04	0	184.04	7897400000	139	3.33158	0	2.71049	7.56549	A0A087WUK2;O14979	A0A087WUK2;O14979	Heterogeneous nuclear ribonucleoprotein D-like	HNRNPDL	26
24.6239	25.2506	24.8213	24.4021	22.593	24.3726	activation of immune response;activation of innate immune response;anaphase-promoting complex-dependent proteasomal ubiquitin-dependent protein catabolic process;antigen processing and presentation;antigen processing and presentation of exogenous antigen;antigen processing and presentation of exogenous peptide antigen;antigen processing and presentation of exogenous peptide antigen via MHC class …		cell part;cytoplasmic part;cytosol;extracellular membrane-bounded organelle;extracellular organelle;extracellular region part;extracellular vesicular exosome;intracellular membrane-bounded organelle;intracellular organelle;intracellular organelle part;intracellular part;macromolecular complex;membrane;membrane-bounded organelle;membrane-bounded vesicle;nuclear part;nucleoplasm;nucleus;organelle;o…	biological regulation;catabolic process;cell cycle;cell death;cellular metabolic process;cellular nitrogen compound metabolic process;cellular process;death;immune system process;macromolecule metabolic process;macromolecule modification;metabolic process;mitotic cell cycle;nitrogen compound metabolic process;primary metabolic process;protein metabolic process;protein modification by small protei…	cell part;cytosol;extracellular organelle;intracellular membrane-bounded organelle;intracellular organelle;macromolecular complex;membrane;nucleoplasm;nucleus;organelle;proteasome complex;protein complex;vesicle	Proteasome	PCI			6	6	6	18.6	18.6	18.6	42.739	0	43.144	433450000	21	0.820674	0.122459	1.10937	1.52779	A0A087WUL9;Q9UNM6;E9PL38;J3KNQ3;E9PQG3;H0YD73;E9PPD2	A0A087WUL9;Q9UNM6;E9PL38;J3KNQ3	26S proteasome non-ATPase regulatory subunit 13	PSMD13	27
27.5358	27.1633	27.1282	27.6495	27.0918	28.1203	biological regulation;biosynthetic process;catabolic process;cellular biosynthetic process;cellular catabolic process;cellular component biogenesis;cellular component biogenesis at cellular level;cellular component disassembly;cellular component disassembly at cellular level;cellular component organization;cellular component organization at cellular level;cellular component organization or biogen…	binding;nucleotide binding;protein binding;structural constituent of ribosome;structural molecule activity;translation initiation factor binding	cell part;cytoplasm;cytoplasmic part;cytosol;cytosolic small ribosomal subunit;intracellular membrane-bounded organelle;intracellular non-membrane-bounded organelle;intracellular organelle;intracellular organelle part;intracellular part;macromolecular complex;membrane;membrane-bounded organelle;non-membrane-bounded organelle;nuclear part;nucleolus;nucleus;organelle;organelle part;ribonucleoprotei…	biological regulation;biosynthetic process;catabolic process;cellular component disassembly;cellular component organization;cellular metabolic process;cellular nitrogen compound metabolic process;cellular process;establishment of localization;homeostatic process;macromolecule metabolic process;metabolic process;mRNA metabolic process;nitrogen compound metabolic process;nucleobase-containing compo…	cell part;cytoplasm;cytosol;intracellular membrane-bounded organelle;intracellular non-membrane-bounded organelle;intracellular organelle;macromolecular complex;membrane;nucleolus;nucleus;organelle;ribonucleoprotein complex;ribosome;small ribosomal subunit	Ribosome	Ribosomal_S24e			5	5	5	35.9	35.9	35.9	15.197	0	161.51	3381300000	98	0.458389	0.459778	-0.344766	-0.812014	E7ETK0;A0A087WUS0;P62847	E7ETK0;A0A087WUS0;P62847	40S ribosomal protein S24	RPS24	29
23.3566	23.9781	24.62	22.3064	22.257	21.3034	biological regulation;biosynthetic process;cellular biosynthetic process;cellular macromolecule biosynthetic process;cellular macromolecule metabolic process;cellular metabolic process;cellular nitrogen compound metabolic process;cellular process;gamete generation;macromolecule biosynthetic process;macromolecule metabolic process;male gamete generation;metabolic process;multicellular organismal p…	protein binding transcription factor activity;transcription coactivator activity;transcription cofactor activity;transcription factor binding transcription factor activity	cell part;centrosome;cytoplasm;cytoplasmic part;cytoskeletal part;intracellular membrane-bounded organelle;intracellular non-membrane-bounded organelle;intracellular organelle;intracellular organelle part;intracellular part;membrane-bounded organelle;microtubule organizing center;mitochondrion;non-membrane-bounded organelle;nucleus;organelle;organelle part	biological regulation;biosynthetic process;cellular metabolic process;cellular nitrogen compound metabolic process;cellular process;macromolecule metabolic process;metabolic process;multicellular organismal process;nitrogen compound metabolic process;nucleobase-containing compound metabolic process;primary metabolic process;RNA metabolic process	cell part;centrosome;cytoplasm;intracellular membrane-bounded organelle;intracellular non-membrane-bounded organelle;intracellular organelle;microtubule organizing center;mitochondrion;nucleus;organelle			+	RBM42_WT	5	5	5	54.5	54.5	54.5	12.755	0	47.272	216970000	18	1.84446	0.00392727	2.02933	3.44264	A0A087WV05;Q99417	A0A087WV05;Q99417	C-Myc-binding protein	MYCBP	32
28.1012	28.5189	27.8596	26.6211	27.0524	26.7557	cell cycle phase;cell cycle process;cell proliferation;cellular process;meiosis	adenyl nucleotide binding;adenyl ribonucleotide binding;ATP binding;binding;nucleotide binding;protein binding;protein C-terminus binding;purine nucleotide binding;purine ribonucleoside triphosphate binding;purine ribonucleotide binding;ribonucleotide binding	cell part;chromosomal part;chromosome;chromosome, centromeric region;condensed chromosome;cytoplasm;intracellular membrane-bounded organelle;intracellular non-membrane-bounded organelle;intracellular organelle;intracellular organelle part;intracellular part;membrane;membrane-bounded organelle;non-membrane-bounded organelle;nuclear part;nucleolus;nucleus;organelle;organelle part	cell proliferation;cellular process;meiosis	cell part;chromosome;cytoplasm;intracellular membrane-bounded organelle;intracellular non-membrane-bounded organelle;intracellular organelle;membrane;nucleolus;nucleus;organelle		FHA;K167R;PP1_bind	+	RBM42_WT	56	56	56	24.6	24.6	24.6	358.62	0	323.31	3846500000	245	2.36996	0.000931507	1.35018	4.08029	A0A087WV66;P46013	A0A087WV66;P46013	Antigen KI-67	MKI67	35
26.1346	26.3628	25.7072	26.5527	26.5055	26.1935	aromatic compound biosynthetic process;biosynthetic process;carboxylic acid metabolic process;cellular aromatic compound metabolic process;cellular biosynthetic process;cellular ketone metabolic process;cellular metabolic process;cellular nitrogen compound biosynthetic process;cellular nitrogen compound metabolic process;cellular process;coenzyme biosynthetic process;coenzyme metabolic process;co…	adenyl nucleotide binding;adenyl ribonucleotide binding;ATP binding;binding;catalytic activity;formate-tetrahydrofolate ligase activity;identical protein binding;ligase activity;ligase activity, forming carbon-nitrogen bonds;methylenetetrahydrofolate dehydrogenase (NADP+) activity;nucleotide binding;oxidoreductase activity;oxidoreductase activity, acting on the CH-NH group of donors;oxidoreductas…	cell part;cytoplasmic part;intracellular membrane-bounded organelle;intracellular organelle;intracellular part;membrane;membrane-bounded organelle;mitochondrion;organelle	biosynthetic process;cellular aromatic compound metabolic process;cellular ketone metabolic process;cellular metabolic process;cellular nitrogen compound metabolic process;cellular process;cofactor metabolic process;heterocycle metabolic process;metabolic process;nitrogen compound metabolic process;one-carbon metabolic process;organic acid metabolic process;small molecule metabolic process	cell part;intracellular membrane-bounded organelle;intracellular organelle;membrane;mitochondrion;organelle	One carbon pool by folate	FTHFS;THF_DHG_CYH;THF_DHG_CYH_C			16	16	16	21.4	21.4	21.4	99.31	0	123.69	1257400000	66	0.716261	0.293075	-0.349036	-1.08145	A0A087WVM4;B7ZM99;Q6UB35;H0Y327;Q5JYA8;Q5JYA3;Q4VXM1;Q4VXM0;Q4VXV2	A0A087WVM4;B7ZM99;Q6UB35	Monofunctional C1-tetrahydrofolate synthase, mitochondrial	MTHFD1L	37
27.6039	29.104	26.9811	27.1159	27.3344	27.6179	anatomical structure morphogenesis;antigen processing and presentation;antigen processing and presentation of exogenous antigen;antigen processing and presentation of exogenous peptide antigen;antigen processing and presentation of exogenous peptide antigen via MHC class II;antigen processing and presentation of peptide antigen;antigen processing and presentation of peptide antigen via MHC class …	binding;clathrin binding;clathrin light chain binding;double-stranded RNA binding;enzyme binding;kinase binding;molecular transducer activity;nucleic acid binding;protein binding;protein kinase binding;RNA binding;signal transducer activity;structural molecule activity	adherens junction;anchoring junction;cell junction;cell part;cell-substrate adherens junction;cell-substrate junction;clathrin coat;clathrin coat of coated pit;clathrin coat of trans-Golgi network vesicle;clathrin coated vesicle membrane;clathrin complex;clathrin vesicle coat;clathrin-coated endocytic vesicle membrane;clathrin-coated vesicle;coated pit;coated vesicle;coated vesicle membrane;cytop…	anatomical structure morphogenesis;biological regulation;cell differentiation;cellular component organization;cellular membrane organization;cellular metabolic process;cellular process;developmental process;endocytosis;establishment of localization;Golgi vesicle transport;immune system process;ion transport;macromolecule metabolic process;membrane invagination;membrane organization;metabolic proc…	cell part;cytoplasm;cytoplasmic membrane-bounded vesicle;cytosol;extracellular organelle;intracellular membrane-bounded organelle;intracellular non-membrane-bounded organelle;intracellular organelle;macromolecular complex;membrane;mitochondrion;organelle;plasma membrane;protein complex;vesicle	Bacterial invasion of epithelial cells;Endocrine and other factor-regulated calcium reabsorption;Endocytosis;Huntington's disease;Lysosome	Clathrin;Clathrin_propel;Clathrin-link			42	42	42	28.6	28.6	28.6	192.06	0	323.31	3394300000	144	0.346392	0.531412	0.540258	0.723638	A0A087WVQ6;Q00610;J3KS13;P53675;A0A087WX41;K7EJJ5;J3KSQ2;J3QL20;J3KRF5;F5H5N6;A0A087WV74;A0A087WXH4	A0A087WVQ6;Q00610	Clathrin heavy chain;Clathrin heavy chain 1	CLTC	38
23.825	24.0529	23.6217	23.8063	24.5419	23.9265	biological regulation;cation homeostasis;cellular cation homeostasis;cellular chemical homeostasis;cellular homeostasis;cellular ion homeostasis;cellular iron ion homeostasis;cellular metal ion homeostasis;cellular process;chemical homeostasis;cofactor transport;establishment of localization;heme transport;homeostatic process;ion homeostasis;iron ion homeostasis;metabolic process;metal ion homeos…	active transmembrane transporter activity;adenyl nucleotide binding;adenyl ribonucleotide binding;ATP binding;ATPase activity;ATPase activity, coupled;ATPase activity, coupled to movement of substances;ATPase activity, coupled to transmembrane movement of substances;binding;catalytic activity;cofactor transporter activity;heme transporter activity;hydrolase activity;hydrolase activity, acting on …	cell part;cytoplasmic part;integral to membrane;intracellular membrane-bounded organelle;intracellular organelle;intracellular organelle part;intracellular part;intrinsic to membrane;membrane;membrane part;membrane-bounded organelle;mitochondrial inner membrane;mitochondrial membrane;mitochondrial part;mitochondrion;organelle;organelle inner membrane;organelle membrane;organelle part	biological regulation;cellular homeostasis;cellular ion homeostasis;cellular process;cofactor transport;establishment of localization;homeostatic process;metabolic process;small molecule metabolic process;transmembrane transport;transport	cell part;intracellular membrane-bounded organelle;intracellular organelle;membrane;mitochondrion;organelle	ABC transporters	ABC_membrane;ABC_tran			5	5	5	8.5	8.5	8.5	82.64	0	30.065	228610000	10	0.424754	0.536371	-0.258366	-0.718356	O75027;A0A087WW65;B4DGL8	O75027;A0A087WW65;B4DGL8	ATP-binding cassette sub-family B member 7, mitochondrial	ABCB7	42
25.2175	25.4056	24.9376	24.6816	25.4056	24.9542	anatomical structure development;anatomical structure morphogenesis;biological regulation;biosynthetic process;blood vessel development;branching morphogenesis of a tube;cardiac septum morphogenesis;cellular biosynthetic process;cellular macromolecule biosynthetic process;cellular macromolecule metabolic process;cellular metabolic process;cellular nitrogen compound metabolic process;cellular proc…	binding;nucleic acid binding;nucleotide binding;RNA binding	cell part;intracellular organelle part;intracellular part;membrane;nuclear membrane;nuclear part;nucleoplasm;organelle membrane;organelle part	anatomical structure development;anatomical structure morphogenesis;biological regulation;biosynthetic process;cellular metabolic process;cellular nitrogen compound metabolic process;cellular process;developmental process;macromolecule metabolic process;metabolic process;mRNA metabolic process;mRNA processing;multicellular organismal process;nitrogen compound metabolic process;nucleobase-containi…	cell part;membrane;nucleoplasm		RRM_1;SPOC			9	9	9	12.3	12.3	12.3	102.13	0	55.953	575730000	43	0.276963	0.726172	0.173107	0.493036	A0A087WWP4;Q96T37;Q8NDT2	A0A087WWP4;Q96T37	Putative RNA-binding protein 15	RBM15	44
27.6804	27.8379	27.6323	28.2436	28.4458	28.176	cellular metabolic process;cellular process;electron transport chain;generation of precursor metabolites and energy;metabolic process;mitochondrial electron transport, NADH to ubiquinone;oxidation-reduction process;respiratory electron transport chain;response to chemical stimulus;response to drug;response to stimulus;small molecule metabolic process	adenyl nucleotide binding;adenyl ribonucleotide binding;ATP binding;binding;catalytic activity;kinase activity;NADH dehydrogenase (quinone) activity;NADH dehydrogenase (ubiquinone) activity;NADH dehydrogenase activity;nucleobase-containing compound kinase activity;nucleoside kinase activity;nucleotide binding;oxidoreductase activity;oxidoreductase activity, acting on NADH or NADPH;oxidoreductase …	cell part;cytoplasmic part;intracellular organelle lumen;intracellular organelle part;intracellular part;macromolecular complex;membrane;membrane part;membrane-enclosed lumen;mitochondrial inner membrane;mitochondrial matrix;mitochondrial membrane;mitochondrial membrane part;mitochondrial part;mitochondrial respiratory chain complex I;NADH dehydrogenase complex;organelle inner membrane;organelle …	cellular metabolic process;cellular process;generation of precursor metabolites and energy;metabolic process;response to chemical stimulus;response to drug;response to stimulus;small molecule metabolic process	cell part;macromolecular complex;membrane;NADH dehydrogenase complex;protein complex	Alzheimer's disease;Huntington's disease;Oxidative phosphorylation;Parkinson's disease	dNK	+	RBM42_WT	13	13	13	33.5	33.5	33.5	40.836	0	299.03	4164300000	130	2.30148	0.0130699	-0.571639	-2.82859	A0A087WXC5;E7ESZ7;O95299;H7C2W5;H7C1Y7;H7C2X4;Q8N1B9;C9J6X0	A0A087WXC5;E7ESZ7;O95299	NADH dehydrogenase [ubiquinone] 1 alpha subcomplex subunit 10, mitochondrial	NDUFA10	49
24.4053	24.2003	24.2405	23.8467	23.9271	24.4169	biological regulation;positive regulation of defense response to virus by host;regulation of biological process;regulation of defense response;regulation of defense response to virus;regulation of defense response to virus by host;regulation of immune effector process;regulation of immune system process;regulation of multi-organism process;regulation of response to biotic stimulus;regulation of r…	binding;cation binding;ion binding;metal ion binding;nucleic acid binding;transition metal ion binding;zinc ion binding	cell part;cytoskeleton;cytosolic large ribosomal subunit;intermediate filament cytoskeleton;intracellular membrane-bounded organelle;intracellular non-membrane-bounded organelle;intracellular organelle;intracellular organelle part;intracellular part;large ribosomal subunit;macromolecular complex;membrane-bounded organelle;non-membrane-bounded organelle;nuclear part;nucleolus;nucleus;organelle;org…	biological regulation	cell part;cytoskeleton;intracellular membrane-bounded organelle;intracellular non-membrane-bounded organelle;intracellular organelle;macromolecular complex;nucleolus;nucleus;organelle;ribonucleoprotein complex		S1			4	4	4	22.2	22.2	22.2	24.207	0	27.366	337180000	28	0.50611	0.505061	0.218473	0.75624	E7EPF0;A0A0D9SEW3;A0A087WXF8;Q9NP64;A0A087WXU5;A0A087WYV3;A0A087WYF0	E7EPF0;A0A0D9SEW3;A0A087WXF8;Q9NP64;A0A087WXU5;A0A087WYV3	Nucleolar protein of 40 kDa	ZCCHC17	50
28.0248	27.7735	27.7949	28.5276	27.7838	28.5819	biosynthetic process;catabolic process;cellular biosynthetic process;cellular catabolic process;cellular component disassembly;cellular component disassembly at cellular level;cellular component organization;cellular component organization at cellular level;cellular component organization or biogenesis;cellular component organization or biogenesis at cellular level;cellular macromolecular complex…	structural constituent of ribosome;structural molecule activity	cell part;cytoplasmic part;cytosol;cytosolic large ribosomal subunit;intracellular membrane-bounded organelle;intracellular organelle;intracellular organelle part;intracellular part;large ribosomal subunit;macromolecular complex;membrane-bounded organelle;nucleus;organelle;organelle part;ribonucleoprotein complex	biosynthetic process;catabolic process;cellular component disassembly;cellular component organization;cellular metabolic process;cellular nitrogen compound metabolic process;cellular process;establishment of localization;macromolecule metabolic process;metabolic process;mRNA metabolic process;nitrogen compound metabolic process;nucleobase-containing compound metabolic process;primary metabolic pr…	cell part;cytosol;intracellular membrane-bounded organelle;intracellular organelle;macromolecular complex;nucleus;organelle;ribonucleoprotein complex	Ribosome	Ribosomal_L22			9	9	9	56.2	56.2	56.2	19.586	0	226.67	4739800000	138	0.736507	0.248735	-0.433369	-1.17203	A0A087WXM6;J3QQT2;J3KRX5;A0A0A6YYL6;P18621;J3QLC8;A0A0A0MRF8;J3KRB3;A0A087WWH0;J3QS96;A0A087WY81;J3KSJ0	A0A087WXM6;J3QQT2;J3KRX5;A0A0A6YYL6;P18621;J3QLC8;A0A0A0MRF8;J3KRB3;A0A087WWH0;J3QS96;A0A087WY81	60S ribosomal protein L17	RPL17;RPL17-C18orf32	54
23.7714	24.5172	24.1862	24.0871	23.4464	21.8257	biological regulation;cellular macromolecule metabolic process;cellular metabolic process;cellular nitrogen compound metabolic process;cellular process;humoral immune response;immune response;immune system process;macromolecule metabolic process;metabolic process;mRNA metabolic process;nitrogen compound metabolic process;nucleic acid metabolic process;nucleobase-containing compound metabolic proc…		cell part;cytoplasmic mRNA processing body;cytoplasmic part;intracellular non-membrane-bounded organelle;intracellular organelle;intracellular part;macromolecular complex;non-membrane-bounded organelle;organelle;ribonucleoprotein complex;RNA granule	biological regulation;cellular metabolic process;cellular nitrogen compound metabolic process;cellular process;immune system process;macromolecule metabolic process;metabolic process;mRNA metabolic process;nitrogen compound metabolic process;nucleobase-containing compound metabolic process;primary metabolic process;response to stimulus;RNA metabolic process	cell part;intracellular non-membrane-bounded organelle;intracellular organelle;macromolecular complex;organelle;ribonucleoprotein complex		YTH			3	3	3	5.6	5.6	5.6	61.163	0	23.023	238920000	19	0.666339	0.201449	1.03851	1.28742	A0A087WXZ3;Q9Y5A9;A0A024R7W5;A0A087X0Q1;A0A087WY31;Q9BYJ9;Q7Z739	A0A087WXZ3;Q9Y5A9;A0A024R7W5;A0A087X0Q1;A0A087WY31;Q9BYJ9;Q7Z739	YTH domain-containing family protein 2;YTH domain-containing family protein 1;YTH domain-containing family protein 3	YTHDF2;YTHDF3;YTHDF1	57
25.0599	25.3728	24.7456	25.5353	25.4536	25.8529	antigen processing and presentation;antigen processing and presentation of exogenous antigen;antigen processing and presentation of exogenous peptide antigen;antigen processing and presentation of exogenous peptide antigen via MHC class II;antigen processing and presentation of peptide antigen;antigen processing and presentation of peptide antigen via MHC class II;antigen processing and presentat…	binding;lipid binding;lipoprotein particle receptor binding;low-density lipoprotein particle receptor binding;peptide binding;protein binding;receptor binding;signal sequence binding;transporter activity	AP-2 adaptor complex;AP-type membrane coat adaptor complex;cell part;clathrin adaptor complex;clathrin coated vesicle membrane;clathrin-coated endocytic vesicle membrane;coated vesicle membrane;cytoplasmic part;cytoplasmic vesicle membrane;cytoplasmic vesicle part;cytosol;endocytic vesicle membrane;extracellular membrane-bounded organelle;extracellular organelle;extracellular region part;extracel…	biological regulation;cell communication;cell-cell signaling;cellular component organization;cellular membrane organization;cellular process;endocytosis;establishment of localization;immune system process;locomotion;membrane invagination;membrane organization;protein transport;response to chemical stimulus;response to external stimulus;response to stimulus;signal transduction;signaling;transport;…	AP-type membrane coat adaptor complex;cell part;cytosol;extracellular organelle;intracellular membrane-bounded organelle;intracellular organelle;macromolecular complex;membrane;mitochondrion;organelle;plasma membrane;protein complex;vesicle	Endocrine and other factor-regulated calcium reabsorption;Endocytosis;Huntington's disease	Adap_comp_sub;Clat_adaptor_s			10	10	10	29.7	29.7	29.7	49.526	0	125.84	745360000	38	1.19445	0.0774595	-0.554483	-1.74252	A0A087WY71;Q96CW1;E9PFW3;C9JJ47;C9JGT8;C9JJD3;H7C4C3;C9JTK4;C9JPV8	A0A087WY71;Q96CW1;E9PFW3;C9JJ47	AP-2 complex subunit mu	AP2M1	60
26.8746	26.9809	27.0852	27.3723	26.3922	27.2007			cell part;cytoplasmic part;integral to membrane;intracellular organelle part;intracellular part;intrinsic to membrane;membrane;membrane part;mitochondrial inner membrane;mitochondrial membrane;mitochondrial part;organelle inner membrane;organelle membrane;organelle part		cell part;membrane		ApoO			9	9	9	42.5	42.5	42.5	29.159	0	141.55	2362800000	98	0.00874009	0.988875	-0.00818952	-0.0200606	Q6UXV4;A0A087WYF7;A0A087WUX8	Q6UXV4;A0A087WYF7;A0A087WUX8	MICOS complex subunit MIC27	APOOL	62
23.8049	23.5279	24.0062	23.4114	23.5862	21.4201		binding;nucleic acid binding;nucleotide binding	cell part;cytoplasm;intracellular membrane-bounded organelle;intracellular organelle;intracellular part;membrane-bounded organelle;nucleus;organelle		cell part;cytoplasm;intracellular membrane-bounded organelle;intracellular organelle;nucleus;organelle		RRM_1			6	6	6	10.7	10.7	10.7	77.843	0	35.669	154930000	21	0.617552	0.233537	0.973796	1.20456	A0A087WZ13;E9PAU2;Q8IY67;K7EKR9;K7EQG2	A0A087WZ13;E9PAU2;Q8IY67	Ribonucleoprotein PTB-binding 1	RAVER1	66
26.831	26.3564	26.7403	26.9851	25.886	27.3519	biological regulation;cellular component organization;cellular component organization at cellular level;cellular component organization or biogenesis;cellular component organization or biogenesis at cellular level;cellular process;chromatin modification;chromatin organization;chromosome organization;organelle organization;positive regulation of biological process;positive regulation of biosynthet…	binding;chromatin binding;DNA binding;hormone receptor binding;nuclear hormone receptor binding;nucleic acid binding;protein binding;receptor binding;thyroid hormone receptor binding;transcription factor binding	cell part;chromatin;chromosomal part;cytoplasm;intracellular membrane-bounded organelle;intracellular organelle;intracellular organelle part;intracellular part;membrane-bounded organelle;nuclear part;nucleoplasm;nucleus;organelle;organelle part	biological regulation;cellular component organization;cellular process;chromatin modification;chromatin organization;chromosome organization;organelle organization;regulation of transport	cell part;cytoplasm;intracellular membrane-bounded organelle;intracellular organelle;nucleoplasm;nucleus;organelle		HMG14_17			2	2	2	10	10	10	13.956	0	26.536	2215700000	67	0.0745469	0.926025	-0.0984567	-0.174623	A0A087WZE9;P05204;Q15651	A0A087WZE9;P05204;Q15651	Non-histone chromosomal protein HMG-17;High mobility group nucleosome-binding domain-containing protein 3	HMGN3;HMGN2	67
23.9596	24.4255	23.0458	23.8879	24.1802	21.4083	2-oxoglutarate metabolic process;acetyl-CoA catabolic process;acetyl-CoA metabolic process;carboxylic acid metabolic process;catabolic process;cellular catabolic process;cellular ketone metabolic process;cellular metabolic process;cellular nitrogen compound metabolic process;cellular process;coenzyme catabolic process;coenzyme metabolic process;cofactor catabolic process;cofactor metabolic proces…	binding;catalytic activity;cation binding;coenzyme binding;cofactor binding;electron carrier activity;ion binding;isocitrate dehydrogenase (NAD+) activity;isocitrate dehydrogenase activity;magnesium ion binding;metal ion binding;NAD binding;nucleotide binding;oxidoreductase activity;oxidoreductase activity, acting on CH-OH group of donors;oxidoreductase activity, acting on the CH-OH group of dono…	cell part;cytoplasmic part;intracellular membrane-bounded organelle;intracellular organelle;intracellular organelle lumen;intracellular organelle part;intracellular part;membrane-bounded organelle;membrane-enclosed lumen;mitochondrial matrix;mitochondrial part;mitochondrion;nucleus;organelle;organelle lumen;organelle part	catabolic process;cellular ketone metabolic process;cellular metabolic process;cellular nitrogen compound metabolic process;cellular process;cofactor metabolic process;heterocycle metabolic process;metabolic process;nitrogen compound metabolic process;nucleobase-containing compound metabolic process;nucleobase-containing small molecule metabolic process;nucleotide metabolic process;organic acid m…	cell part;intracellular membrane-bounded organelle;intracellular organelle;mitochondrion;nucleus;organelle	Citrate cycle (TCA cycle)	Iso_dh			4	4	4	12.7	12.7	12.7	42.41	0	30.572	254440000	18	0.269306	0.625186	0.651477	0.609898	A0A087WZN1;O43837;A0A087X2E5;A0A0D9SG66	A0A087WZN1;O43837;A0A087X2E5	Isocitrate dehydrogenase [NAD] subunit, mitochondrial;Isocitrate dehydrogenase [NAD] subunit beta, mitochondrial	IDH3B	68
29.984	30.2973	30.792	25.7466	25.9335	26.1423	anatomical structure morphogenesis;biological regulation;cell morphogenesis;cell morphogenesis involved in differentiation;cellular component morphogenesis;cellular component organization;cellular component organization or biogenesis;cellular developmental process;cellular process;developmental process;epithelial to mesenchymal transition;negative regulation of biological process;negative regulat…	binding;mRNA binding;nucleic acid binding;nucleotide binding;RNA binding	cell part;cytoplasm;intracellular membrane-bounded organelle;intracellular organelle;intracellular organelle part;intracellular part;macromolecular complex;membrane-bounded organelle;nuclear part;nucleoplasm;nucleus;organelle;organelle part;ribonucleoprotein complex	anatomical structure morphogenesis;biological regulation;cell morphogenesis;cellular component morphogenesis;cellular component organization;cellular process;developmental process	cell part;cytoplasm;intracellular membrane-bounded organelle;intracellular organelle;macromolecular complex;nucleoplasm;nucleus;organelle;ribonucleoprotein complex		CBFNT;RRM_1	+	RBM42_WT	10	10	10	26.1	26.1	26.1	30.302	0	236.67	16958000000	175	4.14267	0	4.41701	12.2191	D6R9P3;D6RD18;D6RBZ0;A0A087WZV1;Q99729	D6R9P3;D6RD18;D6RBZ0;A0A087WZV1;Q99729	Heterogeneous nuclear ribonucleoprotein A/B	HNRNPAB	69
24.6742	25.7259	25.1491	25.8132	25.5598	25.0299	biological regulation;cellular process;cellular response to stimulus;macromolecule metabolic process;metabolic process;primary metabolic process;protein metabolic process;proteolysis;regulation of biological process;regulation of cellular process;response to stimulus;signal transduction	calcium-dependent cysteine-type endopeptidase activity;catalytic activity;cysteine-type endopeptidase activity;cysteine-type peptidase activity;endopeptidase activity;hydrolase activity;peptidase activity;peptidase activity, acting on L-amino acid peptides	adherens junction;anchoring junction;cell junction;cell part;cell surface;cell-substrate adherens junction;cell-substrate junction;cytoplasm;extracellular membrane-bounded organelle;extracellular organelle;extracellular region part;extracellular vesicular exosome;focal adhesion;intracellular;intracellular part;membrane-bounded organelle;membrane-bounded vesicle;organelle;vesicle	biological regulation;cellular process;macromolecule metabolic process;metabolic process;primary metabolic process;protein metabolic process;proteolysis;response to stimulus;signal transduction	cell part;cell surface;cytoplasm;extracellular organelle;intracellular;organelle;vesicle		C2;Calpain_III;Peptidase_C2			7	7	7	13.8	13.8	13.8	72.984	0	60.26	726610000	37	0.303256	0.642288	-0.284552	-0.590674	A0A087X0C8;E7EV01;O15484	A0A087X0C8;E7EV01;O15484	Calpain-5	CAPN5	71
25.137	25.4004	25.2282	23.9795	27.4529	24.5222	anatomical structure formation involved in morphogenesis;apoptosis;biological regulation;blastocyst formation;carbohydrate homeostasis;cell death;cell junction assembly;cell junction organization;cell-cell junction assembly;cell-cell junction organization;cellular chemical homeostasis;cellular component assembly;cellular component assembly at cellular level;cellular component disassembly;cellular…		adherens junction;anchoring junction;apical junction complex;apical part of cell;apical plasma membrane;apicolateral plasma membrane;basolateral plasma membrane;cell junction;cell part;cell-cell adherens junction;cell-cell contact zone;cell-cell junction;cytoplasm;cytoplasmic part;cytosol;gap junction;intercalated disc;intercellular canaliculus;intracellular membrane-bounded organelle;intracellul…	anatomical structure formation involved in morphogenesis;biological regulation;cell death;cell junction organization;cellular component assembly;cellular component disassembly;cellular component organization;cellular homeostasis;cellular process;circulatory system process;death;developmental process;homeostatic process;membrane organization;multicellular organismal process;neurological system pro…	apical part of cell;cell part;cytoplasm;cytosol;intracellular membrane-bounded organelle;intracellular organelle;membrane;nucleus;organelle;plasma membrane	Adherens junction;Epithelial cell signaling in Helicobacter pylori infection;Gap junction;Tight junction;Vibrio cholerae infection	Guanylate_kin;PDZ;SH3_2;ZU5			26	26	26	25.1	25.1	25.1	187.85	0	200.33	828290000	59	0.0193915	0.976903	-0.0630169	-0.0533343	A0A087X0K9;G5E9E7;G3V1L9;Q07157;H0YKB1;H0Y3R8;H0YLT6	A0A087X0K9;G5E9E7;G3V1L9;Q07157	Tight junction protein ZO-1	TJP1	74
23.9814	23.6114	23.7551	23.4658	22.2241	21.975			cell part;cytoplasm;intracellular membrane-bounded organelle;intracellular organelle;intracellular organelle part;intracellular part;membrane;membrane-bounded organelle;nuclear part;nucleoplasm;nucleus;organelle;organelle part;plasma membrane		cell part;cytoplasm;intracellular membrane-bounded organelle;intracellular organelle;membrane;nucleoplasm;nucleus;organelle;plasma membrane		dsrm;FHA	+	RBM42_WT	5	5	5	8.5	8.5	8.5	82.89	0	29.973	176300000	12	1.21834	0.0379808	1.22768	2.14089	A0A087X0M4;Q9BWU0;A0A087WWF4;H7C256	A0A087X0M4;Q9BWU0	Kanadaptin	SLC4A1AP	75
23.6135	23.3049	23.7144	23.8351	23.5445	23.5616	biological regulation;posttranscriptional regulation of gene expression;protein destabilization;regulation of biological process;regulation of biological quality;regulation of gene expression;regulation of macromolecule metabolic process;regulation of metabolic process;regulation of protein stability	binding;carbohydrate binding	cell part;cytoplasmic part;endoplasmic reticulum membrane;endoplasmic reticulum part;integral to membrane;intracellular organelle part;intracellular part;intrinsic to membrane;membrane;membrane part;organelle membrane;organelle part	biological regulation;regulation of protein stability	cell part;membrane					7	7	7	7.3	7.3	7.3	139.54	0	41.452	209110000	28	0.264823	0.792463	-0.102807	-0.403137	A0A0G2JN29;A0A087X117;Q15155;A0A0G2JP90;A0A087WW46;J3KN36;P69849;Q5JPE7;H3BUC9;H3BPS9	A0A0G2JN29;A0A087X117;Q15155;A0A0G2JP90;A0A087WW46;J3KN36;P69849;Q5JPE7	Nodal modulator 1;Nodal modulator 3;Nodal modulator 2	NOMO1;NOMO3;NOMO2	76
25.4255	25.6315	25.4594	25.3783	25.5634	25.278	biological regulation;biosynthetic process;cellular biosynthetic process;cellular macromolecule biosynthetic process;cellular macromolecule metabolic process;cellular metabolic process;cellular nitrogen compound metabolic process;cellular process;macromolecule biosynthetic process;macromolecule metabolic process;metabolic process;nitrogen compound metabolic process;nucleic acid metabolic process;…	binding;core promoter proximal region DNA binding;core promoter proximal region sequence-specific DNA binding;DNA binding;nucleic acid binding;nucleic acid binding transcription factor activity;regulatory region DNA binding;regulatory region nucleic acid binding;RNA polymerase II core promoter proximal region sequence-specific DNA binding;RNA polymerase II core promoter proximal region sequence-s…	cell part;intracellular membrane-bounded organelle;intracellular organelle;intracellular part;membrane-bounded organelle;nucleus;organelle	biological regulation;biosynthetic process;cellular metabolic process;cellular nitrogen compound metabolic process;cellular process;macromolecule metabolic process;metabolic process;nitrogen compound metabolic process;nucleobase-containing compound metabolic process;primary metabolic process;RNA metabolic process;transcription from RNA polymerase II promoter	cell part;intracellular membrane-bounded organelle;intracellular organelle;nucleus;organelle		CBF			12	12	12	15.3	15.3	15.3	114.16	0	75.031	716900000	39	0.397818	0.734286	0.0989291	0.482196	A0A087X1N2;Q03701	A0A087X1N2;Q03701	CCAAT/enhancer-binding protein zeta	CEBPZ	79
25.9495	25.5047	26.2113	22.3269	21.2582	21.5006	activation of immune response;activation of innate immune response;anaphase-promoting complex-dependent proteasomal ubiquitin-dependent protein catabolic process;antigen processing and presentation;antigen processing and presentation of exogenous antigen;antigen processing and presentation of exogenous peptide antigen;antigen processing and presentation of exogenous peptide antigen via MHC class …		cell part;cytoplasmic part;cytosol;extracellular membrane-bounded organelle;extracellular organelle;extracellular region part;extracellular vesicular exosome;intracellular organelle part;intracellular part;macromolecular complex;membrane;membrane-bounded organelle;membrane-bounded vesicle;nuclear part;nucleoplasm;organelle;organelle part;proteasome activator complex;proteasome complex;protein com…	biological regulation;catabolic process;cell cycle;cell death;cellular metabolic process;cellular nitrogen compound metabolic process;cellular process;death;immune system process;macromolecule metabolic process;macromolecule modification;metabolic process;mitotic cell cycle;nitrogen compound metabolic process;primary metabolic process;protein metabolic process;protein modification by small protei…	cell part;cytosol;extracellular organelle;macromolecular complex;membrane;nucleoplasm;organelle;proteasome complex;protein complex;vesicle	Antigen processing and presentation;Proteasome	PA28_alpha;PA28_beta	+	RBM42_WT	5	5	5	32.6	32.6	32.6	27.401	0	157.98	620720000	16	3.40016	0	4.19329	8.67001	Q9UL46;A0A087X1Z3;H0YM70	Q9UL46;A0A087X1Z3;H0YM70	Proteasome activator complex subunit 2	PSME2	82
25.498	26.1478	25.185	25.9073	25.7906	25.8889	antigen processing and presentation;antigen processing and presentation of exogenous antigen;antigen processing and presentation of exogenous peptide antigen;antigen processing and presentation of exogenous peptide antigen via MHC class II;antigen processing and presentation of peptide antigen;antigen processing and presentation of peptide antigen via MHC class II;antigen processing and presentat…	binding;clathrin binding;enzyme binding;kinase binding;peptide binding;protein binding;protein kinase binding;protein transporter activity;signal sequence binding;substrate-specific transporter activity;transporter activity	AP-2 adaptor complex;AP-type membrane coat adaptor complex;cell part;clathrin adaptor complex;clathrin coated vesicle membrane;clathrin-coated endocytic vesicle membrane;coated vesicle membrane;cytoplasmic part;cytoplasmic vesicle membrane;cytoplasmic vesicle part;cytosol;endocytic vesicle membrane;Golgi apparatus part;Golgi membrane;intracellular membrane-bounded organelle;intracellular organell…	biological regulation;cell communication;cell-cell signaling;cellular component organization;cellular membrane organization;cellular process;endocytosis;establishment of localization;Golgi vesicle transport;immune system process;locomotion;membrane invagination;membrane organization;protein transport;response to chemical stimulus;response to external stimulus;response to stimulus;signal transduct…	AP-type membrane coat adaptor complex;cell part;cytosol;intracellular membrane-bounded organelle;intracellular organelle;macromolecular complex;membrane;organelle;plasma membrane;protein complex	Endocrine and other factor-regulated calcium reabsorption;Endocytosis;Huntington's disease;Lysosome	Adaptin_N;Alpha_adaptinC2;B2-adapt-app_C			13	13	13	16.2	16.2	16.2	101.33	0	184.09	949710000	45	0.36868	0.589235	-0.251959	-0.652978	A0A087X253;P63010;A0A087WYD1;A0A087WU93;A0A087WZQ6;Q10567;C9J1E7;K7EJ01;A0A087WXS3;K7EKZ5;K7EJX1;K7EN71;K7ERB2;H7C034	A0A087X253;P63010;A0A087WYD1;A0A087WU93;A0A087WZQ6	AP-2 complex subunit beta	AP2B1	83
24.3631	24.2261	24.4991	23.3039	22.0681	21.7231							Rtf2	+	RBM42_WT	4	4	4	18.4	18.4	18.4	31.151	0	27.537	226890000	8	1.831	0.00434657	1.99769	3.40727	A2A2L5;A0A0A0MQR2;Q9BY42;A2A2L6	A2A2L5;A0A0A0MQR2;Q9BY42;A2A2L6	Protein RTF2 homolog	RTFDC1	87
25.978	25.4752	25.9501	23.0989	23.8745	21.8687	alternative nuclear mRNA splicing, via spliceosome;anatomical structure development;anatomical structure morphogenesis;appendage morphogenesis;biological regulation;cell differentiation;cellular component assembly;cellular component assembly at cellular level;cellular component organization;cellular component organization at cellular level;cellular component organization or biogenesis;cellular co…	binding;cation binding;double-stranded RNA binding;ion binding;metal ion binding;nucleic acid binding;RNA binding	cell part;centrosome;cytoplasm;cytoplasmic part;cytoskeletal part;intracellular membrane-bounded organelle;intracellular non-membrane-bounded organelle;intracellular organelle;intracellular organelle part;intracellular part;macromolecular complex;membrane-bounded organelle;microtubule organizing center;non-membrane-bounded organelle;nuclear part;nucleoplasm;nucleus;organelle;organelle part;ribonu…	anatomical structure development;anatomical structure morphogenesis;biological regulation;cell differentiation;cellular component assembly;cellular component organization;cellular macromolecular complex assembly;cellular metabolic process;cellular nitrogen compound metabolic process;cellular process;developmental process;embryo development;macromolecular complex assembly;macromolecule metabolic p…	cell part;centrosome;cytoplasm;intracellular membrane-bounded organelle;intracellular non-membrane-bounded organelle;intracellular organelle;macromolecular complex;microtubule organizing center;nucleoplasm;nucleus;organelle;ribonucleoprotein complex		zf-CCCH	+	RBM42_WT	6	6	6	29.9	29.9	29.9	37.898	0	64.907	727670000	29	2.03329	0.000918919	2.85377	4.04035	C9JP00;A0A0A0MQX8;Q9NR56;Q86VM6;H7C4T5;C9JCX1;H7C4Y1;C9J4T8;O95205;B1AKI6;Q9NUK0;Q5VZF2	C9JP00;A0A0A0MQX8;Q9NR56;Q86VM6;H7C4T5	Muscleblind-like protein 1	MBNL1	89
29.239	28.1295	28.2162	22.9707	21.1034	23.8398	3'-UTR-mediated mRNA stabilization;biological regulation;cellular macromolecule metabolic process;cellular metabolic process;cellular nitrogen compound metabolic process;cellular process;macromolecule metabolic process;metabolic process;mRNA metabolic process;mRNA processing;mRNA stabilization;negative regulation of biological process;negative regulation of biosynthetic process;negative regulatio…	binding;cation binding;identical protein binding;ion binding;metal ion binding;nucleic acid binding;nucleotide binding;protein binding;protein complex binding;transition metal ion binding;zinc ion binding	cell part;intracellular membrane-bounded organelle;intracellular organelle;intracellular organelle part;intracellular part;membrane-bounded organelle;nuclear part;nucleoplasm;nucleus;organelle;organelle part	biological regulation;cellular metabolic process;cellular nitrogen compound metabolic process;cellular process;macromolecule metabolic process;metabolic process;mRNA metabolic process;mRNA processing;nitrogen compound metabolic process;nucleobase-containing compound metabolic process;primary metabolic process;RNA metabolic process;RNA processing;RNA splicing	cell part;intracellular membrane-bounded organelle;intracellular organelle;nucleoplasm;nucleus;organelle		G-patch;zf-RanBP	+	RBM42_WT	24	24	24	33.8	33.8	33.8	110.36	0	285	3912800000	124	2.58209	0	5.89024	5.99588	A0A0A0MR66;P98175	A0A0A0MR66;P98175	RNA-binding protein 10	RBM10	91
27.3624	27.0472	27.1279	21.1356	23.0261	22.5377	biological regulation;biosynthetic process;cellular biosynthetic process;cellular macromolecule biosynthetic process;cellular macromolecule metabolic process;cellular metabolic process;cellular nitrogen compound metabolic process;cellular process;gene expression;macromolecule biosynthetic process;macromolecule metabolic process;metabolic process;mRNA metabolic process;mRNA processing;multi-organi…	binding;enzyme binding;nucleic acid binding;protein binding;RNA binding	cell part;intracellular membrane-bounded organelle;intracellular organelle;intracellular organelle part;intracellular part;macromolecular complex;membrane-bounded organelle;nuclear part;nucleoplasm;nucleus;organelle;organelle part;ribonucleoprotein complex;viral nucleocapsid;virion part	biological regulation;biosynthetic process;cellular metabolic process;cellular nitrogen compound metabolic process;cellular process;macromolecule metabolic process;metabolic process;mRNA metabolic process;mRNA processing;multi-organism process;nitrogen compound metabolic process;nucleobase-containing compound metabolic process;primary metabolic process;response to biotic stimulus;response to stim…	cell part;intracellular membrane-bounded organelle;intracellular organelle;macromolecular complex;nucleoplasm;nucleus;organelle;ribonucleoprotein complex		SAP;SPRY	+	RBM42_WT	19	19	19	34.3	34.3	34.3	85.939	0	250.42	2221300000	60	3.00007	0	4.94602	7.33389	A0A0A0MRA5;B7Z4B8;Q9BUJ2;M0R3F1;M0QYZ0;M0R203;M0QZV6;M0R0K8;M0QYI8;M0QYM5	A0A0A0MRA5;B7Z4B8;Q9BUJ2;M0R3F1;M0QYZ0	Heterogeneous nuclear ribonucleoprotein U-like protein 1	HNRNPUL1	93
25.2231	25.289	25.673	24.6701	21.9666	24.3841	amine metabolic process;carboxylic acid metabolic process;cellular amine metabolic process;cellular amino acid metabolic process;cellular ketone metabolic process;cellular macromolecule metabolic process;cellular metabolic process;cellular modified amino acid metabolic process;cellular nitrogen compound metabolic process;cellular process;cellular protein metabolic process;coenzyme metabolic proce…	carboxyl-O-methyltransferase activity;catalytic activity;methyltransferase activity;O-methyltransferase activity;protein carboxyl O-methyltransferase activity;protein methyltransferase activity;protein-L-isoaspartate (D-aspartate) O-methyltransferase activity;S-adenosylmethionine-dependent methyltransferase activity;transferase activity;transferase activity, transferring one-carbon groups	cell part;cytoplasm;cytoplasmic part;endoplasmic reticulum;extracellular membrane-bounded organelle;extracellular organelle;extracellular region part;extracellular vesicular exosome;intracellular membrane-bounded organelle;intracellular organelle;intracellular part;membrane-bounded organelle;membrane-bounded vesicle;organelle;vesicle	amine metabolic process;cellular amino acid metabolic process;cellular ketone metabolic process;cellular metabolic process;cellular nitrogen compound metabolic process;cellular process;cofactor metabolic process;heterocycle metabolic process;macromolecule metabolic process;macromolecule modification;metabolic process;nitrogen compound metabolic process;nucleobase-containing compound metabolic pro…	cell part;cytoplasm;endoplasmic reticulum;extracellular organelle;intracellular membrane-bounded organelle;intracellular organelle;organelle;vesicle		PCMT			6	6	6	32.4	32.4	32.4	26.626	0	40.214	610610000	34	0.925773	0.072705	1.72142	1.77672	F6S8N6;A0A0A0MRJ6;H7BY58;P22061;F8WDT3;F8WAV5;F8WAX2;H7C4X2;C9J0F2	F6S8N6;A0A0A0MRJ6;H7BY58;P22061	Protein-L-isoaspartate O-methyltransferase;Protein-L-isoaspartate(D-aspartate) O-methyltransferase	PCMT1	94
26.4244	26.923	26.3982	26.3936	25.4801	25.9798	cell cycle;cell cycle phase;cell cycle process;cellular component organization;cellular component organization at cellular level;cellular component organization or biogenesis;cellular component organization or biogenesis at cellular level;cellular macromolecule metabolic process;cellular metabolic process;cellular nitrogen compound metabolic process;cellular process;macromolecule metabolic proces…	adenyl nucleotide binding;adenyl ribonucleotide binding;ATP binding;binding;GTP binding;guanyl nucleotide binding;guanyl ribonucleotide binding;nucleotide binding;purine nucleotide binding;purine ribonucleoside triphosphate binding;purine ribonucleotide binding;ribonucleotide binding	Cajal body;cell part;cytoplasm;intracellular non-membrane-bounded organelle;intracellular organelle;intracellular organelle part;intracellular part;non-membrane-bounded organelle;nuclear body;nuclear part;nucleolus;nucleoplasm;nucleoplasm part;organelle;organelle part	cell cycle;cellular component organization;cellular metabolic process;cellular nitrogen compound metabolic process;cellular process;macromolecule metabolic process;metabolic process;mitosis;nitrogen compound metabolic process;nuclear division;nucleobase-containing compound metabolic process;nucleus organization;organelle fission;organelle organization;primary metabolic process;RNA metabolic proce…	cell part;cytoplasm;intracellular non-membrane-bounded organelle;intracellular organelle;nucleolus;nucleoplasm;organelle		SRP40_C			13	13	13	26.3	26.3	26.3	74.543	0	94.791	1396800000	46	0.937812	0.12424	0.630676	1.52161	A0A0A0MRM9;Q14978;S4R349;S4R402;S4R341;S4R3C2	A0A0A0MRM9;Q14978	Nucleolar and coiled-body phosphoprotein 1	NOLC1	96
25.7702	25.8563	25.4206	25.9754	25.415	25.4823	biological regulation;biosynthetic process;cell differentiation;cellular biosynthetic process;cellular component organization;cellular component organization at cellular level;cellular component organization or biogenesis;cellular component organization or biogenesis at cellular level;cellular developmental process;cellular macromolecule biosynthetic process;cellular macromolecule metabolic proce…	receptor activity	cell part;centrosome;cytoplasmic part;cytoskeletal part;endoplasmic reticulum;endoplasmic reticulum part;integral to endoplasmic reticulum membrane;integral to membrane;integral to organelle membrane;intracellular membrane-bounded organelle;intracellular non-membrane-bounded organelle;intracellular organelle;intracellular organelle part;intracellular part;intrinsic to endoplasmic reticulum membra…	biological regulation;biosynthetic process;cell differentiation;cellular component organization;cellular metabolic process;cellular process;cytoskeleton organization;developmental process;establishment of localization;macromolecule metabolic process;metabolic process;organelle organization;primary metabolic process;protein metabolic process;protein transport;translation;transport	cell part;centrosome;endoplasmic reticulum;intracellular membrane-bounded organelle;intracellular non-membrane-bounded organelle;intracellular organelle;macromolecular complex;membrane;microtubule organizing center;organelle;ribonucleoprotein complex;ribosome	Protein processing in endoplasmic reticulum	Rib_recp_KP_reg			21	21	20	20.7	20.7	20.1	152.45	0	194.3	908020000	81	0.0938108	0.924135	0.0581277	0.180949	A0A0A0MRV0;Q9P2E9;A0A087WVV2;F8W7S5;A0A087WU26;A2A2S5;V9GY78;H0YDJ4;H9KV85	A0A0A0MRV0;Q9P2E9;A0A087WVV2;F8W7S5	Ribosome-binding protein 1	RRBP1	101
26.2886	26.2577	25.9086	26.4184	26.6088	26.5648	biological regulation;cation homeostasis;chemical homeostasis;homeostatic process;ion homeostasis;iron ion homeostasis;regulation of biological quality	ion transmembrane transporter activity;substrate-specific transmembrane transporter activity;substrate-specific transporter activity;transmembrane transporter activity;transporter activity	cell part;cytoplasmic part;integral to membrane;intracellular membrane-bounded organelle;intracellular organelle;intracellular organelle part;intracellular part;intrinsic to membrane;membrane;membrane part;membrane-bounded organelle;mitochondrial membrane;mitochondrial part;mitochondrion;organelle;organelle membrane;organelle part	biological regulation;homeostatic process	cell part;intracellular membrane-bounded organelle;intracellular organelle;membrane;mitochondrion;organelle		Mtc			8	8	8	29.5	29.5	29.5	35.978	0	65.268	1290700000	62	1.31696	0.0992308	-0.379033	-1.61447	Q9BWM7;A0A0A0MS41;S4R3N9	Q9BWM7;A0A0A0MS41;S4R3N9	Sideroflexin-3;Sideroflexin	SFXN3	103
26.3649	25.8697	26.0401	26.421	25.4492	26.2036	anatomical structure development;anatomical structure formation involved in morphogenesis;androgen receptor signaling pathway;atrial cardiac muscle cell development;biological regulation;biosynthetic process;cardiac cell development;cardiac muscle cell development;cell development;cell differentiation;cellular biosynthetic process;cellular developmental process;cellular lipid metabolic process;ce…	androgen receptor binding;binding;cation binding;hormone receptor binding;identical protein binding;ion binding;metal ion binding;nuclear hormone receptor binding;protein binding;protein binding transcription factor activity;receptor binding;steroid hormone receptor binding;transcription coactivator activity;transcription cofactor activity;transcription factor binding;transcription factor binding…	actin cytoskeleton;adherens junction;anchoring junction;cell junction;cell part;cell-substrate adherens junction;cell-substrate junction;contractile fiber part;cytoplasmic part;cytoskeleton;focal adhesion;intracellular membrane-bounded organelle;intracellular non-membrane-bounded organelle;intracellular organelle;intracellular organelle part;intracellular part;M band;membrane-bounded organelle;no…	anatomical structure development;anatomical structure formation involved in morphogenesis;biological regulation;biosynthetic process;cell development;cell differentiation;cellular lipid metabolic process;cellular metabolic process;cellular nitrogen compound metabolic process;cellular process;developmental process;lipid metabolic process;macromolecule metabolic process;metabolic process;nitrogen c…	cell part;cytoskeleton;intracellular membrane-bounded organelle;intracellular non-membrane-bounded organelle;intracellular organelle;nucleoplasm;nucleus;organelle	Osteoclast differentiation	LIM			3	3	3	7.3	7.3	7.3	44.838	0	21.126	1255400000	35	0.0713616	0.936903	0.0669111	0.156206	A0A0A0MSG2;J3KNW4;Q14192	A0A0A0MSG2;J3KNW4;Q14192	Four and a half LIM domains protein 2	FHL2	104
25.4357	25.7049	25.4357	25.1722	25.3358	25.1131	biological regulation;cellular component organization;cellular component organization or biogenesis;cellular localization;cellular macromolecule localization;cellular membrane organization;cellular process;cellular protein localization;localization;macromolecule localization;membrane organization;nuclear membrane organization;positive regulation of ATPase activity;positive regulation of catalytic…	ATPase activator activity;ATPase binding;ATPase regulator activity;binding;cytoskeletal protein binding;enzyme activator activity;enzyme binding;enzyme regulator activity;nucleoside-triphosphatase regulator activity;protein binding	cell part;integral to membrane;intracellular membrane-bounded organelle;intracellular organelle;intracellular organelle part;intracellular part;intrinsic to membrane;membrane;membrane part;membrane-bounded organelle;nuclear inner membrane;nuclear membrane;nuclear part;nucleus;organelle;organelle inner membrane;organelle membrane;organelle part	biological regulation;cellular component organization;cellular localization;cellular membrane organization;cellular process;localization;membrane organization	cell part;intracellular membrane-bounded organelle;intracellular organelle;membrane;nucleus;organelle		LAP1C			8	8	8	20.1	20.1	20.1	52.406	0	78.835	739890000	63	1.33325	0.128624	0.318361	1.50362	A0A0A0MSK5;Q5JTV8;J3KN66;H0YD16;H0Y4R4;H0YDU3	A0A0A0MSK5;Q5JTV8;J3KN66	Torsin-1A-interacting protein 1	TOR1AIP1	106
25.1903	25.1574	25.4893	21.6185	21.2622	24.2776	biological regulation;biosynthetic process;cellular biosynthetic process;cellular macromolecule biosynthetic process;cellular macromolecule metabolic process;cellular metabolic process;cellular nitrogen compound metabolic process;cellular process;gene expression;macromolecule biosynthetic process;macromolecule metabolic process;metabolic process;negative regulation of biological process;negative …	binding;nucleic acid binding;nucleotide binding;RNA binding	cell part;cytoplasmic part;intracellular membrane-bounded organelle;intracellular organelle;intracellular organelle part;intracellular part;macromolecular complex;membrane-bounded organelle;mitochondrion;NELF complex;nuclear part;nucleoplasm;nucleoplasm part;nucleus;organelle;organelle part;protein complex;transcription elongation factor complex	biological regulation;biosynthetic process;cellular metabolic process;cellular nitrogen compound metabolic process;cellular process;macromolecule metabolic process;metabolic process;nitrogen compound metabolic process;nucleobase-containing compound metabolic process;primary metabolic process;RNA metabolic process;transcription elongation, DNA-dependent;transcription from RNA polymerase II promote…	cell part;intracellular membrane-bounded organelle;intracellular organelle;macromolecular complex;mitochondrion;nucleoplasm;nucleus;organelle;protein complex;transcription elongation factor complex		RRM_1	+	RBM42_WT	6	6	6	31.1	31.1	31.1	38.151	0	56.993	562900000	31	1.40812	0.0147412	2.8929	2.73646	A0A0A0MSN9;P18615;A0A0A0MT02;A0A0G2JI50;E9PD43;A2ABK4	A0A0A0MSN9;P18615;A0A0A0MT02;A0A0G2JI50;E9PD43;A2ABK4	Negative elongation factor E	NELFE	107
24.8166	25.1545	25.0142	24.7451	25.0635	24.6218	actin cytoskeleton organization;actin filament bundle assembly;actin filament organization;actin filament-based process;anatomical structure development;anatomical structure morphogenesis;biological regulation;bone development;cell activation;cell activation involved in immune response;cell migration;cell motility;cellular component assembly;cellular component assembly at cellular level;cellular …	actin binding;actin filament binding;binding;calcium ion binding;cation binding;cytoskeletal protein binding;enzyme binding;GTPase binding;ion binding;metal ion binding;protein binding	actin cytoskeleton;actin filament;actin filament bundle;adherens junction;anchoring junction;cell junction;cell part;cell projection;cell projection membrane;cell projection part;cell-substrate adherens junction;cell-substrate junction;cytoplasm;cytoplasmic part;cytoskeletal part;cytoskeleton;cytosol;extracellular membrane-bounded organelle;extracellular organelle;extracellular region part;extrac…	anatomical structure development;anatomical structure morphogenesis;biological regulation;cell activation;cell motility;cellular component assembly;cellular component disassembly;cellular component movement;cellular component organization;cellular process;cytoskeleton organization;developmental process;extracellular matrix organization;extracellular structure organization;immune system process;lo…	cell part;cell projection;cytoplasm;cytoskeleton;cytosol;extracellular organelle;extracellular space;filopodium;intracellular non-membrane-bounded organelle;intracellular organelle;macromolecular complex;membrane;organelle;plasma membrane;protein complex;vesicle		CH;EF-hand_1;EF-hand_7			12	12	9	22.9	22.9	17.2	69.334	0	125.87	554230000	50	0.491317	0.550512	0.184975	0.70048	A0A0A0MSQ0;P13797;H7C4N2;P13796;U3KQI3;Q5TBN3	A0A0A0MSQ0;P13797	Plastin-3	PLS3	108
23.9954	23.8878	23.8684	25.2944	24.5421	25.0653	alcohol metabolic process;biological regulation;biosynthetic process;C21-steroid hormone biosynthetic process;C21-steroid hormone metabolic process;cellular biosynthetic process;cellular hormone metabolic process;cellular ketone metabolic process;cellular metabolic process;cellular nitrogen compound metabolic process;cellular process;cholesterol metabolic process;coenzyme biosynthetic process;coe…	binding;catalytic activity;coenzyme binding;cofactor binding;ferredoxin-NADP+ reductase activity;NADP binding;NADPH binding;NADPH-adrenodoxin reductase activity;nucleotide binding;oxidoreductase activity;oxidoreductase activity, acting on iron-sulfur proteins as donors;oxidoreductase activity, acting on iron-sulfur proteins as donors, NAD or NADP as acceptor	cell part;cytoplasmic part;intracellular membrane-bounded organelle;intracellular organelle;intracellular organelle lumen;intracellular organelle part;intracellular part;membrane;membrane-bounded organelle;membrane-enclosed lumen;mitochondrial inner membrane;mitochondrial matrix;mitochondrial membrane;mitochondrial part;mitochondrion;organelle;organelle inner membrane;organelle lumen;organelle me…	alcohol metabolic process;biological regulation;biosynthetic process;cellular ketone metabolic process;cellular metabolic process;cellular nitrogen compound metabolic process;cellular process;cofactor metabolic process;generation of precursor metabolites and energy;heterocycle metabolic process;hormone metabolic process;lipid metabolic process;metabolic process;nitrogen compound metabolic process…	cell part;intracellular membrane-bounded organelle;intracellular organelle;membrane;mitochondrion;organelle			+	RBM42_WT	5	5	5	12.5	12.5	12.5	48.027	0	31.32	352300000	21	2.01299	0.00531973	-1.05002	-3.21988	A0A0A0MTN9;J3QQX3;A0A0A0MTR6;A0A0C4DFN8;A0A0A0MSZ4;A0A0A0MT64;P22570;A0A0C4DGN7;J3QKZ8;J3QQW7	A0A0A0MTN9;J3QQX3;A0A0A0MTR6;A0A0C4DFN8;A0A0A0MSZ4;A0A0A0MT64;P22570;A0A0C4DGN7	NADPH:adrenodoxin oxidoreductase, mitochondrial	FDXR	110
24.1344	25.3913	23.6477	21.7806	23.8216	23.6204	anatomical structure development;anatomical structure formation involved in morphogenesis;anatomical structure morphogenesis;aortic smooth muscle cell differentiation;appendage morphogenesis;ATP-dependent chromatin remodeling;biological regulation;blastocyst growth;blastocyst hatching;cell development;cell differentiation;cell fate determination;cell morphogenesis;cellular component disassembly;c…	adenyl nucleotide binding;adenyl ribonucleotide binding;androgen receptor binding;ATP binding;ATPase activity;ATPase activity, coupled;binding;catalytic activity;chromatin binding;DNA binding;DNA polymerase binding;DNA-dependent ATPase activity;enzyme binding;helicase activity;histone acetyl-lysine binding;histone binding;hormone receptor binding;hydrolase activity;hydrolase activity, acting on a…	cell part;chromatin;chromatin remodeling complex;chromosomal part;cytoskeleton;euchromatin;extracellular region part;extracellular space;heterochromatin;intermediate filament cytoskeleton;intracellular membrane-bounded organelle;intracellular non-membrane-bounded organelle;intracellular organelle;intracellular organelle part;intracellular part;macromolecular complex;membrane;membrane-bounded orga…	anatomical structure development;anatomical structure formation involved in morphogenesis;anatomical structure morphogenesis;biological regulation;cell development;cell differentiation;cell morphogenesis;cellular component disassembly;cellular component morphogenesis;cellular component organization;cellular metabolic process;cellular nitrogen compound metabolic process;cellular process;chromatin …	cell part;chromatin remodeling complex;cytoskeleton;extracellular space;intracellular membrane-bounded organelle;intracellular non-membrane-bounded organelle;intracellular organelle;macromolecular complex;membrane;nucleolus;nucleoplasm;nucleus;organelle;protein complex		BRK;Bromodomain;Helicase_C;HSA;QLQ;SnAC;SNF2_N			11	11	11	7.5	7.5	7.5	184.64	0	70.449	269400000	10	0.724775	0.158388	1.3169	1.41359	P51532;A0A0A0MT49;Q9HBD4;P51531;F6VDE0;A0A0U1RQZ9;A0A0U1RR83;B1ALF6;B4DNT1;A0A0U1RRG6;A0A0U1RR26;B1ALG2;F6T8Q0;A0A0U1RQX3;A0A0U1RRF5;K7EP28;A0A0U1RRN2;A0A0U1RQW7;A0A0U1RQE1;F6XE55;A0A0U1RR09;A0A0U1RQU0;F6UH26;A0A0A0MSS5;A0A0U1RRF8;A0A0U1RRD6;B1ALG1	P51532;A0A0A0MT49;Q9HBD4	Transcription activator BRG1	SMARCA4	112
25.1151	25.398	25.7322	24.4248	24.4505	24.1279	anatomical structure homeostasis;biological regulation;cellular macromolecule metabolic process;cellular metabolic process;cellular nitrogen compound metabolic process;cellular process;homeostatic process;macromolecule metabolic process;metabolic process;multicellular organismal process;ncRNA metabolic process;ncRNA processing;neurological system process;nitrogen compound metabolic process;nuclei…		cell part;intracellular non-membrane-bounded organelle;intracellular organelle;intracellular organelle part;intracellular part;macromolecular complex;non-membrane-bounded organelle;nuclear part;nucleolar part;nucleolus;organelle;organelle part;preribosome;protein complex;Pwp2p-containing subcomplex of 90S preribosome;ribonucleoprotein complex;small-subunit processome	biological regulation;cellular metabolic process;cellular nitrogen compound metabolic process;cellular process;homeostatic process;macromolecule metabolic process;metabolic process;multicellular organismal process;neurological system process;nitrogen compound metabolic process;nucleobase-containing compound metabolic process;primary metabolic process;response to stimulus;RNA metabolic process;RNA…	cell part;intracellular non-membrane-bounded organelle;intracellular organelle;macromolecular complex;nucleolus;organelle;preribosome;protein complex;ribonucleoprotein complex	Ribosome biogenesis in eukaryotes	Utp21;WD40	+	RBM42_WT	14	14	14	21.6	21.6	21.6	99.365	0	95.662	646670000	44	2.19813	0.00404494	1.08074	3.52934	A0A0A0MTB8;Q8NI36	A0A0A0MTB8;Q8NI36	WD repeat-containing protein 36	WDR36	113
24.9141	25.104	24.7767	24.3153	25.1561	25.4724		G-protein coupled receptor activity;molecular transducer activity;receptor activity;signal transducer activity;signaling receptor activity;transmembrane signaling receptor activity	cell part;integral to membrane;intracellular membrane-bounded organelle;intracellular non-membrane-bounded organelle;intracellular organelle;intracellular organelle part;intracellular part;intrinsic to membrane;membrane part;membrane-bounded organelle;non-membrane-bounded organelle;nuclear part;nucleolus;nucleus;organelle;organelle part		cell part;intracellular membrane-bounded organelle;intracellular non-membrane-bounded organelle;intracellular organelle;nucleolus;nucleus;organelle		7tm_1;Brix			6	6	6	13.6	13.6	13.6	47.144	0	56.025	509660000	31	0.0475191	0.962316	-0.0496782	-0.108455	A8MV53;A0A0A6YYI3;A0A0B4J1V8;Q9NQ55;H7C446;C9JHF7;C9J3W3	A8MV53;A0A0A6YYI3;A0A0B4J1V8;Q9NQ55;H7C446	Suppressor of SWI4 1 homolog	PPAN;PPAN-P2RY11	120
25.9287	26.0832	25.8402	25.6196	25.317	25.5185	biological regulation;biosynthetic process;cell activation;cell cycle phase;cell cycle process;cell division;cell proliferation;cellular biosynthetic process;cellular component assembly;cellular component assembly at cellular level;cellular component organization;cellular component organization at cellular level;cellular component organization or biogenesis;cellular component organization or biog…	adenyl nucleotide binding;adenyl ribonucleotide binding;ATP binding;binding;catalytic activity;DNA binding;helicase activity;hydrolase activity;hydrolase activity, acting on acid anhydrides;hydrolase activity, acting on acid anhydrides, in phosphorus-containing anhydrides;nucleic acid binding;nucleoside-triphosphatase activity;nucleotide binding;purine nucleotide binding;purine ribonucleoside tri…	cell part;centromeric heterochromatin;chromatin;chromosomal part;chromosome, centromeric region;heterochromatin;intracellular membrane-bounded organelle;intracellular organelle;intracellular organelle part;intracellular part;membrane-bounded organelle;nucleus;organelle;organelle part	biological regulation;biosynthetic process;cell activation;cell division;cell proliferation;cellular component assembly;cellular component organization;cellular metabolic process;cellular nitrogen compound metabolic process;cellular process;chromatin modification;chromatin organization;chromosome organization;developmental process;DNA metabolic process;gene silencing;immune system process;macromo…	cell part;intracellular membrane-bounded organelle;intracellular organelle;nucleus;organelle		Helicase_C;SNF2_N	+	RBM42_WT	14	14	14	16.1	16.1	16.1	102.71	0	97.529	990670000	67	1.82541	0.0351155	0.465644	2.17806	A0A0B4J1V9;Q9NRZ9;A0A087WSW7;F6XU50;Q9NW36;B1ALG6	A0A0B4J1V9;Q9NRZ9;A0A087WSW7;F6XU50	Lymphoid-specific helicase	HELLS	121
25.1873	24.6552	23.9538	25.777	24.359	25.4852										2	2	2	21.1	21.1	21.1	14.234	0	28.376	639630000	32	0.469733	0.389515	-0.608306	-0.920563	A0A0B4J220;E9PLD3;E9PRG8	A0A0B4J220;E9PLD3;E9PRG8	Uncharacterized protein C11orf98	C11orf98	123
25.4914	25.3148	25.7201	23.499	22.6378	23.5261	apoptosis;biological regulation;calcium ion homeostasis;calcium ion transport;cation homeostasis;cation transport;cell death;cellular calcium ion homeostasis;cellular cation homeostasis;cellular chemical homeostasis;cellular divalent inorganic cation homeostasis;cellular homeostasis;cellular ion homeostasis;cellular metal ion homeostasis;cellular process;chemical homeostasis;death;divalent inorga…	binding;calcium ion binding;cation binding;ion binding;metal ion binding	cell part;cytoplasm;cytoplasmic part;endosome;extracellular membrane-bounded organelle;extracellular organelle;extracellular region part;extracellular space;extracellular vesicular exosome;intracellular membrane-bounded organelle;intracellular organelle;intracellular part;late endosome;membrane-bounded organelle;membrane-bounded vesicle;multivesicular body;nucleus;organelle;vesicle	biological regulation;cell death;cellular homeostasis;cellular ion homeostasis;cellular process;death;establishment of localization;homeostatic process;ion transport;multi-organism process;response to biotic stimulus;response to stimulus;transport	cell part;cytoplasm;endosome;extracellular organelle;extracellular space;intracellular membrane-bounded organelle;intracellular organelle;nucleus;organelle;vesicle		TCTP	+	RBM42_WT	5	5	5	28.7	28.7	28.7	21.525	0	31.427	606850000	27	2.7224	0	2.28779	5.52079	Q5W0H4;A0A0B4J2C3;P13693;J3KPG2;E9PJF7;Q56UQ5;H0YCX0;Q9HAU6	Q5W0H4;A0A0B4J2C3;P13693;J3KPG2;E9PJF7	Translationally-controlled tumor protein	TPT1	125
25.5789	25.5965	25.9566	25.5863	25.3529	25.31	cellular component assembly;cellular component assembly at cellular level;cellular component organization;cellular component organization at cellular level;cellular component organization or biogenesis;cellular component organization or biogenesis at cellular level;cellular macromolecular complex assembly;cellular macromolecular complex subunit organization;cellular macromolecule metabolic proces…	binding;nucleic acid binding;RNA binding;snoRNA binding	cell part;cytoplasm;intracellular non-membrane-bounded organelle;intracellular organelle;intracellular organelle part;intracellular part;macromolecular complex;non-membrane-bounded organelle;nuclear part;nucleolar part;nucleolus;organelle;organelle part;preribosome;protein complex;Pwp2p-containing subcomplex of 90S preribosome;ribonucleoprotein complex;small-subunit processome	cellular component assembly;cellular component organization;cellular macromolecular complex assembly;cellular metabolic process;cellular nitrogen compound metabolic process;cellular process;macromolecular complex assembly;macromolecule metabolic process;metabolic process;nitrogen compound metabolic process;nucleobase-containing compound metabolic process;primary metabolic process;ribonucleoprotei…	cell part;cytoplasm;intracellular non-membrane-bounded organelle;intracellular organelle;macromolecular complex;nucleolus;organelle;preribosome;protein complex;ribonucleoprotein complex	Ribosome biogenesis in eukaryotes	DJ-1_PfpI;Utp12;WD40			9	9	9	12	12	12	102.45	0	72.565	866090000	36	0.915782	0.24587	0.294278	1.17684	Q15269;A0A0B4J2E5;A0A096LPI6	Q15269;A0A0B4J2E5	Periodic tryptophan protein 2 homolog	PWP2	126
26.042	25.9037	25.7554	27.0429	25.9804	27.0085	alcohol metabolic process;biosynthetic process;cellular metabolic process;cellular process;cholesterol biosynthetic process;cholesterol biosynthetic process via 24,25-dihydrolanosterol;cholesterol metabolic process;demethylation;lipid biosynthetic process;lipid metabolic process;metabolic process;one-carbon metabolic process;primary metabolic process;small molecule metabolic process;steroid biosy…	binding;catalytic activity;cation binding;demethylase activity;heme binding;ion binding;iron ion binding;metal ion binding;monooxygenase activity;oxidoreductase activity;oxidoreductase activity, acting on paired donors, with incorporation or reduction of molecular oxygen;oxidoreductase activity, acting on paired donors, with incorporation or reduction of molecular oxygen, NADH or NADPH as one don…	cell part;cytoplasmic part;endoplasmic reticulum;endoplasmic reticulum membrane;endoplasmic reticulum part;integral to membrane;intracellular membrane-bounded organelle;intracellular organelle;intracellular organelle part;intracellular part;intrinsic to membrane;membrane;membrane part;membrane-bounded organelle;organelle;organelle membrane;organelle part	alcohol metabolic process;biosynthetic process;cellular metabolic process;cellular process;lipid metabolic process;metabolic process;one-carbon metabolic process;primary metabolic process;small molecule metabolic process;xenobiotic metabolic process	cell part;endoplasmic reticulum;intracellular membrane-bounded organelle;intracellular organelle;membrane;organelle	Steroid biosynthesis	p450			15	15	15	35.8	35.8	35.8	56.805	0	255.16	1471100000	88	1.01783	0.08512	-0.776909	-1.69527	Q16850;A0A0C4DFL7;H7C0D0	Q16850;A0A0C4DFL7	Lanosterol 14-alpha demethylase	CYP51A1	127
23.9244	23.7393	24.2282	22.2686	21.9235	22.0406	biological regulation;biosynthetic process;cellular biosynthetic process;cellular macromolecule biosynthetic process;cellular macromolecule metabolic process;cellular metabolic process;cellular nitrogen compound metabolic process;cellular process;developmental process;gene expression;macromolecule biosynthetic process;macromolecule metabolic process;metabolic process;multicellular organismal deve…	binding;chromatin binding	cell part;cytoplasm;intracellular organelle part;intracellular part;macromolecular complex;NELF complex;nuclear part;nucleoplasm;nucleoplasm part;organelle part;protein complex;transcription elongation factor complex	biological regulation;biosynthetic process;cellular metabolic process;cellular nitrogen compound metabolic process;cellular process;developmental process;macromolecule metabolic process;metabolic process;multicellular organismal development;multicellular organismal process;nitrogen compound metabolic process;nucleobase-containing compound metabolic process;primary metabolic process;RNA metabolic …	cell part;cytoplasm;macromolecular complex;nucleoplasm;protein complex;transcription elongation factor complex			+	RBM42_WT	4	4	4	12.4	12.4	12.4	58.499	0	36.41	175800000	14	3.37824	0	1.88643	6.86353	A0A0C4DFX9;Q9H3P2;H0Y3X6;H7C2C7;C9JHL4;H7C3C2;F8W954;F8WF98;H7C2M8;H7C0W2;C9JEM7	A0A0C4DFX9;Q9H3P2;H0Y3X6;H7C2C7;C9JHL4	Negative elongation factor A	NELFA	129
24.5497	24.3026	24.6814	22.2313	24.6279	24.5098	biological adhesion;biosynthetic process;catabolic process;cell adhesion;cellular biosynthetic process;cellular catabolic process;cellular component assembly;cellular component assembly at cellular level;cellular component disassembly;cellular component disassembly at cellular level;cellular component organization;cellular component organization at cellular level;cellular component organization o…	binding;laminin receptor activity;receptor activity;ribonucleoprotein binding;ribosome binding;structural constituent of ribosome;structural molecule activity	90S preribosome;cell part;cytoplasm;cytoplasmic part;cytosol;cytosolic small ribosomal subunit;extracellular membrane-bounded organelle;extracellular organelle;extracellular region part;extracellular vesicular exosome;intracellular membrane-bounded organelle;intracellular organelle;intracellular organelle part;intracellular part;macromolecular complex;membrane;membrane-bounded organelle;membrane-…	biological adhesion;biosynthetic process;catabolic process;cell adhesion;cellular component assembly;cellular component disassembly;cellular component organization;cellular macromolecular complex assembly;cellular metabolic process;cellular nitrogen compound metabolic process;cellular process;establishment of localization;macromolecular complex assembly;macromolecule metabolic process;metabolic p…	cell part;cytoplasm;cytosol;extracellular organelle;intracellular membrane-bounded organelle;intracellular organelle;macromolecular complex;membrane;nucleus;organelle;plasma membrane;preribosome;ribonucleoprotein complex;small ribosomal subunit;vesicle	Ribosome	Ribosomal_S2			5	5	5	28.8	28.8	28.8	29.505	0	67.834	414030000	19	0.385608	0.459725	0.721558	0.81277	C9J9K3;A0A0C4DG17;P08865;F8WD59	C9J9K3;A0A0C4DG17;P08865;F8WD59	40S ribosomal protein SA	RPSA	130
33.3342	32.374	33.6647	30.9533	31.1389	34.0392		adenyl nucleotide binding;adenyl ribonucleotide binding;ATP binding;binding;catalytic activity;helicase activity;hydrolase activity;hydrolase activity, acting on acid anhydrides;hydrolase activity, acting on acid anhydrides, in phosphorus-containing anhydrides;nucleic acid binding;nucleoside-triphosphatase activity;nucleotide binding;purine nucleotide binding;purine ribonucleoside triphosphate bi…					DEAD;Helicase_C			84	84	1	57.8	57.8	1.9	117.46	0	323.31	203450000000	2511	0.431424	0.389131	1.08047	0.922303	A0A0C4DG89;D6RJA6;H0Y9U3	A0A0C4DG89		DDX46	133
24.2416	24.7626	24.2204	24.1324	25.1232	24.2753	biological regulation;biosynthetic process;cellular biosynthetic process;cellular component organization;cellular component organization at cellular level;cellular component organization or biogenesis;cellular component organization or biogenesis at cellular level;cellular macromolecule biosynthetic process;cellular macromolecule metabolic process;cellular metabolic process;cellular nitrogen comp…	adenyl nucleotide binding;adenyl ribonucleotide binding;ATP binding;ATPase activity;binding;catalytic activity;cation binding;DNA binding;helicase activity;hydrolase activity;hydrolase activity, acting on acid anhydrides;hydrolase activity, acting on acid anhydrides, in phosphorus-containing anhydrides;ion binding;ligase activity;metal ion binding;nucleic acid binding;nucleoside-triphosphatase ac…	cell part;cytoplasm;intracellular membrane-bounded organelle;intracellular non-membrane-bounded organelle;intracellular organelle;intracellular organelle part;intracellular part;membrane;membrane-bounded organelle;non-membrane-bounded organelle;nuclear part;nucleolus;nucleoplasm;nucleus;organelle;organelle part	biological regulation;biosynthetic process;cellular component organization;cellular metabolic process;cellular nitrogen compound metabolic process;cellular process;chromatin modification;chromatin organization;chromosome organization;DNA metabolic process;DNA repair;macromolecule metabolic process;macromolecule modification;metabolic process;nitrogen compound metabolic process;nucleobase-containi…	cell part;cytoplasm;intracellular membrane-bounded organelle;intracellular non-membrane-bounded organelle;intracellular organelle;membrane;nucleolus;nucleoplasm;nucleus;organelle		Helicase_C;HIRAN;SNF2_N;zf-RING_2			8	8	8	9.9	9.9	9.9	113.93	0	59.672	394940000	28	0.103059	0.89783	-0.102106	-0.223699	Q14527;A0A0C4DGA6;H7C5K0	Q14527;A0A0C4DGA6;H7C5K0	Helicase-like transcription factor	HLTF	134
26.1192	25.5814	25.7307	25.0821	26.1194	21.5544	apoptosis;biological regulation;biosynthetic process;cell cycle;cell death;cellular biosynthetic process;cellular macromolecule biosynthetic process;cellular macromolecule metabolic process;cellular metabolic process;cellular nitrogen compound metabolic process;cellular process;death;gene expression;macromolecule biosynthetic process;macromolecule metabolic process;metabolic process;mRNA metaboli…	ligand-dependent nuclear receptor transcription coactivator activity;protein binding transcription factor activity;transcription coactivator activity;transcription cofactor activity;transcription factor binding transcription factor activity	cell part;cytoplasmic part;intracellular organelle part;intracellular part;nuclear part;nucleoplasm;organelle part;perinuclear region of cytoplasm	biological regulation;biosynthetic process;cell cycle;cell death;cellular metabolic process;cellular nitrogen compound metabolic process;cellular process;death;macromolecule metabolic process;metabolic process;mRNA metabolic process;mRNA processing;nitrogen compound metabolic process;nucleobase-containing compound metabolic process;primary metabolic process;RNA metabolic process;RNA processing;RN…	cell part;nucleoplasm		DBC1;S1-like;SAP			5	5	5	5.5	5.5	5.5	120.42	0	39.164	918160000	16	0.487811	0.312333	1.55849	1.04534	A0A0C4DGG8;Q8IX12;F5H3E1;F5H2E6;F5H1H2;F5H7M9	A0A0C4DGG8;Q8IX12;F5H3E1;F5H2E6	Cell division cycle and apoptosis regulator protein 1	CCAR1	135
26.4991	26.9937	26.3245	26.2075	26.6237	26.3144	ATP-dependent chromatin remodeling;biological regulation;biosynthetic process;cell differentiation;cellular biosynthetic process;cellular component assembly;cellular component assembly at cellular level;cellular component organization;cellular component organization at cellular level;cellular component organization or biogenesis;cellular component organization or biogenesis at cellular level;cell…	adenyl nucleotide binding;adenyl ribonucleotide binding;ATP binding;ATPase activity;ATPase activity, coupled;ATP-dependent DNA helicase activity;ATP-dependent helicase activity;binding;catalytic activity;cation binding;DNA binding;DNA helicase activity;DNA-dependent ATPase activity;helicase activity;hydrolase activity;hydrolase activity, acting on acid anhydrides;hydrolase activity, acting on aci…	cell part;centrosome;chromatin;chromatin remodeling complex;chromosomal part;cytoplasm;cytoplasmic part;cytoskeletal part;heterochromatin;histone deacetylase complex;intracellular membrane-bounded organelle;intracellular non-membrane-bounded organelle;intracellular organelle;intracellular organelle part;intracellular part;macromolecular complex;membrane;membrane-bounded organelle;microtubule orga…	biological regulation;biosynthetic process;cell differentiation;cellular component assembly;cellular component organization;cellular metabolic process;cellular nitrogen compound metabolic process;cellular process;chromatin modification;chromatin organization;chromosome organization;cytoskeleton organization;developmental process;DNA geometric change;DNA metabolic process;histone modification;macr…	cell part;centrosome;chromatin remodeling complex;cytoplasm;intracellular membrane-bounded organelle;intracellular non-membrane-bounded organelle;intracellular organelle;macromolecular complex;membrane;microtubule organizing center;nucleoplasm;nucleus;organelle;protein complex;transcriptional repressor complex		CHDCT2;CHDNT;Chromo;DUF1086;DUF1087;Helicase_C;PHD;SNF2_N			25	25	20	13.4	13.4	11.1	217.1	0	185.03	1612600000	94	0.401525	0.578982	0.223848	0.666071	F5GWX5;A0A0C4DGG9;Q14839;Q8TDI0;K7EMY3;K7EPV1;K7ESA5;F5H6N4;F2Z2R5	F5GWX5;A0A0C4DGG9;Q14839	Chromodomain-helicase-DNA-binding protein 4	CHD4	136
24.1796	24.2975	23.9689	24.4912	25.0076	24.5838	biological regulation;cell differentiation;cellular developmental process;cellular process;cellular response to stimulus;developmental process;establishment of localization;establishment of localization in cell;establishment of protein localization;intracellular protein transport;intracellular signal transduction;intracellular transport;metabolic process;nuclear transport;nucleocytoplasmic transp…	binding;catalytic activity;GTP binding;GTPase activity;guanyl nucleotide binding;guanyl ribonucleotide binding;hydrolase activity;hydrolase activity, acting on acid anhydrides;hydrolase activity, acting on acid anhydrides, in phosphorus-containing anhydrides;nucleoside-triphosphatase activity;nucleotide binding;purine nucleotide binding;purine ribonucleoside triphosphate binding;purine ribonucleo…	adherens junction;anchoring junction;cell junction;cell part;cell-substrate adherens junction;cell-substrate junction;cytoplasmic part;endoplasmic reticulum;extracellular membrane-bounded organelle;extracellular organelle;extracellular region part;extracellular vesicular exosome;focal adhesion;intracellular;intracellular membrane-bounded organelle;intracellular organelle;intracellular part;membra…	biological regulation;cell differentiation;cellular process;developmental process;establishment of localization;metabolic process;nuclear transport;nucleocytoplasmic transport;protein transport;response to stimulus;signal transduction;transport	cell part;endoplasmic reticulum;extracellular organelle;intracellular;intracellular membrane-bounded organelle;intracellular organelle;membrane;organelle;plasma membrane;vesicle	MAPK signaling pathway;Regulation of actin cytoskeleton;Tight junction	Ras			3	3	3	19.3	19.3	19.3	19.569	0	59.921	380400000	31	1.37145	0.0590593	-0.545556	-1.90919	E9PK85;A0A0C4DGH2;P62070;E9PQ87	E9PK85;A0A0C4DGH2;P62070	Ras-related protein R-Ras2	RRAS2	137
25.2245	25.532	25.3006	26.216	25.5708	25.3863	cellular metabolic process;cellular process;electron transport chain;generation of precursor metabolites and energy;metabolic process;mitochondrial electron transport, NADH to ubiquinone;oxidation-reduction process;respiratory electron transport chain;response to chemical stimulus;response to oxidative stress;response to stimulus;response to stress;small molecule metabolic process	catalytic activity;NADH dehydrogenase (quinone) activity;NADH dehydrogenase (ubiquinone) activity;NADH dehydrogenase activity;oxidoreductase activity;oxidoreductase activity, acting on NADH or NADPH;oxidoreductase activity, acting on NADH or NADPH, quinone or similar compound as acceptor	cell part;cytoplasmic part;intracellular organelle part;intracellular part;macromolecular complex;membrane;membrane part;mitochondrial inner membrane;mitochondrial membrane;mitochondrial membrane part;mitochondrial part;mitochondrial respiratory chain complex I;NADH dehydrogenase complex;organelle inner membrane;organelle membrane;organelle part;protein complex;respiratory chain;respiratory chain…	cellular metabolic process;cellular process;generation of precursor metabolites and energy;metabolic process;response to chemical stimulus;response to oxidative stress;response to stimulus;response to stress;small molecule metabolic process	cell part;macromolecular complex;membrane;NADH dehydrogenase complex;protein complex	Alzheimer's disease;Huntington's disease;Oxidative phosphorylation;Parkinson's disease	Complex1_LYR			4	4	4	33.1	33.1	33.1	17.871	0	26.501	746360000	33	0.624512	0.333269	-0.372014	-1.01093	P56556;A0A0C4DGS0;R4GN43	P56556;A0A0C4DGS0;R4GN43	NADH dehydrogenase [ubiquinone] 1 alpha subcomplex subunit 6	NDUFA6	141
27.0017	27.1209	26.5521	27.5336	27.1677	26.9609	biosynthetic process;carbohydrate metabolic process;cell activation;cellular biosynthetic process;cellular carbohydrate metabolic process;cellular macromolecule biosynthetic process;cellular macromolecule metabolic process;cellular metabolic process;cellular process;cellular protein metabolic process;cotranslational protein targeting to membrane;defense response;establishment of localization;esta…	catalytic activity;dolichyl-diphosphooligosaccharide-protein glycotransferase activity;oligosaccharyl transferase activity;transferase activity;transferase activity, transferring glycosyl groups;transferase activity, transferring hexosyl groups	cell part;cytoplasmic part;endoplasmic reticulum;endoplasmic reticulum membrane;endoplasmic reticulum part;integral to membrane;intracellular membrane-bounded organelle;intracellular organelle;intracellular organelle part;intracellular part;intrinsic to membrane;macromolecular complex;membrane;membrane part;membrane-bounded organelle;oligosaccharyltransferase complex;organelle;organelle membrane;…	biosynthetic process;carbohydrate metabolic process;cell activation;cellular metabolic process;cellular process;establishment of localization;immune system process;macromolecule metabolic process;macromolecule modification;metabolic process;peptidyl-amino acid modification;primary metabolic process;protein glycosylation;protein metabolic process;protein modification process;protein targeting;prot…	cell part;endoplasmic reticulum;intracellular membrane-bounded organelle;intracellular organelle;macromolecular complex;membrane;organelle;protein complex	N-Glycan biosynthesis;Protein processing in endoplasmic reticulum;Various types of N-glycan biosynthesis	DDOST_48kD			12	12	12	35.1	35.1	35.1	50.8	0	168.72	2050400000	96	0.613335	0.360036	-0.329158	-0.965558	P39656;A0A0C4DGS1;U3KQ84	P39656;A0A0C4DGS1;U3KQ84	Dolichyl-diphosphooligosaccharide--protein glycosyltransferase 48 kDa subunit	DDOST	142
24.473	24.6164	25.0465	22.1152	22.0746	21.5266	biological regulation;cellular macromolecule metabolic process;cellular metabolic process;cellular nitrogen compound metabolic process;cellular process;macromolecule metabolic process;metabolic process;mRNA metabolic process;mRNA processing;nitrogen compound metabolic process;nucleic acid metabolic process;nucleobase-containing compound metabolic process;primary metabolic process;regulation of bi…	binding;cation binding;ion binding;metal ion binding;nucleic acid binding;nucleic acid binding transcription factor activity;RNA binding;sequence-specific DNA binding transcription factor activity;transition metal ion binding;zinc ion binding	cell part;intracellular membrane-bounded organelle;intracellular organelle;intracellular organelle part;intracellular part;membrane-bounded organelle;nuclear part;nucleoplasm;nucleus;organelle;organelle part	biological regulation;cellular metabolic process;cellular nitrogen compound metabolic process;cellular process;macromolecule metabolic process;metabolic process;mRNA metabolic process;mRNA processing;nitrogen compound metabolic process;nucleobase-containing compound metabolic process;primary metabolic process;RNA metabolic process;RNA processing;RNA splicing	cell part;intracellular membrane-bounded organelle;intracellular organelle;nucleoplasm;nucleus;organelle		zf-RanBP	+	RBM42_WT	7	7	7	16	16	16	38.223	0	48.811	340070000	23	3.40301	0	2.8065	7.87588	A0A0C4DGV5;O95218	A0A0C4DGV5;O95218	Zinc finger Ran-binding domain-containing protein 2	ZRANB2	145
24.1602	24.4683	24.224	24.1636	24.2794	24.1563	activation of immune response;activation of innate immune response;anaphase-promoting complex-dependent proteasomal ubiquitin-dependent protein catabolic process;anatomical structure morphogenesis;biological regulation;catabolic process;cell cycle;cell cycle arrest;cell cycle process;cell proliferation;cell surface receptor linked signaling pathway;cellular catabolic process;cellular macromolecul…		cell part;cullin-RING ubiquitin ligase complex;cytoplasmic part;cytosol;intracellular organelle part;intracellular part;macromolecular complex;nuclear part;nucleoplasm;organelle part;protein complex;SCF ubiquitin ligase complex;ubiquitin ligase complex	anatomical structure morphogenesis;biological regulation;catabolic process;cell cycle;cell proliferation;cellular metabolic process;cellular process;developmental process;immune system process;macromolecule metabolic process;macromolecule modification;metabolic process;mitotic cell cycle;primary metabolic process;protein metabolic process;protein modification by small protein conjugation or remov…	cell part;cytosol;macromolecular complex;nucleoplasm;protein complex;ubiquitin ligase complex	Cell cycle;Cell cycle - yeast;Circadian rhythm - mammal;Oocyte meiosis;Protein processing in endoplasmic reticulum;TGF-beta signaling pathway;Ubiquitin mediated proteolysis;Wnt signaling pathway	Cullin;Cullin_Nedd8			6	6	6	12.1	12.1	12.1	87.387	0	39.546	315510000	22	0.342521	0.781307	0.0844084	0.417866	A0A0C4DGX4;Q13616	A0A0C4DGX4;Q13616	Cullin-1	CUL1	147
25.5319	25.6512	25.396	25.1669	25.1782	25.0719	biological regulation;biosynthetic process;cellular biosynthetic process;cellular macromolecule biosynthetic process;cellular macromolecule metabolic process;cellular metabolic process;cellular nitrogen compound metabolic process;cellular process;cellular response to stimulus;cellular response to stress;developmental process;DNA metabolic process;DNA repair;gene expression;macromolecule biosynthe…	binding;catalytic activity;cation binding;DNA binding;DNA-directed RNA polymerase activity;enzyme binding;ion binding;metal ion binding;nucleic acid binding;nucleotidyltransferase activity;protein binding;RNA polymerase activity;RNA-directed RNA polymerase activity;transferase activity;transferase activity, transferring phosphorus-containing groups;ubiquitin protein ligase binding	cell part;DNA-directed RNA polymerase complex;DNA-directed RNA polymerase II, core complex;intracellular membrane-bounded organelle;intracellular organelle;intracellular organelle part;intracellular part;macromolecular complex;membrane-bounded organelle;nuclear DNA-directed RNA polymerase complex;nuclear part;nucleoplasm;nucleoplasm part;nucleus;organelle;organelle part;protein complex;RNA polyme…	biological regulation;biosynthetic process;cellular metabolic process;cellular nitrogen compound metabolic process;cellular process;developmental process;DNA metabolic process;DNA repair;macromolecule metabolic process;metabolic process;mRNA metabolic process;mRNA processing;nitrogen compound metabolic process;nucleobase-containing compound metabolic process;primary metabolic process;response to …	cell part;intracellular membrane-bounded organelle;intracellular organelle;macromolecular complex;nucleoplasm;nucleus;organelle;protein complex;RNA polymerase complex	Huntington's disease;Purine metabolism;Pyrimidine metabolism;RNA polymerase	RNA_pol_Rpb1_1;RNA_pol_Rpb1_2;RNA_pol_Rpb1_3;RNA_pol_Rpb1_4;RNA_pol_Rpb1_5;RNA_pol_Rpb1_6;RNA_pol_Rpb1_7;RNA_pol_Rpb1_R	+	RBM42_WT	16	16	16	12.4	12.4	12.4	217.2	0	156.71	739430000	71	2.05662	0.0381487	0.387406	2.13974	A0A0C4DGZ0;P24928;A0A087WWE2	A0A0C4DGZ0;P24928;A0A087WWE2	DNA-directed RNA polymerase;DNA-directed RNA polymerase II subunit RPB1	POLR2A	148
27.1228	27.1087	26.7694	27.1668	26.7433	27.5958	actin cytoskeleton organization;actin filament-based process;apoptosis;biological regulation;cell communication;cell cycle phase;cell cycle process;cell death;cell differentiation;cell division;cell migration;cell motility;cell proliferation;cell surface receptor linked signaling pathway;cellular component movement;cellular component organization;cellular component organization at cellular level;…	adenyl nucleotide binding;adenyl ribonucleotide binding;ATP binding;binding;catalytic activity;cyclin-dependent protein kinase activity;identical protein binding;kinase activity;non-membrane spanning protein tyrosine kinase activity;nucleotide binding;phosphotransferase activity, alcohol group as acceptor;protein binding;protein kinase activity;protein serine/threonine kinase activity;protein tyr…	cell part;cell projection;cytoplasm;extrinsic to internal side of plasma membrane;extrinsic to membrane;extrinsic to plasma membrane;intracellular membrane-bounded organelle;intracellular organelle;intracellular organelle part;intracellular part;membrane part;membrane-bounded organelle;nuclear part;nucleoplasm;nucleus;organelle;organelle part;plasma membrane part;ruffle	biological regulation;cell communication;cell death;cell differentiation;cell division;cell motility;cell proliferation;cellular component movement;cellular component organization;cellular metabolic process;cellular process;cytoskeleton organization;death;developmental process;immune system process;locomotion;macromolecule metabolic process;macromolecule modification;metabolic process;mitosis;nuc…	cell part;cell projection;cytoplasm;intracellular membrane-bounded organelle;intracellular organelle;nucleoplasm;nucleus;organelle		Pkinase;Pkinase_Tyr;SH2;SH3_9			17	17	17	23.8	23.8	23.8	87.109	0	115.82	2396100000	97	0.24469	0.759585	-0.168367	-0.452753	J3QR29;A0A0D9SEI3;B7ZVY7;A0A0D9SER5;A0A0D9SEN2;J3QR44;P21127;Q5QPR4;Q5QPR3;Q9UQ88;J3KS35;E7ESP2;Q13882	J3QR29;A0A0D9SEI3;B7ZVY7;A0A0D9SER5;A0A0D9SEN2;J3QR44;P21127;Q5QPR4;Q5QPR3;Q9UQ88	Cyclin-dependent kinase 11B;Cyclin-dependent kinase 11A	CDK11B;CDC2L1;CDK11A	149
28.6063	28.8696	28.7537	28.5936	28.628	28.4329	biological regulation;biosynthetic process;cell cycle phase;cell cycle process;cell motility;cellular biosynthetic process;cellular component assembly;cellular component assembly at cellular level;cellular component movement;cellular component organization;cellular component organization at cellular level;cellular component organization or biogenesis;cellular component organization or biogenesis …	adenyl nucleotide binding;adenyl ribonucleotide binding;ATP binding;ATPase activity;ATPase activity, coupled;ATP-dependent DNA helicase activity;ATP-dependent helicase activity;ATP-dependent RNA helicase activity;binding;catalytic activity;CTPase activity;DNA binding;DNA helicase activity;DNA-dependent ATPase activity;eukaryotic initiation factor 4E binding;GTPase activity;helicase activity;hydro…	cell part;chromatoid body;cytoplasm;cytoplasmic part;extracellular membrane-bounded organelle;extracellular organelle;extracellular region part;extracellular vesicular exosome;intracellular membrane-bounded organelle;intracellular non-membrane-bounded organelle;intracellular organelle;intracellular organelle part;intracellular part;macromolecular complex;membrane;membrane-bounded organelle;membra…	biological regulation;biosynthetic process;cell motility;cellular component assembly;cellular component movement;cellular component organization;cellular macromolecular complex assembly;cellular metabolic process;cellular nitrogen compound metabolic process;cellular process;chromosome segregation;developmental process;DNA geometric change;DNA metabolic process;immune system process;locomotion;mac…	cell part;cytoplasm;extracellular organelle;intracellular membrane-bounded organelle;intracellular non-membrane-bounded organelle;intracellular organelle;macromolecular complex;membrane;nucleolus;nucleus;organelle;ribonucleoprotein complex;vesicle	RIG-I-like receptor signaling pathway	DEAD;Helicase_C			30	29	29	56.4	54.7	54.7	70.839	0	323.31	6637100000	311	0.923014	0.353215	0.191723	0.973	A0A0D9SFB3;A0A0D9SG12;A0A0D9SF53;O00571;O15523;A0A0J9YVQ7;C9J081;A0A087WVZ1;B4DLA0;C9J8G5;A0A087WX09;A0A0J9YYH6;D6RCM4;Q9NQI0;H0Y960	A0A0D9SFB3;A0A0D9SG12;A0A0D9SF53;O00571;O15523	ATP-dependent RNA helicase DDX3X;ATP-dependent RNA helicase DDX3Y	DDX3X;DDX3Y	152
22.557	23.2886	22.7331	22.4432	20.5016	23.1643	2-oxoglutarate metabolic process;acetyl-CoA catabolic process;acetyl-CoA metabolic process;alcohol catabolic process;alcohol metabolic process;amine catabolic process;amine metabolic process;anatomical structure development;aspartate family amino acid catabolic process;aspartate family amino acid metabolic process;carbohydrate catabolic process;carbohydrate metabolic process;carboxylic acid catab…	binding;catalytic activity;cation binding;coenzyme binding;cofactor binding;ion binding;metal ion binding;oxidoreductase activity;oxidoreductase activity, acting on the aldehyde or oxo group of donors;oxidoreductase activity, acting on the aldehyde or oxo group of donors, disulfide as acceptor;oxidoreductase activity, acting on the aldehyde or oxo group of donors, NAD or NADP as acceptor;oxogluta…	cell part;cytoplasmic part;intracellular membrane-bounded organelle;intracellular organelle;intracellular organelle lumen;intracellular organelle part;intracellular part;macromolecular complex;membrane;membrane-bounded organelle;membrane-enclosed lumen;mitochondrial matrix;mitochondrial membrane;mitochondrial part;mitochondrion;organelle;organelle lumen;organelle membrane;organelle part;oxoglutar…	alcohol metabolic process;amine metabolic process;anatomical structure development;carbohydrate metabolic process;catabolic process;cell development;cell motility;cellular amino acid metabolic process;cellular component movement;cellular ketone metabolic process;cellular metabolic process;cellular nitrogen compound metabolic process;cellular process;cofactor metabolic process;developmental proces…	cell part;intracellular membrane-bounded organelle;intracellular organelle;macromolecular complex;membrane;mitochondrion;organelle;oxoglutarate dehydrogenase complex;protein complex	Citrate cycle (TCA cycle);Lysine degradation;Tryptophan metabolism	E1_dh;Transket_pyr			4	4	4	4.7	4.7	4.7	113.31	0	25.888	93920000	8	0.426098	0.406007	0.82321	0.889855	A0A0D9SFS3;E9PDF2;E9PCR7;Q02218;C9J4G7;E9PFG7;Q9ULD0	A0A0D9SFS3;E9PDF2;E9PCR7;Q02218;C9J4G7;E9PFG7	2-oxoglutarate dehydrogenase, mitochondrial	OGDH	158
24.2267	24.131	23.9681	24.3064	24.0517	24.3947	biological regulation;biosynthetic process;cellular biosynthetic process;cellular macromolecule biosynthetic process;cellular macromolecule metabolic process;cellular metabolic process;cellular nitrogen compound metabolic process;cellular process;macromolecule biosynthetic process;macromolecule metabolic process;metabolic process;nitrogen compound metabolic process;nucleic acid metabolic process;…	binding;cation binding;cytoskeletal protein binding;DNA binding;enzyme binding;histone binding;histone deacetylase binding;ion binding;metal ion binding;nucleic acid binding;phosphoprotein binding;protein binding;ribonucleoprotein binding;scaffold protein binding;transition metal ion binding;tubulin binding;zinc ion binding	cell part;chromosomal part;condensed chromosome kinetochore;intracellular membrane-bounded organelle;intracellular non-membrane-bounded organelle;intracellular organelle;intracellular organelle part;intracellular part;kinetochore;macromolecular complex;membrane-bounded organelle;non-membrane-bounded organelle;nuclear part;nucleolus;nucleoplasm;nucleus;organelle;organelle part;protein complex	biological regulation;biosynthetic process;cellular metabolic process;cellular nitrogen compound metabolic process;cellular process;macromolecule metabolic process;metabolic process;nitrogen compound metabolic process;nucleobase-containing compound metabolic process;primary metabolic process;RNA metabolic process	cell part;intracellular membrane-bounded organelle;intracellular non-membrane-bounded organelle;intracellular organelle;kinetochore;macromolecular complex;nucleolus;nucleoplasm;nucleus;organelle;protein complex					5	5	5	14.5	14.5	14.5	36.43	0	33.18	313270000	27	0.485388	0.612188	-0.142342	-0.625459	Q5JRC6;A0A0D9SGE8;Q8IWS0	Q5JRC6;A0A0D9SGE8;Q8IWS0	PHD finger protein 6	PHF6	162
24.0057	24.5144	24.0259	24.6994	25.6237	24.8675	antigen processing and presentation;antigen processing and presentation of exogenous antigen;antigen processing and presentation of exogenous peptide antigen;antigen processing and presentation of exogenous peptide antigen via MHC class I;antigen processing and presentation of exogenous peptide antigen via MHC class I, TAP-dependent;antigen processing and presentation of exogenous peptide antigen…	antigen binding;beta-2-microglobulin binding;binding;identical protein binding;peptide antigen binding;peptide binding;protein binding;protein dimerization activity;protein homodimerization activity;receptor binding;TAP binding	cell part;cell surface;coated vesicle membrane;cytoplasmic part;cytoplasmic vesicle membrane;cytoplasmic vesicle part;early endosome membrane;endocytic vesicle membrane;endoplasmic reticulum;endoplasmic reticulum part;endosomal part;endosome membrane;ER to Golgi transport vesicle membrane;extracellular membrane-bounded organelle;extracellular organelle;extracellular region part;extracellular vesi…	biological regulation;cellular process;detection of stimulus;immune system process;multi-organism process;response to biotic stimulus;response to chemical stimulus;response to external stimulus;response to stimulus;response to stress;signal transduction;viral reproduction	cell part;cell surface;endoplasmic reticulum;extracellular organelle;Golgi apparatus;intracellular membrane-bounded organelle;intracellular organelle;macromolecular complex;membrane;MHC protein complex;organelle;plasma membrane;protein complex;vesicle	Allograft rejection;Antigen processing and presentation;Autoimmune thyroid disease;Cell adhesion molecules (CAMs);Endocytosis;Graft-versus-host disease;Natural killer cell mediated cytotoxicity;Phagosome;Type I diabetes mellitus;Viral myocarditis	C1-set;MHC_I;MHC_I_C	+	RBM42_WT	8	8	1	31.2	31.2	3	40.933	0	72.651	350280000	28	1.25641	0.0441991	-0.88155	-2.05334	P30455;A0A0G2JL56;P30443;A0A0G2JIF2;P04439;A0A0G2JI36;Q5SRN5;Q5SRN7;P13746;Q09160;P30447;P05534;A0A0G2JPD3;A0A140T8Y4;P30464;P30484;A0A140T8W8;P18462;P18465;P30456;P30495;P30457;P30450;Q5RJ85;A0A140T9D9;A0A140T9C2;A0A140T939;A0A140T9W3;A0A140TA13;Q8MH48;A0A140T9W7;A0A140T8X0;A0A140T9V0;A0A0G2JPA3;A0A0G2JPQ3;A0A140T9Z4;D0EV57;A0A140T9X6;A0A140T9B7;A0A0G2JNF2;A0A0G2JNX1;P30461;P30485;P30481;Q31611;…	P30455;A0A0G2JL56;P30443;A0A0G2JIF2;P04439;A0A0G2JI36;Q5SRN5;Q5SRN7;P13746;Q09160;P30447;P05534	HLA class I histocompatibility antigen, A-36 alpha chain;HLA class I histocompatibility antigen, A-1 alpha chain;HLA class I histocompatibility antigen, A-3 alpha chain;HLA class I histocompatibility antigen, A-11 alpha chain;HLA class I histocompatibility antigen, A-80 alpha chain;HLA class I histocompatibility antigen, A-23 alpha chain;HLA class I histocompatibility antigen, A-24 alpha chain	HLA-A	163
29.303	29.6495	29.1605	29.3413	29.3435	29.222							HSP70			28	27	15	55.6	53.6	29.9	70.108	0	323.31	12195000000	403	0.172613	0.860863	0.0686976	0.274087	A0A0G2JIW1;P0DMV9;P0DMV8;V9GZ37	A0A0G2JIW1;P0DMV9;P0DMV8;V9GZ37	Heat shock 70 kDa protein 1B;Heat shock 70 kDa protein 1A	HSPA1B;HSPA1A	164
24.1682	23.6199	23.6569	23.7669	21.7451	22.5833	biological regulation;biosynthetic process;cellular biosynthetic process;cellular component assembly;cellular component assembly at cellular level;cellular component organization;cellular component organization at cellular level;cellular component organization or biogenesis;cellular component organization or biogenesis at cellular level;cellular macromolecular complex assembly;cellular macromolec…	binding;chromatin binding;histone acetyl-lysine binding;histone binding;protein binding	cell part;cytoplasm;intracellular membrane-bounded organelle;intracellular organelle;intracellular part;membrane-bounded organelle;nucleus;organelle	biological regulation;biosynthetic process;cellular component assembly;cellular component organization;cellular macromolecular complex assembly;cellular metabolic process;cellular nitrogen compound metabolic process;cellular process;chromatin modification;chromatin organization;chromosome organization;macromolecular complex assembly;macromolecule metabolic process;metabolic process;multicellular …	cell part;cytoplasm;intracellular membrane-bounded organelle;intracellular organelle;nucleus;organelle		Bromodomain			6	6	6	8.3	8.3	8.3	88.288	0	37.034	201110000	13	0.846403	0.108807	1.11655	1.56692	H0Y6K2;A0A140T9E9;A0A0G2JK44;P25440;A0A0G2JHN8;A0A140T9I1;U3KQA6;A0A0G2JHL0;A0A140T9F7;A0A140T9V2;E9PKQ9;H0Y799;A0A140T9X8;E9PIQ3	H0Y6K2;A0A140T9E9;A0A0G2JK44;P25440;A0A0G2JHN8;A0A140T9I1;U3KQA6;A0A0G2JHL0;A0A140T9F7;A0A140T9V2	Bromodomain-containing protein 2	BRD2	165
24.7049	24.4198	24.2599	24.1084	24.6114	24.0557	anatomical structure morphogenesis;biological regulation;cell migration;cell migration in hindbrain;cell motility;cell part morphogenesis;cell projection morphogenesis;cell projection organization;cellular component morphogenesis;cellular component movement;cellular component organization;cellular component organization at cellular level;cellular component organization or biogenesis;cellular comp…	binding;DNA binding;mRNA binding;nucleic acid binding;nucleotide binding;protein binding;protein binding transcription factor activity;protein C-terminus binding;RNA binding;transcription cofactor activity;transcription corepressor activity;transcription factor binding;transcription factor binding transcription factor activity	cell part;cytoplasm;cytoplasmic part;Golgi apparatus part;intracellular membrane-bounded organelle;intracellular organelle;intracellular organelle part;intracellular part;membrane-bounded organelle;nuclear part;nucleoplasm;nucleus;organelle;organelle part;perikaryon;trans-Golgi network	anatomical structure morphogenesis;biological regulation;cell motility;cellular component morphogenesis;cellular component movement;cellular component organization;cellular metabolic process;cellular nitrogen compound metabolic process;cellular process;developmental process;establishment of localization;locomotion;macromolecule metabolic process;metabolic process;mRNA metabolic process;mRNA proce…	cell part;cytoplasm;intracellular membrane-bounded organelle;intracellular organelle;nucleoplasm;nucleus;organelle		Fox-1_C;RRM_1			4	4	4	14.9	14.9	14.9	41.373	0	46.88	373720000	26	0.389416	0.60391	0.203012	0.634838	O43251;A0A0G2JRA5;B0QYV1;Q9NWB1;F8VR27;B7Z1U7;J3KNW3;A0A087X2B1;B0QYY4;A0A0G2JSB3;F8VZY7;S4R469;B0QYY7;I3L1D4;F8VZG9;J3QQZ2;S4R3K7;J3QRF4;A0A0G2JRD1;F8VRS4;A6NFN3;B0QYY6	O43251;A0A0G2JRA5;B0QYV1;Q9NWB1;F8VR27;B7Z1U7;J3KNW3;A0A087X2B1;B0QYY4;A0A0G2JSB3;F8VZY7;S4R469;B0QYY7;I3L1D4;F8VZG9;J3QQZ2;S4R3K7;J3QRF4;A0A0G2JRD1;F8VRS4;A6NFN3;B0QYY6	RNA binding protein fox-1 homolog 2;RNA binding protein fox-1 homolog;RNA binding protein fox-1 homolog 1;RNA binding protein fox-1 homolog 3	RBFOX2;RBFOX1;RBFOX3	170
26.1373	26.4278	26.2537	25.0021	24.5063	26.0289	apoptosis;biological regulation;biosynthetic process;cell death;cellular biosynthetic process;cellular macromolecule biosynthetic process;cellular macromolecule metabolic process;cellular metabolic process;cellular nitrogen compound metabolic process;cellular process;death;macromolecule biosynthetic process;macromolecule metabolic process;metabolic process;mRNA metabolic process;mRNA processing;n…	binding;DNA binding;identical protein binding;nucleic acid binding;nucleotide binding;protein binding	cell part;cytoplasmic part;Golgi apparatus;intracellular membrane-bounded organelle;intracellular organelle;intracellular organelle part;intracellular part;macromolecular complex;membrane-bounded organelle;mitochondrion;nuclear part;nucleoplasm;organelle;organelle part;ribonucleoprotein complex	biological regulation;biosynthetic process;cell death;cellular metabolic process;cellular nitrogen compound metabolic process;cellular process;death;macromolecule metabolic process;metabolic process;mRNA metabolic process;mRNA processing;nitrogen compound metabolic process;nucleobase-containing compound metabolic process;primary metabolic process;RNA metabolic process;RNA processing;RNA splicing	cell part;Golgi apparatus;intracellular membrane-bounded organelle;intracellular organelle;macromolecular complex;mitochondrion;nucleoplasm;organelle;ribonucleoprotein complex	Spliceosome	RRM_1			13	13	13	37.2	37.2	37.2	54.626	0	98.329	1107900000	59	1.12756	0.0511236	1.09384	1.96656	A0A0J9YYL3;A0A0J9YVP6;A0A0J9YXJ8;A0A0J9YXX5;Q9UHX1;A0A0J9YVR6;E9PQ56;A0A0J9YWM1;H0YEM1;E9PN18;E9PMU7;H0YCP8;E9PL19	A0A0J9YYL3;A0A0J9YVP6;A0A0J9YXJ8;A0A0J9YXX5;Q9UHX1;A0A0J9YVR6;E9PQ56;A0A0J9YWM1;H0YEM1;E9PN18	Poly(U)-binding-splicing factor PUF60	PUF60	172
25.6495	25.6129	26.2099	21.548	23.8033	22.5901	biological regulation;biosynthetic process;catabolic process;cellular biosynthetic process;cellular catabolic process;cellular macromolecule biosynthetic process;cellular macromolecule catabolic process;cellular macromolecule metabolic process;cellular metabolic process;cellular nitrogen compound metabolic process;cellular process;establishment of localization;establishment of localization in cel…	binding;mRNA binding;nucleic acid binding;nucleotide binding;RNA binding	catalytic step 2 spliceosome;cell part;cytoplasm;cytoplasmic part;cytosol;exon-exon junction complex;intracellular membrane-bounded organelle;intracellular organelle;intracellular organelle part;intracellular part;macromolecular complex;membrane-bounded organelle;nuclear body;nuclear part;nuclear speck;nucleoplasm;nucleoplasm part;nucleus;organelle;organelle part;protein complex;ribonucleoprotein…	biological regulation;biosynthetic process;catabolic process;cellular metabolic process;cellular nitrogen compound metabolic process;cellular process;establishment of localization;macromolecule metabolic process;metabolic process;mRNA metabolic process;mRNA processing;nitrogen compound metabolic process;nuclear transport;nucleobase-containing compound metabolic process;nucleobase-containing compo…	cell part;cytoplasm;cytosol;intracellular membrane-bounded organelle;intracellular organelle;macromolecular complex;nucleoplasm;nucleus;organelle;protein complex;ribonucleoprotein complex;spliceosomal complex	mRNA surveillance pathway;RNA transport;Spliceosome	RRM_1	+	RBM42_WT	4	4	4	26.4	26.4	26.4	12.21	0	28.353	658670000	15	2.02275	0.000927273	3.17695	4.07458	A0A0J9YW13;Q9Y5S9	A0A0J9YW13;Q9Y5S9	RNA-binding protein 8A	RBM8A	173
23.635	23.5256	23.4246	22.5934	23.4621	23.1082	biological regulation;biosynthetic process;cellular biosynthetic process;cellular macromolecule biosynthetic process;cellular macromolecule metabolic process;cellular metabolic process;cellular nitrogen compound metabolic process;cellular process;macromolecule biosynthetic process;macromolecule metabolic process;maturation of SSU-rRNA;metabolic process;ncRNA metabolic process;ncRNA processing;nit…		cell part;intracellular non-membrane-bounded organelle;intracellular organelle;intracellular organelle part;intracellular part;macromolecular complex;non-membrane-bounded organelle;nuclear part;nucleolar part;nucleolus;organelle;organelle part;protein complex;t-UTP complex	biological regulation;biosynthetic process;cellular metabolic process;cellular nitrogen compound metabolic process;cellular process;macromolecule metabolic process;metabolic process;nitrogen compound metabolic process;nucleobase-containing compound metabolic process;primary metabolic process;RNA metabolic process;RNA processing;rRNA processing	cell part;intracellular non-membrane-bounded organelle;intracellular organelle;macromolecular complex;nucleolus;organelle;protein complex	Ribosome biogenesis in eukaryotes	WD40			3	3	3	8.2	8.2	8.2	57.216	0	23.643	113200000	10	0.84826	0.190697	0.473829	1.31826	A0A0J9YWM9;H3BSH7;Q969X6;A0A0J9YXV4;A0A0J9YWK2;H3BRM8	A0A0J9YWM9;H3BSH7;Q969X6;A0A0J9YXV4;A0A0J9YWK2	Cirhin	CIRH1A	175
28.5351	28.3598	28.5202	30.7954	30.5671	30.7611			cell part;cytoplasm;cytoplasmic part;intracellular part;lipid particle;membrane;plasma membrane		cell part;cytoplasm;lipid particle;membrane;plasma membrane		Perilipin	+	RBM42_WT	51	51	51	68.7	68.7	68.7	136.02	0	323.31	18252000000	667	4.79695	0	-2.23616	-11.735	A0A0J9YXN7;Q96Q06	A0A0J9YXN7;Q96Q06	Perilipin-4	PLIN4	176
29.1851	29.0795	29.1646	28.4845	28.055	28.3968	biological regulation;posttranscriptional regulation of gene expression;regulation of biological process;regulation of gene expression;regulation of macromolecule metabolic process;regulation of metabolic process	binding;cation binding;ion binding;metal ion binding;nucleic acid binding;nucleotide binding;structural molecule activity;transition metal ion binding;zinc ion binding	cell part;intracellular membrane-bounded organelle;intracellular organelle;intracellular organelle part;intracellular part;membrane;membrane-bounded organelle;nuclear inner membrane;nuclear matrix;nuclear membrane;nuclear part;nucleoplasm;nucleus;organelle;organelle inner membrane;organelle membrane;organelle part	biological regulation	cell part;intracellular membrane-bounded organelle;intracellular organelle;membrane;nucleoplasm;nucleus;organelle			+	RBM42_WT	27	27	27	42.7	42.7	42.7	94.622	0	323.31	8940800000	251	2.45228	0.00365414	0.830961	3.53682	P43243;A8MXP9;A0A0R4J2E8;D6REM6;D6R991;H0Y8T4;B3KM87;D6R8Z5;D6RE02;Q68E03;D6RIA2;D6RBK5;D6RBI2;D6REK4;D6RCM3;D6R9F3;D6RBS2;D6RAY2;D6RAM9;D6RB45	P43243;A8MXP9;A0A0R4J2E8;D6REM6;D6R991	Matrin-3	MATR3	177
25.616	26.5349	25.4458	25.6398	26.0758	25.4603	acetyl-CoA metabolic process;acyl-CoA biosynthetic process;acyl-CoA metabolic process;acylglycerol biosynthetic process;acylglycerol metabolic process;amine metabolic process;biological regulation;biosynthetic process;carboxylic acid biosynthetic process;carboxylic acid metabolic process;cell differentiation;cellular amine metabolic process;cellular amino acid metabolic process;cellular biosynthe…	[acyl-carrier-protein] S-acetyltransferase activity;[acyl-carrier-protein] S-malonyltransferase activity;3-hydroxyacyl-[acyl-carrier-protein] dehydratase activity;3-hydroxyoctanoyl-[acyl-carrier-protein] dehydratase activity;3-hydroxypalmitoyl-[acyl-carrier-protein] dehydratase activity;3-oxoacyl-[acyl-carrier-protein] reductase (NADPH) activity;3-oxoacyl-[acyl-carrier-protein] synthase activity;…	cell part;cytoplasm;cytoplasmic membrane-bounded vesicle;cytoplasmic part;cytoplasmic vesicle;cytosol;extracellular membrane-bounded organelle;extracellular organelle;extracellular region part;extracellular vesicular exosome;glycogen granule;Golgi apparatus;intracellular membrane-bounded organelle;intracellular organelle;intracellular part;melanosome;membrane;membrane-bounded organelle;membrane-b…	amine metabolic process;biological regulation;biosynthetic process;cell differentiation;cellular amino acid metabolic process;cellular ketone metabolic process;cellular lipid metabolic process;cellular metabolic process;cellular nitrogen compound metabolic process;cellular process;cofactor metabolic process;developmental process;energy reserve metabolic process;generation of precursor metabolites…	cell part;cytoplasm;cytoplasmic membrane-bounded vesicle;cytosol;extracellular organelle;Golgi apparatus;intracellular membrane-bounded organelle;intracellular organelle;membrane;mitochondrion;organelle;plasma membrane;vesicle	Fatty acid biosynthesis;Insulin signaling pathway	Acyl_transf_1;adh_short;ADH_zinc_N;ketoacyl-synt;Ketoacyl-synt_C;Methyltransf_12;PP-binding;PS-DH;Thioesterase			18	18	18	10	10	10	273.2	0	141.86	867300000	55	0.134491	0.854648	0.140271	0.28955	A0A0U1RQF0;P49327	A0A0U1RQF0;P49327	Fatty acid synthase;[Acyl-carrier-protein] S-acetyltransferase;[Acyl-carrier-protein] S-malonyltransferase;3-oxoacyl-[acyl-carrier-protein] synthase;3-oxoacyl-[acyl-carrier-protein] reductase;3-hydroxyacyl-[acyl-carrier-protein] dehydratase;Enoyl-[acyl-carrier-protein] reductase;Oleoyl-[acyl-carrier-protein] hydrolase	FASN	179
22.7884	23.3565	21.4871	23.8232	23.2673	23.4858	biological regulation;cellular component organization;cellular component organization or biogenesis;cellular macromolecule metabolic process;cellular membrane organization;cellular metabolic process;cellular process;endocytosis;endosome to lysosome transport;endosome transport;establishment of localization;establishment of localization in cell;intracellular transport;lysosomal transport;macromole…	adenyl nucleotide binding;adenyl ribonucleotide binding;ATP binding;binding;catalytic activity;kinase activity;nucleotide binding;phosphotransferase activity, alcohol group as acceptor;protein binding;protein kinase activity;purine nucleotide binding;purine ribonucleoside triphosphate binding;purine ribonucleotide binding;receptor binding;ribonucleotide binding;transferase activity;transferase ac…	cell part;clathrin-coated vesicle;coated vesicle;cytoplasmic membrane-bounded vesicle;cytoplasmic part;cytoplasmic vesicle;endosomal part;endosome membrane;Golgi apparatus;intracellular membrane-bounded organelle;intracellular organelle;intracellular organelle part;intracellular part;membrane;membrane-bounded organelle;membrane-bounded vesicle;organelle;organelle membrane;organelle part;perinucle…	biological regulation;cellular component organization;cellular membrane organization;cellular metabolic process;cellular process;endocytosis;endosome transport;establishment of localization;macromolecule metabolic process;membrane invagination;membrane organization;metabolic process;regulation of transport;transport;vacuolar transport;vesicle-mediated transport	cell part;cytoplasmic membrane-bounded vesicle;Golgi apparatus;intracellular membrane-bounded organelle;intracellular organelle;membrane;organelle;vesicle		Pkinase			3	3	3	6.8	6.8	6.8	77.053	0	19.647	114450000	7	0.7855	0.146624	-0.98144	-1.45084	F8VSC5;A0A0U1RQQ9;Q6P3W7	F8VSC5;A0A0U1RQQ9;Q6P3W7	SCY1-like protein 2	SCYL2	181
30.3199	29.9198	30.119	30.3436	29.429	30.7112	biological regulation;cellular component disassembly;cellular component disassembly at cellular level;cellular component organization;cellular component organization at cellular level;cellular component organization or biogenesis;cellular component organization or biogenesis at cellular level;cellular macromolecular complex disassembly;cellular macromolecular complex subunit organization;cellular…	binding;DNA binding;enzyme binding;nucleic acid binding;protein binding	cell part;chromosomal part;extracellular membrane-bounded organelle;extracellular organelle;extracellular region part;extracellular vesicular exosome;intracellular membrane-bounded organelle;intracellular organelle;intracellular organelle part;intracellular part;macromolecular complex;membrane-bounded organelle;membrane-bounded vesicle;nuclear chromosome part;nuclear nucleosome;nuclear part;nucle…	biological regulation;cellular component disassembly;cellular component organization;cellular metabolic process;cellular nitrogen compound metabolic process;cellular process;chromatin organization;chromosome organization;DNA metabolic process;DNA repair;macromolecule metabolic process;metabolic process;nitrogen compound metabolic process;nucleobase-containing compound metabolic process;organelle …	cell part;extracellular organelle;intracellular membrane-bounded organelle;intracellular organelle;macromolecular complex;nucleosome;nucleus;organelle;vesicle	Systemic lupus erythematosus	Histone			4	4	2	27.2	27.2	17.8	18.481	0	225.7	20099000000	90	0.0353974	0.9698	-0.0416654	-0.0836105	A0A0U1RR32;A0A0U1RRH7;Q99878;Q96KK5;Q9BTM1;Q16777;Q6FI13;P20671;P0C0S8;H0YFX9;Q93077;Q7L7L0;P04908	A0A0U1RR32;A0A0U1RRH7;Q99878;Q96KK5;Q9BTM1;Q16777;Q6FI13;P20671;P0C0S8;H0YFX9;Q93077;Q7L7L0;P04908	Histone H2A type 1-J;Histone H2A type 1-H;Histone H2A.J;Histone H2A type 2-C;Histone H2A type 2-A;Histone H2A type 1-D;Histone H2A type 1;Histone H2A;Histone H2A type 1-C;Histone H2A type 3;Histone H2A type 1-B/E	HIST1H2AJ;HIST1H2AH;H2AFJ;HIST2H2AC;HIST2H2AA3;HIST1H2AD;HIST1H2AG;HIST1H2AC;HIST3H2A;HIST1H2AB	184
30.5086	29.9686	30.6062	28.4287	27.7135	28.41	alternative nuclear mRNA splicing, via spliceosome;biological regulation;cellular macromolecule metabolic process;cellular metabolic process;cellular nitrogen compound metabolic process;cellular process;gene expression;macromolecule metabolic process;metabolic process;mRNA metabolic process;mRNA processing;negative regulation of biological process;negative regulation of cell differentiation;negat…	binding;nucleic acid binding;nucleotide binding;poly-pyrimidine tract binding;pre-mRNA binding;RNA binding;single-stranded RNA binding	cell part;extracellular membrane-bounded organelle;extracellular organelle;extracellular region part;extracellular vesicular exosome;intracellular membrane-bounded organelle;intracellular non-membrane-bounded organelle;intracellular organelle;intracellular organelle part;intracellular part;membrane;membrane-bounded organelle;membrane-bounded vesicle;non-membrane-bounded organelle;nuclear part;nuc…	biological regulation;cellular metabolic process;cellular nitrogen compound metabolic process;cellular process;macromolecule metabolic process;metabolic process;mRNA metabolic process;mRNA processing;nitrogen compound metabolic process;nucleobase-containing compound metabolic process;primary metabolic process;RNA metabolic process;RNA processing;RNA splicing	cell part;extracellular organelle;intracellular membrane-bounded organelle;intracellular non-membrane-bounded organelle;intracellular organelle;membrane;nucleolus;nucleoplasm;nucleus;organelle;vesicle		RRM_1	+	RBM42_WT	21	21	18	55.1	55.1	50.9	62.463	0	323.31	17865000000	245	2.67639	0	2.17708	5.33947	A0A0U1RRM4;P26599;A6NLN1;K7EKJ7;A0A0D9SF20;K7ES59;K7EK45;A0A087WU68;K7ELW5;A0A087WUW5	A0A0U1RRM4;P26599;A6NLN1	Polypyrimidine tract-binding protein 1	PTBP1	186
24.5929	24.6956	24.4231	24.6425	24.9308	24.5126	biological regulation;biosynthetic process;cellular biosynthetic process;cellular macromolecule biosynthetic process;cellular macromolecule metabolic process;cellular metabolic process;cellular nitrogen compound metabolic process;cellular process;gene expression;macromolecule biosynthetic process;macromolecule metabolic process;metabolic process;negative regulation of biological process;negative …		cell part;cytoplasm;intracellular organelle part;intracellular part;macromolecular complex;NELF complex;nuclear part;nucleoplasm;nucleoplasm part;organelle part;protein complex;transcription elongation factor complex	biological regulation;biosynthetic process;cellular metabolic process;cellular nitrogen compound metabolic process;cellular process;macromolecule metabolic process;metabolic process;nitrogen compound metabolic process;nucleobase-containing compound metabolic process;primary metabolic process;RNA metabolic process;transcription elongation, DNA-dependent;transcription from RNA polymerase II promote…	cell part;cytoplasm;macromolecular complex;nucleoplasm;protein complex;transcription elongation factor complex		COBRA1			6	6	6	11.3	11.3	11.3	70.038	0	57.748	434220000	40	0.35298	0.717851	-0.124749	-0.505241	A0A0X1KG71;Q8WX92	A0A0X1KG71;Q8WX92	Negative elongation factor B	NELFB	187
25.4412	24.68	24.9566	26.56	23.9374	26.0882		protein binding transcription factor activity;RNA polymerase II transcription cofactor activity;RNA polymerase II transcription factor binding transcription factor activity;transcription cofactor activity;transcription factor binding transcription factor activity	cell part;intracellular membrane-bounded organelle;intracellular organelle;intracellular organelle part;intracellular part;macromolecular complex;mediator complex;membrane-bounded organelle;nuclear part;nucleoplasm part;nucleus;organelle;organelle part;protein complex		cell part;intracellular membrane-bounded organelle;intracellular organelle;macromolecular complex;nucleus;organelle;protein complex		Med19			6	6	6	43.4	43.4	43.4	26.287	0	49.072	770900000	26	0.236072	0.692075	-0.502572	-0.536237	J3KR33;A0JLT2	J3KR33;A0JLT2	Mediator of RNA polymerase II transcription subunit 19	MED19	193
24.1486	24.1559	24.0122	23.5962	21.0603	23.2358		binding;nucleic acid binding;nucleotide binding	cell part;intracellular membrane-bounded organelle;intracellular non-membrane-bounded organelle;intracellular organelle;intracellular organelle part;intracellular part;membrane-bounded organelle;non-membrane-bounded organelle;nuclear part;nucleolus;nucleus;organelle;organelle part		cell part;intracellular membrane-bounded organelle;intracellular non-membrane-bounded organelle;intracellular organelle;nucleolus;nucleus;organelle		RRM_1			4	4	4	9.6	9.6	9.6	45.917	0	25.344	249490000	13	0.864561	0.093129	1.47483	1.65072	A2A2V2;P42696;Q5TCT4;H7C5M1	A2A2V2;P42696;Q5TCT4	RNA-binding protein 34	RBM34	198
23.7705	24.0946	23.9439	24.5888	24.1097	23.096	cellular component biogenesis;cellular component biogenesis at cellular level;cellular component organization or biogenesis;cellular component organization or biogenesis at cellular level;cellular process;ribonucleoprotein complex biogenesis;ribosome biogenesis	binding;catalytic activity;cation binding;GTP binding;GTPase activity;guanyl nucleotide binding;guanyl ribonucleotide binding;hydrolase activity;hydrolase activity, acting on acid anhydrides;hydrolase activity, acting on acid anhydrides, in phosphorus-containing anhydrides;ion binding;magnesium ion binding;metal ion binding;nucleoside-triphosphatase activity;nucleotide binding;purine nucleotide b…	cell part;chromosome;cytoplasmic part;intracellular membrane-bounded organelle;intracellular non-membrane-bounded organelle;intracellular organelle;intracellular organelle part;intracellular part;membrane-bounded organelle;mitochondrion;non-membrane-bounded organelle;nuclear part;nucleolus;organelle;organelle part	cellular process;ribosome biogenesis	cell part;chromosome;intracellular membrane-bounded organelle;intracellular non-membrane-bounded organelle;intracellular organelle;mitochondrion;nucleolus;organelle		GTP1_OBG;MMR_HSR1			7	7	7	26.1	26.1	26.1	42.932	0	45.573	284270000	18	0.00350897	0.994717	0.0048275	0.00877862	A4D1E9;C9J8R7;C9JNI1;C9JEQ8	A4D1E9	GTP-binding protein 10	GTPBP10	202
25.4635	25.6118	25.1732	25.266	25.356	25.1343	biological regulation;biosynthetic process;cell cycle;cellular biosynthetic process;cellular component organization;cellular component organization at cellular level;cellular component organization or biogenesis;cellular component organization or biogenesis at cellular level;cellular macromolecule biosynthetic process;cellular macromolecule metabolic process;cellular metabolic process;cellular ni…	binding;chromatin binding;identical protein binding;nucleic acid binding transcription factor activity;protein binding;protein binding transcription factor activity;sequence-specific DNA binding transcription factor activity;transcription coactivator activity;transcription cofactor activity;transcription factor binding transcription factor activity	cell body;cell part;chromatin remodeling complex;cytoplasm;cytoplasmic part;histone acetyltransferase complex;histone methyltransferase complex;intracellular membrane-bounded organelle;intracellular organelle;intracellular organelle part;intracellular part;macromolecular complex;membrane;membrane-bounded organelle;methyltransferase complex;mitochondrion;MLL1 complex;MLL5-L complex;neuronal cell b…	biological regulation;biosynthetic process;cell cycle;cellular component organization;cellular metabolic process;cellular nitrogen compound metabolic process;cellular process;chromatin modification;chromatin organization;chromosome organization;histone modification;macromolecule metabolic process;macromolecule modification;metabolic process;mitochondrion organization;nitrogen compound metabolic p…	cell body;cell part;chromatin remodeling complex;cytoplasm;histone methyltransferase complex;intracellular membrane-bounded organelle;intracellular organelle;macromolecular complex;membrane;mitochondrion;neuronal cell body;nucleoplasm;nucleus;organelle;plasma membrane;protein complex		Kelch_1			11	11	11	6.9	6.9	6.9	213.47	0	122.47	684030000	41	0.497437	0.575054	0.164069	0.672461	A6NEM2;P51610;H7C1C4;Q9Y5Z7	A6NEM2;P51610	Host cell factor 1;HCF N-terminal chain 1;HCF N-terminal chain 2;HCF N-terminal chain 3;HCF N-terminal chain 4;HCF N-terminal chain 5;HCF N-terminal chain 6;HCF C-terminal chain 1;HCF C-terminal chain 2;HCF C-terminal chain 3;HCF C-terminal chain 4;HCF C-terminal chain 5;HCF C-terminal chain 6	HCFC1	204
24.6234	24.5748	24.7856	22.9491	21.8586	22.2138			cell part;cytoplasm;intracellular membrane-bounded organelle;intracellular organelle;intracellular part;membrane;membrane-bounded organelle;nucleus;organelle;plasma membrane		cell part;cytoplasm;intracellular membrane-bounded organelle;intracellular organelle;membrane;nucleus;organelle;plasma membrane			+	RBM42_WT	4	4	4	38.8	38.8	38.8	18.906	0	47.934	277910000	21	2.67973	0	2.32074	5.43031	A6NGP5;Q9H910;H3BU16;H3BMV3;H3BMT0;H3BTV5;H3BMM8;B4E1P3	A6NGP5;Q9H910;H3BU16;H3BMV3;H3BMT0;H3BTV5	Hematological and neurological expressed 1-like protein	HN1L	209
22.5028	22.7035	22.7315	22.9857	23.2384	22.8503	cellular macromolecule metabolic process;cellular metabolic process;cellular nitrogen compound metabolic process;cellular process;macromolecule metabolic process;macromolecule methylation;macromolecule modification;metabolic process;methylation;ncRNA metabolic process;ncRNA processing;nitrogen compound metabolic process;nucleic acid metabolic process;nucleobase-containing compound metabolic proce…	catalytic activity;methyltransferase activity;N-methyltransferase activity;RNA methyltransferase activity;rRNA (cytosine) methyltransferase activity;rRNA (cytosine-N4-)-methyltransferase activity;rRNA methyltransferase activity;S-adenosylmethionine-dependent methyltransferase activity;transferase activity;transferase activity, transferring one-carbon groups		cellular metabolic process;cellular nitrogen compound metabolic process;cellular process;macromolecule metabolic process;macromolecule modification;metabolic process;nitrogen compound metabolic process;nucleobase-containing compound metabolic process;one-carbon metabolic process;primary metabolic process;RNA metabolic process;RNA modification;RNA processing;rRNA processing;small molecule metaboli…			Methyltransf_5			4	4	4	14.5	14.5	14.5	46.121	0	33.024	110790000	24	1.31792	0.0990385	-0.378897	-1.61494	A6NJ78;A0A0U1RRF2;B5MC64;A0A0U1RR64;A0A0U1RRD2;F8WD83;A0A0U1RR76	A6NJ78	Probable methyltransferase-like protein 15	METTL15	212
29.7795	29.7902	29.6762	29.2669	29.3988	29.5298	biological regulation;biosynthetic process;cellular biosynthetic process;cellular component assembly;cellular component assembly at cellular level;cellular component organization;cellular component organization at cellular level;cellular component organization or biogenesis;cellular component organization or biogenesis at cellular level;cellular macromolecular complex assembly;cellular macromolec…	binding;histone pre-mRNA DCP binding;nucleic acid binding;RNA binding	catalytic step 2 spliceosome;cell part;cytoplasm;cytoplasmic part;cytosol;extracellular membrane-bounded organelle;extracellular organelle;extracellular region part;extracellular vesicular exosome;histone pre-mRNA 3'end processing complex;intracellular organelle part;intracellular part;macromolecular complex;membrane-bounded organelle;membrane-bounded vesicle;methylosome;methyltransferase complex…	biological regulation;biosynthetic process;cellular component assembly;cellular component organization;cellular macromolecular complex assembly;cellular metabolic process;cellular nitrogen compound metabolic process;cellular process;macromolecular complex assembly;macromolecule metabolic process;macromolecule modification;metabolic process;mRNA metabolic process;mRNA processing;nitrogen compound …	cell part;cytoplasm;cytosol;extracellular organelle;macromolecular complex;nucleoplasm;organelle;protein complex;ribonucleoprotein complex;small nuclear ribonucleoprotein complex;spliceosomal complex;vesicle	Spliceosome;Systemic lupus erythematosus	LSM			11	11	11	41.4	41.4	41.4	17.546	0	104.55	15399000000	319	1.84947	0.060186	0.350119	1.90118	J3QLE5;A8MT02;P63162;P14678;J3KRY3;S4R3P3	J3QLE5;A8MT02;P63162;P14678;J3KRY3;S4R3P3	Small nuclear ribonucleoprotein-associated protein N;Small nuclear ribonucleoprotein-associated proteins B and B	SNRPN;SNRPB	219
30.0194	29.8203	29.7781	30.785	29.3258	30.757	biosynthetic process;catabolic process;cell proliferation;cellular biosynthetic process;cellular catabolic process;cellular component disassembly;cellular component disassembly at cellular level;cellular component organization;cellular component organization at cellular level;cellular component organization or biogenesis;cellular component organization or biogenesis at cellular level;cellular mac…	binding;nucleic acid binding;nucleotide binding;RNA binding;rRNA binding;structural constituent of ribosome;structural molecule activity	cell part;cytoplasm;cytoplasmic part;cytosol;cytosolic large ribosomal subunit;extracellular membrane-bounded organelle;extracellular organelle;extracellular region part;extracellular vesicular exosome;intracellular membrane-bounded organelle;intracellular non-membrane-bounded organelle;intracellular organelle;intracellular organelle part;intracellular part;large ribosomal subunit;macromolecular …	biosynthetic process;catabolic process;cell proliferation;cellular component disassembly;cellular component organization;cellular metabolic process;cellular nitrogen compound metabolic process;cellular process;establishment of localization;macromolecule metabolic process;metabolic process;mRNA metabolic process;nitrogen compound metabolic process;nucleobase-containing compound metabolic process;p…	cell part;cytoplasm;cytosol;extracellular organelle;intracellular membrane-bounded organelle;intracellular non-membrane-bounded organelle;intracellular organelle;macromolecular complex;nucleolus;nucleus;organelle;ribonucleoprotein complex;ribosome;vesicle	Ribosome	Ribosomal_L23;Ribosomal_L23eN			11	11	11	44.3	44.3	44.3	17.692	0	282.08	19245000000	331	0.355608	0.544184	-0.41662	-0.709115	H7BY10;K7EJV9;K7ERT8;A8MUS3;P62750;K7EMA7	H7BY10;K7EJV9;K7ERT8;A8MUS3;P62750;K7EMA7	60S ribosomal protein L23a	RPL23A	220
25.4832	24.9753	25.3663	25.5758	25.481	26.0543	biosynthetic process;cellular biosynthetic process;cellular component assembly;cellular component assembly at cellular level;cellular component organization;cellular component organization at cellular level;cellular component organization or biogenesis;cellular component organization or biogenesis at cellular level;cellular macromolecular complex assembly;cellular macromolecular complex subunit o…	binding;nucleic acid binding;RNA binding	catalytic step 2 spliceosome;cell part;cytoplasmic part;cytosol;intracellular organelle part;intracellular part;macromolecular complex;methylosome;methyltransferase complex;nuclear part;nucleoplasm;organelle part;protein complex;ribonucleoprotein complex;small nuclear ribonucleoprotein complex;small nucleolar ribonucleoprotein complex;SMN-Sm protein complex;spliceosomal complex;U1 snRNP;U12-type …	biosynthetic process;cellular component assembly;cellular component organization;cellular macromolecular complex assembly;cellular metabolic process;cellular nitrogen compound metabolic process;cellular process;macromolecular complex assembly;macromolecule metabolic process;metabolic process;mRNA metabolic process;mRNA processing;nitrogen compound metabolic process;nucleobase-containing compound …	cell part;cytosol;macromolecular complex;nucleoplasm;protein complex;ribonucleoprotein complex;small nuclear ribonucleoprotein complex;small nucleolar ribonucleoprotein complex;spliceosomal complex	Spliceosome	LSM			3	3	3	31.2	31.2	31.2	7.1013	0	40.915	1268200000	39	0.848764	0.20318	-0.428806	-1.28134	Q49AN9;F5H013;P62308;A8MWD9;C9JVQ0	Q49AN9;F5H013;P62308;A8MWD9	Small nuclear ribonucleoprotein G;Putative small nuclear ribonucleoprotein G-like protein 15	SNRPG;SNRPGP15	221
24.5748	24.7833	24.9672	22.9192	24.3298	25.3913	biological regulation;cellular component assembly;cellular component assembly at cellular level;cellular component organization;cellular component organization at cellular level;cellular component organization or biogenesis;cellular component organization or biogenesis at cellular level;cellular macromolecular complex assembly;cellular macromolecular complex subunit organization;cellular process;…	binding;identical protein binding;mRNA binding;nucleic acid binding;protein binding;RNA binding	cell part;intracellular organelle part;intracellular part;macromolecular complex;nuclear part;organelle part;ribonucleoprotein complex;small nuclear ribonucleoprotein complex;U1 snRNP	biological regulation;cellular component assembly;cellular component organization;cellular macromolecular complex assembly;cellular process;macromolecular complex assembly;ribonucleoprotein complex assembly	cell part;macromolecular complex;ribonucleoprotein complex;small nuclear ribonucleoprotein complex		LUC7			7	4	4	27.9	16.9	16.9	32.447	0	101.04	421740000	25	0.317216	0.567137	0.561665	0.680878	A8MYV2;Q9NQ29;B8ZZ10;B8ZZ09;B8ZZ08	A8MYV2;Q9NQ29;B8ZZ10;B8ZZ09	Putative RNA-binding protein Luc7-like 1	LUC7L	222
27.4848	28.2343	26.7913	26.6418	27.8563	28.1427	biosynthetic process;cellular biosynthetic process;cellular macromolecule biosynthetic process;cellular macromolecule metabolic process;cellular metabolic process;cellular nitrogen compound metabolic process;cellular process;establishment of localization;establishment of localization in cell;establishment of RNA localization;gene expression;intracellular transport;macromolecule biosynthetic proce…	binding;DNA binding;nucleic acid binding	catalytic step 2 spliceosome;cell part;cytoplasmic part;cytosol;intracellular membrane-bounded organelle;intracellular organelle;intracellular organelle part;intracellular part;macromolecular complex;membrane-bounded organelle;nuclear body;nuclear matrix;nuclear part;nuclear speck;nucleoplasm;nucleoplasm part;nucleus;organelle;organelle part;ribonucleoprotein complex;spliceosomal complex	biosynthetic process;cellular metabolic process;cellular nitrogen compound metabolic process;cellular process;establishment of localization;macromolecule metabolic process;metabolic process;mRNA metabolic process;mRNA processing;nitrogen compound metabolic process;nuclear transport;nucleobase-containing compound metabolic process;nucleobase-containing compound transport;nucleocytoplasmic transpor…	cell part;cytosol;intracellular membrane-bounded organelle;intracellular organelle;macromolecular complex;nucleoplasm;nucleus;organelle;ribonucleoprotein complex;spliceosomal complex	mRNA surveillance pathway;RNA transport	PWI			18	18	18	24.4	24.4	24.4	103.39	0	300.71	2928200000	122	0.0234173	0.976422	-0.0434863	-0.06034	A9Z1X7;Q8IYB3;E9PCT1;M0R088;M0R1E7;M0QXG5	A9Z1X7;Q8IYB3;E9PCT1;M0R088	Serine/arginine repetitive matrix protein 1	SRRM1	223
30.5693	30.4772	30.409	29.2274	28.2261	28.5992	biological regulation;biosynthetic process;cellular biosynthetic process;cellular macromolecule biosynthetic process;cellular macromolecule metabolic process;cellular metabolic process;cellular nitrogen compound metabolic process;cellular process;macromolecule biosynthetic process;macromolecule metabolic process;metabolic process;nitrogen compound metabolic process;nucleic acid metabolic process;…	binding;cation binding;identical protein binding;ion binding;metal ion binding;nucleic acid binding;nucleotide binding;protein binding;RNA binding;transition metal ion binding;zinc ion binding	cell part;cytoplasm;intracellular membrane-bounded organelle;intracellular non-membrane-bounded organelle;intracellular organelle;intracellular organelle part;intracellular part;membrane;membrane-bounded organelle;non-membrane-bounded organelle;nuclear part;nucleolus;nucleoplasm;nucleus;organelle;organelle part;plasma membrane	biological regulation;biosynthetic process;cellular metabolic process;cellular nitrogen compound metabolic process;cellular process;macromolecule metabolic process;metabolic process;nitrogen compound metabolic process;nucleobase-containing compound metabolic process;primary metabolic process;RNA metabolic process	cell part;cytoplasm;intracellular membrane-bounded organelle;intracellular non-membrane-bounded organelle;intracellular organelle;membrane;nucleolus;nucleoplasm;nucleus;organelle;plasma membrane		zf-RanBP	+	RBM42_WT	9	9	9	17.2	17.2	17.2	64.929	0	323.31	19470000000	317	2.43406	0.000502618	1.80098	4.54988	B0QYK0;Q01844;A0A0D9SFL3;C9JGE3;H7BY36;F8WC90	B0QYK0;Q01844;A0A0D9SFL3;C9JGE3;H7BY36	RNA-binding protein EWS	EWSR1	225
26.4151	26.208	26.6256	25.4107	24.9453	25.4042	biological regulation;catabolic process;cell cycle phase;cell cycle process;cell division;cellular catabolic process;cellular component organization;cellular component organization at cellular level;cellular component organization or biogenesis;cellular component organization or biogenesis at cellular level;cellular macromolecule catabolic process;cellular macromolecule metabolic process;cellular…	acid-amino acid ligase activity;adenyl nucleotide binding;adenyl ribonucleotide binding;ATP binding;binding;catalytic activity;enzyme binding;ligase activity;ligase activity, forming carbon-nitrogen bonds;nucleotide binding;protein binding;protein domain specific binding;purine nucleotide binding;purine ribonucleoside triphosphate binding;purine ribonucleotide binding;ribonucleotide binding;RING-…	cell part;cell projection;chromosomal part;cytoplasm;dendrite;fibrillar center;intracellular membrane-bounded organelle;intracellular organelle;intracellular organelle part;intracellular part;membrane-bounded organelle;neuron projection;nuclear body;nuclear chromosome part;nuclear part;nucleolar part;nucleoplasm;nucleoplasm part;nucleus;organelle;organelle part;PML body;synapse;synaptonemal compl…	biological regulation;catabolic process;cell division;cellular component organization;cellular metabolic process;cellular process;chromosome segregation;macromolecule metabolic process;macromolecule modification;metabolic process;mitosis;nuclear division;organelle fission;organelle organization;primary metabolic process;protein metabolic process;protein modification by small protein conjugation o…	cell part;cell projection;cytoplasm;intracellular membrane-bounded organelle;intracellular organelle;neuron projection;nucleoplasm;nucleus;organelle;synapse	RNA transport;Ubiquitin mediated proteolysis	UQ_con	+	RBM42_WT	4	4	4	51.4	51.4	51.4	7.8891	0	45.169	1233900000	42	2.39602	0.000886957	1.16285	3.93349	H3BPC4;H3BQQ9;B0QYN7;P63279	H3BPC4;H3BQQ9;B0QYN7;P63279	SUMO-conjugating enzyme UBC9	UBE2I	226
25.2717	26.0174	25.1164	25.8369	26.7114	21.0275	adrenal gland development;aging;anatomical structure development;anatomical structure morphogenesis;anion transport;apoptosis;axon regeneration;axonogenesis;behavior;behavioral response to pain;biological regulation;biosynthetic process;cell death;cell migration;cell motility;cell part morphogenesis;cell projection morphogenesis;cell projection organization;cell proliferation;cellular biosyntheti…	androgen binding;benzodiazepine receptor activity;binding;cholesterol binding;hormone binding;lipid binding;molecular transducer activity;neurotransmitter binding;neurotransmitter receptor activity;receptor activity;signal transducer activity;signaling receptor activity;steroid binding;sterol binding	cell part;cytoplasm;cytoplasmic part;extracellular membrane-bounded organelle;extracellular organelle;extracellular region part;extracellular vesicular exosome;integral to membrane;intracellular membrane-bounded organelle;intracellular organelle;intracellular organelle part;intracellular part;intrinsic to membrane;membrane;membrane part;membrane-bounded organelle;membrane-bounded vesicle;mitochon…	aging;anatomical structure development;anatomical structure morphogenesis;behavior;biological regulation;biosynthetic process;cell death;cell motility;cell proliferation;cellular component morphogenesis;cellular component movement;cellular component organization;cellular metabolic process;cellular nitrogen compound metabolic process;cellular process;cofactor metabolic process;death;developmental …	cell part;cytoplasm;extracellular organelle;intracellular membrane-bounded organelle;intracellular organelle;membrane;mitochondrion;organelle;vesicle	Neuroactive ligand-receptor interaction	TspO_MBR			3	3	3	21.5	21.5	21.5	11.896	0	18.395	947230000	37	0.203515	0.721371	0.943225	0.49939	B1AH87;P30536	B1AH87;P30536	Translocator protein	TSPO	227
22.3951	22.6804	22.562	22.8155	30.8215	21.3792	actin cytoskeleton organization;actin filament capping;actin filament-based process;anatomical structure development;barbed-end actin filament capping;biological regulation;cell development;cell projection assembly;cell projection organization;cellular component assembly;cellular component assembly at cellular level;cellular component organization;cellular component organization at cellular level…		acrosomal vesicle;cell cortex part;cell junction;cell part;cell projection;cell-cell contact zone;cell-cell junction;contractile fiber part;cortical cytoskeleton;cytoplasm;cytoplasmic membrane-bounded vesicle;cytoplasmic part;cytoplasmic vesicle;cytoskeletal part;cytoskeleton;F-actin capping protein complex;intercalated disc;intracellular membrane-bounded organelle;intracellular non-membrane-boun…	anatomical structure development;biological regulation;cell development;cellular component assembly;cellular component organization;cellular process;cytoskeleton organization;developmental process;organelle organization;regulation of organelle organization	cell part;cell projection;cytoplasm;cytoplasmic membrane-bounded vesicle;cytoskeleton;F-actin capping protein complex;intracellular membrane-bounded organelle;intracellular non-membrane-bounded organelle;intracellular organelle;macromolecular complex;membrane;organelle;protein complex;vesicle		F_actin_cap_B			21	21	5	72.7	72.7	9.2	29.295	0	323.31	4745700000	98	0.347077	0.461206	-2.45955	-0.809425	B1AK87;B1AK88	B1AK87;B1AK88		CAPZB	229
23.3815	23.4435	23.858	22.7851	21.5297	22.5865	catabolic process;cellular catabolic process;cellular macromolecule catabolic process;cellular macromolecule metabolic process;cellular metabolic process;cellular nitrogen compound metabolic process;cellular process;exonucleolytic nuclear-transcribed mRNA catabolic process involved in deadenylation-dependent decay;gene expression;macromolecule catabolic process;macromolecule metabolic process;met…	binding;nucleic acid binding;RNA binding	cell part;cytoplasm;cytoplasmic part;cytosol;exosome (RNase complex);intracellular membrane-bounded organelle;intracellular non-membrane-bounded organelle;intracellular organelle;intracellular organelle part;intracellular part;macromolecular complex;membrane-bounded organelle;non-membrane-bounded organelle;nuclear exosome (RNase complex);nuclear part;nucleolus;nucleoplasm;nucleus;organelle;organe…	catabolic process;cellular metabolic process;cellular nitrogen compound metabolic process;cellular process;macromolecule metabolic process;metabolic process;mRNA metabolic process;nitrogen compound metabolic process;nucleobase-containing compound metabolic process;primary metabolic process;RNA catabolic process;RNA metabolic process;RNA processing;rRNA processing	cell part;cytoplasm;cytosol;exosome (RNase complex);intracellular membrane-bounded organelle;intracellular non-membrane-bounded organelle;intracellular organelle;macromolecular complex;nucleolus;nucleoplasm;nucleus;organelle;protein complex	RNA degradation	ECR1_N;EXOSC1	+	RBM42_WT	2	2	2	11.3	11.3	11.3	21.452	0	12.871	151910000	12	1.40736	0.022221	1.26057	2.43668	Q9Y3B2;B1AMU3;B1AMU7	Q9Y3B2;B1AMU3;B1AMU7	Exosome complex component CSL4	EXOSC1	232
23.3652	24.1845	23.5217	23.8603	24.8495	22.1882	biosynthetic process;catabolic process;cellular biosynthetic process;cellular catabolic process;cellular lipid catabolic process;cellular lipid metabolic process;cellular metabolic process;cellular process;cellular response to chemical stimulus;cellular response to cytokine stimulus;cellular response to organic substance;cellular response to stimulus;cellular response to tumor necrosis factor;cer…	binding;catalytic activity;cation binding;hydrolase activity;hydrolase activity, acting on ester bonds;ion binding;lipase activity;metal ion binding;phospholipase activity;phosphoric diester hydrolase activity;phosphoric ester hydrolase activity;sphingomyelin phosphodiesterase activity;sphingomyelin phosphodiesterase D activity	cell part;cytoplasmic part;endoplasmic reticulum;endoplasmic reticulum membrane;endoplasmic reticulum part;Golgi apparatus;Golgi apparatus part;Golgi membrane;integral to membrane;intracellular membrane-bounded organelle;intracellular organelle;intracellular organelle part;intracellular part;intrinsic to membrane;membrane;membrane part;membrane-bounded organelle;organelle;organelle membrane;organ…	biosynthetic process;catabolic process;cellular lipid metabolic process;cellular metabolic process;cellular process;lipid metabolic process;metabolic process;primary metabolic process;response to chemical stimulus;response to stimulus;small molecule metabolic process	cell part;endoplasmic reticulum;Golgi apparatus;intracellular membrane-bounded organelle;intracellular organelle;membrane;organelle	Sphingolipid metabolism	mit_SMPDase			5	5	5	8.7	8.7	8.7	94.584	0	34.385	215380000	18	0.0236744	0.975454	0.0577977	0.0630828	H7BXF4;B1PBA3;Q9NXE4;H7C2J2;H7C1Q6;H7C2E2;H7C235;H7C0W5;C9J647	H7BXF4;B1PBA3;Q9NXE4;H7C2J2;H7C1Q6;H7C2E2	Sphingomyelin phosphodiesterase 4	SMPD4	234
30.1705	30.4209	30.5578	28.3368	30.2184	30.0845		binding;nucleic acid binding;nucleotide binding;RNA binding	cell part;intracellular membrane-bounded organelle;intracellular organelle;intracellular organelle part;intracellular part;macromolecular complex;membrane-bounded organelle;nuclear part;nucleoplasm;nucleus;organelle;organelle part;ribonucleoprotein complex;viral nucleocapsid;virion part		cell part;intracellular membrane-bounded organelle;intracellular organelle;macromolecular complex;nucleoplasm;nucleus;organelle;ribonucleoprotein complex		RRM_1			15	15	1	47.9	47.9	6.2	32.238	0	308.01	22458000000	391	0.608323	0.24993	0.836503	1.1673	G3V4C1;B2R5W2;B4DY08;G3V4W0;G3V2D6;O60812;G3V251;G3V5V7;G3V3K6;G3V5X6;B4DSU6;P0DMR1;B2RXH8;B7ZW38;A0A0G2JNQ3;A0A0G2JPF8;G3V4M8;G3V2H6	G3V4C1;B2R5W2;B4DY08;G3V4W0;G3V2D6		HNRNPC	236
25.3343	25.6367	26.2087	22.7817	21.9757	22.4647	biological regulation;biosynthetic process;cell proliferation;cellular biosynthetic process;cellular component organization;cellular component organization at cellular level;cellular component organization or biogenesis;cellular component organization or biogenesis at cellular level;cellular macromolecule biosynthetic process;cellular macromolecule metabolic process;cellular metabolic process;cel…	binding;chromatin binding;protein binding;protein N-terminus binding	cell part;chromatin remodeling complex;chromosomal part;H4/H2A histone acetyltransferase complex;histone acetyltransferase complex;histone deacetylase complex;intracellular membrane-bounded organelle;intracellular organelle;intracellular organelle part;intracellular part;macromolecular complex;membrane-bounded organelle;NuA4 histone acetyltransferase complex;nuclear chromosome part;nuclear part;n…	biological regulation;biosynthetic process;cell proliferation;cellular component organization;cellular metabolic process;cellular nitrogen compound metabolic process;cellular process;chromatin modification;chromatin organization;chromosome organization;DNA metabolic process;DNA recombination;DNA repair;histone modification;macromolecule metabolic process;macromolecule modification;metabolic proce…	cell part;chromatin remodeling complex;intracellular membrane-bounded organelle;intracellular organelle;macromolecular complex;nucleoplasm;nucleus;organelle;protein complex		MRG;Tudor-knot	+	RBM42_WT	9	9	7	34.9	34.9	30.1	31.333	0	88.521	547040000	34	3.17371	0	3.31918	7.41879	H0YLJ3;B3KTM8;H0YMJ0;Q9UBU8;H0YM21;H0YMT8;H0YNE0;H0YNX3;H0YLV1	H0YLJ3;B3KTM8;H0YMJ0;Q9UBU8;H0YM21	Mortality factor 4-like protein 1	MORF4L1	240
25.4001	25.9451	25.613	24.3954	24.1828	23.8081	actin cytoskeleton organization;actin filament-based process;actomyosin structure organization;anatomical structure development;biological regulation;cellular component organization;cellular component organization at cellular level;cellular component organization or biogenesis;cellular component organization or biogenesis at cellular level;cellular process;cellular response to abiotic stimulus;ce…	actin binding;binding;cytoskeletal protein binding;protein binding	actin filament bundle;actomyosin;adherens junction;anchoring junction;cell junction;cell part;cell-cell junction;cell-substrate adherens junction;cell-substrate junction;cytoskeletal part;cytoskeleton;extracellular membrane-bounded organelle;extracellular organelle;extracellular region part;extracellular vesicular exosome;focal adhesion;intracellular non-membrane-bounded organelle;intracellular o…	anatomical structure development;biological regulation;cellular component organization;cellular process;cytoskeleton organization;developmental process;organelle organization;regulation of transport;response to abiotic stimulus;response to external stimulus;response to stimulus;response to stress	cell part;cytoskeleton;extracellular organelle;intracellular non-membrane-bounded organelle;intracellular organelle;membrane;organelle;vesicle		Calponin;CH	+	RBM42_WT	7	6	6	29.5	25.8	25.8	32.616	0	51.523	625490000	40	2.54422	0.000510638	1.52396	4.56669	B4DDF4;B4DUT8;Q99439;A0A087X271;A0A087X1X5;H3BVI6;K7ES69;H3BQH0;A0A087WV51;U3KPS3	B4DDF4;B4DUT8;Q99439;A0A087X271;A0A087X1X5;H3BVI6	Calponin;Calponin-2	CNN2	242
23.4659	23.7951	23.7147	22.2252	23.3362	22.4822	anatomical structure development;ATP-dependent chromatin remodeling;biological regulation;cellular component disassembly;cellular component disassembly at cellular level;cellular component organization;cellular component organization at cellular level;cellular component organization or biogenesis;cellular component organization or biogenesis at cellular level;cellular macromolecular complex disas…	acetyltransferase activity;binding;catalytic activity;chromatin binding;DNA binding;ligand-dependent nuclear receptor binding;N-acetyltransferase activity;N-acyltransferase activity;nucleic acid binding;protein binding;protein binding transcription factor activity;protein N-terminus binding;receptor binding;RNA binding;transcription coactivator activity;transcription cofactor activity;transcripti…	cell part;chromatin;chromatin remodeling complex;chromosomal part;chromosome;intracellular membrane-bounded organelle;intracellular non-membrane-bounded organelle;intracellular organelle;intracellular organelle part;intracellular part;macromolecular complex;membrane-bounded organelle;nBAF complex;non-membrane-bounded organelle;npBAF complex;nuclear chromatin;nuclear chromosome;nuclear chromosome …	anatomical structure development;biological regulation;cellular component disassembly;cellular component organization;cellular process;chromatin modification;chromatin organization;chromosome organization;developmental process;metabolic process;organelle organization	cell part;chromatin remodeling complex;chromosome;intracellular membrane-bounded organelle;intracellular non-membrane-bounded organelle;intracellular organelle;macromolecular complex;nuclear chromosome;nucleoplasm;nucleus;organelle;protein complex;transcriptional repressor complex		GCN5L1;HMG_box	+	RBM42_WT	4	4	4	30.5	30.5	30.5	20.549	0	55.622	155860000	9	1.30772	0.0352078	0.977381	2.17135	K7EMQ8;J3QKS7;B4DGM3;Q969G3;H7C048	K7EMQ8;J3QKS7;B4DGM3;Q969G3;H7C048	SWI/SNF-related matrix-associated actin-dependent regulator of chromatin subfamily E member 1	SMARCE1	244
26.0286	25.9064	25.7397	26.5841	25.8629	26.3318	adherens junction assembly;adherens junction organization;anatomical structure development;anatomical structure formation involved in morphogenesis;anatomical structure homeostasis;anatomical structure morphogenesis;androgen receptor signaling pathway;anterior/posterior axis specification;apoptosis;appendage morphogenesis;axis specification;biological adhesion;biological regulation;biosynthetic p…	activating transcription factor binding;alpha-catenin binding;androgen receptor binding;binding;cadherin binding;cell adhesion molecule binding;DNA binding;double-stranded DNA binding;enzyme binding;estrogen receptor binding;hormone receptor binding;ion channel binding;I-SMAD binding;kinase binding;molecular transducer activity;nuclear hormone receptor binding;nucleic acid binding;nucleic acid bi…	adherens junction;anchoring junction;apical part of cell;basolateral plasma membrane;beta-catenin destruction complex;beta-catenin-TCF7L2 complex;catenin complex;catenin-TCF7L2 complex;cell cortex;cell junction;cell part;cell periphery;cell projection;cell projection membrane;cell projection part;cell-cell adherens junction;cell-cell junction;cell-substrate adherens junction;cell-substrate juncti…	anatomical structure development;anatomical structure formation involved in morphogenesis;anatomical structure morphogenesis;biological adhesion;biological regulation;biosynthetic process;cell activation;cell adhesion;cell communication;cell death;cell development;cell differentiation;cell junction organization;cell maturation;cell morphogenesis;cell motility;cell proliferation;cell-cell signalin…	apical part of cell;cell cortex;cell part;cell projection;centrosome;cytoplasm;cytosol;extracellular organelle;intracellular membrane-bounded organelle;intracellular non-membrane-bounded organelle;intracellular organelle;macromolecular complex;membrane;microtubule organizing center;nucleoplasm;nucleus;organelle;plasma membrane;protein complex;synapse;transcription factor complex;vesicle	Adherens junction;Arrhythmogenic right ventricular cardiomyopathy (ARVC);Bacterial invasion of epithelial cells;Basal cell carcinoma;Colorectal cancer;Endometrial cancer;Focal adhesion;Leukocyte transendothelial migration;Melanogenesis;Pathogenic Escherichia coli infection;Pathways in cancer;Prostate cancer;Thyroid cancer;Tight junction;Wnt signaling pathway	Arm			17	13	13	25.7	20.4	20.4	85.496	0	116.88	1098700000	97	0.743165	0.272279	-0.368055	-1.12465	P35222;B4DGU4;E7EMJ5	P35222;B4DGU4	Catenin beta-1	CTNNB1	245
25.6624	25.1475	26.1818	22.4932	21.8164	22.9105	anatomical structure development;cell development;cell differentiation;cellular developmental process;cellular process;developmental process;epithelial cell differentiation;nervous system development;response to chemical stimulus;response to endogenous stimulus;response to hormone stimulus;response to organic substance;response to stimulus;stem cell development;system development	binding;nucleic acid binding;nucleotide binding;poly(U) RNA binding;poly-pyrimidine tract binding;RNA binding;single-stranded RNA binding	cell part;cytoplasm;intracellular membrane-bounded organelle;intracellular organelle;intracellular part;macromolecular complex;membrane-bounded organelle;nucleus;organelle;polysome;ribonucleoprotein complex	anatomical structure development;cell development;cell differentiation;cellular process;developmental process;response to chemical stimulus;response to endogenous stimulus;response to stimulus	cell part;cytoplasm;intracellular membrane-bounded organelle;intracellular organelle;macromolecular complex;nucleus;organelle;polysome;ribonucleoprotein complex	mRNA surveillance pathway	RRM_1	+	RBM42_WT	6	6	6	24.1	24.1	24.1	34.812	0	90.728	613410000	36	2.76252	0	3.25722	6.06802	B4DHE8;Q96DH6;J3KTC1;B4DM51;J3QKT5;H0YHB7;O43347	B4DHE8;Q96DH6;J3KTC1;B4DM51	RNA-binding protein Musashi homolog 2	MSI2	246
23.5391	22.2364	24.1838	24.3279	24.2138	24.0202	biological regulation;biosynthetic process;cell differentiation;cell proliferation;cellular biosynthetic process;cellular developmental process;cellular macromolecule biosynthetic process;cellular macromolecule metabolic process;cellular metabolic process;cellular nitrogen compound metabolic process;cellular process;cellular protein metabolic process;cellular response to stimulus;cullin deneddyla…	molecular transducer activity;protein binding transcription factor activity;signal transducer activity;transcription cofactor activity;transcription corepressor activity;transcription factor binding transcription factor activity	cell part;cytoplasm;intracellular organelle part;intracellular part;macromolecular complex;nuclear part;organelle part;protein complex;signalosome	biological regulation;biosynthetic process;cell differentiation;cell proliferation;cellular metabolic process;cellular nitrogen compound metabolic process;cellular process;developmental process;macromolecule metabolic process;macromolecule modification;metabolic process;nitrogen compound metabolic process;nucleobase-containing compound metabolic process;primary metabolic process;protein metabolic…	cell part;cytoplasm;macromolecular complex;protein complex		PCI			3	3	3	9.8	9.8	9.8	44.228	0	25.702	268190000	10	0.680069	0.204731	-0.867512	-1.27623	B4DIH5;P61201;H0YM03;H0YKU5	B4DIH5;P61201;H0YM03;H0YKU5	COP9 signalosome complex subunit 2	COPS2	247
26.2415	26.5362	25.973	26.6223	27.5369	26.5521	biological regulation;biosynthetic process;cellular biosynthetic process;cellular component disassembly;cellular component disassembly at cellular level;cellular component organization;cellular component organization at cellular level;cellular component organization or biogenesis;cellular component organization or biogenesis at cellular level;cellular macromolecular complex disassembly;cellular m…	binding;nucleic acid binding;RNA binding;structural constituent of ribosome;structural molecule activity	cell part;cytoplasmic part;integral to membrane;intracellular membrane-bounded organelle;intracellular non-membrane-bounded organelle;intracellular organelle;intracellular organelle part;intracellular part;intrinsic to membrane;large ribosomal subunit;macromolecular complex;membrane;membrane part;membrane-bounded organelle;mitochondrial inner membrane;mitochondrial large ribosomal subunit;mitocho…	biological regulation;biosynthetic process;cellular component disassembly;cellular component organization;cellular metabolic process;cellular nitrogen compound metabolic process;cellular process;establishment of localization;macromolecule metabolic process;metabolic process;mitochondrial translation;mitochondrion organization;nitrogen compound metabolic process;nucleobase-containing compound meta…	cell part;intracellular membrane-bounded organelle;intracellular non-membrane-bounded organelle;intracellular organelle;macromolecular complex;membrane;mitochondrion;organelle;ribonucleoprotein complex;ribosome		Mito_carr;Ribosomal_L12			11	11	1	30.1	30.1	2.7	48.099	0	105.61	1645200000	55	0.851732	0.154333	-0.653538	-1.43167	B4DLN1;I3L1E8;P52815	B4DLN1			248
26.7144	27.0034	26.3712	26.6181	27.6296	26.7301	antigen processing and presentation;antigen processing and presentation of exogenous antigen;antigen processing and presentation of exogenous peptide antigen;antigen processing and presentation of exogenous peptide antigen via MHC class I;antigen processing and presentation of exogenous peptide antigen via MHC class I, TAP-dependent;antigen processing and presentation of peptide antigen;antigen p…	binding;ribonucleoprotein binding;ribosome binding	cell part;cytoplasmic part;cytosol;endoplasmic reticulum;endoplasmic reticulum membrane;endoplasmic reticulum part;integral to endoplasmic reticulum membrane;integral to membrane;integral to organelle membrane;intracellular membrane-bounded organelle;intracellular organelle;intracellular organelle part;intracellular part;intrinsic to endoplasmic reticulum membrane;intrinsic to membrane;intrinsic …	biological regulation;cell growth;cellular component organization;cellular metabolic process;cellular process;endoplasmic reticulum organization;establishment of localization;growth;immune system process;macromolecule metabolic process;metabolic process;organelle organization;primary metabolic process;protein metabolic process;protein targeting;protein transport;response to chemical stimulus;resp…	cell part;cytosol;endoplasmic reticulum;intracellular membrane-bounded organelle;intracellular organelle;membrane;organelle	Phagosome;Protein export;Protein processing in endoplasmic reticulum;Vibrio cholerae infection	Plug_translocon;SecY			6	6	6	15.1	15.1	15.1	52.949	0	41.084	1985700000	62	0.331098	0.607293	-0.296302	-0.632289	B4DR61;P61619;F8W776;Q8TC24;Q9H9S3;H7C1Q9;C9JXC6;H7C069;A6NK38;F2Z2C7;A6NIF9;C9JJV4	B4DR61;P61619	Protein transport protein Sec61 subunit alpha isoform 1	SEC61A1	249
28.539	28.8569	28.7499	27.176	27.7499	28.1512	biological regulation;biosynthetic process;cellular biosynthetic process;cellular macromolecule biosynthetic process;cellular macromolecule metabolic process;cellular metabolic process;cellular nitrogen compound metabolic process;cellular process;immune response;immune system process;macromolecule biosynthetic process;macromolecule metabolic process;metabolic process;nitrogen compound metabolic p…	adenyl nucleotide binding;adenyl ribonucleotide binding;ATP binding;binding;catalytic activity;DNA binding;double-stranded RNA binding;nucleic acid binding;nucleotide binding;purine nucleotide binding;purine ribonucleoside triphosphate binding;purine ribonucleotide binding;ribonucleotide binding;RNA binding;transferase activity	cell part;cytoplasm;intracellular membrane-bounded organelle;intracellular non-membrane-bounded organelle;intracellular organelle;intracellular organelle part;intracellular part;macromolecular complex;membrane;membrane-bounded organelle;non-membrane-bounded organelle;nuclear part;nucleolus;nucleoplasm;nucleus;organelle;organelle part;ribonucleoprotein complex	biological regulation;biosynthetic process;cellular metabolic process;cellular nitrogen compound metabolic process;cellular process;immune system process;macromolecule metabolic process;metabolic process;nitrogen compound metabolic process;nucleobase-containing compound metabolic process;primary metabolic process;response to stimulus;RNA metabolic process	cell part;cytoplasm;intracellular membrane-bounded organelle;intracellular non-membrane-bounded organelle;intracellular organelle;macromolecular complex;membrane;nucleolus;nucleoplasm;nucleus;organelle;ribonucleoprotein complex		DZF	+	RBM42_WT	16	16	16	63.4	63.4	63.4	38.91	0	317.23	5980800000	161	1.57713	0.0178824	1.02288	2.57	B4DY09;Q12905;X6R6Z1;A0A0A0MRL0	B4DY09;Q12905;X6R6Z1	Interleukin enhancer-binding factor 2	ILF2	252
23.0528	22.4111	22.4389	21.5263	21.3259	22.7023	biological regulation;cell cycle;cell cycle phase;cell cycle process;cell division;cellular component organization;cellular component organization at cellular level;cellular component organization or biogenesis;cellular component organization or biogenesis at cellular level;cellular macromolecule metabolic process;cellular metabolic process;cellular nitrogen compound metabolic process;cellular pr…	binding;chromatin binding	cell part;chromatin;chromosomal part;chromosome;chromosome, centromeric region;cohesin complex;cytoplasm;cytoplasmic part;cytosol;intracellular membrane-bounded organelle;intracellular non-membrane-bounded organelle;intracellular organelle;intracellular organelle part;intracellular part;macromolecular complex;membrane;membrane-bounded organelle;non-membrane-bounded organelle;nuclear chromatin;nuc…	biological regulation;cell cycle;cell division;cellular component organization;cellular metabolic process;cellular nitrogen compound metabolic process;cellular process;chromosome organization;DNA metabolic process;DNA packaging;DNA repair;establishment of localization;macromolecule metabolic process;metabolic process;mitosis;mitotic cell cycle;nitrogen compound metabolic process;nuclear division;…	cell part;chromosome;cohesin complex;cytoplasm;cytosol;intracellular membrane-bounded organelle;intracellular non-membrane-bounded organelle;intracellular organelle;macromolecular complex;membrane;nucleoplasm;nucleus;organelle;plasma membrane;protein complex		Sororin			2	2	2	12.1	12.1	12.1	33.734	0	18.816	62954000	8	0.752968	0.178954	0.782738	1.35503	B5MBX0;Q96FF9	B5MBX0;Q96FF9	Sororin	CDCA5	255
25.5226	26.0077	25.3814	25.3754	25.5113	25.6582	biological regulation;cell proliferation;cellular component biogenesis;cellular component biogenesis at cellular level;cellular component organization;cellular component organization at cellular level;cellular component organization or biogenesis;cellular component organization or biogenesis at cellular level;cellular localization;cellular macromolecule localization;cellular macromolecule metabol…	binding;ribonucleoprotein binding	cell part;chromosome;condensed chromosome;cytoplasm;intracellular membrane-bounded organelle;intracellular non-membrane-bounded organelle;intracellular organelle;intracellular organelle part;intracellular part;macromolecular complex;membrane;membrane-bounded organelle;non-membrane-bounded organelle;nuclear part;nucleolar part;nucleolus;nucleoplasm;nucleus;organelle;organelle part;PeBoW complex;pr…	biological regulation;cell proliferation;cellular component organization;cellular localization;cellular metabolic process;cellular nitrogen compound metabolic process;cellular process;localization;macromolecule metabolic process;metabolic process;nitrogen compound metabolic process;nucleobase-containing compound metabolic process;nucleus organization;organelle organization;primary metabolic proce…	cell part;chromosome;cytoplasm;intracellular membrane-bounded organelle;intracellular non-membrane-bounded organelle;intracellular organelle;macromolecular complex;membrane;nucleolus;nucleoplasm;nucleus;organelle;preribosome;protein complex;ribonucleoprotein complex		BRCT;Pescadillo_N			10	10	10	18.4	18.4	18.4	66.077	0	70.485	793090000	76	0.232347	0.790431	0.122255	0.398875	B5MCF9;O00541;B3KXD6;H7C267	B5MCF9;O00541;B3KXD6	Pescadillo homolog	PES1	257
24.3371	24.6085	24.8141	21.679	20.6358	22.4631	biological regulation;negative regulation of biological process;negative regulation of biosynthetic process;negative regulation of cellular biosynthetic process;negative regulation of cellular macromolecule biosynthetic process;negative regulation of cellular metabolic process;negative regulation of cellular process;negative regulation of gene expression;negative regulation of macromolecule biosy…	binding;chromatin binding;enzyme binding;protein binding	cell part;centromeric heterochromatin;chromatin;chromocenter;chromosomal part;chromosome, centromeric region;cytoskeletal part;female pronucleus;heterochromatin;intracellular membrane-bounded organelle;intracellular non-membrane-bounded organelle;intracellular organelle;intracellular organelle part;intracellular part;male pronucleus;membrane-bounded organelle;non-membrane-bounded organelle;nuclea…	biological regulation	cell part;intracellular membrane-bounded organelle;intracellular non-membrane-bounded organelle;intracellular organelle;nucleoplasm;nucleus;organelle		Chromo;Chromo_shadow	+	RBM42_WT	3	2	2	20.8	11.3	11.3	19.325	0	17.963	260740000	11	2.26584	0.000530387	2.99391	4.62744	B5MD17;J3KS05;P83916;K7ELA4;C9JWS9	B5MD17;J3KS05;P83916;K7ELA4	Chromobox protein homolog 1	CBX1	258
29.2143	29.2242	29.1132	28.982	28.4003	29.0822	actin cytoskeleton organization;actin filament-based process;anatomical structure development;androgen receptor signaling pathway;biological regulation;cell cycle phase;cell cycle process;cell development;cell division;cellular component organization;cellular component organization at cellular level;cellular component organization or biogenesis;cellular component organization or biogenesis at cel…	androgen receptor binding;binding;catalytic activity;chromatin binding;GDP binding;GTP binding;GTPase activity;guanyl nucleotide binding;guanyl ribonucleotide binding;hormone receptor binding;hydrolase activity;hydrolase activity, acting on acid anhydrides;hydrolase activity, acting on acid anhydrides, in phosphorus-containing anhydrides;nuclear hormone receptor binding;nucleoside-triphosphatase …	cell part;centriole;cytoplasm;cytoplasmic membrane-bounded vesicle;cytoplasmic part;cytoplasmic vesicle;cytoskeletal part;cytosol;endosome;extracellular membrane-bounded organelle;extracellular organelle;extracellular region part;extracellular vesicular exosome;intracellular;intracellular membrane-bounded organelle;intracellular non-membrane-bounded organelle;intracellular organelle;intracellular…	anatomical structure development;biological regulation;cell development;cell division;cellular component organization;cellular localization;cellular metabolic process;cellular nitrogen compound metabolic process;cellular process;cytoskeleton organization;developmental process;DNA metabolic process;establishment of localization;localization;macromolecule metabolic process;metabolic process;mitosis…	cell part;cytoplasm;cytoplasmic membrane-bounded vesicle;cytosol;endosome;extracellular organelle;intracellular;intracellular membrane-bounded organelle;intracellular non-membrane-bounded organelle;intracellular organelle;macromolecular complex;membrane;midbody;nuclear pore;nucleocytoplasmic shuttling complex;nucleolus;nucleoplasm;nucleus;organelle;protein complex;vesicle	Ribosome biogenesis in eukaryotes;RNA transport	Ras			11	11	11	44.6	44.6	44.6	26.224	0	237.21	9358800000	227	0.77487	0.258678	0.362433	1.14867	B5MDF5;P62826;J3KQE5;F5H018;H0YFC6;B4DV51;A0A087X0W0	B5MDF5;P62826;J3KQE5;F5H018;H0YFC6	GTP-binding nuclear protein Ran	RAN	259
24.1594	24.9267	23.8414	24.1053	24.1848	24.2342	biological regulation;biosynthetic process;cellular biosynthetic process;cellular component assembly;cellular component assembly at cellular level;cellular component organization;cellular component organization at cellular level;cellular component organization or biogenesis;cellular component organization or biogenesis at cellular level;cellular macromolecular complex assembly;cellular macromolec…	binding;nucleic acid binding;RNA binding;translation factor activity, nucleic acid binding;translation initiation factor activity	cell part;cytoplasmic part;cytosol;eukaryotic 43S preinitiation complex;eukaryotic 48S preinitiation complex;eukaryotic translation initiation factor 3 complex;intracellular part;macromolecular complex;protein complex;ribonucleoprotein complex;translation preinitiation complex	biological regulation;biosynthetic process;cellular component assembly;cellular component organization;cellular macromolecular complex assembly;cellular metabolic process;cellular process;macromolecular complex assembly;macromolecule metabolic process;metabolic process;primary metabolic process;protein metabolic process;regulation of translation;ribonucleoprotein complex assembly;translation;tran…	cell part;cytosol;macromolecular complex;protein complex;ribonucleoprotein complex	RNA transport	eIF-3c_N;PCI			9	9	9	11.1	11.1	11.1	105.34	0	60.286	337340000	23	0.155063	0.839169	0.134442	0.316849	Q99613;B5ME19;H3BPE4;H3BPE3;H3BTY8	Q99613;B5ME19	Eukaryotic translation initiation factor 3 subunit C;Eukaryotic translation initiation factor 3 subunit C-like protein	EIF3C;EIF3CL	260
25.3353	25.3062	25.4617	25.8231	25.6806	25.7237	cellular macromolecule metabolic process;cellular metabolic process;cellular nitrogen compound metabolic process;cellular process;macromolecule metabolic process;metabolic process;nitrogen compound metabolic process;nucleic acid metabolic process;nucleobase-containing compound metabolic process;primary metabolic process;RNA metabolic process;RNA secondary structure unwinding	adenyl nucleotide binding;adenyl ribonucleotide binding;ATP binding;ATPase activity;ATPase activity, coupled;ATP-dependent helicase activity;ATP-dependent RNA helicase activity;binding;catalytic activity;helicase activity;hydrolase activity;hydrolase activity, acting on acid anhydrides;hydrolase activity, acting on acid anhydrides, in phosphorus-containing anhydrides;nucleic acid binding;nucleosi…	cell part;cytoplasm;intracellular non-membrane-bounded organelle;intracellular organelle;intracellular organelle part;intracellular part;non-membrane-bounded organelle;nuclear part;nucleolus;organelle;organelle part	cellular metabolic process;cellular nitrogen compound metabolic process;cellular process;macromolecule metabolic process;metabolic process;nitrogen compound metabolic process;nucleobase-containing compound metabolic process;primary metabolic process;RNA metabolic process	cell part;cytoplasm;intracellular non-membrane-bounded organelle;intracellular organelle;nucleolus;organelle		DEAD;Helicase_C	+	RBM42_WT	12	12	12	16.5	16.5	16.5	86.604	0	136.23	781660000	47	2.37967	0.0282952	-0.374767	-2.28935	B7Z6D5;Q96GQ7;A0A087X059;A0A087WYH5	B7Z6D5;Q96GQ7	Probable ATP-dependent RNA helicase DDX27	DDX27	265
24.0814	23.7996	23.9151	22.9278	22.9028	21.807	establishment of localization;establishment of localization in cell;establishment of protein localization;intracellular transport;protein transport;transport	binding;enzyme binding;GTPase binding;protein binding;Ran GTPase binding;Ras GTPase binding;R-SMAD binding;SMAD binding;small GTPase binding	cell part;cytoplasm;intracellular membrane-bounded organelle;intracellular organelle;intracellular organelle part;intracellular part;membrane-bounded organelle;nuclear part;nucleoplasm;nucleus;organelle;organelle part	establishment of localization;protein transport;transport	cell part;cytoplasm;intracellular membrane-bounded organelle;intracellular organelle;nucleoplasm;nucleus;organelle		Ran_BP1	+	RBM42_WT	5	5	5	12.3	12.3	12.3	52.894	0	29.779	201930000	10	1.66692	0.0102947	1.38612	2.89707	B7Z7F3;Q9H6Z4;K7EIJ4;K7EN31	B7Z7F3;Q9H6Z4;K7EIJ4	Ran-binding protein 3	RANBP3	267
25.4218	25.6248	25.5145	25.2547	25.4103	25.1366	biological regulation;biosynthetic process;catabolic process;cellular biosynthetic process;cellular catabolic process;cellular component disassembly;cellular component disassembly at cellular level;cellular component organization;cellular component organization at cellular level;cellular component organization or biogenesis;cellular component organization or biogenesis at cellular level;cellular …	binding;nucleic acid binding;ribonucleoprotein binding;ribosome binding;RNA binding;translation factor activity, nucleic acid binding;translation release factor activity;translation release factor activity, codon specific;translation termination factor activity	cell part;cytoplasm;cytoplasmic part;cytosol;intracellular part;macromolecular complex;protein complex;translation release factor complex	biological regulation;biosynthetic process;catabolic process;cellular component disassembly;cellular component organization;cellular metabolic process;cellular nitrogen compound metabolic process;cellular process;macromolecule metabolic process;macromolecule modification;metabolic process;mRNA metabolic process;nitrogen compound metabolic process;nucleobase-containing compound metabolic process;o…	cell part;cytoplasm;cytosol;macromolecular complex;protein complex	mRNA surveillance pathway	eRF1_1;eRF1_2;eRF1_3			9	9	9	23.2	23.2	23.2	47.475	0	75.635	736020000	44	1.20643	0.205485	0.253133	1.27455	B7Z7P8;P62495;I3L492;D6RJE8;D6RCB3	B7Z7P8;P62495	Eukaryotic peptide chain release factor subunit 1	ETF1	268
24.375	24.54	22.1267	24.2138	23.7758	24.4255	binding of sperm to zona pellucida;cell recognition;cell-cell recognition;cellular macromolecule metabolic process;cellular metabolic process;cellular process;cellular process involved in reproduction;cellular protein metabolic process;'de novo' posttranslational protein folding;'de novo' protein folding;macromolecule metabolic process;metabolic process;multi-organism process;primary metabolic pr…	adenyl nucleotide binding;adenyl ribonucleotide binding;ATP binding;beta-tubulin binding;binding;cytoskeletal protein binding;G-protein beta-subunit binding;nucleotide binding;protein binding;purine nucleotide binding;purine ribonucleoside triphosphate binding;purine ribonucleotide binding;ribonucleotide binding;tubulin binding	cell body;cell part;centrosome;chaperonin-containing T-complex;cytoplasm;cytoplasmic part;cytoskeletal part;cytosol;cytosolic part;extracellular membrane-bounded organelle;extracellular organelle;extracellular region part;extracellular vesicular exosome;intracellular non-membrane-bounded organelle;intracellular organelle;intracellular organelle part;intracellular part;macromolecular complex;membr…	cell recognition;cellular metabolic process;cellular process;macromolecule metabolic process;metabolic process;multi-organism process;primary metabolic process;protein folding;protein metabolic process;response to biotic stimulus;response to stimulus	cell body;cell part;centrosome;cytoplasm;cytosol;extracellular organelle;intracellular non-membrane-bounded organelle;intracellular organelle;macromolecular complex;microtubule organizing center;nucleolus;organelle;protein complex;vesicle		Cpn60_TCP1			6	6	6	12.1	12.1	12.1	53.848	0	60.041	295050000	10	0.222959	0.716024	-0.457791	-0.507782	E7ENZ3;B7ZAR1;E9PCA1;P48643	E7ENZ3;B7ZAR1;E9PCA1;P48643	T-complex protein 1 subunit epsilon	CCT5	270
25.533	25.152	26.0682	25.1881	24.6651	24.6202	catabolic process;cell cycle;cell division;cellular catabolic process;cellular component assembly;cellular component assembly at cellular level;cellular component organization;cellular component organization at cellular level;cellular component organization or biogenesis;cellular component organization or biogenesis at cellular level;cellular macromolecular complex assembly;cellular macromolecula…	binding;cation binding;ion binding;metal ion binding;transition metal ion binding;zinc ion binding	cell part;intracellular organelle part;intracellular part;macromolecular complex;nuclear part;organelle part;ribonucleoprotein complex;spliceosomal complex	catabolic process;cell cycle;cell division;cellular component assembly;cellular component organization;cellular macromolecular complex assembly;cellular metabolic process;cellular nitrogen compound metabolic process;cellular process;macromolecular complex assembly;macromolecule metabolic process;metabolic process;mRNA metabolic process;mRNA processing;nitrogen compound metabolic process;nucleobas…	cell part;macromolecular complex;ribonucleoprotein complex;spliceosomal complex	Spliceosome	UCH;zf-UBP			11	11	11	28.4	28.4	28.4	62.043	0	135.01	891750000	47	1.10902	0.070672	0.759935	1.79983	B9A018;Q53GS9;A0A087X1B2;F8WC91;A0A087WW31	B9A018;Q53GS9;A0A087X1B2	U4/U6.U5 tri-snRNP-associated protein 2	USP39	273
27.7458	28.3645	27.3141	27.9439	27.947	27.9643	biological regulation;calcium ion homeostasis;cation homeostasis;cellular calcium ion homeostasis;cellular cation homeostasis;cellular chemical homeostasis;cellular divalent inorganic cation homeostasis;cellular homeostasis;cellular ion homeostasis;cellular metal ion homeostasis;cellular process;chemical homeostasis;divalent inorganic cation homeostasis;homeostatic process;ion homeostasis;metal i…		cell part;cytoplasmic part;integral to membrane;intracellular membrane-bounded organelle;intracellular organelle;intracellular organelle part;intracellular part;intrinsic to membrane;membrane;membrane part;membrane-bounded organelle;mitochondrial inner membrane;mitochondrial membrane;mitochondrial part;mitochondrion;organelle;organelle inner membrane;organelle membrane;organelle part	biological regulation;cellular homeostasis;cellular ion homeostasis;cellular process;homeostatic process;response to abiotic stimulus;response to stimulus;response to stress	cell part;intracellular membrane-bounded organelle;intracellular organelle;membrane;mitochondrion;organelle		Mitofilin			22	22	22	39.9	39.9	39.9	78.973	0	312.53	3760200000	198	0.179027	0.820304	-0.143613	-0.354682	B9A067;Q16891;C9J406;H7C463;A0A087WYS0;D6RAW4	B9A067;Q16891;C9J406;H7C463	MICOS complex subunit MIC60	IMMT	274
24.8051	24.957	24.6312	24.5369	24.8603	24.4588	anatomical structure development;anatomical structure formation involved in morphogenesis;ATP-dependent chromatin remodeling;biological regulation;biosynthetic process;cardiac chamber formation;cardiac right ventricle formation;cardiac ventricle formation;cell differentiation;cellular biosynthetic process;cellular component disassembly;cellular component disassembly at cellular level;cellular com…	binding;hormone receptor binding;ligand-dependent nuclear receptor binding;ligand-dependent nuclear receptor transcription coactivator activity;nuclear hormone receptor binding;protein binding;protein binding transcription factor activity;receptor binding;transcription coactivator activity;transcription cofactor activity;transcription factor binding;transcription factor binding transcription fact…	cell part;chromatin;chromatin remodeling complex;chromosomal part;cytoplasm;intracellular membrane-bounded organelle;intracellular organelle;intracellular organelle part;intracellular part;macromolecular complex;membrane-bounded organelle;nBAF complex;npBAF complex;nuclear chromatin;nuclear chromosome part;nuclear part;nucleoplasm;nucleus;organelle;organelle part;protein complex;SWI/SNF complex;S…	anatomical structure development;anatomical structure formation involved in morphogenesis;biological regulation;biosynthetic process;cell differentiation;cellular component disassembly;cellular component organization;cellular lipid metabolic process;cellular metabolic process;cellular nitrogen compound metabolic process;cellular process;chromatin modification;chromatin organization;chromosome org…	cell part;chromatin remodeling complex;cytoplasm;intracellular membrane-bounded organelle;intracellular organelle;macromolecular complex;nucleoplasm;nucleus;organelle;protein complex		SWIB			7	7	7	20.2	20.2	20.2	52.238	0	59.992	430270000	15	0.506231	0.549514	0.179057	0.702785	J3KMX2;B9EGA3;Q92925;J3QWB6;J3QQL7;Q6STE5	J3KMX2;B9EGA3;Q92925;J3QWB6	SWI/SNF-related matrix-associated actin-dependent regulator of chromatin subfamily D member 2	SMARCD2	275
24.0831	24.2826	23.6873	23.4939	23.4444	23.3294	biological regulation;biosynthetic process;cellular biosynthetic process;cellular macromolecule biosynthetic process;cellular macromolecule metabolic process;cellular metabolic process;cellular nitrogen compound metabolic process;cellular process;gene expression;macromolecule biosynthetic process;macromolecule metabolic process;metabolic process;negative regulation of biological process;negative …	binding;catalytic activity;cation binding;DNA binding;DNA-directed RNA polymerase activity;ion binding;metal ion binding;nucleic acid binding;nucleotidyltransferase activity;RNA polymerase activity;transferase activity;transferase activity, transferring phosphorus-containing groups;transition metal ion binding;zinc ion binding	cell part;cytoplasm;DNA-directed RNA polymerase complex;DNA-directed RNA polymerase I complex;intracellular membrane-bounded organelle;intracellular non-membrane-bounded organelle;intracellular organelle;intracellular organelle part;intracellular part;macromolecular complex;membrane-bounded organelle;non-membrane-bounded organelle;nuclear DNA-directed RNA polymerase complex;nuclear part;nucleolar…	biological regulation;biosynthetic process;cellular metabolic process;cellular nitrogen compound metabolic process;cellular process;macromolecule metabolic process;metabolic process;nitrogen compound metabolic process;nucleobase-containing compound metabolic process;primary metabolic process;regulation of gene expression, epigenetic;RNA metabolic process;transcription elongation, DNA-dependent;tr…	cell part;cytoplasm;intracellular membrane-bounded organelle;intracellular non-membrane-bounded organelle;intracellular organelle;macromolecular complex;nucleolus;nucleoplasm;nucleus;organelle;protein complex;RNA polymerase complex	Purine metabolism;Pyrimidine metabolism;RNA polymerase	RNA_pol_Rpb1_1;RNA_pol_Rpb1_2;RNA_pol_Rpb1_3;RNA_pol_Rpb1_4;RNA_pol_Rpb1_5	+	RBM42_WT	8	8	8	6.6	6.6	6.6	187.81	0	47.365	219590000	26	1.51452	0.0382336	0.595125	2.11337	B9ZVN9;O95602	B9ZVN9;O95602	DNA-directed RNA polymerase;DNA-directed RNA polymerase I subunit RPA1	POLR1A	276
26.8923	26.7542	26.8082	26.2128	26.07	25.8546	biological regulation;cellular macromolecule metabolic process;cellular metabolic process;cellular nitrogen compound metabolic process;cellular process;macromolecule metabolic process;metabolic process;mRNA metabolic process;mRNA processing;nitrogen compound metabolic process;nucleic acid metabolic process;nucleobase-containing compound metabolic process;positive regulation of biological process;…	binding;mRNA binding;nucleic acid binding;nucleotide binding;RNA binding	cell part;intracellular membrane-bounded organelle;intracellular organelle;intracellular part;macromolecular complex;membrane;membrane-bounded organelle;nucleus;organelle;ribonucleoprotein complex;viral nucleocapsid;virion part	biological regulation;cellular metabolic process;cellular nitrogen compound metabolic process;cellular process;macromolecule metabolic process;metabolic process;mRNA metabolic process;mRNA processing;nitrogen compound metabolic process;nucleobase-containing compound metabolic process;primary metabolic process;RNA metabolic process;RNA processing	cell part;intracellular membrane-bounded organelle;intracellular organelle;macromolecular complex;membrane;nucleus;organelle;ribonucleoprotein complex			+	RBM42_WT	12	11	11	31.7	30.4	30.4	59.663	0	145.69	1745700000	90	2.64065	0.00329961	0.772397	3.65021	C9IYN3;D6W592;Q8WVV9;B7WPG3;H7BXH8;H7C464;C9JJZ7	C9IYN3;D6W592;Q8WVV9;B7WPG3	Heterogeneous nuclear ribonucleoprotein L-like	HNRNPLL;HNRPLL	277
25.1747	25.5465	25.2136	25.3545	24.9585	24.8242	biological regulation;biosynthetic process;cellular biosynthetic process;cellular macromolecule biosynthetic process;cellular macromolecule metabolic process;cellular metabolic process;cellular nitrogen compound metabolic process;cellular process;cellular response to stimulus;cellular response to stress;developmental process;DNA metabolic process;DNA repair;gene expression;macromolecule biosynthe…	binding;catalytic activity;cation binding;chromatin binding;DNA binding;DNA-directed RNA polymerase activity;ion binding;metal ion binding;nucleic acid binding;nucleoside binding;nucleotidyltransferase activity;ribonucleoside binding;RNA polymerase activity;transferase activity;transferase activity, transferring phosphorus-containing groups	cell part;DNA-directed RNA polymerase complex;DNA-directed RNA polymerase II, core complex;intracellular membrane-bounded organelle;intracellular organelle;intracellular organelle part;intracellular part;macromolecular complex;membrane;membrane-bounded organelle;nuclear DNA-directed RNA polymerase complex;nuclear part;nucleoplasm;nucleoplasm part;nucleus;organelle;organelle part;protein complex;R…	biological regulation;biosynthetic process;cellular metabolic process;cellular nitrogen compound metabolic process;cellular process;developmental process;DNA metabolic process;DNA repair;macromolecule metabolic process;metabolic process;mRNA metabolic process;mRNA processing;nitrogen compound metabolic process;nucleobase-containing compound metabolic process;primary metabolic process;response to …	cell part;intracellular membrane-bounded organelle;intracellular organelle;macromolecular complex;membrane;nucleoplasm;nucleus;organelle;protein complex;RNA polymerase complex	Huntington's disease;Purine metabolism;Pyrimidine metabolism;RNA polymerase	RNA_pol_Rpb2_1;RNA_pol_Rpb2_2;RNA_pol_Rpb2_3;RNA_pol_Rpb2_4;RNA_pol_Rpb2_5;RNA_pol_Rpb2_6;RNA_pol_Rpb2_7			15	15	15	15.8	15.8	15.8	125.19	0	93.225	650560000	49	0.600723	0.40599	0.26586	0.891734	C9J4M6;C9J2Y9;P30876	C9J4M6;C9J2Y9;P30876	DNA-directed RNA polymerase;DNA-directed RNA polymerase II subunit RPB2	POLR2B	283
24.3926	24.142	24.2008	26.0254	22.2161	26.47	biosynthetic process;catabolic process;cellular biosynthetic process;cellular catabolic process;cellular component disassembly;cellular component disassembly at cellular level;cellular component organization;cellular component organization at cellular level;cellular component organization or biogenesis;cellular component organization or biogenesis at cellular level;cellular macromolecular complex…	binding;cation binding;ion binding;metal ion binding;structural constituent of ribosome;structural molecule activity	adherens junction;anchoring junction;cell junction;cell part;cell-substrate adherens junction;cell-substrate junction;cytoplasmic part;cytosol;cytosolic large ribosomal subunit;extracellular membrane-bounded organelle;extracellular organelle;extracellular region part;extracellular vesicular exosome;focal adhesion;intracellular membrane-bounded organelle;intracellular non-membrane-bounded organell…	biosynthetic process;catabolic process;cellular component disassembly;cellular component organization;cellular metabolic process;cellular nitrogen compound metabolic process;cellular process;establishment of localization;macromolecule metabolic process;metabolic process;mRNA metabolic process;nitrogen compound metabolic process;nucleobase-containing compound metabolic process;primary metabolic pr…	cell part;cytosol;extracellular organelle;intracellular membrane-bounded organelle;intracellular non-membrane-bounded organelle;intracellular organelle;macromolecular complex;nucleus;organelle;ribonucleoprotein complex;ribosome;vesicle	Ribosome	Ribosomal_L37ae			2	2	2	38.2	38.2	38.2	7.624	0	121.62	553880000	28	0.185995	0.75923	-0.658698	-0.453614	C9J4Z3;P61513;G5E9R3;M0R0A1;Q6P4E4;E9PEL3;M0R2L6;A6NKH3	C9J4Z3;P61513;G5E9R3;M0R0A1;Q6P4E4;E9PEL3;M0R2L6;A6NKH3	60S ribosomal protein L37a;Putative 60S ribosomal protein L37a-like protein	RPL37A;RPL37AP8	285
23.7503	23.9884	21.8078	24.383	24.2098	24.1927	biosynthetic process;cellular biosynthetic process;cellular macromolecule biosynthetic process;cellular macromolecule metabolic process;cellular metabolic process;cellular process;cellular protein metabolic process;cotranslational protein targeting to membrane;establishment of localization;establishment of localization in cell;establishment of protein localization;establishment of protein localiz…		cell part;cytoplasmic part;endoplasmic reticulum part;integral to endoplasmic reticulum membrane;integral to membrane;integral to organelle membrane;intracellular organelle part;intracellular part;intrinsic to endoplasmic reticulum membrane;intrinsic to membrane;intrinsic to organelle membrane;macromolecular complex;membrane part;organelle part;protein complex;Sec61 translocon complex;translocon …	biosynthetic process;cellular metabolic process;cellular process;establishment of localization;macromolecule metabolic process;metabolic process;primary metabolic process;protein metabolic process;protein targeting;protein transport;translation;transport	cell part;macromolecular complex;protein complex;Sec61 translocon complex	Protein processing in endoplasmic reticulum	TRAP-gamma			1	1	1	8	8	8	20.161	0	13.442	250940000	17	0.711318	0.176559	-1.07964	-1.36099	C9JA28;Q9UNL2	C9JA28;Q9UNL2	Translocon-associated protein subunit gamma	SSR3	290
23.7325	22.7814	22.8267	22.2027	22.1326	22.131	biological regulation;biosynthetic process;cellular biosynthetic process;cellular macromolecule biosynthetic process;cellular macromolecule metabolic process;cellular metabolic process;cellular nitrogen compound metabolic process;cellular process;macromolecule biosynthetic process;macromolecule metabolic process;metabolic process;negative regulation of biological process;negative regulation of bi…	binding;DNA binding;nucleic acid binding;nucleic acid binding transcription factor activity;protein binding transcription factor activity;sequence-specific DNA binding;sequence-specific DNA binding transcription factor activity;transcription cofactor activity;transcription corepressor activity;transcription factor binding transcription factor activity	cell part;intracellular membrane-bounded organelle;intracellular organelle;intracellular part;membrane-bounded organelle;nucleus;organelle	biological regulation;biosynthetic process;cellular metabolic process;cellular nitrogen compound metabolic process;cellular process;macromolecule metabolic process;metabolic process;nitrogen compound metabolic process;nucleobase-containing compound metabolic process;primary metabolic process;RNA metabolic process	cell part;intracellular membrane-bounded organelle;intracellular organelle;nucleus;organelle		CBFD_NFYB_HMF	+	RBM42_WT	2	2	2	13.5	13.5	13.5	16.658	0	12.665	127100000	11	1.43433	0.0256754	0.958104	2.33308	E9PNC7;C9JCC6;Q14919;E9PQX9	E9PNC7;C9JCC6;Q14919;E9PQX9	Dr1-associated corepressor	DRAP1	291
25.1965	25.3105	25.1939	26.2088	25.2605	25.6064	activation of caspase activity;activation of caspase activity by cytochrome c;apoptosis;biological regulation;biosynthetic process;catabolic process;cell death;cellular biosynthetic process;cellular catabolic process;cellular component organization;cellular component organization at cellular level;cellular component organization or biogenesis;cellular component organization or biogenesis at cellu…	binding;cation binding;electron carrier activity;electron transporter, transferring electrons from CoQH2-cytochrome c reductase complex and cytochrome c oxidase complex activity;heme binding;ion binding;iron ion binding;metal ion binding;tetrapyrrole binding;transition metal ion binding	cell part;cytoplasmic part;cytosol;intracellular membrane-bounded organelle;intracellular organelle;intracellular organelle part;intracellular part;macromolecular complex;membrane;membrane part;membrane-bounded organelle;membrane-enclosed lumen;mitochondrial inner membrane;mitochondrial intermembrane space;mitochondrial membrane;mitochondrial part;mitochondrion;nucleus;organelle;organelle envelop…	biological regulation;biosynthetic process;catabolic process;cell death;cellular component organization;cellular metabolic process;cellular nitrogen compound metabolic process;cellular process;cellular respiration;death;DNA metabolic process;generation of precursor metabolites and energy;macromolecule metabolic process;metabolic process;mitochondrion organization;nitrogen compound metabolic proce…	cell part;cytosol;intracellular membrane-bounded organelle;intracellular organelle;macromolecular complex;membrane;mitochondrion;nucleus;organelle;protein complex;protein serine/threonine phosphatase complex	Alzheimer's disease;Amyotrophic lateral sclerosis (ALS);Apoptosis;Colorectal cancer;Huntington's disease;ko05152;p53 signaling pathway;Parkinson's disease;Pathways in cancer;Small cell lung cancer;Toxoplasmosis;Viral myocarditis	Cytochrom_C			5	5	5	40.6	40.6	40.6	11.333	0	32.855	745000000	54	0.752801	0.234376	-0.45827	-1.2069	C9JFR7;P99999;CON__P62894	C9JFR7;P99999	Cytochrome c	CYCS	293
27.8168	27.8824	27.6384	28.4856	27.7004	28.6019	anatomical structure development;axon guidance;biological regulation;biosynthetic process;catabolic process;cell cycle checkpoint;cell cycle process;cellular biosynthetic process;cellular catabolic process;cellular component assembly;cellular component assembly at cellular level;cellular component disassembly;cellular component disassembly at cellular level;cellular component organization;cellula…	binding;nucleic acid binding;RNA binding;structural constituent of ribosome;structural molecule activity	cell part;cytoplasmic part;cytosol;cytosolic large ribosomal subunit;extracellular membrane-bounded organelle;extracellular organelle;extracellular region part;extracellular vesicular exosome;intracellular non-membrane-bounded organelle;intracellular organelle;intracellular organelle part;intracellular part;large ribosomal subunit;macromolecular complex;membrane;membrane-bounded organelle;membran…	anatomical structure development;biological regulation;biosynthetic process;catabolic process;cellular component assembly;cellular component disassembly;cellular component organization;cellular macromolecular complex assembly;cellular metabolic process;cellular nitrogen compound metabolic process;cellular process;developmental process;establishment of localization;locomotion;macromolecular comple…	cell part;cytosol;extracellular organelle;intracellular non-membrane-bounded organelle;intracellular organelle;macromolecular complex;membrane;organelle;ribonucleoprotein complex;ribosome;vesicle	Ribosome	Ribosomal_L24e			5	5	5	39.7	39.7	39.7	14.369	0	67.314	4988600000	113	0.760613	0.220738	-0.483456	-1.2322	C9JXB8;C9JNW5;P83731	C9JXB8;C9JNW5;P83731	60S ribosomal protein L24	RPL24	302
24.1339	24.9004	24.3403	23.9659	24.3292	23.9933	biological regulation;cellular component organization;cellular component organization at cellular level;cellular component organization or biogenesis;cellular component organization or biogenesis at cellular level;cellular membrane fusion;cellular membrane organization;cellular process;inner mitochondrial membrane organization;membrane fusion;membrane organization;mitochondrial fusion;mitochondri…	binding;enzyme binding;phosphatase binding;protein binding;protein complex scaffold;structural molecule activity	cell part;cytoplasm;cytoplasmic part;extracellular membrane-bounded organelle;extracellular organelle;extracellular region part;extracellular vesicular exosome;intracellular membrane-bounded organelle;intracellular organelle;intracellular organelle part;intracellular part;membrane;membrane-bounded organelle;membrane-bounded vesicle;mitochondrial inner membrane;mitochondrial membrane;mitochondrial…	biological regulation;cellular component organization;cellular membrane organization;cellular process;membrane fusion;membrane organization;mitochondrion organization;organelle fusion;organelle organization	cell part;cytoplasm;extracellular organelle;intracellular membrane-bounded organelle;intracellular organelle;membrane;mitochondrion;nucleus;organelle;vesicle		DUF737			4	4	4	16.8	16.8	16.8	26.694	0	28.079	303770000	16	0.635029	0.332861	0.362096	1.01412	C9JRZ6;F8WAR4;Q9NX63;F8WD73	C9JRZ6;F8WAR4;Q9NX63;F8WD73	MICOS complex subunit MIC19	CHCHD3	303
24.4569	24.3826	25.0595	22.879	22.0006	22.6482		binding;nucleic acid binding;nucleotide binding	cell part;cytoplasm;intracellular organelle part;intracellular part;nuclear part;nucleoplasm;organelle part		cell part;cytoplasm;nucleoplasm		RRM_1	+	RBM42_WT	11	5	0	40.7	20.7	0	31.624	0	82.628	326700000	26	2.47878	0	2.1237	4.83518	C9JTN7;H7BY49	C9JTN7;H7BY49		TIA1	305
25.5007	26.4556	25.0256	26.2018	22.5175	26.2646	biosynthetic process;cellular biosynthetic process;cellular macromolecule biosynthetic process;cellular macromolecule metabolic process;cellular metabolic process;cellular process;cellular protein metabolic process;macromolecule biosynthetic process;macromolecule metabolic process;metabolic process;primary metabolic process;protein metabolic process;translation	structural constituent of ribosome;structural molecule activity	cell part;cytoplasmic part;intracellular non-membrane-bounded organelle;intracellular organelle;intracellular part;macromolecular complex;non-membrane-bounded organelle;organelle;ribonucleoprotein complex;ribosome	biosynthetic process;cellular metabolic process;cellular process;macromolecule metabolic process;metabolic process;primary metabolic process;protein metabolic process;translation	cell part;intracellular non-membrane-bounded organelle;intracellular organelle;macromolecular complex;organelle;ribonucleoprotein complex;ribosome	Ribosome	Ribosomal_L22e			1	1	1	9.9	9.9	9.9	14.478	0	19.201	764780000	25	0.195536	0.74153	0.665976	0.472952	C9JYQ9;H0Y8C2;Q6P5R6	C9JYQ9;H0Y8C2;Q6P5R6	60S ribosomal protein L22-like 1	RPL22L1	307
26.0041	26.4123	25.8208	26.4678	26.6301	26.2056	adherens junction organization;anatomical structure development;biological adhesion;biological regulation;biosynthetic process;brain development;cell adhesion;cell junction assembly;cell junction organization;cell surface receptor linked signaling pathway;cell-cell adhesion;cell-cell junction organization;cellular biosynthetic process;cellular component assembly;cellular component assembly at cel…	binding;cadherin binding;cell adhesion molecule binding;protein binding;receptor binding	adherens junction;anchoring junction;cell junction;cell part;cell projection;cell projection part;cell-cell adherens junction;cell-cell junction;cytoplasm;cytoplasmic part;cytosol;dendritic spine;extracellular membrane-bounded organelle;extracellular organelle;extracellular region part;extracellular vesicular exosome;growth cone;intracellular membrane-bounded organelle;intracellular organelle;int…	anatomical structure development;biological adhesion;biological regulation;biosynthetic process;cell adhesion;cell junction organization;cellular component assembly;cellular component organization;cellular metabolic process;cellular nitrogen compound metabolic process;cellular process;developmental process;macromolecule metabolic process;metabolic process;nitrogen compound metabolic process;nucle…	cell part;cell projection;cytoplasm;cytosol;extracellular organelle;intracellular membrane-bounded organelle;intracellular organelle;membrane;midbody;neuron projection;nucleus;organelle;plasma membrane;site of polarized growth;synapse;vesicle	Adherens junction;Leukocyte transendothelial migration	Arm			16	16	16	22.8	22.8	22.8	104.85	0	140.47	1276500000	108	0.763727	0.27	-0.355429	-1.13143	C9JZR2;O60716;E9PRE2;H0YC95;E9PKY0;E9PKL1	C9JZR2;O60716	Catenin delta-1	CTNND1	308
28.0067	27.8171	27.8135	28.6157	27.3405	28.7992	biosynthetic process;catabolic process;cellular biosynthetic process;cellular catabolic process;cellular component disassembly;cellular component disassembly at cellular level;cellular component organization;cellular component organization at cellular level;cellular component organization or biogenesis;cellular component organization or biogenesis at cellular level;cellular macromolecular complex…	structural constituent of ribosome;structural molecule activity	cell part;centrosome;cytoplasm;cytoplasmic part;cytoskeletal part;cytosol;cytosolic large ribosomal subunit;intracellular non-membrane-bounded organelle;intracellular organelle;intracellular organelle part;intracellular part;large ribosomal subunit;macromolecular complex;membrane;microtubule organizing center;non-membrane-bounded organelle;organelle;organelle part;ribonucleoprotein complex;riboso…	biosynthetic process;catabolic process;cellular component disassembly;cellular component organization;cellular metabolic process;cellular nitrogen compound metabolic process;cellular process;establishment of localization;macromolecule metabolic process;metabolic process;mRNA metabolic process;nitrogen compound metabolic process;nucleobase-containing compound metabolic process;primary metabolic pr…	cell part;centrosome;cytoplasm;cytosol;intracellular non-membrane-bounded organelle;intracellular organelle;macromolecular complex;membrane;microtubule organizing center;organelle;ribonucleoprotein complex;ribosome	Ribosome	Ribosomal_L32e			13	13	13	54.9	54.9	54.9	15.616	0	171.03	5257400000	164	0.331575	0.583107	-0.372737	-0.661896	D3YTB1;F8W727;P62910;D3YTI8	D3YTB1;F8W727;P62910	60S ribosomal protein L32	RPL32	356
25.1381	24.377	25.2946	24.1319	24.8988	26.0111	antibiotic transport;apoptosis;cell death;cellular process;death;drug transport;establishment of localization;organic alcohol transport;organic substance transport;programmed cell death;tetracycline transport;transmembrane transport;transport	antibiotic transporter activity;drug transmembrane transporter activity;tetracycline transporter activity;transmembrane transporter activity;transporter activity	cell part;integral to membrane;intrinsic to membrane;membrane part	cell death;cellular process;death;drug transport;establishment of localization;transmembrane transport;transport	cell part		MFS_1			3	3	3	8.1	8.1	8.1	38.247	0	22.419	538150000	13	0.0429196	0.961491	-0.0773849	-0.108268	D6RIZ4;D6RA47;D6RE79;Q14728;D6R9N3	D6RIZ4;D6RA47;D6RE79;Q14728	Major facilitator superfamily domain-containing protein 10	MFSD10	360
23.5799	23.7088	23.1213	23.9977	22.759	23.8646	cellular macromolecule metabolic process;cellular metabolic process;cellular process;cellular protein metabolic process;cullin deneddylation;macromolecule metabolic process;macromolecule modification;metabolic process;primary metabolic process;protein deneddylation;protein metabolic process;protein modification by small protein conjugation or removal;protein modification by small protein removal;…		cell junction;cell part;clathrin-coated vesicle;coated vesicle;cytoplasmic membrane-bounded vesicle;cytoplasmic part;cytoplasmic vesicle;extracellular membrane-bounded organelle;extracellular organelle;extracellular region part;extracellular vesicular exosome;intracellular membrane-bounded organelle;intracellular organelle;intracellular organelle part;intracellular part;macromolecular complex;mem…	cellular metabolic process;cellular process;macromolecule metabolic process;macromolecule modification;metabolic process;primary metabolic process;protein metabolic process;protein modification by small protein conjugation or removal;protein modification process	cell part;cytoplasmic membrane-bounded vesicle;extracellular organelle;intracellular membrane-bounded organelle;intracellular organelle;macromolecular complex;nucleoplasm;nucleus;organelle;protein complex;vesicle		PCI			3	3	3	8.8	8.8	8.8	47.726	0	20.497	201150000	16	0.0564003	0.94919	-0.0704028	-0.132543	D6RAX7;D6RFN0;Q9BT78;D6RD63	D6RAX7;D6RFN0;Q9BT78;D6RD63	COP9 signalosome complex subunit 4	COPS4	365
25.8348	26.0636	26.1199	26.6695	26.5751	25.6838	androgen catabolic process;androgen metabolic process;biological regulation;biosynthetic process;catabolic process;cellular hormone metabolic process;cellular metabolic process;cellular process;hormone catabolic process;hormone metabolic process;lipid biosynthetic process;lipid catabolic process;lipid metabolic process;metabolic process;primary metabolic process;regulation of biological quality;r…	catalytic activity;estradiol 17-beta-dehydrogenase activity;oxidoreductase activity;oxidoreductase activity, acting on CH-OH group of donors;oxidoreductase activity, acting on the CH-OH group of donors, NAD or NADP as acceptor;steroid dehydrogenase activity;steroid dehydrogenase activity, acting on the CH-OH group of donors, NAD or NADP as acceptor	cell part;cytoplasm;cytoplasmic part;extracellular region;intracellular part;lipid particle	biological regulation;biosynthetic process;catabolic process;cellular metabolic process;cellular process;hormone metabolic process;lipid metabolic process;metabolic process;primary metabolic process	cell part;cytoplasm;extracellular region;lipid particle		adh_short			9	9	9	42.6	42.6	42.6	28.102	0	218.18	1286200000	66	0.392988	0.542081	-0.30337	-0.712339	D6RCD0;Q8NBQ5	D6RCD0;Q8NBQ5	Estradiol 17-beta-dehydrogenase 11	HSD17B11	370
24.828	24.6141	24.4591	24.7728	24.652	24.9216	cell cycle;cell division;cellular component assembly;cellular component organization;cellular component organization or biogenesis;cellular process;cytokinesis;macromolecular complex assembly;macromolecular complex subunit organization;protein complex assembly;protein complex subunit organization;protein heterooligomerization;protein oligomerization;viral reproduction	binding;GTP binding;guanyl nucleotide binding;guanyl ribonucleotide binding;nucleotide binding;purine nucleotide binding;purine ribonucleoside triphosphate binding;purine ribonucleotide binding;ribonucleotide binding	actin filament bundle;actomyosin;axon;axon part;axon terminus;cell cortex part;cell division site part;cell junction;cell part;cell projection;cell projection part;chromosomal part;clathrin-coated vesicle;cleavage furrow;coated vesicle;condensed chromosome kinetochore;cytoplasm;cytoplasmic membrane-bounded vesicle;cytoplasmic part;cytoplasmic vesicle;cytoskeletal part;cytoskeleton;dendritic spine…	cell cycle;cell division;cellular component assembly;cellular component organization;cellular process;cytokinesis;macromolecular complex assembly;protein complex assembly;viral reproduction	cell part;cell projection;cytoplasm;cytoplasmic membrane-bounded vesicle;cytoskeleton;extracellular organelle;intracellular membrane-bounded organelle;intracellular non-membrane-bounded organelle;intracellular organelle;kinetochore;macromolecular complex;midbody;neuron projection;organelle;protein complex;septin complex;synapse;vesicle		Septin			7	7	7	22.6	22.6	22.6	49.005	0	47.273	398150000	23	0.488131	0.600659	-0.148368	-0.638587	D6RGI3;D6RER5;Q9NVA2;D6RDU5;D6RDP1;D6R9Y6;H0Y9G8;H0Y961;B1AMS2;Q14141;C9JV02;A0A087X142;A6NMH6;A6NFQ9;F8W8I8;Q92599	D6RGI3;D6RER5;Q9NVA2;D6RDU5	Septin-11	40787	373
23.6497	23.8826	23.4987	24.7087	24.571	24.5172		catalytic activity;cation transmembrane transporter activity;cytochrome-c oxidase activity;heme-copper terminal oxidase activity;hydrogen ion transmembrane transporter activity;inorganic cation transmembrane transporter activity;ion transmembrane transporter activity;monovalent inorganic cation transmembrane transporter activity;oxidoreductase activity;oxidoreductase activity, acting on a heme gr…	cell part;cytoplasmic part;extracellular membrane-bounded organelle;extracellular organelle;extracellular region part;extracellular vesicular exosome;intracellular organelle part;intracellular part;membrane part;membrane-bounded organelle;membrane-bounded vesicle;mitochondrial membrane part;mitochondrial part;mitochondrial respiratory chain;organelle;organelle part;respiratory chain;vesicle		cell part;extracellular organelle;organelle;vesicle	Alzheimer's disease;Cardiac muscle contraction;Huntington's disease;Oxidative phosphorylation;Parkinson's disease	COX7a	+	RBM42_WT	2	2	2	25.3	25.3	25.3	10.264	0	33.608	270810000	32	2.73969	0.00093578	-0.921982	-4.09098	D6RIE3;D6RGV5;H0UI06;P14406;D6R9C3	D6RIE3;D6RGV5;H0UI06;P14406;D6R9C3	Cytochrome c oxidase subunit 7A2, mitochondrial	COX7A2	376
21.9756	21.8662	22.7115	23.324	23.5725	23.1712	biological regulation;biosynthetic process;catabolic process;cellular biosynthetic process;cellular catabolic process;cellular component organization;cellular component organization or biogenesis;cellular macromolecule biosynthetic process;cellular macromolecule catabolic process;cellular macromolecule metabolic process;cellular membrane organization;cellular metabolic process;cellular nitrogen c…	binding;cation binding;ion binding;metal ion binding;nucleic acid binding;nucleic acid binding transcription factor activity;protein binding;protein N-terminus binding;RNA binding;sequence-specific DNA binding transcription factor activity;transition metal ion binding;translation factor activity, nucleic acid binding;zinc ion binding	carboxy-terminal domain protein kinase complex;cell part;core TFIIH complex;holo TFIIH complex;intracellular organelle part;intracellular part;macromolecular complex;nuclear part;nucleoplasm;nucleoplasm part;organelle part;protein complex;transcription factor complex	biological regulation;biosynthetic process;catabolic process;cellular component organization;cellular membrane organization;cellular metabolic process;cellular nitrogen compound metabolic process;cellular process;DNA metabolic process;DNA repair;endocytosis;establishment of localization;macromolecule metabolic process;macromolecule modification;membrane invagination;membrane organization;metaboli…	cell part;macromolecular complex;nucleoplasm;protein complex;transcription factor complex	Basal transcription factors;Nucleotide excision repair	C1_4;Ssl1	+	RBM42_WT	4	4	4	15.4	15.4	15.4	28.483	0	24.998	128390000	6	1.80647	0.00909325	-1.17148	-3.00357	D6RID8;Q6P1K8;Q13888;R4GMS9;D6RJD3;D6RIT7;D6RGC9;D6RAW1	D6RID8;Q6P1K8;Q13888;R4GMS9;D6RJD3;D6RIT7;D6RGC9	General transcription factor IIH subunit 2-like protein;General transcription factor IIH subunit 2	GTF2H2C;GTF2H2	377
24.9138	25.3183	24.7613	24.4893	24.7722	24.9266	biosynthetic process;catabolic process;cellular biosynthetic process;cellular catabolic process;cellular component disassembly;cellular component disassembly at cellular level;cellular component organization;cellular component organization at cellular level;cellular component organization or biogenesis;cellular component organization or biogenesis at cellular level;cellular macromolecular complex…	binding;nucleic acid binding;RNA binding;structural constituent of ribosome;structural molecule activity	adherens junction;anchoring junction;cell junction;cell part;cell-substrate adherens junction;cell-substrate junction;cytoplasm;cytoplasmic part;cytosol;cytosolic large ribosomal subunit;extracellular membrane-bounded organelle;extracellular organelle;extracellular region part;extracellular vesicular exosome;focal adhesion;intracellular membrane-bounded organelle;intracellular non-membrane-bounde…	biosynthetic process;catabolic process;cellular component disassembly;cellular component organization;cellular metabolic process;cellular nitrogen compound metabolic process;cellular process;establishment of localization;macromolecule metabolic process;metabolic process;mRNA metabolic process;nitrogen compound metabolic process;nucleobase-containing compound metabolic process;primary metabolic pr…	cell part;cytoplasm;cytosol;extracellular organelle;intracellular membrane-bounded organelle;intracellular non-membrane-bounded organelle;intracellular organelle;macromolecular complex;membrane;nucleus;organelle;ribonucleoprotein complex;ribosome;vesicle	Ribosome	Ribosomal_L7Ae			4	4	4	51.8	51.8	51.8	12.656	0	50.13	452970000	18	0.568837	0.420459	0.268414	0.866497	E5RI99;P62888;A0A0B4J213;E5RJH3;A0A0C4DH44	E5RI99;P62888;A0A0B4J213	60S ribosomal protein L30	RPL30	383
24.175	24.2074	24.2148	24.364	21.6358	23.7635	cellular macromolecule metabolic process;cellular metabolic process;cellular process;cellular protein metabolic process;cullin deneddylation;macromolecule metabolic process;macromolecule modification;metabolic process;primary metabolic process;protein deneddylation;protein metabolic process;protein modification by small protein conjugation or removal;protein modification by small protein removal;…		cell part;cytoplasm;extracellular membrane-bounded organelle;extracellular organelle;extracellular region part;extracellular vesicular exosome;intracellular organelle part;intracellular part;macromolecular complex;membrane-bounded organelle;membrane-bounded vesicle;nuclear part;nucleoplasm;organelle;organelle part;protein complex;signalosome;vesicle	cellular metabolic process;cellular process;macromolecule metabolic process;macromolecule modification;metabolic process;primary metabolic process;protein metabolic process;protein modification by small protein conjugation or removal;protein modification process;viral reproduction	cell part;cytoplasm;extracellular organelle;macromolecular complex;nucleoplasm;organelle;protein complex;vesicle		JAB;MitMem_reg			5	5	5	25.7	25.7	25.7	36.163	0	30.834	308720000	17	0.498274	0.331032	0.944597	1.01815	Q7L5N1;E7EM64;H7C3T0	Q7L5N1;E7EM64	COP9 signalosome complex subunit 6	COPS6	388
24.81	23.4481	24.6194	25.4578	25.233	25.5142	anatomical structure development;biological adhesion;biological regulation;cell adhesion;cellular component assembly;cellular component assembly at cellular level;cellular component organization;cellular component organization at cellular level;cellular component organization or biogenesis;cellular component organization or biogenesis at cellular level;cellular membrane organization;cellular proc…		acrosomal membrane;adherens junction;anchoring junction;caveola;cell junction;cell part;cell-substrate adherens junction;cell-substrate junction;cytoplasmic membrane-bounded vesicle;cytoplasmic part;cytoplasmic vesicle;cytoplasmic vesicle membrane;cytoplasmic vesicle part;endocytic vesicle;endosome;extracellular membrane-bounded organelle;extracellular organelle;extracellular region part;extracel…	anatomical structure development;biological adhesion;biological regulation;cell adhesion;cellular component assembly;cellular component organization;cellular membrane organization;cellular process;developmental process;establishment of localization;membrane organization;regulation of protein stability	cell part;cytoplasmic membrane-bounded vesicle;endosome;extracellular organelle;intracellular membrane-bounded organelle;intracellular organelle;macromolecular complex;membrane;organelle;plasma membrane;protein complex;vesicle	Insulin signaling pathway	Band_7	+	RBM42_WT	13	13	13	35.3	35.3	35.3	47.142	0	112.33	538470000	56	1.20019	0.0418807	-1.10915	-2.07566	J3QLD9;E7EMK3;Q14254;K7EKW9	J3QLD9;E7EMK3;Q14254;K7EKW9	Flotillin-2	FLOT2	389
22.7044	22.857	23.4274	22.1701	22.5554	21.9387	biological regulation;carbohydrate metabolic process;cellular carbohydrate metabolic process;cellular glucan metabolic process;cellular macromolecule metabolic process;cellular metabolic process;cellular polysaccharide metabolic process;cellular process;energy derivation by oxidation of organic compounds;energy reserve metabolic process;generation of precursor metabolites and energy;glucan metabo…	enzyme inhibitor activity;enzyme regulator activity;phosphatase inhibitor activity;phosphatase regulator activity;protein phosphatase inhibitor activity;protein phosphatase regulator activity;protein serine/threonine phosphatase inhibitor activity		biological regulation;carbohydrate metabolic process;cellular metabolic process;cellular process;energy reserve metabolic process;generation of precursor metabolites and energy;macromolecule metabolic process;metabolic process;polysaccharide metabolic process;primary metabolic process			IPP-2	+	RBM42_WT	2	2	2	32.5	32.5	32.5	8.9811	0	14.021	91118000	15	1.2788	0.0477086	0.774883	2.01691	E7EUI7;E7EMN6;Q6NXS1;P41236	E7EUI7;E7EMN6;Q6NXS1;P41236	Protein phosphatase inhibitor 2-like protein 3;Protein phosphatase inhibitor 2	PPP1R2;PPP1R2P3	391
23.8808	23.8123	23.5656	21.6183	23.1193	23.5758	biological regulation;biosynthetic process;cell surface receptor linked signaling pathway;cellular biosynthetic process;cellular macromolecule biosynthetic process;cellular macromolecule metabolic process;cellular metabolic process;cellular nitrogen compound metabolic process;cellular process;cellular protein metabolic process;cellular response to stimulus;enzyme linked receptor protein signaling…	acid-amino acid ligase activity;binding;catalytic activity;cation binding;co-SMAD binding;DNA binding;ion binding;ligase activity;ligase activity, forming carbon-nitrogen bonds;metal ion binding;nucleic acid binding;protein binding;R-SMAD binding;SMAD binding;small conjugating protein ligase activity;transition metal ion binding;ubiquitin-protein ligase activity;zinc ion binding	cell part;intracellular;intracellular membrane-bounded organelle;intracellular organelle;intracellular organelle part;intracellular part;membrane-bounded organelle;nuclear part;nucleoplasm;nucleus;organelle;organelle part	biological regulation;biosynthetic process;cellular metabolic process;cellular nitrogen compound metabolic process;cellular process;macromolecule metabolic process;macromolecule modification;metabolic process;nitrogen compound metabolic process;nucleobase-containing compound metabolic process;primary metabolic process;protein metabolic process;protein modification by small protein conjugation or …	cell part;intracellular;intracellular membrane-bounded organelle;intracellular organelle;nucleoplasm;nucleus;organelle		Bromodomain;PHD;zf-B_box;zf-RING_2			5	5	5	7.3	7.3	7.3	98.891	0	37.016	188700000	19	0.753142	0.162117	0.98178	1.40456	H0Y612;E7EN20;Q9UPN9	H0Y612;E7EN20;Q9UPN9	E3 ubiquitin-protein ligase TRIM33	TRIM33	392
26.4108	25.9065	26.1669	27.0466	26.418	26.9912	anatomical structure morphogenesis;autophagic vacuole assembly;autophagy;biological adhesion;biological regulation;cargo loading into COPII-coated vesicle;cargo loading into vesicle;catabolic process;cell adhesion;cell cycle;cell migration;cell morphogenesis;cell morphogenesis involved in differentiation;cell motility;cell-substrate adhesion;cellular catabolic process;cellular component assembly;…	binding;catalytic activity;GTP binding;GTPase activity;guanyl nucleotide binding;guanyl ribonucleotide binding;hydrolase activity;hydrolase activity, acting on acid anhydrides;hydrolase activity, acting on acid anhydrides, in phosphorus-containing anhydrides;nucleoside-triphosphatase activity;nucleotide binding;purine nucleotide binding;purine ribonucleoside triphosphate binding;purine ribonucleo…	cell part;cytoplasm;cytoplasmic membrane-bounded vesicle;cytoplasmic part;cytoplasmic vesicle;cytosol;early endosome;endoplasmic reticulum membrane;endoplasmic reticulum part;endosome;extracellular membrane-bounded organelle;extracellular organelle;extracellular region part;extracellular vesicular exosome;Golgi apparatus;Golgi apparatus part;Golgi membrane;intracellular membrane-bounded organelle…	anatomical structure morphogenesis;autophagy;biological adhesion;biological regulation;catabolic process;cell adhesion;cell cycle;cell morphogenesis;cell motility;cellular component assembly;cellular component morphogenesis;cellular component movement;cellular component organization;cellular localization;cellular macromolecular complex assembly;cellular membrane organization;cellular metabolic pr…	cell part;cytoplasm;cytoplasmic membrane-bounded vesicle;cytosol;endosome;extracellular organelle;Golgi apparatus;intracellular membrane-bounded organelle;intracellular organelle;membrane;organelle;vesicle		Ras			6	6	2	46.8	46.8	22	19.018	0	117.05	1679500000	27	1.24362	0.0616723	-0.657189	-1.88777	E7END7;P62820;Q92928	E7END7;P62820;Q92928	Ras-related protein Rab-1A;Putative Ras-related protein Rab-1C	RAB1A;RAB1C	394
27.6695	27.6122	27.2218	27.9369	27.3795	28.3593	biosynthetic process;catabolic process;cellular biosynthetic process;cellular catabolic process;cellular component biogenesis;cellular component biogenesis at cellular level;cellular component disassembly;cellular component disassembly at cellular level;cellular component organization;cellular component organization at cellular level;cellular component organization or biogenesis;cellular componen…	binding;nucleic acid binding;RNA binding;structural constituent of ribosome;structural molecule activity	cell part;cytoplasm;cytoplasmic part;cytosol;cytosolic large ribosomal subunit;extracellular membrane-bounded organelle;extracellular organelle;extracellular region part;extracellular vesicular exosome;intracellular non-membrane-bounded organelle;intracellular organelle;intracellular organelle part;intracellular part;large ribosomal subunit;macromolecular complex;membrane;membrane-bounded organel…	biosynthetic process;catabolic process;cellular component disassembly;cellular component organization;cellular metabolic process;cellular nitrogen compound metabolic process;cellular process;establishment of localization;macromolecule metabolic process;metabolic process;mRNA metabolic process;nitrogen compound metabolic process;nucleobase-containing compound metabolic process;primary metabolic pr…	cell part;cytoplasm;cytosol;extracellular organelle;intracellular non-membrane-bounded organelle;intracellular organelle;macromolecular complex;membrane;organelle;ribonucleoprotein complex;ribosome;vesicle	Ribosome	Ribosomal_L14e			4	4	4	36.3	36.3	36.3	14.558	0	67.176	3517300000	87	0.545404	0.379779	-0.390734	-0.937671	E7EPB3;P50914	E7EPB3;P50914	60S ribosomal protein L14	RPL14	395
25.4429	25.4259	24.9377	26.0358	25.312	25.7764	anatomical structure morphogenesis;biological regulation;cell cycle;cell cycle phase;cell cycle process;cell division;cell part morphogenesis;cell projection morphogenesis;cell projection organization;cellular component assembly;cellular component morphogenesis;cellular component organization;cellular component organization at cellular level;cellular component organization or biogenesis;cellular …	binding;GTP binding;guanyl nucleotide binding;guanyl ribonucleotide binding;identical protein binding;nucleotide binding;protein binding;purine nucleotide binding;purine ribonucleoside triphosphate binding;purine ribonucleotide binding;ribonucleotide binding;structural molecule activity	actin cytoskeleton;actin filament bundle;actomyosin;axon part;axon terminus;axoneme;cell cortex part;cell division site part;cell part;cell projection part;chromosomal part;cleavage furrow;condensed chromosome kinetochore;cytoplasm;cytoplasmic part;cytoskeletal part;cytoskeleton;extracellular membrane-bounded organelle;extracellular organelle;extracellular region part;extracellular vesicular exos…	anatomical structure morphogenesis;biological regulation;cell cycle;cell division;cellular component assembly;cellular component morphogenesis;cellular component organization;cellular process;cytokinesis;developmental process;macromolecular complex assembly;mitosis;nuclear division;organelle fission;organelle organization;protein complex assembly	cell part;cytoplasm;cytoskeleton;extracellular organelle;intracellular membrane-bounded organelle;intracellular non-membrane-bounded organelle;intracellular organelle;kinetochore;macromolecular complex;membrane;midbody;nucleolus;nucleus;organelle;plasma membrane;protein complex;septin complex;synapse;vesicle		Septin			7	7	7	20.6	20.6	20.6	48.715	0	55.434	799620000	58	0.750507	0.240935	-0.439204	-1.19087	E7ES33;E7EPK1;Q16181;G3V1Q4;A0A0U1RRM2;A0A0U1RRH9;A0A0U1RRE1;A0A0U1RQK0;A0A0U1RRD1;Q5JXL7;Q6ZU15	E7ES33;E7EPK1;Q16181;G3V1Q4	Septin-7	39326	396
23.757	23.837	24.2892	24.9279	22.0128	24.7941	anatomical structure development;cardiac muscle tissue development;cellular metabolic process;cellular process;developmental process;electron transport chain;generation of precursor metabolites and energy;metabolic process;mitochondrial electron transport, NADH to ubiquinone;muscle tissue development;nervous system development;oxidation-reduction process;respiratory electron transport chain;small…	2 iron, 2 sulfur cluster binding;binding;catalytic activity;cation binding;electron carrier activity;ion binding;iron-sulfur cluster binding;metal cluster binding;metal ion binding;NADH dehydrogenase (quinone) activity;NADH dehydrogenase (ubiquinone) activity;NADH dehydrogenase activity;oxidoreductase activity;oxidoreductase activity, acting on NADH or NADPH;oxidoreductase activity, acting on NAD…	cell part;cytoplasmic part;intracellular membrane-bounded organelle;intracellular organelle;intracellular organelle part;intracellular part;macromolecular complex;membrane;membrane part;membrane-bounded organelle;mitochondrial inner membrane;mitochondrial membrane;mitochondrial membrane part;mitochondrial part;mitochondrial respiratory chain complex I;mitochondrion;NADH dehydrogenase complex;orga…	anatomical structure development;cellular metabolic process;cellular process;developmental process;generation of precursor metabolites and energy;metabolic process;small molecule metabolic process	cell part;intracellular membrane-bounded organelle;intracellular organelle;macromolecular complex;membrane;mitochondrion;NADH dehydrogenase complex;organelle;protein complex	Alzheimer's disease;Huntington's disease;Oxidative phosphorylation;Parkinson's disease				3	3	3	17.1	17.1	17.1	27.907	0	23.554	313050000	17	0.0170365	0.977307	0.0494976	0.0464984	E7EPT4;P19404	E7EPT4;P19404	NADH dehydrogenase [ubiquinone] flavoprotein 2, mitochondrial	NDUFV2	399
29.221	29.1523	29.4594	28.1117	28.3835	28.1449	actin cytoskeleton organization;actin cytoskeleton reorganization;actin filament bundle assembly;actin filament capping;actin filament organization;actin filament-based process;anatomical structure development;apical protein localization;asymmetric protein localization;axon guidance;biological adhesion;biological regulation;cell adhesion;cell development;cell migration;cell motility;cell projecti…	actin binding;actin filament binding;binding;cell adhesion molecule binding;cytoskeletal protein binding;double-stranded RNA binding;enzyme binding;kinase binding;nucleic acid binding;protein binding;protein kinase binding;receptor binding;RNA binding;structural constituent of cytoskeleton;structural molecule activity	actin cytoskeleton;actin filament;adherens junction;anchoring junction;apical part of cell;apical plasma membrane;basolateral plasma membrane;blood microparticle;brush border;cell body;cell cortex part;cell division site part;cell junction;cell part;cell periphery;cell pole;cell projection;cell projection membrane;cell projection part;cell tip;cell-substrate adherens junction;cell-substrate junct…	anatomical structure development;biological adhesion;biological regulation;cell adhesion;cell development;cell motility;cellular component assembly;cellular component movement;cellular component organization;cellular membrane organization;cellular metabolic process;cellular process;cytoskeleton organization;developmental process;endocytosis;establishment of localization;establishment or maintenan…	apical part of cell;brush border;cell body;cell part;cell projection;cytoplasm;cytoskeleton;cytosol;extracellular organelle;extracellular space;filopodium;intracellular membrane-bounded organelle;intracellular non-membrane-bounded organelle;intracellular organelle;macromolecular complex;membrane;microvillus;nucleolus;nucleus;organelle;plasma membrane;protein complex;vesicle	Gastric acid secretion;Leukocyte transendothelial migration;Measles;Pathogenic Escherichia coli infection;Regulation of actin cytoskeleton	ERM;FERM_C;FERM_M;FERM_N	+	RBM42_WT	24	24	24	40.4	40.4	40.4	69.371	0	323.31	8400300000	289	2.96207	0.000545455	1.06418	4.69946	E7EQR4;P15311;P35241;P26038;E9PQ82;E9PNV3;V9GZ54	E7EQR4;P15311	Ezrin	EZR	404
24.158	24.6016	23.5283	22.7285	23.5744	24.3758	apoptosis;apoptotic chromosome condensation;biological regulation;cell death;cell differentiation;cellular component disassembly;cellular component disassembly at cellular level;cellular component disassembly involved in apoptosis;cellular component organization;cellular component organization at cellular level;cellular component organization or biogenesis;cellular component organization or bioge…	ATPase activity;binding;catalytic activity;enzyme binding;hydrolase activity;hydrolase activity, acting on acid anhydrides;hydrolase activity, acting on acid anhydrides, in phosphorus-containing anhydrides;nucleic acid binding;nucleoside-triphosphatase activity;nucleotide binding;protein binding;pyrophosphatase activity	cell part;cytoplasm;cytoplasmic part;cytosol;intracellular membrane-bounded organelle;intracellular non-membrane-bounded organelle;intracellular organelle;intracellular organelle part;intracellular part;membrane;membrane-bounded organelle;non-membrane-bounded organelle;nuclear body;nuclear part;nuclear speck;nucleolus;nucleoplasm;nucleoplasm part;nucleus;organelle;organelle part;plasma membrane	biological regulation;cell death;cell differentiation;cellular component disassembly;cellular component organization;cellular metabolic process;cellular nitrogen compound metabolic process;cellular process;chromosome organization;death;developmental process;DNA metabolic process;DNA packaging;macromolecule metabolic process;metabolic process;mRNA metabolic process;mRNA processing;nitrogen compoun…	cell part;cytoplasm;cytosol;intracellular membrane-bounded organelle;intracellular non-membrane-bounded organelle;intracellular organelle;membrane;nucleolus;nucleoplasm;nucleus;organelle;plasma membrane	mRNA surveillance pathway;RNA transport;Spliceosome	SAP			8	8	8	9.7	9.7	9.7	145.44	0	50.957	235300000	23	0.399239	0.465484	0.536392	0.802434	S4R3H4;E7EQT4;Q9UKV3;G3V3B0;G3V3T3;A0A087WYN3	S4R3H4;E7EQT4;Q9UKV3;G3V3B0	Apoptotic chromatin condensation inducer in the nucleus	ACIN1	405
25.1648	25.5776	25.6205	24.6396	24.3226	22.2063	biological regulation;cellular component organization;cellular component organization at cellular level;cellular component organization or biogenesis;cellular component organization or biogenesis at cellular level;cellular process;chromatin organization;chromosome organization;negative regulation of biological process;negative regulation of biosynthetic process;negative regulation of cellular bio…	binding;cation binding;chromatin binding;DNA binding;ion binding;metal ion binding;nucleic acid binding;nucleic acid binding transcription factor activity;sequence-specific DNA binding;sequence-specific DNA binding transcription factor activity;transition metal ion binding;zinc ion binding	cell part;chromatin remodeling complex;chromosomal part;cohesin complex;cytoplasm;histone deacetylase complex;intracellular membrane-bounded organelle;intracellular organelle;intracellular organelle part;intracellular part;macromolecular complex;membrane-bounded organelle;nuclear part;nucleoplasm;nucleoplasm part;nucleus;NuRD complex;organelle;organelle part;protein complex;transcriptional repres…	biological regulation;cellular component organization;cellular process;chromatin organization;chromosome organization;organelle organization;regulation of cell cycle;regulation of mitotic cell cycle	cell part;chromatin remodeling complex;cohesin complex;cytoplasm;intracellular membrane-bounded organelle;intracellular organelle;macromolecular complex;nucleoplasm;nucleus;organelle;protein complex;transcriptional repressor complex		BAH;ELM2;GATA			13	7	6	28.4	15.2	13.8	58.726	0	53.82	676670000	28	1.04627	0.0511373	1.7315	1.97333	E7EQY4;E7EV10;Q9BTC8;D6W5A2;E9PCS8;E9PF88	E7EQY4;E7EV10;Q9BTC8;D6W5A2;E9PCS8	Metastasis-associated protein MTA3	MTA3	407
24.4377	24.811	24.0844	24.3937	24.651	24.8393		binding;cation binding;ion binding;metal ion binding	cell part;intracellular organelle part;intracellular part;nuclear part;nucleoplasm;organelle part		cell part;nucleoplasm		zf-CCCH			9	9	9	14.2	14.2	14.2	108.94	0	70.801	410230000	51	0.30328	0.697427	-0.183634	-0.530217	E7ERS3;Q86VM9;H3BRN6;H3BRH3;H3BPD0	E7ERS3;Q86VM9	Zinc finger CCCH domain-containing protein 18	ZC3H18	408
24.2345	24.2943	23.7748	23.9449	23.9261	21.6119	biosynthetic process;cellular biosynthetic process;cellular component disassembly;cellular component disassembly at cellular level;cellular component organization;cellular component organization at cellular level;cellular component organization or biogenesis;cellular component organization or biogenesis at cellular level;cellular macromolecular complex disassembly;cellular macromolecular complex …	binding;nucleic acid binding;RNA binding;structural constituent of ribosome;structural molecule activity	cell part;cytoplasmic part;intracellular non-membrane-bounded organelle;intracellular organelle;intracellular organelle part;intracellular part;large ribosomal subunit;macromolecular complex;membrane;mitochondrial inner membrane;mitochondrial large ribosomal subunit;mitochondrial membrane;mitochondrial part;non-membrane-bounded organelle;organellar large ribosomal subunit;organelle;organelle inne…	biosynthetic process;cellular component disassembly;cellular component organization;cellular metabolic process;cellular process;macromolecule metabolic process;metabolic process;mitochondrial translation;mitochondrion organization;organelle organization;primary metabolic process;protein metabolic process;translation;translational elongation;translational initiation	cell part;intracellular non-membrane-bounded organelle;intracellular organelle;macromolecular complex;membrane;organelle;ribonucleoprotein complex;ribosome		Ribosomal_L3			6	6	6	22.9	22.9	22.9	40.47	0	38.116	262620000	21	0.521842	0.306822	0.940251	1.05437	H0Y9G6;E7ETU7;P09001;D6RC14;E9PF06	H0Y9G6;E7ETU7;P09001;D6RC14;E9PF06	39S ribosomal protein L3, mitochondrial	MRPL3	411
25.5673	25.6969	25.5426	26.2193	26.0122	26.0159	anatomical structure development;biosynthetic process;cellular biosynthetic process;cellular macromolecule biosynthetic process;cellular macromolecule metabolic process;cellular metabolic process;cellular nitrogen compound metabolic process;cellular process;developmental process;macromolecule biosynthetic process;macromolecule metabolic process;metabolic process;nitrogen compound metabolic proces…	transporter activity	cell part;cytoplasm;intracellular membrane-bounded organelle;intracellular non-membrane-bounded organelle;intracellular organelle;intracellular organelle part;intracellular part;membrane-bounded organelle;non-membrane-bounded organelle;nuclear part;nucleolus;nucleus;organelle;organelle part	anatomical structure development;biosynthetic process;cellular metabolic process;cellular nitrogen compound metabolic process;cellular process;developmental process;macromolecule metabolic process;metabolic process;nitrogen compound metabolic process;nucleobase-containing compound metabolic process;primary metabolic process;RNA metabolic process;transcription from RNA polymerase I promoter	cell part;cytoplasm;intracellular membrane-bounded organelle;intracellular non-membrane-bounded organelle;intracellular organelle;nucleolus;nucleus;organelle	Ribosome biogenesis in eukaryotes	Treacle	+	RBM42_WT	11	11	11	11.1	11.1	11.1	152.3	0	104.07	1017100000	78	2.34409	0.0165128	-0.480247	-2.61739	E7ETY2;J3KQ96;Q13428;H0YA99	E7ETY2;J3KQ96;Q13428	Treacle protein	TCOF1	412
27.1918	27.284	26.981	27.1902	26.7709	27.4726	axon guidance;biological regulation;biosynthetic process;cell cycle;cell cycle checkpoint;cell surface receptor linked signaling pathway;cellular biosynthetic process;cellular macromolecule biosynthetic process;cellular macromolecule metabolic process;cellular metabolic process;cellular nitrogen compound metabolic process;cellular process;cellular protein metabolic process;cellular response to st…	adenyl nucleotide binding;adenyl ribonucleotide binding;ATP binding;binding;catalytic activity;heat shock protein binding;Hsp90 protein binding;kinase activity;nucleotide binding;phosphotransferase activity, alcohol group as acceptor;protein binding;protein kinase activity;protein N-terminus binding;protein serine/threonine kinase activity;purine nucleotide binding;purine ribonucleoside triphosph…	cell part;chromatin remodeling complex;chromosomal part;cytoplasmic part;cytosol;histone deacetylase complex;intracellular membrane-bounded organelle;intracellular organelle;intracellular organelle part;intracellular part;macromolecular complex;membrane;membrane-bounded organelle;nuclear chromosome part;nuclear part;nucleoplasm part;nucleus;NuRD complex;organelle;organelle part;plasma membrane;pr…	biological regulation;biosynthetic process;cell cycle;cellular metabolic process;cellular nitrogen compound metabolic process;cellular process;locomotion;macromolecule metabolic process;macromolecule modification;metabolic process;mitotic cell cycle;nitrogen compound metabolic process;nucleobase-containing compound metabolic process;phosphorus metabolic process;primary metabolic process;protein f…	cell part;chromatin remodeling complex;cytosol;intracellular membrane-bounded organelle;intracellular organelle;macromolecular complex;membrane;nucleus;organelle;plasma membrane;protein complex;transcriptional repressor complex	Adherens junction;Circadian rhythm - plant;Measles;Ribosome biogenesis in eukaryotes;Tight junction;Wnt signaling pathway	Pkinase			13	13	13	41.6	41.6	41.6	45.31	0	141.42	2604700000	126	0.0114107	0.988572	0.00770187	0.0238672	E7EU96;Q5U5J2;P68400;Q8NEV1;A0A087WY74;V9GYA2;V9GY80	E7EU96;Q5U5J2;P68400;Q8NEV1	Casein kinase II subunit alpha;Casein kinase II subunit alpha 3	CSNK2A1;CSNK2A3	413
25.7028	25.8579	25.2134	25.7374	25.3269	25.3606	biological regulation;biosynthetic process;catabolic process;cell surface receptor linked signaling pathway;cellular biosynthetic process;cellular catabolic process;cellular macromolecule biosynthetic process;cellular macromolecule catabolic process;cellular macromolecule metabolic process;cellular metabolic process;cellular nitrogen compound metabolic process;cellular process;cellular protein me…	binding;nucleic acid binding;RNA binding;translation factor activity, nucleic acid binding;translation initiation factor activity	cell part;cytoplasmic part;cytosol;eukaryotic translation initiation factor 4F complex;intracellular part;macromolecular complex;membrane;protein complex	biological regulation;biosynthetic process;catabolic process;cellular metabolic process;cellular nitrogen compound metabolic process;cellular process;macromolecule metabolic process;metabolic process;mRNA metabolic process;mRNA processing;nitrogen compound metabolic process;nucleobase-containing compound metabolic process;primary metabolic process;protein metabolic process;regulation of translati…	cell part;cytosol;macromolecular complex;membrane;protein complex	RNA transport;Viral myocarditis	MA3;MIF4G;W2			14	14	14	11.9	11.9	11.9	158.64	0	87.436	740010000	45	0.189967	0.824993	0.116428	0.347981	E7EX73;E9PGM1;E7EUU4;Q04637;A0A0A0MR52;C9J6B6;C9JF13;C9K073;C9J2Z7;H7C0V6;H7C044	E7EX73;E9PGM1;E7EUU4;Q04637;A0A0A0MR52;C9J6B6;C9JF13;C9K073	Eukaryotic translation initiation factor 4 gamma 1	EIF4G1	414
25.3785	25.3618	25.0867	26.2303	25.5176	26.1613	cell cycle process;cell division;cellular component movement;cellular component organization;cellular component organization at cellular level;cellular component organization or biogenesis;cellular component organization or biogenesis at cellular level;cellular process;cytoskeleton organization;establishment of localization;establishment of localization in cell;establishment of organelle localiza…	structural molecule activity	cell part;cytoplasm;cytoskeletal part;cytoskeleton;extracellular membrane-bounded organelle;extracellular organelle;extracellular region part;extracellular vesicular exosome;intracellular non-membrane-bounded organelle;intracellular organelle;intracellular organelle part;intracellular part;macromolecular complex;membrane;membrane-bounded organelle;membrane-bounded vesicle;microtubule;microtubule …	cell division;cellular component movement;cellular component organization;cellular process;cytoskeleton organization;establishment of localization;organelle organization	cell part;cytoplasm;cytoskeleton;extracellular organelle;intracellular non-membrane-bounded organelle;intracellular organelle;macromolecular complex;membrane;organelle;plasma membrane;protein complex;vesicle		Tubulin-binding	+	RBM42_WT	9	9	9	4.9	4.9	4.9	245.44	0	94.327	774840000	64	1.32177	0.0480881	-0.694113	-2.00696	E7EVA0;P27816;H7C4C5;H0Y2V1;B5MEG9;F8W9U4	E7EVA0;P27816;H7C4C5;H0Y2V1;B5MEG9;F8W9U4	Microtubule-associated protein;Microtubule-associated protein 4	MAP4	415
24.6657	24.925	24.8636	24.2025	24.5304	24.0123	actin cytoskeleton organization;actin filament-based process;cellular component biogenesis;cellular component biogenesis at cellular level;cellular component organization;cellular component organization at cellular level;cellular component organization or biogenesis;cellular component organization or biogenesis at cellular level;cellular localization;cellular process;cytoskeleton organization;est…		cell part;intracellular membrane-bounded organelle;intracellular non-membrane-bounded organelle;intracellular organelle;intracellular organelle part;intracellular part;membrane-bounded organelle;non-membrane-bounded organelle;nuclear part;nucleolus;nucleus;organelle;organelle part	cellular component organization;cellular localization;cellular process;cytoskeleton organization;establishment of localization;localization;nuclear transport;nucleocytoplasmic transport;organelle organization;protein transport;ribosomal large subunit biogenesis;ribosomal subunit export from nucleus;transport	cell part;intracellular membrane-bounded organelle;intracellular non-membrane-bounded organelle;intracellular organelle;nucleolus;nucleus;organelle		NUC130_3NT;SDA1	+	RBM42_WT	5	5	5	7.7	7.7	7.7	75.44	0	31.054	397220000	26	1.54195	0.0387226	0.569715	2.10743	E7EW05;Q9NVU7;F8W8T7;D6RC74	E7EW05;Q9NVU7	Protein SDA1 homolog	SDAD1	416
24.6431	24.5362	24.486	24.7723	24.5746	24.7524	cellular metabolic process;cellular process;electron transport chain;generation of precursor metabolites and energy;metabolic process;mitochondrial electron transport, NADH to ubiquinone;multicellular organismal process;neurological system process;oxidation-reduction process;respiratory electron transport chain;sensory perception;sensory perception of mechanical stimulus;sensory perception of sou…	catalytic activity;NADH dehydrogenase (quinone) activity;NADH dehydrogenase (ubiquinone) activity;NADH dehydrogenase activity;oxidoreductase activity;oxidoreductase activity, acting on NADH or NADPH;oxidoreductase activity, acting on NADH or NADPH, quinone or similar compound as acceptor	cell part;cytoplasmic part;extracellular membrane-bounded organelle;extracellular organelle;extracellular region part;extracellular vesicular exosome;intracellular membrane-bounded organelle;intracellular organelle;intracellular organelle part;intracellular part;macromolecular complex;membrane;membrane part;membrane-bounded organelle;membrane-bounded vesicle;mitochondrial inner membrane;mitochond…	cellular metabolic process;cellular process;generation of precursor metabolites and energy;metabolic process;multicellular organismal process;neurological system process;small molecule metabolic process	cell part;extracellular organelle;intracellular membrane-bounded organelle;intracellular organelle;macromolecular complex;membrane;mitochondrion;NADH dehydrogenase complex;organelle;protein complex;vesicle	Alzheimer's disease;Huntington's disease;Oxidative phosphorylation;Parkinson's disease	Complex1_LYR			3	3	3	25	25	25	20.383	0	31.617	375790000	25	0.861231	0.460322	-0.144622	-0.8121	E9PH64;E7EWZ0;E9PF49;Q9Y6M9	E9PH64;E7EWZ0;E9PF49;Q9Y6M9	NADH dehydrogenase [ubiquinone] 1 beta subcomplex subunit 9	NDUFB9	419
23.4308	23.1663	23.3237	22.0366	22.8046	22.7071	biological regulation;biosynthetic process;catabolic process;cell surface receptor linked signaling pathway;cellular biosynthetic process;cellular catabolic process;cellular macromolecule biosynthetic process;cellular macromolecule catabolic process;cellular macromolecule metabolic process;cellular metabolic process;cellular nitrogen compound metabolic process;cellular process;cellular protein me…	binding;nucleic acid binding;nucleotide binding;RNA binding;translation factor activity, nucleic acid binding;translation initiation factor activity	cell part;cytoplasmic part;cytosol;eukaryotic translation initiation factor 4F complex;intracellular part;macromolecular complex;protein complex	biological regulation;biosynthetic process;catabolic process;cellular metabolic process;cellular nitrogen compound metabolic process;cellular process;macromolecule metabolic process;metabolic process;mRNA metabolic process;mRNA processing;nitrogen compound metabolic process;nucleobase-containing compound metabolic process;primary metabolic process;protein metabolic process;regulation of translati…	cell part;cytosol;macromolecular complex;protein complex	mTOR signaling pathway;RNA transport	RRM_1	+	RBM42_WT	3	3	3	4.9	4.9	4.9	69.15	0	19.211	85063000	8	1.45037	0.0318	0.790868	2.23849	P23588;E7EX17;F8VX11	P23588;E7EX17	Eukaryotic translation initiation factor 4B	EIF4B	420
21.8985	24.9949	24.7576	24.9999	22.4368	24.9239		binding;nucleic acid binding;nucleotide binding	cell part;intracellular membrane-bounded organelle;intracellular organelle;intracellular organelle part;intracellular part;membrane-bounded organelle;nuclear part;nucleoplasm;nucleus;organelle;organelle part		cell part;intracellular membrane-bounded organelle;intracellular organelle;nucleoplasm;nucleus;organelle	mRNA surveillance pathway;RNA transport;Spliceosome	FoP_duplication;RRM_1			19	2	2	57.2	7.6	7.6	27.557	0	15.058	469780000	37	0.0630669	0.929719	-0.236507	-0.168525	E9PB61	E9PB61		ALYREF	423
24.2368	24.0874	23.984	25.7407	24.9297	25.2561	activation of protein kinase activity;activation of protein kinase C activity by G-protein coupled receptor protein signaling pathway;biological regulation;biosynthetic process;cell surface receptor linked signaling pathway;cellular biosynthetic process;cellular lipid metabolic process;cellular metabolic process;cellular process;cellular response to stimulus;ceramide biosynthetic process;ceramide…	acylglycerol kinase activity;adenyl nucleotide binding;adenyl ribonucleotide binding;ATP binding;binding;catalytic activity;ceramide kinase activity;diacylglycerol kinase activity;kinase activity;lipid kinase activity;NAD+ kinase activity;nucleotide binding;phosphotransferase activity, alcohol group as acceptor;purine nucleotide binding;purine ribonucleoside triphosphate binding;purine ribonucleo…	cell part;cytoplasmic part;intracellular membrane-bounded organelle;intracellular organelle;intracellular organelle part;intracellular part;membrane;membrane-bounded organelle;mitochondrial membrane;mitochondrial part;mitochondrion;organelle;organelle membrane;organelle part	biological regulation;biosynthetic process;cellular lipid metabolic process;cellular metabolic process;cellular process;lipid metabolic process;metabolic process;primary metabolic process;regulation of protein modification process;response to stimulus;signal transduction	cell part;intracellular membrane-bounded organelle;intracellular organelle;membrane;mitochondrion;organelle	Glycerolipid metabolism	DAGK_cat	+	RBM42_WT	4	4	4	27	27	27	26.925	0	83.086	452250000	19	2.09075	0.00397059	-1.20612	-3.4783	E9PG39;E9PC15;Q53H12;A0A0G2JLD0;A0A0G2JLG5	E9PG39;E9PC15;Q53H12	Acylglycerol kinase, mitochondrial	AGK	424
24.9901	25.0518	25.2972	21.5719	21.0946	22.5879	ATP-dependent chromatin remodeling;biological regulation;biosynthetic process;cell proliferation;cellular biosynthetic process;cellular component assembly;cellular component assembly at cellular level;cellular component organization;cellular component organization at cellular level;cellular component organization or biogenesis;cellular component organization or biogenesis at cellular level;cellul…	binding;nucleic acid binding;RNA binding	cell part;chromatin remodeling complex;ESC/E(Z) complex;histone deacetylase complex;histone methyltransferase complex;intracellular membrane-bounded organelle;intracellular organelle;intracellular organelle part;intracellular part;macromolecular complex;membrane-bounded organelle;methyltransferase complex;nuclear part;nucleoplasm;nucleoplasm part;nucleus;NuRD complex;organelle;organelle part;PcG …	biological regulation;biosynthetic process;cell proliferation;cellular component assembly;cellular component organization;cellular macromolecular complex assembly;cellular metabolic process;cellular nitrogen compound metabolic process;cellular process;chromatin modification;chromatin organization;chromosome organization;developmental process;DNA metabolic process;DNA replication;macromolecular co…	cell part;chromatin remodeling complex;histone methyltransferase complex;intracellular membrane-bounded organelle;intracellular organelle;macromolecular complex;nucleoplasm;nucleus;organelle;PcG protein complex;protein complex;transcriptional repressor complex		CAF1C_H4-bd;WD40	+	RBM42_WT	8	3	3	18	9.1	9.1	46.938	0	38.145	350330000	18	2.76465	0	3.36158	6.10982	E9PC52;Q16576;Q5JP02;Q5JP01;Q5JNZ6	E9PC52;Q16576;Q5JP02;Q5JP01	Histone-binding protein RBBP7	RBBP7	425
22.9002	24.1832	24.5252	22.739	32.1341	22.351	actin cytoskeleton organization;actin filament bundle assembly;actin filament organization;actin filament-based movement;actin filament-based process;cellular component assembly;cellular component assembly at cellular level;cellular component movement;cellular component organization;cellular component organization at cellular level;cellular component organization or biogenesis;cellular component …	actin binding;actin filament binding;adenyl nucleotide binding;adenyl ribonucleotide binding;ATP binding;binding;catalytic activity;cytoskeletal protein binding;hydrolase activity;hydrolase activity, acting on acid anhydrides;hydrolase activity, acting on acid anhydrides, in phosphorus-containing anhydrides;lipid binding;microfilament motor activity;motor activity;nucleoside-triphosphatase activi…	actin filament;brush border;cell part;cell periphery;cell projection;cytoplasm;cytoplasmic part;cytoskeletal part;early endosome;endosomal part;endosome;endosome membrane;extracellular membrane-bounded organelle;extracellular organelle;extracellular region part;extracellular vesicular exosome;filopodium;intracellular membrane-bounded organelle;intracellular organelle;intracellular organelle part;…	cellular component assembly;cellular component movement;cellular component organization;cellular process;cytoskeleton organization;establishment of localization;Golgi vesicle transport;metabolic process;organelle organization;transport;vesicle-mediated transport	brush border;cell part;cell projection;cytoplasm;endosome;extracellular organelle;filopodium;intracellular membrane-bounded organelle;intracellular organelle;macromolecular complex;membrane;organelle;plasma membrane;protein complex;vesicle		IQ;Myosin_head;Myosin_TH1			52	52	46	49.3	49.3	41.2	128.48	0	323.31	11311000000	189	0.22621	0.675038	-1.87186	-0.561053	E9PDF6;O43795;H7C2Y7;E7EQD9;C9JYW1;C9JUP5;A0A0U1RRI3;A0A140TA25;Q8N1T3	E9PDF6;O43795	Unconventional myosin-Ib	MYO1B	428
30.2581	29.9427	30.1558	31.4955	30.7391	31.2935	biosynthetic process;biotin metabolic process;carboxylic acid biosynthetic process;carboxylic acid catabolic process;carboxylic acid metabolic process;catabolic process;cellular amide metabolic process;cellular biosynthetic process;cellular catabolic process;cellular ketone metabolic process;cellular lipid catabolic process;cellular lipid metabolic process;cellular metabolic process;cellular nitr…	acetyl-CoA carboxylase activity;adenyl nucleotide binding;adenyl ribonucleotide binding;ATP binding;binding;catalytic activity;CoA carboxylase activity;ligase activity;ligase activity, forming carbon-carbon bonds;nucleotide binding;propionyl-CoA carboxylase activity;purine nucleotide binding;purine ribonucleoside triphosphate binding;purine ribonucleotide binding;ribonucleotide binding	acetyl-CoA carboxylase complex;cell part;cytoplasmic part;cytosol;intracellular membrane-bounded organelle;intracellular organelle;intracellular organelle lumen;intracellular organelle part;intracellular part;macromolecular complex;membrane-bounded organelle;membrane-enclosed lumen;mitochondrial matrix;mitochondrial part;mitochondrion;organelle;organelle lumen;organelle part;protein complex	biosynthetic process;catabolic process;cellular amide metabolic process;cellular ketone metabolic process;cellular lipid metabolic process;cellular metabolic process;cellular nitrogen compound metabolic process;cellular process;cofactor metabolic process;heterocycle metabolic process;lipid metabolic process;metabolic process;nitrogen compound metabolic process;organic acid metabolic process;prima…	acetyl-CoA carboxylase complex;cell part;cytosol;intracellular membrane-bounded organelle;intracellular organelle;macromolecular complex;mitochondrion;organelle;protein complex	Carbon fixation pathways in prokaryotes;Glyoxylate and dicarboxylate metabolism;Propanoate metabolism;Valine, leucine and isoleucine degradation	Carboxyl_trans	+	RBM42_WT	28	28	28	65.3	65.3	65.3	59.403	0	323.31	28221000000	548	1.90644	0.00747195	-1.05717	-3.06902	E9PDR0;P05166;C9JQS9;E7EX59;E7ETT1;E7ETT4;E7EUY3;E9PEC3;F8WBI9;E7ENC1;H7C5C9;C9JVW9;C9JVY9;C9JAW3	E9PDR0;P05166;C9JQS9;E7EX59;E7ETT1;E7ETT4;E7EUY3;E9PEC3;F8WBI9	Propionyl-CoA carboxylase beta chain, mitochondrial	PCCB	429
25.1603	25.2258	24.4523	25.3625	25.1429	25.625	biological regulation;biosynthetic process;cellular biosynthetic process;cellular component disassembly;cellular component disassembly at cellular level;cellular component organization;cellular component organization at cellular level;cellular component organization or biogenesis;cellular component organization or biogenesis at cellular level;cellular macromolecular complex disassembly;cellular m…	binding;nucleic acid binding;RNA binding;rRNA binding;structural constituent of ribosome;structural molecule activity	cell part;cytoplasmic part;intracellular non-membrane-bounded organelle;intracellular organelle;intracellular organelle part;intracellular part;macromolecular complex;membrane;mitochondrial inner membrane;mitochondrial membrane;mitochondrial part;mitochondrial small ribosomal subunit;non-membrane-bounded organelle;organellar small ribosomal subunit;organelle;organelle inner membrane;organelle mem…	biological regulation;biosynthetic process;cellular component disassembly;cellular component organization;cellular metabolic process;cellular process;macromolecule metabolic process;metabolic process;mitochondrial translation;mitochondrion organization;organelle organization;primary metabolic process;protein metabolic process;translation;translational elongation;translational initiation	cell part;intracellular non-membrane-bounded organelle;intracellular organelle;macromolecular complex;membrane;organelle;ribonucleoprotein complex;ribosome;small ribosomal subunit		KRAB;Ribosomal_S17			3	3	3	36.4	36.4	36.4	14.374	0	36.01	581000000	19	0.689913	0.274222	-0.430659	-1.12104	E9PE17;I3L0E3;Q9Y2R5	E9PE17;I3L0E3;Q9Y2R5	28S ribosomal protein S17, mitochondrial	MRPS17;hCG_1984214	430
26.6527	27.1242	26.6707	26.4995	26.3939	26.1631	biological regulation;biosynthetic process;carbohydrate metabolic process;carbohydrate transport;cell cycle;cell cycle process;cell surface receptor linked signaling pathway;cellular biosynthetic process;cellular component disassembly;cellular component disassembly at cellular level;cellular component organization;cellular component organization at cellular level;cellular component organization o…	structural constituent of nuclear pore;structural molecule activity;transporter activity	cell part;envelope;intracellular organelle part;intracellular part;macromolecular complex;membrane;membrane part;nuclear envelope;nuclear membrane;nuclear part;nuclear pore;organelle envelope;organelle membrane;organelle part;pore complex;protein complex	biological regulation;biosynthetic process;carbohydrate metabolic process;carbohydrate transport;cell cycle;cellular component disassembly;cellular component organization;cellular membrane organization;cellular metabolic process;cellular nitrogen compound metabolic process;cellular process;establishment of localization;macromolecule metabolic process;macromolecule modification;membrane organizati…	cell part;macromolecular complex;membrane;nuclear envelope;nuclear pore;protein complex	RNA transport	Nucleoporin_C;Nucleoporin_N			18	18	18	17.1	17.1	17.1	148.09	0	207.28	1709400000	98	1.18826	0.0942222	0.463721	1.63595	E9PF10;O75694	E9PF10;O75694	Nuclear pore complex protein Nup155	NUP155	431
24.3629	24.7419	24.1489	24.7411	24.8032	24.5046	biological regulation;cell communication;cellular process;cellular response to chemical stimulus;cellular response to external stimulus;cellular response to extracellular stimulus;cellular response to glucose starvation;cellular response to hypoxia;cellular response to nutrient levels;cellular response to organic substance;cellular response to oxygen levels;cellular response to starvation;cellula…	binding;enzyme binding;kinase binding;phosphoprotein binding;protein binding;protein kinase binding;translation initiation factor binding	cell part;cytoplasmic part;endoplasmic reticulum;endoplasmic reticulum part;integral to endoplasmic reticulum membrane;integral to membrane;integral to organelle membrane;intracellular membrane-bounded organelle;intracellular organelle;intracellular organelle part;intracellular part;intrinsic to endoplasmic reticulum membrane;intrinsic to membrane;intrinsic to organelle membrane;membrane part;mem…	biological regulation;cell communication;cellular process;response to chemical stimulus;response to external stimulus;response to extracellular stimulus;response to starvation;response to stimulus;response to stress;signal transduction	cell part;endoplasmic reticulum;intracellular membrane-bounded organelle;intracellular organelle;organelle		WD40			8	8	8	23.1	23.1	23.1	45.935	0	50.284	393800000	22	0.606904	0.402376	-0.265096	-0.896168	E9PF19;Q96E41;Q9Y4P3;A0A087WXC6;F8WDI9	E9PF19;Q96E41;Q9Y4P3	Transducin beta-like protein 2	TBL2	432
24.5945	24.2124	24.9339	22.0678	23.2276	22.8019	biological regulation;cell surface receptor linked signaling pathway;cellular process;cellular response to stimulus;G-protein coupled receptor protein signaling pathway;regulation of biological process;regulation of cellular process;response to stimulus;signal transduction	amine binding;amino acid binding;binding;carboxylic acid binding;catalytic activity;cation binding;glutathione binding;G-protein coupled receptor activity;ion binding;lipoprotein particle receptor binding;low-density lipoprotein particle receptor binding;metal ion binding;modified amino acid binding;molecular transducer activity;peptide binding;protein binding;protein domain specific binding;rece…	cell part;cytoplasm;extracellular membrane-bounded organelle;extracellular organelle;extracellular region part;extracellular vesicular exosome;integral to membrane;integral to plasma membrane;intracellular membrane-bounded organelle;intracellular organelle;intracellular part;intrinsic to membrane;intrinsic to plasma membrane;membrane part;membrane-bounded organelle;membrane-bounded vesicle;nucleu…	biological regulation;cellular process;response to stimulus;signal transduction	cell part;cytoplasm;extracellular organelle;intracellular membrane-bounded organelle;intracellular organelle;nucleus;organelle;vesicle		LANC_like	+	RBM42_WT	3	3	3	8.3	8.3	8.3	45.283	0	20.981	287770000	12	2.04079	0.00123967	1.88113	3.77969	O43813;E9PHS0;F8WDS9	O43813;E9PHS0;F8WDS9	LanC-like protein 1	LANCL1	439
24.9068	25.1247	24.3834	24.5284	24.6432	24.8542	actin cytoskeleton organization;actin filament-based process;cellular component organization;cellular component organization at cellular level;cellular component organization or biogenesis;cellular component organization or biogenesis at cellular level;cellular process;cortical actin cytoskeleton organization;cortical cytoskeleton organization;cytoskeleton organization;organelle organization	structural molecule activity	adherens junction;anchoring junction;cell cortex part;cell junction;cell part;cell-substrate adherens junction;cell-substrate junction;cytoplasm;cytoplasmic part;cytoskeletal part;cytoskeleton;extracellular membrane-bounded organelle;extracellular organelle;extracellular region part;extracellular vesicular exosome;extrinsic to membrane;focal adhesion;intracellular membrane-bounded organelle;intra…	cellular component organization;cellular process;cytoskeleton organization;organelle organization	cell part;cytoplasm;cytoskeleton;extracellular organelle;intracellular membrane-bounded organelle;intracellular non-membrane-bounded organelle;intracellular organelle;membrane;nucleoplasm;nucleus;organelle;plasma membrane;vesicle	Tight junction	4_1_CTD;FA;FERM_C;FERM_M;FERM_N;SAB			7	7	7	10.9	10.9	10.9	90.996	0	53.09	413680000	32	0.209533	0.80036	0.129705	0.381741	E9PK52;E9PHY5;O43491;I6L9B1;E9PII3;E9PQD2;E9PMG5;H0Y5B0;Q6R5J7;E9PJP4;E9PPC9;E9PQN0;E9PRG1;E9PIG0;Q6ZSX4;E9PMV8	E9PK52;E9PHY5;O43491;I6L9B1;E9PII3	Band 4.1-like protein 2	EPB41L2	440
24.5466	23.944	23.8124	24.0493	23.9967	24.5625	biological regulation;biosynthetic process;cellular biosynthetic process;cellular macromolecule biosynthetic process;cellular macromolecule metabolic process;cellular metabolic process;cellular nitrogen compound metabolic process;cellular process;cellular protein metabolic process;cellular response to abiotic stimulus;cellular response to ionizing radiation;cellular response to radiation;cellular…	activating transcription factor binding;binding;DNA binding;heat shock protein binding;molecular transducer activity;nucleic acid binding;protein binding;RNA binding;signal transducer activity;transcription factor binding;translation elongation factor activity;translation factor activity, nucleic acid binding	cell part;cytoplasm;cytoplasmic part;cytosol;eukaryotic translation elongation factor 1 complex;intracellular membrane-bounded organelle;intracellular non-membrane-bounded organelle;intracellular organelle;intracellular organelle part;intracellular part;macromolecular complex;membrane-bounded organelle;non-membrane-bounded organelle;nuclear part;nucleolus;nucleus;organelle;organelle part;protein …	biological regulation;biosynthetic process;cellular metabolic process;cellular nitrogen compound metabolic process;cellular process;macromolecule metabolic process;metabolic process;nitrogen compound metabolic process;nucleobase-containing compound metabolic process;primary metabolic process;protein metabolic process;response to abiotic stimulus;response to stimulus;RNA metabolic process;signal t…	cell part;cytoplasm;cytosol;intracellular membrane-bounded organelle;intracellular non-membrane-bounded organelle;intracellular organelle;macromolecular complex;nucleolus;nucleus;organelle;protein complex		EF-1_beta_acid;EF1_GNE			4	4	4	20.3	20.3	20.3	31.121	0	36.822	309750000	17	0.129288	0.869619	-0.101842	-0.261645	P29692;E9PMW7;E9PK01;E9PI39;E9PQ49;E9PPR1;E9PL12;E9PIZ1;E9PN91;E9PL71;H0YCK7;E9PRY8;A0A087X1X7;E9PK06;E9PKK3;E9PJD0;E9PK72;E9PQZ1;E9PNW6	P29692;E9PMW7;E9PK01;E9PI39;E9PQ49;E9PPR1;E9PL12;E9PIZ1;E9PN91;E9PL71;H0YCK7;E9PRY8;A0A087X1X7	Elongation factor 1-delta	EEF1D	441
24.4243	24.7324	24.4076	24.1524	24.5627	23.811	establishment of localization;establishment of localization in cell;establishment of RNA localization;gene expression;intracellular transport;macromolecule metabolic process;metabolic process;mRNA export from nucleus;mRNA transport;nuclear export;nuclear transport;nucleic acid transport;nucleobase-containing compound transport;nucleocytoplasmic transport;poly(A)+ mRNA export from nucleus;RNA expo…	binding;mRNA binding;nucleic acid binding;nucleocytoplasmic transporter activity;nucleotide binding;RNA binding;transporter activity	cell part;cytoplasm;cytoplasmic part;cytosol;inclusion body;intracellular membrane-bounded organelle;intracellular organelle;intracellular organelle part;intracellular part;macromolecular complex;membrane part;membrane-bounded organelle;nuclear body;nuclear inclusion body;nuclear part;nuclear pore;nuclear speck;nucleoplasm;nucleoplasm part;nucleus;organelle;organelle part;pore complex;protein com…	establishment of localization;macromolecule metabolic process;metabolic process;nuclear transport;nucleobase-containing compound transport;nucleocytoplasmic transport;transport;viral reproduction	cell part;cytoplasm;cytosol;intracellular membrane-bounded organelle;intracellular organelle;macromolecular complex;nuclear pore;nucleoplasm;nucleus;organelle;protein complex	mRNA surveillance pathway;Ribosome biogenesis in eukaryotes;RNA transport	LRR_1;NTF2;TAP_C;Tap-RNA_bind			6	6	6	11.8	11.8	11.8	68.106	0	38.823	355370000	22	0.647221	0.33322	0.34605	1.01305	E9PIN3;Q9UBU9;E9PLA7;B4E227;E9PMV7	E9PIN3;Q9UBU9;E9PLA7;B4E227	Nuclear RNA export factor 1	NXF1	443
23.506	22.9729	23.8274	24.1238	23.9059	23.3076	anatomical structure development;developmental process;nervous system development;system development		cell part;integral to membrane;intrinsic to membrane;membrane part	anatomical structure development;developmental process	cell part					1	1	1	9.7	9.7	9.7	21.72	0.0025151	10.104	187990000	16	0.419973	0.497448	-0.343647	-0.76581	E9PJ42;Q5BJD5	E9PJ42;Q5BJD5	Transmembrane protein 41B	TMEM41B	444
27.3763	27.5355	27.6398	25.2365	24.8434	25.4426	biological regulation;cell projection organization;cell surface receptor linked signaling pathway;cellular component organization;cellular component organization at cellular level;cellular component organization or biogenesis;cellular component organization or biogenesis at cellular level;cellular macromolecule metabolic process;cellular metabolic process;cellular process;cellular protein metabol…	arginine N-methyltransferase activity;binding;catalytic activity;histone methyltransferase activity;histone methyltransferase activity (H4-R3 specific);histone-arginine N-methyltransferase activity;identical protein binding;methyltransferase activity;N-methyltransferase activity;protein binding;protein dimerization activity;protein heterodimerization activity;protein homodimerization activity;pro…	cell part;cytoplasm;cytoplasmic part;cytosol;intracellular membrane-bounded organelle;intracellular organelle;intracellular organelle part;intracellular part;membrane;membrane-bounded organelle;nuclear part;nucleoplasm;nucleus;organelle;organelle part;plasma membrane	biological regulation;cellular component organization;cellular metabolic process;cellular process;chromatin modification;chromatin organization;chromosome organization;developmental process;embryo development;histone modification;macromolecule metabolic process;macromolecule modification;metabolic process;one-carbon metabolic process;organelle organization;peptidyl-amino acid modification;primary…	cell part;cytoplasm;cytosol;intracellular membrane-bounded organelle;intracellular organelle;membrane;nucleoplasm;nucleus;organelle;plasma membrane		Methyltransf_31	+	RBM42_WT	16	16	16	52.3	52.3	52.3	37.709	0	175.37	2166400000	87	3.58938	0	2.34301	8.0316	E9PKG1;H7C2I1;Q99873;E9PIX6;E9PQ98;A0A087X1W2;E9PNR9;H0YDE4;E9PMW9;Q9NR22	E9PKG1;H7C2I1;Q99873;E9PIX6;E9PQ98;A0A087X1W2;E9PNR9;H0YDE4	Protein arginine N-methyltransferase 1	PRMT1	447
23.2942	23.5281	23.7258	22.5233	21.6562	21.9669	biological regulation;biosynthetic process;cellular biosynthetic process;cellular component organization;cellular component organization at cellular level;cellular component organization or biogenesis;cellular component organization or biogenesis at cellular level;cellular macromolecule biosynthetic process;cellular macromolecule metabolic process;cellular metabolic process;cellular nitrogen comp…	binding;chromatin binding;DNA binding;nucleic acid binding	cell part;intracellular non-membrane-bounded organelle;intracellular organelle;intracellular organelle part;intracellular part;non-membrane-bounded organelle;nuclear part;nucleolus;nucleoplasm;organelle;organelle part	biological regulation;biosynthetic process;cellular component organization;cellular metabolic process;cellular nitrogen compound metabolic process;cellular process;chromatin modification;chromatin organization;chromosome organization;macromolecule metabolic process;metabolic process;nitrogen compound metabolic process;nucleobase-containing compound metabolic process;organelle organization;primary…	cell part;intracellular non-membrane-bounded organelle;intracellular organelle;nucleolus;nucleoplasm;organelle		HMG_box;HMG_box_2;HMG_box_5	+	RBM42_WT	6	6	6	9.4	9.4	9.4	89.405	0	43.493	153910000	19	2.18324	0.00127119	1.46723	3.83425	P17480;E9PKP7;E9PMM2	P17480;E9PKP7	Nucleolar transcription factor 1	UBTF	448
25.5738	25.3934	26.0972	22.3424	22.8535	23.5966	biological regulation;cellular macromolecule metabolic process;cellular metabolic process;cellular nitrogen compound metabolic process;cellular process;cellular protein metabolic process;macromolecule metabolic process;metabolic process;mRNA metabolic process;mRNA processing;nitrogen compound metabolic process;nuclear mRNA splicing, via spliceosome;nucleic acid metabolic process;nucleobase-contai…	binding;catalytic activity;cis-trans isomerase activity;cyclosporin A binding;drug binding;isomerase activity;nucleic acid binding;nucleotide binding;peptide binding;peptidyl-prolyl cis-trans isomerase activity;RNA binding	catalytic step 2 spliceosome;cell part;intracellular membrane-bounded organelle;intracellular organelle;intracellular organelle part;intracellular part;macromolecular complex;membrane-bounded organelle;nuclear part;nucleus;organelle;organelle part;ribonucleoprotein complex;spliceosomal complex	biological regulation;cellular metabolic process;cellular nitrogen compound metabolic process;cellular process;macromolecule metabolic process;metabolic process;mRNA metabolic process;mRNA processing;nitrogen compound metabolic process;nucleobase-containing compound metabolic process;primary metabolic process;protein folding;protein metabolic process;RNA metabolic process;RNA processing;RNA splic…	cell part;intracellular membrane-bounded organelle;intracellular organelle;macromolecular complex;nucleus;organelle;ribonucleoprotein complex;spliceosomal complex	Spliceosome	Pro_isomerase;RRM_1	+	RBM42_WT	7	7	7	43.2	43.2	43.2	23.833	0	52.06	590380000	24	2.55178	0	2.75729	5.29356	E9PKY5;Q9UNP9;E9PEQ6;E9PIB0;E9PK21	E9PKY5;Q9UNP9;E9PEQ6	Peptidyl-prolyl cis-trans isomerase;Peptidyl-prolyl cis-trans isomerase E	PPIE	449
23.3995	23.8628	23.696	22.3213	21.6177	22.7899	activation of immune response;activation of innate immune response;anaphase-promoting complex-dependent proteasomal ubiquitin-dependent protein catabolic process;anatomical structure development;antigen processing and presentation;antigen processing and presentation of exogenous antigen;antigen processing and presentation of exogenous peptide antigen;antigen processing and presentation of exogeno…	adenyl nucleotide binding;adenyl ribonucleotide binding;ATP binding;ATPase activity;binding;catalytic activity;hydrolase activity;hydrolase activity, acting on acid anhydrides;hydrolase activity, acting on acid anhydrides, in phosphorus-containing anhydrides;nucleoside-triphosphatase activity;nucleotide binding;protein binding;protein binding transcription factor activity;purine nucleotide bindin…	cell part;cytoplasm;cytoplasmic mRNA processing body;cytoplasmic part;cytosol;cytosolic part;cytosolic proteasome complex;intracellular membrane-bounded organelle;intracellular non-membrane-bounded organelle;intracellular organelle;intracellular organelle part;intracellular part;macromolecular complex;membrane;membrane-bounded organelle;non-membrane-bounded organelle;nuclear part;nuclear proteaso…	anatomical structure development;biological regulation;catabolic process;cell cycle;cell death;cellular metabolic process;cellular nitrogen compound metabolic process;cellular process;death;developmental process;immune system process;macromolecule metabolic process;macromolecule modification;metabolic process;mitotic cell cycle;nitrogen compound metabolic process;primary metabolic process;protein…	cell part;cytoplasm;cytosol;intracellular membrane-bounded organelle;intracellular non-membrane-bounded organelle;intracellular organelle;macromolecular complex;membrane;nucleoplasm;nucleus;organelle;proteasome complex;protein complex;ribonucleoprotein complex	Proteasome	AAA	+	RBM42_WT	3	3	3	11.3	11.3	11.3	44.323	0	22.07	152680000	11	1.73587	0.00918182	1.4098	3.02145	E9PM69;R4GNH3;P17980;E9PMD8;E9PKD5;E9PLG2;E9PN50	E9PM69;R4GNH3;P17980;E9PMD8;E9PKD5	26S protease regulatory subunit 6A	PSMC3	456
28.7227	28.6092	28.4512	28.7983	27.6861	29.7664	antibacterial humoral response;antimicrobial humoral response;biosynthetic process;catabolic process;cellular biosynthetic process;cellular catabolic process;cellular component disassembly;cellular component disassembly at cellular level;cellular component organization;cellular component organization at cellular level;cellular component organization or biogenesis;cellular component organization o…	binding;nucleic acid binding;RNA binding;structural constituent of ribosome;structural molecule activity	cell part;cytoplasmic part;cytosol;cytosolic small ribosomal subunit;extracellular region part;extracellular space;intracellular non-membrane-bounded organelle;intracellular organelle;intracellular organelle part;intracellular part;macromolecular complex;non-membrane-bounded organelle;organelle;organelle part;ribonucleoprotein complex;ribosome;small ribosomal subunit	biosynthetic process;catabolic process;cellular component disassembly;cellular component organization;cellular metabolic process;cellular nitrogen compound metabolic process;cellular process;establishment of localization;immune system process;macromolecule metabolic process;metabolic process;mRNA metabolic process;multi-organism process;nitrogen compound metabolic process;nucleobase-containing co…	cell part;cytosol;extracellular space;intracellular non-membrane-bounded organelle;intracellular organelle;macromolecular complex;organelle;ribonucleoprotein complex;ribosome;small ribosomal subunit		Ribosomal_S30			3	3	3	12.2	12.2	12.2	10.905	0	30.366	7888600000	70	0.0916428	0.898939	-0.155862	-0.22072	E9PR30;P62861	E9PR30;P62861	40S ribosomal protein S30	FAU	463
24.2942	24.8848	23.3861	23.6918	24.0584	23.154	anatomical structure development;anatomical structure morphogenesis;anterior/posterior pattern specification;appendage development;biological regulation;biosynthetic process;blood vessel development;blood vessel morphogenesis;cell development;cell differentiation;cell differentiation involved in embryonic placenta development;cell migration;cell motility;cellular biosynthetic process;cellular com…	binding;carboxylic acid binding;cation binding;DNA binding;enhancer binding;enhancer sequence-specific DNA binding;identical protein binding;ion binding;isoprenoid binding;ligand-dependent nuclear receptor activity;lipid binding;metal ion binding;molecular transducer activity;monocarboxylic acid binding;nucleic acid binding;nucleic acid binding transcription factor activity;protein binding;protei…	cell part;intracellular membrane-bounded organelle;intracellular organelle;intracellular organelle part;intracellular part;membrane-bounded organelle;nuclear part;nucleoplasm;nucleus;organelle;organelle part	anatomical structure development;anatomical structure morphogenesis;biological regulation;biosynthetic process;cell development;cell differentiation;cell motility;cellular component movement;cellular metabolic process;cellular nitrogen compound metabolic process;cellular process;detection of stimulus;developmental process;lipid metabolic process;locomotion;macromolecule metabolic process;metaboli…	cell part;intracellular membrane-bounded organelle;intracellular organelle;nucleoplasm;nucleus;organelle		Hormone_recep;zf-C4			4	4	4	9.8	9.8	9.8	43.898	0	24.052	278100000	13	0.471362	0.393166	0.553624	0.909262	F1DAL9;P24468;P10589;P10588	F1DAL9;P24468;P10589	COUP transcription factor 2;COUP transcription factor 1	NR2F1;NR2F2	466
24.6702	24.5838	24.2078	23.8362	23.0234	21.2365	binding of sperm to zona pellucida;cell recognition;cell-cell recognition;cellular component assembly;cellular component assembly at cellular level;cellular component organization;cellular component organization at cellular level;cellular component organization or biogenesis;cellular component organization or biogenesis at cellular level;cellular macromolecular complex assembly;cellular macromole…	adenyl nucleotide binding;adenyl ribonucleotide binding;ATP binding;binding;enzyme binding;nucleotide binding;protein binding;purine nucleotide binding;purine ribonucleoside triphosphate binding;purine ribonucleotide binding;ribonucleotide binding;ubiquitin protein ligase binding;unfolded protein binding	cell body;cell part;chaperonin-containing T-complex;cytoplasm;cytoplasmic part;cytoskeletal part;cytosol;cytosolic part;extracellular membrane-bounded organelle;extracellular organelle;extracellular region part;extracellular vesicular exosome;intracellular organelle part;intracellular part;macromolecular complex;membrane-bounded organelle;membrane-bounded vesicle;microtubule;organelle;organelle p…	cell recognition;cellular component assembly;cellular component organization;cellular macromolecular complex assembly;cellular metabolic process;cellular process;macromolecular complex assembly;macromolecule metabolic process;metabolic process;primary metabolic process;protein complex assembly;protein folding;protein metabolic process	cell body;cell part;cytoplasm;cytosol;extracellular organelle;macromolecular complex;organelle;protein complex;vesicle		Cpn60_TCP1	+	RBM42_WT	7	7	7	17.8	17.8	17.8	57.488	0	49.044	312440000	23	1.0767	0.0467857	1.78852	2.03047	P78371;F5GWF6;F8VQ14	P78371;F5GWF6;F8VQ14	T-complex protein 1 subunit beta	CCT2	470
24.7188	22.1494	24.4527	25.1285	24.9438	25.2669	cellular component assembly;cellular component assembly at cellular level;cellular component biogenesis;cellular component organization;cellular component organization at cellular level;cellular component organization or biogenesis;cellular component organization or biogenesis at cellular level;cellular macromolecular complex assembly;cellular macromolecular complex subunit organization;cellular …	4 iron, 4 sulfur cluster binding;binding;catalytic activity;cation binding;cofactor binding;ion binding;iron-sulfur cluster binding;metal cluster binding;metal ion binding;NADH dehydrogenase (quinone) activity;NADH dehydrogenase (ubiquinone) activity;NADH dehydrogenase activity;oxidoreductase activity;oxidoreductase activity, acting on NADH or NADPH;oxidoreductase activity, acting on NADH or NADP…	cell body;cell part;cell projection;cytoplasmic part;intracellular organelle part;intracellular part;macromolecular complex;membrane;membrane part;mitochondrial inner membrane;mitochondrial membrane;mitochondrial membrane part;mitochondrial part;mitochondrial respiratory chain complex I;NADH dehydrogenase complex;neuron projection;neuronal cell body;organelle inner membrane;organelle membrane;org…	cellular component assembly;cellular component organization;cellular macromolecular complex assembly;cellular metabolic process;cellular process;generation of precursor metabolites and energy;macromolecular complex assembly;metabolic process;protein complex assembly;protein complex biogenesis;small molecule metabolic process	cell body;cell part;cell projection;macromolecular complex;membrane;NADH dehydrogenase complex;neuron projection;neuronal cell body;protein complex	Alzheimer's disease;Huntington's disease;Oxidative phosphorylation;Parkinson's disease	Oxidored_q6			3	3	3	17.6	17.6	17.6	19.77	0	22.889	415150000	18	0.749164	0.14557	-1.33943	-1.45416	F5H5N1;F5GXJ1;O75251;A0A087WXF6;A0A087WTI3	F5H5N1;F5GXJ1;O75251;A0A087WXF6;A0A087WTI3	NADH dehydrogenase [ubiquinone] iron-sulfur protein 7, mitochondrial	NDUFS7	472
24.1617	24.417	24.7877	22.5866	23.1937	22.9421	biological regulation;cellular macromolecule metabolic process;cellular metabolic process;cellular nitrogen compound metabolic process;cellular process;cellular protein metabolic process;cellular response to stimulus;cellular response to stress;DNA metabolic process;DNA repair;immune system process;macromolecule metabolic process;macromolecule modification;metabolic process;negative regulation of…	binding;catalytic activity;cysteine-type peptidase activity;enzyme binding;hydrolase activity;NEDD8-specific protease activity;peptidase activity;peptidase activity, acting on L-amino acid peptides;protein binding;small conjugating protein binding;small conjugating protein-specific protease activity;ubiquitin binding;ubiquitin protein ligase binding;ubiquitin-specific protease activity	cell part;cytoplasm;extracellular membrane-bounded organelle;extracellular organelle;extracellular region part;extracellular vesicular exosome;intracellular part;membrane-bounded organelle;membrane-bounded vesicle;organelle;vesicle	biological regulation;cellular metabolic process;cellular nitrogen compound metabolic process;cellular process;DNA metabolic process;DNA repair;immune system process;macromolecule metabolic process;macromolecule modification;metabolic process;nitrogen compound metabolic process;nucleobase-containing compound metabolic process;primary metabolic process;protein metabolic process;protein modificatio…	cell part;cytoplasm;extracellular organelle;organelle;vesicle		Peptidase_C65	+	RBM42_WT	5	5	5	23.7	23.7	23.7	28.05	0	49.73	230590000	20	2.4418	0.00048	1.54802	4.38472	F5GYN4;J3KR44;F5GYJ8;Q96FW1;F5H6Q1;F5H3F0	F5GYN4;J3KR44;F5GYJ8;Q96FW1;F5H6Q1	Ubiquitin thioesterase OTUB1	OTUB1	474
25.0147	25.3488	25.2862	25.2965	24.8947	25.4286	antigen processing and presentation;biological regulation;cell projection organization;cellular component organization;cellular component organization at cellular level;cellular component organization or biogenesis;cellular component organization or biogenesis at cellular level;cellular process;cellular response to stimulus;cytokinesis;endocytic recycling;endosome transport;ER to Golgi vesicle-me…	binding;catalytic activity;GDP binding;GTP binding;GTPase activity;guanyl nucleotide binding;guanyl ribonucleotide binding;hydrolase activity;hydrolase activity, acting on acid anhydrides;hydrolase activity, acting on acid anhydrides, in phosphorus-containing anhydrides;lipid binding;nucleoside-triphosphatase activity;nucleotide binding;phosphatidylinositol binding;phosphatidylinositol-4,5-bispho…	cell part;cell projection membrane;cell projection part;clathrin-coated endocytic vesicle;clathrin-coated vesicle;coated pit;coated vesicle;cytoplasmic membrane-bounded vesicle;cytoplasmic part;cytoplasmic vesicle;endocytic vesicle;endosomal part;endosome membrane;extracellular membrane-bounded organelle;extracellular organelle;extracellular region part;extracellular vesicular exosome;intercellul…	biological regulation;cellular component organization;cellular process;cytokinesis;endosome transport;establishment of localization;Golgi vesicle transport;immune system process;localization;metabolic process;protein transport;response to stimulus;signal transduction;transport;vesicle-mediated transport	cell part;cytoplasmic membrane-bounded vesicle;extracellular organelle;intracellular membrane-bounded organelle;intracellular organelle;membrane;mitochondrion;organelle;plasma membrane;vesicle		Ras			3	3	3	15.4	15.4	15.4	23.025	0	54.603	624710000	25	0.0173507	0.98182	0.00995318	0.0342625	Q15286;F5H157;F5H7F8	Q15286;F5H157	Ras-related protein Rab-35	RAB35	477
24.3665	24.8179	24.0397	23.7441	24.3288	25.0279	adipose tissue development;adrenal gland development;aging;anatomical structure development;anatomical structure morphogenesis;base-excision repair;biological regulation;cell aging;cell communication;cell cycle checkpoint;cell cycle phase;cell cycle process;cell differentiation;cell division;cell morphogenesis;cell morphogenesis involved in differentiation;cell proliferation;cell proliferation in…	5'-deoxyribose-5-phosphate lyase activity;AT DNA binding;binding;C2H2 zinc finger domain binding;cAMP response element binding;carbon-oxygen lyase activity;catalytic activity;chromatin binding;chromatin DNA binding;core promoter binding;DNA bending activity;DNA binding;DNA-(apurinic or apyrimidinic site) lyase activity;DNA-dependent protein kinase activity;kinase activity;lyase activity;MH1 domai…	cell part;chromatin;chromosomal part;chromosome;heterochromatin;intracellular membrane-bounded organelle;intracellular non-membrane-bounded organelle;intracellular organelle;intracellular organelle part;intracellular part;macromolecular complex;membrane-bounded organelle;non-membrane-bounded organelle;nuclear chromosome;nuclear part;nucleoplasm;nucleus;organelle;organelle part;protein complex;pro…	aging;anatomical structure development;anatomical structure morphogenesis;biological regulation;cell communication;cell differentiation;cell division;cell morphogenesis;cell proliferation;cell-cell signaling;cellular component assembly;cellular component morphogenesis;cellular component organization;cellular metabolic process;cellular nitrogen compound metabolic process;cellular process;chromatin…	cell part;chromosome;intracellular membrane-bounded organelle;intracellular non-membrane-bounded organelle;intracellular organelle;macromolecular complex;nuclear chromosome;nucleoplasm;nucleus;organelle;protein complex		AT_hook			4	4	4	45.5	45.5	45.5	10.767	0	71.42	395710000	62	0.0319476	0.970694	0.0411447	0.0770072	F5H2U8;F5H2A4;P52926;F5H6H0	F5H2U8;F5H2A4;P52926;F5H6H0	High mobility group protein HMGI-C	HMGA2	479
26.143	26.281	25.8828	26.5178	26.3853	26.3441	10-formyltetrahydrofolate biosynthetic process;10-formyltetrahydrofolate metabolic process;amine biosynthetic process;amine metabolic process;anatomical structure development;anatomical structure formation involved in morphogenesis;aromatic compound biosynthetic process;aspartate family amino acid biosynthetic process;aspartate family amino acid metabolic process;biosynthetic process;carboxylic a…	adenyl nucleotide binding;adenyl ribonucleotide binding;ATP binding;binding;catalytic activity;cyclohydrolase activity;formate-tetrahydrofolate ligase activity;hydrolase activity;hydrolase activity, acting on carbon-nitrogen (but not peptide) bonds;hydrolase activity, acting on carbon-nitrogen (but not peptide) bonds, in cyclic amidines;ligase activity;ligase activity, forming carbon-nitrogen bon…	cell part;cytoplasmic part;cytosol;extracellular membrane-bounded organelle;extracellular organelle;extracellular region part;extracellular vesicular exosome;intracellular membrane-bounded organelle;intracellular organelle;intracellular part;membrane;membrane-bounded organelle;membrane-bounded vesicle;mitochondrion;organelle;vesicle	amine metabolic process;anatomical structure development;anatomical structure formation involved in morphogenesis;biosynthetic process;cellular amino acid metabolic process;cellular aromatic compound metabolic process;cellular ketone metabolic process;cellular metabolic process;cellular nitrogen compound metabolic process;cellular process;cofactor metabolic process;developmental process;heterocyc…	cell part;cytosol;extracellular organelle;intracellular membrane-bounded organelle;intracellular organelle;membrane;mitochondrion;organelle;vesicle	One carbon pool by folate	FTHFS;THF_DHG_CYH;THF_DHG_CYH_C			17	17	17	19.7	19.7	19.7	101.56	0	138.4	1194700000	75	1.15208	0.171245	-0.313463	-1.37513	P11586;F5H2F4;V9GYY3	P11586;F5H2F4	C-1-tetrahydrofolate synthase, cytoplasmic;Methylenetetrahydrofolate dehydrogenase;Methenyltetrahydrofolate cyclohydrolase;Formyltetrahydrofolate synthetase;C-1-tetrahydrofolate synthase, cytoplasmic, N-terminally processed	MTHFD1	480
25.0412	24.9541	25.2406	24.4016	23.932	22.8316	biosynthetic process;cellular biosynthetic process;cellular component assembly;cellular component organization;cellular component organization or biogenesis;cellular macromolecule biosynthetic process;cellular macromolecule metabolic process;cellular metabolic process;cellular nitrogen compound metabolic process;cellular process;gene expression;macromolecular complex assembly;macromolecular compl…	binding;nucleic acid binding;nucleotide binding	cell part;intracellular membrane-bounded organelle;intracellular organelle;intracellular organelle part;intracellular part;macromolecular complex;membrane;membrane-bounded organelle;mRNA cleavage factor complex;nuclear part;nucleoplasm;nucleoplasm part;nucleus;organelle;organelle part;protein complex	biosynthetic process;cellular component assembly;cellular component organization;cellular metabolic process;cellular nitrogen compound metabolic process;cellular process;macromolecular complex assembly;macromolecule metabolic process;metabolic process;mRNA metabolic process;mRNA processing;nitrogen compound metabolic process;nucleobase-containing compound metabolic process;primary metabolic proce…	cell part;intracellular membrane-bounded organelle;intracellular organelle;macromolecular complex;membrane;mRNA cleavage factor complex;nucleoplasm;nucleus;organelle;protein complex	mRNA surveillance pathway	RRM_1	+	RBM42_WT	7	7	7	25.4	25.4	25.4	41.265	0	59.079	436460000	22	1.34189	0.0247447	1.35685	2.3683	F5H669;Q8N684;J3QT54;F5H6M0;F5H047;C9J286;C9J323;C9JM38;F5H5B7;F5H1W4;F5H2K8;F5H6P5;F5H6A8;F5GXA3	F5H669;Q8N684;J3QT54;F5H6M0;F5H047	Cleavage and polyadenylation specificity factor subunit 7	CPSF7	485
19.7364	22.8857	21.4678	23.3206	32.7447	23.6686	biological regulation;cellular component organization;cellular component organization or biogenesis;defense response;establishment of localization;establishment of localization in cell;establishment of protein localization;establishment of RNA localization;immune response;immune system process;innate immune response;intracellular protein transport;intracellular transport;membrane organization;mRN…	actin-dependent ATPase activity;adenyl nucleotide binding;adenyl ribonucleotide binding;ATP binding;ATPase activity;ATPase activity, coupled;binding;catalytic activity;enzyme binding;GTPase binding;hydrolase activity;hydrolase activity, acting on acid anhydrides;hydrolase activity, acting on acid anhydrides, in phosphorus-containing anhydrides;motor activity;nucleoside-triphosphatase activity;nuc…	basal plasma membrane;brush border;cell part;cell projection;cell projection membrane;cell projection part;cytoplasm;cytoplasmic membrane-bounded vesicle;cytoplasmic part;cytoplasmic vesicle;cytoskeletal part;cytosol;extracellular membrane-bounded organelle;extracellular organelle;extracellular region part;extracellular vesicular exosome;filamentous actin;intracellular membrane-bounded organelle;…	biological regulation;cellular component organization;establishment of localization;immune system process;membrane organization;nucleobase-containing compound transport;protein targeting;protein transport;regulation of transport;response to stimulus;response to stress;transport	brush border;cell part;cell projection;cytoplasm;cytoplasmic membrane-bounded vesicle;cytosol;extracellular organelle;intracellular membrane-bounded organelle;intracellular non-membrane-bounded organelle;intracellular organelle;macromolecular complex;membrane;microvillus;mitochondrion;nuclear pore;nucleolus;nucleoplasm;organelle;plasma membrane;protein complex;vesicle		IQ;Myosin_head;Myosin_TH1			52	52	39	52.8	52.8	38.1	121.68	0	323.31	15076000000	206	0.74401	0.107224	-5.21464	-1.57229	O00159;F5H6E2;I3L501	O00159;F5H6E2	Unconventional myosin-Ic	MYO1C	486
23.8559	24.1542	24.1417	24.3244	24.3627	24.1216	behavior;biological regulation;biosynthetic process;carbohydrate metabolic process;carbohydrate transport;cell cycle;cell cycle process;cell surface receptor linked signaling pathway;cellular biosynthetic process;cellular component disassembly;cellular component disassembly at cellular level;cellular component organization;cellular component organization at cellular level;cellular component organ…		cell part;centrosome;cytoplasm;cytoplasmic part;cytoskeletal part;envelope;intracellular membrane-bounded organelle;intracellular non-membrane-bounded organelle;intracellular organelle;intracellular organelle part;intracellular part;macromolecular complex;membrane;membrane part;membrane-bounded organelle;microtubule organizing center;non-membrane-bounded organelle;nuclear envelope;nuclear membran…	behavior;biological regulation;biosynthetic process;carbohydrate metabolic process;carbohydrate transport;cell cycle;cellular component disassembly;cellular component organization;cellular membrane organization;cellular metabolic process;cellular nitrogen compound metabolic process;cellular process;establishment of localization;macromolecule metabolic process;macromolecule modification;membrane o…	cell part;centrosome;cytoplasm;intracellular membrane-bounded organelle;intracellular non-membrane-bounded organelle;intracellular organelle;macromolecular complex;membrane;microtubule organizing center;nuclear envelope;nuclear pore;nucleoplasm;nucleus;organelle;protein complex	RNA transport	WD40			5	5	5	14.7	14.7	14.7	45.634	0	39.467	319040000	22	0.826002	0.34852	-0.218971	-0.982563	F8VZ44;Q9NRG9;H3BU82;F8VUB6	F8VZ44;Q9NRG9;H3BU82	Aladin	AAAS	508
24.5209	24.679	24.8732	26.1637	24.8917	25.8037			cell part;cytoplasmic part;integral to membrane;intracellular organelle part;intracellular part;intrinsic to membrane;membrane;membrane part;mitochondrial membrane;mitochondrial outer membrane;mitochondrial part;organelle membrane;organelle outer membrane;organelle part;outer membrane		cell part;membrane		LETM1			7	7	7	26.5	26.5	26.5	34.147	0	54.931	609190000	55	1.11405	0.061543	-0.928659	-1.8875	F8VZA2;Q6P1Q0;F8VP71;H0YIV5;F8VVQ3;F8W1Z2;F8VR33;H0YHF4;F8VS60;F8VQE7;F8VTR1;F8W0R0	F8VZA2;Q6P1Q0;F8VP71;H0YIV5;F8VVQ3;F8W1Z2	LETM1 domain-containing protein 1	LETMD1	510
20.9165	23.8344	24.1116	23.0053	31.7246	21.3392	actin filament-based movement;actin filament-based process;actin-mediated cell contraction;actin-myosin filament sliding;anatomical structure development;axon guidance;biological regulation;cell surface receptor linked signaling pathway;cellular component movement;cellular process;cellular response to stimulus;chemotaxis;developmental process;enzyme linked receptor protein signaling pathway;ephri…	actin-dependent ATPase activity;ATPase activity;ATPase activity, coupled;binding;calcium ion binding;catalytic activity;cation binding;hydrolase activity;hydrolase activity, acting on acid anhydrides;hydrolase activity, acting on acid anhydrides, in phosphorus-containing anhydrides;ion binding;metal ion binding;motor activity;nucleoside-triphosphatase activity;pyrophosphatase activity;structural …	brush border;cell part;cell projection;cytoplasmic part;cytoskeletal part;cytosol;extracellular membrane-bounded organelle;extracellular organelle;extracellular region part;extracellular vesicular exosome;intracellular organelle part;intracellular part;macromolecular complex;membrane;membrane-bounded organelle;membrane-bounded vesicle;myosin complex;organelle;organelle part;protein complex;unconv…	anatomical structure development;biological regulation;cellular component movement;cellular process;developmental process;locomotion;metabolic process;multicellular organismal process;muscle contraction;response to chemical stimulus;response to external stimulus;response to stimulus;signal transduction	brush border;cell part;cell projection;cytosol;extracellular organelle;macromolecular complex;membrane;organelle;protein complex;vesicle	Vascular smooth muscle contraction	EF-hand_6			8	8	1	57.9	57.9	8.3	16.29	0	298.03	10194000000	62	0.28707	0.559069	-2.40219	-0.690583	F8W1R7;G3V1V0;P60660;J3KND3;B7Z6Z4;G3V1Y7;F8VPF3;H0YI43	F8W1R7;G3V1V0;P60660;J3KND3;B7Z6Z4;G3V1Y7;F8VPF3	Myosin light polypeptide 6	MYL6	513
24.6246	24.8783	24.4442	24.5406	24.0556	24.7099	binding of sperm to zona pellucida;cell recognition;cell-cell recognition;cellular process;cellular process involved in reproduction;reproductive process;sperm-egg recognition		cell part;intracellular organelle part;intracellular part;macromolecular complex;nuclear part;organelle part;PcG protein complex;protein complex	cell recognition;cellular process	cell part;macromolecular complex;PcG protein complex;protein complex		DUF3697;UBA			5	5	5	5.5	5.5	5.5	113.63	0	38.127	403110000	26	0.38615	0.598716	0.213693	0.641675	F8W726;Q14157;Q5VU77;Q5VU81;Q5VU80;Q5VU79;Q5VU78;H0Y5H6;H7C2T8	F8W726;Q14157;Q5VU77;Q5VU81;Q5VU80;Q5VU79;Q5VU78	Ubiquitin-associated protein 2-like	UBAP2L	514
25.6458	25.6747	25.4072	26.2521	26.3072	26.0395	anatomical structure morphogenesis;biological regulation;developmental process;establishment of localization;establishment of RNA localization;gene expression;macromolecule metabolic process;metabolic process;mRNA transport;negative regulation of biological process;negative regulation of biosynthetic process;negative regulation of cellular biosynthetic process;negative regulation of cellular macr…	binding;mRNA 3'-UTR binding;mRNA 5'-UTR binding;mRNA binding;nucleic acid binding;nucleotide binding;RNA binding;translation regulator activity	cell part;cytoplasm;cytoplasmic part;cytoskeleton;cytosol;intracellular membrane-bounded organelle;intracellular non-membrane-bounded organelle;intracellular organelle;intracellular part;membrane-bounded organelle;non-membrane-bounded organelle;nucleus;organelle	anatomical structure morphogenesis;biological regulation;developmental process;establishment of localization;macromolecule metabolic process;metabolic process;nucleobase-containing compound transport;regulation of translation;transport	cell part;cytoplasm;cytoskeleton;cytosol;intracellular membrane-bounded organelle;intracellular non-membrane-bounded organelle;intracellular organelle;nucleus;organelle		KH_1;RRM_1	+	RBM42_WT	13	11	11	26.3	22.5	22.5	66.785	0	122.94	977990000	90	2.21587	0.0115309	-0.623735	-2.86559	F8W930;Q9Y6M1	F8W930;Q9Y6M1	Insulin-like growth factor 2 mRNA-binding protein 2	IGF2BP2	516
25.5132	25.4938	25.6166	25.5912	24.668	25.1587	cellular component assembly;cellular component organization;cellular component organization or biogenesis;cellular macromolecule metabolic process;cellular metabolic process;cellular nitrogen compound metabolic process;cellular process;macromolecular complex assembly;macromolecular complex subunit organization;macromolecule metabolic process;metabolic process;mRNA 3'-end processing;mRNA metabolic…	binding;mRNA binding;nucleic acid binding;nucleotide binding;RNA binding	cell part;intracellular membrane-bounded organelle;intracellular organelle;intracellular organelle part;intracellular part;macromolecular complex;membrane;membrane-bounded organelle;mRNA cleavage factor complex;nuclear body;nuclear part;nucleoplasm;nucleoplasm part;nucleus;organelle;organelle part;paraspeckles;protein complex;ribonucleoprotein complex	cellular component assembly;cellular component organization;cellular metabolic process;cellular nitrogen compound metabolic process;cellular process;macromolecular complex assembly;macromolecule metabolic process;metabolic process;mRNA metabolic process;mRNA processing;nitrogen compound metabolic process;nucleobase-containing compound metabolic process;primary metabolic process;protein complex as…	cell part;intracellular membrane-bounded organelle;intracellular organelle;macromolecular complex;membrane;mRNA cleavage factor complex;nucleoplasm;nucleus;organelle;protein complex;ribonucleoprotein complex	mRNA surveillance pathway				8	8	8	23.2	23.2	23.2	52.269	0	323.31	816800000	34	0.677786	0.28933	0.401881	1.08801	F8WJN3;Q16630	F8WJN3;Q16630	Cleavage and polyadenylation specificity factor subunit 6	CPSF6	521
25.4262	25.7468	25.5803	26.3391	26.1787	25.9231	cellular metabolic process;cellular process;electron transport chain;generation of precursor metabolites and energy;metabolic process;mitochondrial electron transport, NADH to ubiquinone;oxidation-reduction process;respiratory electron transport chain;small molecule metabolic process	4 iron, 4 sulfur cluster binding;binding;catalytic activity;cation binding;coenzyme binding;cofactor binding;FMN binding;ion binding;iron-sulfur cluster binding;metal cluster binding;metal ion binding;NAD binding;NADH dehydrogenase (quinone) activity;NADH dehydrogenase (ubiquinone) activity;NADH dehydrogenase activity;nucleotide binding;oxidoreductase activity;oxidoreductase activity, acting on N…	cell part;cytoplasmic part;intracellular organelle part;intracellular part;macromolecular complex;membrane;membrane part;mitochondrial inner membrane;mitochondrial membrane;mitochondrial membrane part;mitochondrial part;mitochondrial respiratory chain complex I;NADH dehydrogenase complex;organelle inner membrane;organelle membrane;organelle part;protein complex;respiratory chain complex I	cellular metabolic process;cellular process;generation of precursor metabolites and energy;metabolic process;small molecule metabolic process	cell part;macromolecular complex;membrane;NADH dehydrogenase complex;protein complex	Alzheimer's disease;Huntington's disease;Oxidative phosphorylation;Parkinson's disease	Complex1_51K;NADH_4Fe-4S;SLBB	+	RBM42_WT	9	9	9	22.1	22.1	22.1	50.054	0	92.873	979130000	51	1.67734	0.0315633	-0.562524	-2.22825	G3V0I5;P49821;E9PQP1;E9PMX3;B4DE93;E9PLC6;E9PPR0;E9PJL9;E9PPS5;E9PPD6;H0YE81	G3V0I5;P49821;E9PQP1;E9PMX3;B4DE93;E9PLC6;E9PPR0	NADH dehydrogenase [ubiquinone] flavoprotein 1, mitochondrial	NDUFV1	522
28.2377	28.19	28.5033	24.5181	24.5729	24.6436	apoptosis;biological regulation;cell death;cellular process;death;negative regulation of apoptosis;negative regulation of biological process;negative regulation of cell death;negative regulation of cellular process;negative regulation of fibroblast apoptosis;negative regulation of programmed cell death;programmed cell death;regulation of apoptosis;regulation of biological process;regulation of ce…	binding;fibroblast growth factor binding;growth factor binding;protein binding	cell part;cytoplasm;intracellular membrane-bounded organelle;intracellular organelle;intracellular organelle part;intracellular part;macromolecular complex;membrane;membrane-bounded organelle;nuclear part;nucleoplasm;nucleus;organelle;organelle part;ribonucleoprotein complex;spliceosomal complex	biological regulation;cell death;cellular process;death	cell part;cytoplasm;intracellular membrane-bounded organelle;intracellular organelle;macromolecular complex;membrane;nucleoplasm;nucleus;organelle;ribonucleoprotein complex;spliceosomal complex		API5	+	RBM42_WT	14	14	14	27.6	27.6	27.6	57.56	0	323.31	3591000000	108	5.44375	0	3.73212	18.2945	G3V1C3;Q9BZZ5;H0YER7;E9PQK6	G3V1C3;Q9BZZ5;H0YER7	Apoptosis inhibitor 5	API5	524
23.6505	23.6876	24.2199	22.5867	21.7696	23.1683	anatomical structure development;apoptosis;biological regulation;biosynthetic process;cell communication;cell death;cellular biosynthetic process;cellular component assembly;cellular component organization;cellular component organization or biogenesis;cellular macromolecule biosynthetic process;cellular macromolecule metabolic process;cellular metabolic process;cellular nitrogen compound metaboli…	binding;DNA binding;nucleic acid binding;nucleic acid binding transcription factor activity;protein binding transcription factor activity;sequence-specific DNA binding;sequence-specific DNA binding transcription factor activity;transcription coactivator activity;transcription cofactor activity;transcription factor binding transcription factor activity	cell part;cell projection;cytoplasm;dendrite;histone methyltransferase complex;intracellular membrane-bounded organelle;intracellular organelle;intracellular organelle part;intracellular part;macromolecular complex;membrane-bounded organelle;methyltransferase complex;MLL1 complex;neuron projection;nuclear body;nuclear part;nucleoplasm;nucleoplasm part;nucleus;organelle;organelle part;PML body;pro…	anatomical structure development;biological regulation;biosynthetic process;cell communication;cell death;cellular component assembly;cellular component organization;cellular metabolic process;cellular nitrogen compound metabolic process;cellular process;death;developmental process;macromolecular complex assembly;macromolecule metabolic process;metabolic process;nitrogen compound metabolic proces…	cell part;cell projection;cytoplasm;histone methyltransferase complex;intracellular membrane-bounded organelle;intracellular organelle;macromolecular complex;neuron projection;nucleoplasm;nucleus;organelle;protein complex	MAPK signaling pathway;Pathways in cancer;Small cell lung cancer	HLH	+	RBM42_WT	3	3	3	34	34	34	11.026	0	19.712	151090000	11	1.4065	0.0221689	1.34453	2.46512	Q6V3B1;G3V563;G3V2R5;P61244;G3V5L1;G3V570	Q6V3B1;G3V563;G3V2R5;P61244;G3V5L1	Protein max	MAX	529
26.3071	26.6553	26.0476	27.0925	26.9411	26.043	cellular macromolecule metabolic process;cellular metabolic process;cellular nitrogen compound metabolic process;cellular process;macromolecule metabolic process;metabolic process;ncRNA 3'-end processing;ncRNA metabolic process;ncRNA processing;nitrogen compound metabolic process;nucleic acid metabolic process;nucleobase-containing compound metabolic process;primary metabolic process;RNA 3'-end p…	binding;nucleic acid binding;RNA binding;tRNA binding	cell part;cytoplasmic part;intracellular membrane-bounded organelle;intracellular organelle;intracellular organelle lumen;intracellular organelle part;intracellular part;membrane-bounded organelle;membrane-enclosed lumen;mitochondrial matrix;mitochondrial part;mitochondrion;organelle;organelle lumen;organelle part	cellular metabolic process;cellular nitrogen compound metabolic process;cellular process;macromolecule metabolic process;metabolic process;nitrogen compound metabolic process;nucleobase-containing compound metabolic process;primary metabolic process;RNA metabolic process;RNA processing;tRNA metabolic process;tRNA processing	cell part;intracellular membrane-bounded organelle;intracellular organelle;mitochondrion;organelle		PPR;PPR_2;PPR_3;WRW			4	4	2	5.7	5.7	2.5	84.109	0	60.32	1623800000	23	0.405469	0.507706	-0.355551	-0.753537	G3V325;C9JJT5;C9JU26;C9JGL8;O75127	G3V325;C9JJT5;C9JU26		ATP5J2-PTCD1;ATP5J2	530
25.7955	26.2297	25.1984	24.2863	25.5275	25.7383	cellular macromolecule metabolic process;cellular metabolic process;cellular nitrogen compound metabolic process;cellular process;macromolecule metabolic process;metabolic process;nitrogen compound metabolic process;nucleic acid metabolic process;nucleobase-containing compound metabolic process;primary metabolic process;RNA metabolic process;RNA secondary structure unwinding	adenyl nucleotide binding;adenyl ribonucleotide binding;ATP binding;ATPase activity;ATPase activity, coupled;ATP-dependent helicase activity;ATP-dependent RNA helicase activity;binding;catalytic activity;helicase activity;hydrolase activity;hydrolase activity, acting on acid anhydrides;hydrolase activity, acting on acid anhydrides, in phosphorus-containing anhydrides;nucleic acid binding;nucleosi…	cell part;cytoplasm;intracellular non-membrane-bounded organelle;intracellular organelle;intracellular organelle part;intracellular part;membrane;non-membrane-bounded organelle;nuclear part;nucleolus;organelle;organelle part	cellular metabolic process;cellular nitrogen compound metabolic process;cellular process;macromolecule metabolic process;metabolic process;nitrogen compound metabolic process;nucleobase-containing compound metabolic process;primary metabolic process;RNA metabolic process	cell part;cytoplasm;intracellular non-membrane-bounded organelle;intracellular organelle;membrane;nucleolus;organelle		DEAD;Helicase_C			15	15	15	24.5	24.5	24.5	91.48	0	114.72	841160000	56	0.440566	0.420707	0.557196	0.866929	G3V529;Q9GZR7;A0A087WXU8;F5GYL3	G3V529;Q9GZR7;A0A087WXU8;F5GYL3	ATP-dependent RNA helicase DDX24	DDX24	532
26.5946	26.2885	26.0649	27.021	26.4571	26.75	activation of immune response;activation of innate immune response;anaphase-promoting complex-dependent proteasomal ubiquitin-dependent protein catabolic process;antigen processing and presentation;antigen processing and presentation of exogenous antigen;antigen processing and presentation of exogenous peptide antigen;antigen processing and presentation of exogenous peptide antigen via MHC class …	binding;catalytic activity;endopeptidase activity;hydrolase activity;NF-kappaB binding;nucleic acid binding;nucleotide binding;peptidase activity;peptidase activity, acting on L-amino acid peptides;protein binding;purine nucleotide binding;purine ribonucleoside triphosphate binding;purine ribonucleotide binding;ribonucleotide binding;RNA binding;threonine-type endopeptidase activity;threonine-typ…	cell part;contractile fiber;contractile fiber part;cytoplasm;cytoplasmic mRNA processing body;cytoplasmic part;cytosol;extracellular membrane-bounded organelle;extracellular organelle;extracellular region part;extracellular vesicular exosome;intracellular membrane-bounded organelle;intracellular non-membrane-bounded organelle;intracellular organelle;intracellular organelle part;intracellular part…	biological regulation;catabolic process;cell cycle;cell death;cellular metabolic process;cellular nitrogen compound metabolic process;cellular process;death;immune system process;macromolecule metabolic process;macromolecule modification;metabolic process;mitotic cell cycle;nitrogen compound metabolic process;primary metabolic process;protein metabolic process;protein modification by small protei…	cell part;cytoplasm;cytosol;extracellular organelle;intracellular membrane-bounded organelle;intracellular non-membrane-bounded organelle;intracellular organelle;macromolecular complex;nucleoplasm;nucleus;organelle;polysome;proteasome complex;protein complex;ribonucleoprotein complex;vesicle	Proteasome	Proteasome;Proteasome_A_N			7	7	7	28.6	28.6	28.6	28.147	0	90.282	1618200000	60	0.888563	0.190259	-0.426715	-1.31779	G3V5Z7;P60900;G3V295;G3V3U4;G3V3I1;H0YJC4;G3V4S5;G3V2S7	G3V5Z7;P60900;G3V295;G3V3U4;G3V3I1	Proteasome subunit alpha type;Proteasome subunit alpha type-6	PSMA6	535
22.2677	22.5191	22.7527	24.387	24.0132	24.2296	cellular macromolecule metabolic process;cellular metabolic process;cellular nitrogen compound metabolic process;cellular process;macromolecule metabolic process;metabolic process;mRNA metabolic process;mRNA processing;nitrogen compound metabolic process;nucleic acid metabolic process;nucleobase-containing compound metabolic process;primary metabolic process;RNA metabolic process;RNA processing	binding;nucleic acid binding;nucleotide binding;RNA binding	cell part;intracellular membrane-bounded organelle;intracellular organelle;intracellular part;membrane;membrane-bounded organelle;nucleus;organelle	cellular metabolic process;cellular nitrogen compound metabolic process;cellular process;macromolecule metabolic process;metabolic process;mRNA metabolic process;mRNA processing;nitrogen compound metabolic process;nucleobase-containing compound metabolic process;primary metabolic process;RNA metabolic process;RNA processing	cell part;intracellular membrane-bounded organelle;intracellular organelle;membrane;nucleus;organelle		RBM39linker;RRM_1	+	RBM42_WT	19	1	1	52.7	8	8	48.023	0	27.203	468100000	10	3.17846	0	-1.69675	-6.1235	G3XAC6;A0A0U1RQH7;A0A0U1RQW2;Q5QP23;Q5QP22;Q86U06;F8WF24;F2Z3E6;F2Z2Z5;F8WF73;A8MYG5;G3V5Z6;H0YJJ3;G3XAP0;A0A087X122;G3V546	G3XAC6;A0A0U1RQH7;A0A0U1RQW2		RBM39	536
24.2831	24.4634	24.4656	21.8674	21.291	22.7551	biosynthetic process;cellular biosynthetic process;cellular macromolecule biosynthetic process;cellular macromolecule metabolic process;cellular metabolic process;cellular nitrogen compound metabolic process;cellular process;gene expression;macromolecule biosynthetic process;macromolecule metabolic process;metabolic process;mRNA 3'-end processing;mRNA metabolic process;mRNA polyadenylation;mRNA p…	adenyl nucleotide binding;adenyl ribonucleotide binding;adenylyltransferase activity;ATP binding;binding;catalytic activity;cation binding;ion binding;magnesium ion binding;manganese ion binding;metal ion binding;nucleic acid binding;nucleotide binding;nucleotidyltransferase activity;polynucleotide adenylyltransferase activity;purine nucleotide binding;purine ribonucleoside triphosphate binding;p…	cell part;cytoplasm;cytoplasmic part;endoplasmic reticulum;intracellular membrane-bounded organelle;intracellular organelle;intracellular organelle part;intracellular part;membrane;membrane-bounded organelle;nuclear part;nucleoplasm;nucleus;organelle;organelle part	biosynthetic process;cellular metabolic process;cellular nitrogen compound metabolic process;cellular process;macromolecule metabolic process;metabolic process;mRNA metabolic process;mRNA processing;nitrogen compound metabolic process;nucleobase-containing compound metabolic process;primary metabolic process;RNA metabolic process;RNA processing;RNA splicing;transcription from RNA polymerase II pr…	cell part;cytoplasm;endoplasmic reticulum;intracellular membrane-bounded organelle;intracellular organelle;membrane;nucleoplasm;nucleus;organelle	mRNA surveillance pathway	NTP_transf_2;PAP_central;PAP_RNA-bind	+	RBM42_WT	7	7	7	12.3	12.3	12.3	80.625	0	42.172	279040000	18	2.3175	0.000516129	2.43289	4.58941	G3XAH6;P51003;G3V3I9;A0A0C4DGK1;G3V2A0;Q9NRJ5;G3V457;H0YJ00;H7C3W0;F8WAT4;Q9BWT3	G3XAH6;P51003	Poly(A) polymerase alpha	PAPOLA	538
23.3799	23.5571	21.5549	23.5495	23.2568	23.6411	biosynthetic process;cellular biosynthetic process;cellular component disassembly;cellular component disassembly at cellular level;cellular component organization;cellular component organization at cellular level;cellular component organization or biogenesis;cellular component organization or biogenesis at cellular level;cellular macromolecular complex disassembly;cellular macromolecular complex …	structural constituent of ribosome;structural molecule activity	cell part;cytoplasmic part;intracellular membrane-bounded organelle;intracellular non-membrane-bounded organelle;intracellular organelle;intracellular organelle part;intracellular part;macromolecular complex;membrane;membrane-bounded organelle;mitochondrial inner membrane;mitochondrial membrane;mitochondrial part;mitochondrial ribosome;mitochondrial small ribosomal subunit;mitochondrion;non-membr…	biosynthetic process;cellular component disassembly;cellular component organization;cellular metabolic process;cellular process;macromolecule metabolic process;metabolic process;mitochondrial translation;mitochondrion organization;organelle organization;primary metabolic process;protein metabolic process;translation;translational elongation;translational initiation	cell part;intracellular membrane-bounded organelle;intracellular non-membrane-bounded organelle;intracellular organelle;macromolecular complex;membrane;mitochondrion;organelle;ribonucleoprotein complex;ribosome;small ribosomal subunit		MRP-S22			5	5	5	16	16	16	36.805	0	29.512	135050000	17	0.428385	0.419723	-0.651807	-0.868707	G5E9W7;G5E9V5;P82650;H7C5L9;H7C5F2;H7C5H3	G5E9W7;G5E9V5;P82650;H7C5L9	28S ribosomal protein S22, mitochondrial	MRPS22	543
25.969	25.9927	25.077	25.8719	25.1508	26.0722	biosynthetic process;cellular biosynthetic process;cellular component disassembly;cellular component disassembly at cellular level;cellular component organization;cellular component organization at cellular level;cellular component organization or biogenesis;cellular component organization or biogenesis at cellular level;cellular macromolecular complex disassembly;cellular macromolecular complex …		cell part;cytoplasmic part;intracellular non-membrane-bounded organelle;intracellular organelle;intracellular organelle part;intracellular part;macromolecular complex;membrane;mitochondrial inner membrane;mitochondrial membrane;mitochondrial part;non-membrane-bounded organelle;organelle;organelle inner membrane;organelle membrane;organelle part;ribonucleoprotein complex;ribosome	biosynthetic process;cellular component disassembly;cellular component organization;cellular metabolic process;cellular process;macromolecule metabolic process;metabolic process;mitochondrial translation;mitochondrion organization;organelle organization;primary metabolic process;protein metabolic process;translation;translational elongation;translational initiation	cell part;intracellular non-membrane-bounded organelle;intracellular organelle;macromolecular complex;membrane;organelle;ribonucleoprotein complex;ribosome		MRP-S27			11	11	11	32.4	32.4	32.4	41.329	0	104.53	764900000	23	0.0150757	0.981145	-0.0187136	-0.0366072	G5EA06;Q92552;D6RH20;D6RJC7;E5RJ73	G5EA06;Q92552;D6RH20;D6RJC7	28S ribosomal protein S27, mitochondrial	MRPS27	544
25.5639	25.3429	25.8697	22.2215	23.1322	22.1175	anatomical structure development;biological regulation;cell development;cellular component assembly;cellular component assembly at cellular level;cellular component organization;cellular component organization at cellular level;cellular component organization or biogenesis;cellular component organization or biogenesis at cellular level;cellular developmental process;cellular macromolecular comple…	binding;BRE binding;mRNA binding;nucleic acid binding;nucleotide binding;RNA binding;translation regulator activity;translation regulator activity, nucleic acid binding;translation repressor activity;translation repressor activity, nucleic acid binding	cell part;cytoplasm;intracellular membrane-bounded organelle;intracellular organelle;intracellular organelle part;intracellular part;macromolecular complex;membrane;membrane-bounded organelle;nuclear part;nucleoplasm;nucleus;organelle;organelle part;ribonucleoprotein complex	anatomical structure development;biological regulation;cell development;cellular component assembly;cellular component organization;cellular macromolecular complex assembly;cellular metabolic process;cellular nitrogen compound metabolic process;cellular process;developmental process;embryo development;gene silencing;macromolecular complex assembly;macromolecule metabolic process;metabolic process…	cell part;cytoplasm;intracellular membrane-bounded organelle;intracellular organelle;macromolecular complex;membrane;nucleoplasm;nucleus;organelle;ribonucleoprotein complex		RRM_1	+	RBM42_WT	6	6	6	15.4	15.4	15.4	55.142	0	100.08	606670000	34	3.01653	0	3.10177	6.79203	G5EA30;Q92879;E9PQK4;E9PSH0;E9PKU1;E9PKA1;F5H4Y5;F5H0D8	G5EA30;Q92879;E9PQK4;E9PSH0;E9PKU1	CUGBP Elav-like family member 1	CELF1	545
32.6444	32.3823	32.6981	30.1005	29.9687	29.5978	biological regulation;cellular macromolecule metabolic process;cellular metabolic process;cellular nitrogen compound metabolic process;cellular process;gene expression;macromolecule metabolic process;metabolic process;mRNA metabolic process;mRNA processing;nitrogen compound metabolic process;nuclear mRNA splicing, via spliceosome;nucleic acid metabolic process;nucleobase-containing compound metab…	binding;nucleic acid binding;nucleotide binding;poly(U) RNA binding;poly-pyrimidine tract binding;RNA binding;single-stranded RNA binding	catalytic step 2 spliceosome;cell part;intracellular membrane-bounded organelle;intracellular organelle;intracellular organelle part;intracellular part;macromolecular complex;membrane;membrane-bounded organelle;nuclear part;nucleoplasm;nucleus;organelle;organelle part;ribonucleoprotein complex;spliceosomal complex	biological regulation;cellular metabolic process;cellular nitrogen compound metabolic process;cellular process;macromolecule metabolic process;metabolic process;mRNA metabolic process;mRNA processing;nitrogen compound metabolic process;nucleobase-containing compound metabolic process;primary metabolic process;RNA metabolic process;RNA processing;RNA splicing	cell part;intracellular membrane-bounded organelle;intracellular organelle;macromolecular complex;membrane;nucleoplasm;nucleus;organelle;ribonucleoprotein complex;spliceosomal complex		RRM_1;zf-RNPHF	+	RBM42_WT	20	20	13	59.7	59.7	39.9	49.229	0	323.31	82841000000	769	3.93622	0	2.68595	9.61493	P31943;G8JLB6;E9PCY7;D6RBM0;D6RIU0;D6RFM3;H0YB39;D6RIT2;E5RGV0;D6R9T0;D6RAM1;D6RDU3;D6RJ04;D6RIH9;E7EN40;E7EQJ0;H0YBD7;D6RDL0;H0YBG7;E5RGH4;D6RF17;H0YAQ2;D6R9D3;E5RJ94	P31943;G8JLB6;E9PCY7;D6RBM0;D6RIU0;D6RFM3;H0YB39;D6RIT2	Heterogeneous nuclear ribonucleoprotein H;Heterogeneous nuclear ribonucleoprotein H, N-terminally processed	HNRNPH1	549
26.1001	25.6553	26.0674	25.774	24.9053	25.2887	actin cytoskeleton organization;actin filament bundle assembly;actin filament organization;actin filament-based process;biological adhesion;biological regulation;cell adhesion;cell communication;cell surface receptor linked signaling pathway;cell-cell signaling;cell-matrix adhesion;cell-substrate adhesion;cellular component assembly;cellular component assembly at cellular level;cellular component…	binding;cation binding;ion binding;metal ion binding;transition metal ion binding;zinc ion binding	actin filament bundle;actomyosin;adherens junction;anchoring junction;cell junction;cell part;cell-cell adherens junction;cell-cell junction;cell-substrate adherens junction;cell-substrate junction;cytoplasm;cytoskeletal part;focal adhesion;integral to membrane;integral to plasma membrane;intracellular membrane-bounded organelle;intracellular organelle;intracellular organelle part;intracellular p…	biological adhesion;biological regulation;cell adhesion;cell communication;cell-cell signaling;cellular component assembly;cellular component organization;cellular process;cytoskeleton organization;organelle organization;response to stimulus;signal transduction;signaling;viral reproduction	cell part;cytoplasm;intracellular membrane-bounded organelle;intracellular organelle;membrane;nucleus;organelle;plasma membrane	Focal adhesion	LIM			10	10	10	30.6	30.6	30.6	57.643	0	107.15	851940000	64	1.00281	0.104648	0.618291	1.58843	H0Y2Y8;Q15942;H7C3D3;C9IZ41;C9JJK5	H0Y2Y8;Q15942	Zyxin	ZYX	556
24.9976	25.3884	24.6731	25.3136	25.6228	25.0928	alcohol metabolic process;biosynthetic process;carbohydrate biosynthetic process;carbohydrate metabolic process;cellular biosynthetic process;cellular carbohydrate metabolic process;cellular lipid metabolic process;cellular macromolecule metabolic process;cellular metabolic process;cellular nitrogen compound metabolic process;cellular process;cellular protein metabolic process;C-terminal protein …	alcohol binding;binding;carbohydrate binding;catalytic activity;dolichyl-phosphate beta-D-mannosyltransferase activity;dolichyl-phosphate-mannose-protein mannosyltransferase activity;mannose binding;mannosyltransferase activity;monosaccharide binding;sugar binding;transferase activity;transferase activity, transferring glycosyl groups;transferase activity, transferring hexosyl groups	cell part;cytoplasmic part;dolichol-phosphate-mannose synthase complex;endoplasmic reticulum;endoplasmic reticulum membrane;endoplasmic reticulum part;intracellular membrane-bounded organelle;intracellular organelle;intracellular organelle part;intracellular part;macromolecular complex;mannosyltransferase complex;membrane;membrane part;membrane-bounded organelle;nucleus;organelle;organelle membra…	alcohol metabolic process;biosynthetic process;carbohydrate metabolic process;cellular lipid metabolic process;cellular metabolic process;cellular nitrogen compound metabolic process;cellular process;lipid metabolic process;macromolecule metabolic process;macromolecule modification;metabolic process;nitrogen compound metabolic process;nucleobase-containing compound metabolic process;nucleotide-su…	cell part;endoplasmic reticulum;intracellular membrane-bounded organelle;intracellular organelle;macromolecular complex;mannosyltransferase complex;membrane;nucleus;organelle;protein complex	N-Glycan biosynthesis	Glycos_transf_2			7	7	7	28.2	28.2	28.2	32.426	0	56.651	656650000	27	0.55618	0.39606	-0.323316	-0.903982	Q5QPK2;H0Y368;O60762;Q5QPJ9	Q5QPK2;H0Y368;O60762;Q5QPJ9	Dolichol-phosphate mannosyltransferase subunit 1	DPM1	557
25.3615	25.4903	25.1342	23.5093	23.7296	22.3875	anatomical structure development;biosynthetic process;cell activation;cell proliferation;cellular aromatic compound metabolic process;cellular biosynthetic process;cellular component assembly;cellular component organization;cellular component organization or biogenesis;cellular metabolic process;cellular nitrogen compound biosynthetic process;cellular nitrogen compound metabolic process;cellular …	binding;catalytic activity;cation binding;DNA binding;IMP dehydrogenase activity;ion binding;metal ion binding;nucleic acid binding;nucleotide binding;oxidoreductase activity;oxidoreductase activity, acting on CH-OH group of donors;oxidoreductase activity, acting on the CH-OH group of donors, NAD or NADP as acceptor;RNA binding	cell part;cytoplasm;cytoplasmic part;cytosol;extracellular membrane-bounded organelle;extracellular organelle;extracellular region part;extracellular vesicular exosome;intracellular membrane-bounded organelle;intracellular organelle;intracellular organelle part;intracellular part;membrane;membrane-bounded organelle;membrane-bounded vesicle;microbody;microbody membrane;microbody part;nucleus;organ…	anatomical structure development;biosynthetic process;cell activation;cell proliferation;cellular aromatic compound metabolic process;cellular component assembly;cellular component organization;cellular metabolic process;cellular nitrogen compound metabolic process;cellular process;developmental process;heterocycle metabolic process;immune system process;macromolecular complex assembly;metabolic …	cell part;cytoplasm;cytosol;extracellular organelle;intracellular membrane-bounded organelle;intracellular organelle;membrane;microbody;nucleus;organelle;vesicle	Drug metabolism - other enzymes;Purine metabolism	CBS;IMPDH	+	RBM42_WT	7	7	7	18.7	18.7	18.7	55.804	0	52.941	539910000	26	2.10959	0.000906667	2.11984	4.01193	P12268;H0Y4R1;E7ETK5	P12268;H0Y4R1	Inosine-5-monophosphate dehydrogenase 2	IMPDH2	559
22.8152	23.3133	22.6494	22.3985	22.6492	23.3645	anatomical structure development;anatomical structure morphogenesis;B cell activation;B cell differentiation;biological regulation;biosynthetic process;cell activation;cell differentiation;cellular biosynthetic process;cellular developmental process;cellular macromolecule biosynthetic process;cellular macromolecule metabolic process;cellular metabolic process;cellular nitrogen compound metabolic …	binding;cation binding;chromatin binding;core promoter binding;core promoter proximal region DNA binding;core promoter proximal region sequence-specific DNA binding;core promoter sequence-specific DNA binding;DNA binding;double-stranded DNA binding;ion binding;metal ion binding;nucleic acid binding;nucleic acid binding transcription factor activity;regulatory region DNA binding;regulatory region …	cell part;cytoplasm;cytoplasmic part;Golgi apparatus;intracellular membrane-bounded organelle;intracellular organelle;intracellular organelle part;intracellular part;macromolecular complex;membrane;membrane-bounded organelle;nuclear body;nuclear part;nucleoplasm;nucleoplasm part;nucleus;organelle;organelle part;plasma membrane;PML body;protein complex;transcriptional repressor complex	anatomical structure development;anatomical structure morphogenesis;biological regulation;biosynthetic process;cell activation;cell differentiation;cellular metabolic process;cellular nitrogen compound metabolic process;cellular process;developmental process;immune system process;macromolecule metabolic process;metabolic process;multicellular organismal process;nitrogen compound metabolic process…	cell part;cytoplasm;Golgi apparatus;intracellular membrane-bounded organelle;intracellular organelle;macromolecular complex;membrane;nucleoplasm;nucleus;organelle;plasma membrane;protein complex;transcriptional repressor complex					2	2	2	2.4	2.4	2.4	75.311	0	15.953	113220000	15	0.127109	0.863247	0.121881	0.269942	H0Y6K5;H0Y7L6;Q02447	H0Y6K5;H0Y7L6;Q02447	Transcription factor Sp3	SP3	561
24.2049	24.861	24.4313	24.4411	24.6532	24.4567	alcohol metabolic process;amine biosynthetic process;amine metabolic process;biosynthetic process;cellular amine metabolic process;cellular biogenic amine biosynthetic process;cellular biogenic amine metabolic process;cellular biosynthetic process;cellular lipid metabolic process;cellular metabolic process;cellular nitrogen compound biosynthetic process;cellular nitrogen compound metabolic proces…	carbon-carbon lyase activity;carboxy-lyase activity;catalytic activity;lyase activity;phosphatidylserine decarboxylase activity	cell part;cytoplasmic part;intracellular membrane-bounded organelle;intracellular organelle;intracellular part;membrane-bounded organelle;mitochondrion;nucleus;organelle	alcohol metabolic process;amine metabolic process;biosynthetic process;cellular lipid metabolic process;cellular metabolic process;cellular nitrogen compound metabolic process;cellular process;lipid metabolic process;metabolic process;nitrogen compound metabolic process;primary metabolic process;small molecule metabolic process	cell part;intracellular membrane-bounded organelle;intracellular organelle;mitochondrion;nucleus;organelle	Glycerophospholipid metabolism	PS_Dcarbxylase			5	5	5	17.7	17.7	17.7	41.268	0	33.418	376610000	16	0.0295879	0.975723	-0.0179577	-0.0590382	H0Y7P7;Q9UG56;B1AKM8;B1AKM6	H0Y7P7;Q9UG56;B1AKM8;B1AKM6	Phosphatidylserine decarboxylase proenzyme;Phosphatidylserine decarboxylase alpha chain;Phosphatidylserine decarboxylase beta chain	PISD	563
23.1023	24.2614	23.5676	23.8005	24.3063	25.7944	cellular metabolic process;cellular process;electron transport chain;generation of precursor metabolites and energy;metabolic process;mitochondrial electron transport, NADH to ubiquinone;oxidation-reduction process;respiratory electron transport chain;small molecule metabolic process	catalytic activity;NADH dehydrogenase (quinone) activity;NADH dehydrogenase (ubiquinone) activity;NADH dehydrogenase activity;oxidoreductase activity;oxidoreductase activity, acting on NADH or NADPH;oxidoreductase activity, acting on NADH or NADPH, quinone or similar compound as acceptor	cell part;cytoplasmic part;integral to membrane;intracellular membrane-bounded organelle;intracellular organelle;intracellular organelle part;intracellular part;intrinsic to membrane;macromolecular complex;membrane;membrane part;membrane-bounded organelle;mitochondrial inner membrane;mitochondrial membrane;mitochondrial membrane part;mitochondrial part;mitochondrial respiratory chain complex I;mi…	cellular metabolic process;cellular process;generation of precursor metabolites and energy;metabolic process;small molecule metabolic process	cell part;intracellular membrane-bounded organelle;intracellular organelle;macromolecular complex;membrane;mitochondrion;NADH dehydrogenase complex;nucleoplasm;organelle;protein complex	Alzheimer's disease;Huntington's disease;Oxidative phosphorylation;Parkinson's disease	NDUF_B5			4	4	4	17.5	17.5	17.5	23.434	0	22.877	265300000	14	0.652004	0.212086	-0.98997	-1.25843	H0Y886;O43674;E7EWP0;A0A087WYD0;F8WDZ2;F8WDD2;H7C568	H0Y886;O43674;E7EWP0;A0A087WYD0	NADH dehydrogenase [ubiquinone] 1 beta subcomplex subunit 5, mitochondrial	NDUFB5	564
21.3127	22.099	21.4423	22.4234	22.5079	23.0084	biological regulation;cellular process;cellular response to acid;cellular response to amine stimulus;cellular response to amino acid stimulus;cellular response to chemical stimulus;cellular response to endogenous stimulus;cellular response to organic nitrogen;cellular response to organic substance;cellular response to stimulus;establishment of localization;establishment of localization in cell;es…	binding;enzyme binding;enzyme inhibitor activity;enzyme regulator activity;GTPase binding;GTPase inhibitor activity;GTPase regulator activity;nucleoside-triphosphatase regulator activity;protein binding;protein transporter activity;Ran GTPase binding;Ras GTPase binding;small GTPase binding;substrate-specific transporter activity;transporter activity	cell part;cytoplasm;cytoplasmic part;Golgi apparatus;intracellular membrane-bounded organelle;intracellular non-membrane-bounded organelle;intracellular organelle;intracellular organelle part;intracellular part;macromolecular complex;membrane;membrane part;membrane-bounded organelle;non-membrane-bounded organelle;nuclear membrane;nuclear part;nuclear pore;nucleolus;nucleoplasm;nucleus;organelle;o…	biological regulation;cellular process;establishment of localization;nuclear transport;nucleocytoplasmic transport;protein targeting;protein transport;regulation of transport;response to chemical stimulus;response to endogenous stimulus;response to stimulus;transport;viral reproduction	cell part;cytoplasm;Golgi apparatus;intracellular membrane-bounded organelle;intracellular non-membrane-bounded organelle;intracellular organelle;macromolecular complex;membrane;nuclear pore;nucleolus;nucleoplasm;nucleus;organelle;protein complex		HEAT;IBN_N	+	RBM42_WT	3	3	3	3.5	3.5	3.5	123.75	0	19.006	57344000	9	1.55658	0.0184735	-1.02855	-2.54456	H0Y8C6;O00410;C9JZD8;C9J875;C9JQT6;E7ESA1;E7ESZ1;E7EWK4;E7EX05;E7EQT5;E7ETV8;E7EV12;C9JMV5;E7ETV3	H0Y8C6;O00410	Importin-5	IPO5	565
26.1133	25.9849	26.1904	24.4778	21.1416	24.2958	biological regulation;cellular macromolecule metabolic process;cellular metabolic process;cellular nitrogen compound metabolic process;cellular process;macromolecule metabolic process;metabolic process;mRNA metabolic process;mRNA processing;nitrogen compound metabolic process;nucleic acid metabolic process;nucleobase-containing compound metabolic process;primary metabolic process;regulation of bi…	binding;mRNA binding;nucleic acid binding;nucleotide binding;RNA binding	cell part;intracellular membrane-bounded organelle;intracellular organelle;intracellular part;membrane-bounded organelle;nucleus;organelle	biological regulation;cellular metabolic process;cellular nitrogen compound metabolic process;cellular process;macromolecule metabolic process;metabolic process;mRNA metabolic process;mRNA processing;nitrogen compound metabolic process;nucleobase-containing compound metabolic process;primary metabolic process;RNA metabolic process;RNA processing;RNA splicing	cell part;intracellular membrane-bounded organelle;intracellular organelle;nucleus;organelle			+	RBM42_WT	10	10	9	33.3	33.3	30.9	56.035	0	294.11	1103400000	44	1.20925	0.0249524	2.79114	2.35605	H0YBR2;H0YBB3;Q6NXG1;E5RI26	H0YBR2;H0YBB3;Q6NXG1	Epithelial splicing regulatory protein 1	ESRP1	568
23.1945	23.5459	23.4767	22.4759	21.508	23.5182	acetyl-CoA catabolic process;acetyl-CoA metabolic process;alcohol metabolic process;biological regulation;carbohydrate metabolic process;carboxylic acid metabolic process;catabolic process;cellular carbohydrate metabolic process;cellular catabolic process;cellular ketone metabolic process;cellular metabolic process;cellular process;coenzyme catabolic process;coenzyme metabolic process;cofactor ca…	acetyltransferase activity;catalytic activity;dihydrolipoamide S-acyltransferase activity;dihydrolipoyllysine-residue acetyltransferase activity;S-acetyltransferase activity;S-acyltransferase activity;transferase activity;transferase activity, transferring acyl groups;transferase activity, transferring acyl groups other than amino-acyl groups	cell part;cytoplasmic part;intracellular membrane-bounded organelle;intracellular organelle;intracellular organelle lumen;intracellular organelle part;intracellular part;macromolecular complex;membrane-bounded organelle;membrane-enclosed lumen;mitochondrial matrix;mitochondrial part;mitochondrial pyruvate dehydrogenase complex;mitochondrion;organelle;organelle lumen;organelle part;protein complex…	alcohol metabolic process;biological regulation;carbohydrate metabolic process;catabolic process;cellular ketone metabolic process;cellular metabolic process;cellular process;cofactor metabolic process;metabolic process;organic acid metabolic process;primary metabolic process;small molecule metabolic process	cell part;intracellular membrane-bounded organelle;intracellular organelle;macromolecular complex;mitochondrion;organelle;protein complex;pyruvate dehydrogenase complex	Citrate cycle (TCA cycle);Glycolysis / Gluconeogenesis;Pyruvate metabolism	2-oxoacid_dh;Biotin_lipoyl;E3_binding			6	6	6	21.3	21.3	21.3	51.201	0	49.363	107580000	10	0.698929	0.192344	0.905002	1.31103	H0YDD4;P10515;E9PEJ4	H0YDD4;P10515;E9PEJ4	Acetyltransferase component of pyruvate dehydrogenase complex;Dihydrolipoyllysine-residue acetyltransferase component of pyruvate dehydrogenase complex, mitochondrial	DLAT	570
24.2055	23.9308	24.7466	21.5007	22.8623	23.012	anatomical structure development;anatomical structure formation involved in morphogenesis;anatomical structure morphogenesis;biological regulation;biosynthetic process;cell differentiation;cell fate commitment;cell fate specification;cellular biosynthetic process;cellular developmental process;cellular macromolecule biosynthetic process;cellular macromolecule metabolic process;cellular metabolic …	binding;DNA binding;nucleic acid binding;nucleic acid binding transcription factor activity;protein binding;RNA polymerase II transcription factor binding;sequence-specific distal enhancer binding RNA polymerase II transcription factor activity;sequence-specific DNA binding;sequence-specific DNA binding RNA polymerase II transcription factor activity;sequence-specific DNA binding transcription fa…	cell part;cytoplasm;cytoplasmic part;Golgi apparatus;intracellular membrane-bounded organelle;intracellular organelle;intracellular organelle part;intracellular part;macromolecular complex;membrane-bounded organelle;nuclear part;nucleoplasm;nucleoplasm part;nucleus;organelle;organelle part;protein complex;protein-DNA complex;transcription factor complex	anatomical structure development;anatomical structure formation involved in morphogenesis;anatomical structure morphogenesis;biological regulation;biosynthetic process;cell differentiation;cellular metabolic process;cellular nitrogen compound metabolic process;cellular process;developmental process;macromolecule metabolic process;metabolic process;multi-organism process;nitrogen compound metaboli…	cell part;cytoplasm;Golgi apparatus;intracellular membrane-bounded organelle;intracellular organelle;macromolecular complex;nucleoplasm;nucleus;organelle;protein complex;transcription factor complex		TEA	+	RBM42_WT	5	5	5	15	15	15	47.927	0	38.82	219330000	14	1.57132	0.0101988	1.83598	2.88143	H0YE88;P28347;J3KP52;H0YEJ9;E9PKB7;H0YGS2;A0A0A0MRF3;Q53GI4;Q15561;Q99594;Q15562;H0Y7B0;H0YCZ6;H0YG62	H0YE88;P28347;J3KP52;H0YEJ9;E9PKB7	Transcriptional enhancer factor TEF-1	TEAD1	571
24.5249	24.3543	24.3784	23.8722	24.0239	23.7942	anatomical structure development;anatomical structure morphogenesis;anterior/posterior pattern specification;biological regulation;biosynthetic process;camera-type eye morphogenesis;cell cycle phase;cell cycle process;cell development;cell differentiation;cellular biosynthetic process;cellular component organization;cellular component organization at cellular level;cellular component organization…	binding;cation binding;DNA binding;DNA secondary structure binding;enhancer binding;enhancer sequence-specific DNA binding;four-way junction DNA binding;ion binding;metal ion binding;nucleic acid binding;nucleic acid binding transcription factor activity;protein binding;protein binding transcription factor activity;regulatory region DNA binding;regulatory region nucleic acid binding;RNA binding;R…	cell part;chromatin remodeling complex;chromosomal part;cytoplasm;DNA helicase complex;Ino80 complex;intracellular membrane-bounded organelle;intracellular organelle;intracellular organelle part;intracellular part;macromolecular complex;membrane-bounded organelle;nuclear chromosome part;nuclear matrix;nuclear part;nucleoplasm part;nucleus;organelle;organelle part;PcG protein complex;protein compl…	anatomical structure development;anatomical structure morphogenesis;biological regulation;biosynthetic process;cell development;cell differentiation;cellular component organization;cellular metabolic process;cellular nitrogen compound metabolic process;cellular process;chromosome organization;developmental process;DNA metabolic process;DNA recombination;DNA repair;embryo development;localization;…	cell part;chromatin remodeling complex;cytoplasm;DNA helicase complex;intracellular membrane-bounded organelle;intracellular organelle;macromolecular complex;nucleus;organelle;PcG protein complex;protein complex;transcription factor complex		zf-C2H2	+	RBM42_WT	4	4	4	15.8	15.8	15.8	20.732	0	29.985	324380000	34	2.43152	0.0140665	0.522443	2.80954	H0YJV7;P25490;H0YJU4;Q96MM3;O15391	H0YJV7;P25490;H0YJU4	Transcriptional repressor protein YY1	YY1	577
27.0348	27.4997	27.0338	27.4748	27.2514	27.7903	biosynthetic process;catabolic process;cellular biosynthetic process;cellular catabolic process;cellular component disassembly;cellular component disassembly at cellular level;cellular component organization;cellular component organization at cellular level;cellular component organization or biogenesis;cellular component organization or biogenesis at cellular level;cellular macromolecular complex…	binding;nucleic acid binding;RNA binding;structural constituent of ribosome;structural molecule activity	cell body;cell part;cell projection;cytoplasm;cytoplasmic part;cytosol;cytosolic large ribosomal subunit;dendrite;extracellular membrane-bounded organelle;extracellular organelle;extracellular region part;extracellular vesicular exosome;intracellular non-membrane-bounded organelle;intracellular organelle;intracellular organelle part;intracellular part;large ribosomal subunit;macromolecular comple…	biosynthetic process;catabolic process;cellular component disassembly;cellular component organization;cellular metabolic process;cellular nitrogen compound metabolic process;cellular process;establishment of localization;macromolecule metabolic process;metabolic process;mRNA metabolic process;nitrogen compound metabolic process;nucleobase-containing compound metabolic process;primary metabolic pr…	cell body;cell part;cell projection;cytoplasm;cytosol;extracellular organelle;intracellular non-membrane-bounded organelle;intracellular organelle;macromolecular complex;membrane;neuron projection;organelle;ribonucleoprotein complex;ribosome;vesicle	Ribosome	Ribosomal_L28e			7	7	7	35.9	35.9	35.9	19.072	0	86.331	2910400000	63	0.648751	0.3454	-0.316105	-0.987126	H0YKD8;P46779;H0YMF4;H0YLP6	H0YKD8;P46779;H0YMF4;H0YLP6	60S ribosomal protein L28	RPL28	578
25.5929	25.2255	25.172	25.7872	24.8365	25.1316	activation of immune response;activation of innate immune response;anaphase-promoting complex-dependent proteasomal ubiquitin-dependent protein catabolic process;antigen processing and presentation;antigen processing and presentation of exogenous antigen;antigen processing and presentation of exogenous peptide antigen;antigen processing and presentation of exogenous peptide antigen via MHC class …	catalytic activity;endopeptidase activity;hydrolase activity;peptidase activity;peptidase activity, acting on L-amino acid peptides;threonine-type endopeptidase activity;threonine-type peptidase activity	cell part;cytoplasm;cytoplasmic mRNA processing body;cytoplasmic part;cytosol;extracellular membrane-bounded organelle;extracellular organelle;extracellular region part;extracellular vesicular exosome;intracellular membrane-bounded organelle;intracellular non-membrane-bounded organelle;intracellular organelle;intracellular organelle part;intracellular part;macromolecular complex;membrane;membrane…	biological regulation;catabolic process;cell cycle;cell death;cellular metabolic process;cellular nitrogen compound metabolic process;cellular process;death;immune system process;macromolecule metabolic process;macromolecule modification;metabolic process;mitotic cell cycle;nitrogen compound metabolic process;primary metabolic process;protein metabolic process;protein modification by small protei…	cell part;cytoplasm;cytosol;extracellular organelle;intracellular membrane-bounded organelle;intracellular non-membrane-bounded organelle;intracellular organelle;macromolecular complex;membrane;nucleoplasm;nucleus;organelle;plasma membrane;proteasome complex;protein complex;ribonucleoprotein complex;vesicle	Proteasome	Proteasome;Proteasome_A_N			7	7	7	40.3	40.3	40.3	24.583	0	44.667	722990000	55	0.0897719	0.920292	0.0783399	0.190827	H0YMZ1;H0YL69;P25789;H0YMA1;H0YN18;H0YKT8;H0YMI6;H0YLC2;H0YKS0;H0YLS6;H0YMV3	H0YMZ1;H0YL69;P25789;H0YMA1;H0YN18;H0YKT8;H0YMI6;H0YLC2	Proteasome subunit alpha type;Proteasome subunit alpha type-4;Proteasome subunit beta type	PSMA4	581
23.6568	23.1688	23.7043	21.8031	21.9889	22.3398	biological regulation;biosynthetic process;catabolic process;cell surface receptor linked signaling pathway;cellular biosynthetic process;cellular catabolic process;cellular component organization;cellular component organization at cellular level;cellular component organization or biogenesis;cellular component organization or biogenesis at cellular level;cellular macromolecule biosynthetic proces…		Cdc73/Paf1 complex;cell part;chromatin;chromosomal part;cytoplasm;cytoplasmic part;intracellular membrane-bounded organelle;intracellular organelle;intracellular organelle part;intracellular part;macromolecular complex;membrane-bounded organelle;nuclear part;nucleoplasm;nucleoplasm part;nucleus;organelle;organelle part;protein complex;Ski complex;transcription elongation factor complex;transcript…	biological regulation;biosynthetic process;catabolic process;cellular component organization;cellular metabolic process;cellular nitrogen compound metabolic process;cellular process;chromatin modification;chromatin organization;chromosome organization;histone modification;macromolecule metabolic process;macromolecule modification;metabolic process;mRNA metabolic process;nitrogen compound metaboli…	cell part;cytoplasm;intracellular membrane-bounded organelle;intracellular organelle;macromolecular complex;nucleoplasm;nucleus;organelle;protein complex;transcription elongation factor complex	RNA degradation	WD40	+	RBM42_WT	3	3	3	20.6	20.6	20.6	20.743	0	25.189	132760000	15	2.49037	0.000489796	1.46601	4.40931	H0YMF9;H0YN81;Q9GZS3;H0YL19;H0YM76;H3BQA8	H0YMF9;H0YN81;Q9GZS3;H0YL19	WD repeat-containing protein 61;WD repeat-containing protein 61, N-terminally processed	WDR61	582
24.4203	24.3665	24.8929	22.4128	23.5782	23.2812	biological regulation;catabolic process;cell cycle;cellular catabolic process;cellular component organization;cellular component organization at cellular level;cellular component organization or biogenesis;cellular component organization or biogenesis at cellular level;cellular macromolecule catabolic process;cellular macromolecule metabolic process;cellular metabolic process;cellular nitrogen co…	binding;catalytic activity;cation binding;chromatin binding;core promoter binding;core promoter sequence-specific DNA binding;cysteine-type endopeptidase activity;cysteine-type peptidase activity;DNA binding;endopeptidase activity;histone binding;hydrolase activity;ion binding;metal ion binding;nucleic acid binding;peptidase activity;peptidase activity, acting on L-amino acid peptides;protein bin…	cell part;chromatin;chromosomal part;intracellular organelle part;intracellular part;nuclear chromatin;nuclear chromosome part;nuclear part;organelle part	biological regulation;catabolic process;cell cycle;cellular component organization;cellular metabolic process;cellular nitrogen compound metabolic process;cellular process;chromatin modification;chromatin organization;chromosome organization;DNA metabolic process;DNA repair;histone modification;macromolecule metabolic process;macromolecule modification;metabolic process;mitotic cell cycle;nitroge…	cell part		UCH;zf-UBP	+	RBM42_WT	5	5	5	10.2	10.2	10.2	56.648	0	37.163	312800000	24	1.71542	0.00912258	1.46919	3.01327	Q6JHV3;H0YMI4;Q9Y6I4;H0YL81;H0YLB7;H0YKU8;H0YMP6;H0YLG0;H0YM72	Q6JHV3;H0YMI4;Q9Y6I4;H0YL81;H0YLB7;H0YKU8	Ubiquitin carboxyl-terminal hydrolase;Ubiquitin carboxyl-terminal hydrolase 3	USP3	583
21.4633	24.0414	23.7031	24.563	23.9473	24.4574	biological regulation;biosynthetic process;cellular biosynthetic process;cellular macromolecule biosynthetic process;cellular macromolecule metabolic process;cellular metabolic process;cellular process;cellular protein metabolic process;cotranslational protein targeting to membrane;establishment of localization;establishment of localization in cell;establishment of protein localization;establishm…	catalytic activity;hydrolase activity;peptidase activity;peptidase activity, acting on L-amino acid peptides;serine hydrolase activity;serine-type peptidase activity	cell part;cytoplasmic part;endoplasmic reticulum membrane;endoplasmic reticulum part;extracellular membrane-bounded organelle;extracellular organelle;extracellular region part;extracellular vesicular exosome;integral to membrane;intracellular organelle part;intracellular part;intrinsic to membrane;membrane;membrane part;membrane-bounded organelle;membrane-bounded vesicle;organelle;organelle membr…	biological regulation;biosynthetic process;cellular metabolic process;cellular process;establishment of localization;macromolecule metabolic process;metabolic process;peptide metabolic process;primary metabolic process;protein maturation;protein metabolic process;protein targeting;protein transport;regulation of transport;translation;transport	cell part;extracellular organelle;membrane;organelle;vesicle	Protein export	Peptidase_S24			3	3	3	17.8	17.8	17.8	18.651	0	19.164	249520000	12	0.686148	0.179553	-1.25326	-1.3462	H0YNG3;P67812;H0YNX5;H0YNA5;H0YKT4	H0YNG3;P67812;H0YNX5;H0YNA5	Signal peptidase complex catalytic subunit SEC11;Signal peptidase complex catalytic subunit SEC11A;Signal peptidase I	SEC11A	584
30.6608	30.6423	30.8271	28.8387	28.8011	28.5167	anatomical structure development;biological regulation;biosynthetic process;cardiovascular system development;cellular biosynthetic process;cellular macromolecule biosynthetic process;cellular macromolecule metabolic process;cellular metabolic process;cellular nitrogen compound metabolic process;cellular process;developmental process;macromolecule biosynthetic process;macromolecule metabolic proc…	adenyl nucleotide binding;adenyl ribonucleotide binding;ATP binding;ATPase activity;ATPase activity, coupled;ATP-dependent helicase activity;ATP-dependent RNA helicase activity;binding;catalytic activity;estrogen receptor binding;helicase activity;hormone receptor binding;hydrolase activity;hydrolase activity, acting on acid anhydrides;hydrolase activity, acting on acid anhydrides, in phosphorus-…	cell part;cytoplasm;intracellular membrane-bounded organelle;intracellular non-membrane-bounded organelle;intracellular organelle;intracellular organelle part;intracellular part;membrane;membrane-bounded organelle;non-membrane-bounded organelle;nuclear part;nucleolus;nucleoplasm;nucleus;organelle;organelle part	anatomical structure development;biological regulation;biosynthetic process;cellular metabolic process;cellular nitrogen compound metabolic process;cellular process;developmental process;macromolecule metabolic process;metabolic process;mRNA metabolic process;mRNA processing;nitrogen compound metabolic process;nucleobase-containing compound metabolic process;post-embryonic development;primary met…	cell part;cytoplasm;intracellular membrane-bounded organelle;intracellular non-membrane-bounded organelle;intracellular organelle;membrane;nucleolus;nucleoplasm;nucleus;organelle		DEAD;Helicase_C	+	RBM42_WT	35	26	26	49.7	39.5	39.5	80.272	0	323.31	22247000000	479	4.14964	0	1.99122	9.15922	Q92841;H3BLZ8;A0A0U1RQJ0	Q92841;H3BLZ8	Probable ATP-dependent RNA helicase DDX17	DDX17	587
27.1127	27.8167	27.2028	27.5827	27.0544	27.7081	biological regulation;biosynthetic process;catabolic process;cellular biosynthetic process;cellular catabolic process;cellular macromolecule biosynthetic process;cellular macromolecule catabolic process;cellular macromolecule metabolic process;cellular metabolic process;cellular nitrogen compound metabolic process;cellular process;establishment of localization;establishment of localization in cel…	binding;mRNA 3'-UTR binding;mRNA binding;nucleic acid binding;nucleotide binding;RNA binding	cell part;cytoplasm;cytoplasmic part;cytosol;intracellular membrane-bounded organelle;intracellular organelle;intracellular organelle part;intracellular part;membrane-bounded organelle;nuclear body;nuclear part;nuclear speck;nucleoplasm;nucleoplasm part;nucleus;organelle;organelle part	biological regulation;biosynthetic process;catabolic process;cellular metabolic process;cellular nitrogen compound metabolic process;cellular process;establishment of localization;macromolecule metabolic process;metabolic process;mRNA metabolic process;mRNA processing;nitrogen compound metabolic process;nuclear transport;nucleobase-containing compound metabolic process;nucleobase-containing compo…	cell part;cytoplasm;cytosol;intracellular membrane-bounded organelle;intracellular organelle;nucleoplasm;nucleus;organelle	mRNA surveillance pathway;RNA transport	RRM_1			8	8	7	46.5	46.5	44	31.7	0	211.22	3878300000	143	0.0842966	0.923929	-0.0710125	-0.178257	H3BMM9;H3BTC0;Q15287;H3BV80;H3BMS0;H3BPG5;H3BUG0;H3BTY0;H3BUL0;H3BRK4;H3BTV0;H3BNI3;H3BP82;H3BNU7	H3BMM9;H3BTC0;Q15287;H3BV80;H3BMS0;H3BPG5	RNA-binding protein with serine-rich domain 1	RNPS1	589
24.0777	23.8314	23.7479	24.3193	24.0842	24.4536	cellular metabolic process;cellular process;electron transport chain;generation of precursor metabolites and energy;metabolic process;mitochondrial electron transport, NADH to ubiquinone;oxidation-reduction process;respiratory electron transport chain;small molecule metabolic process	catalytic activity;NADH dehydrogenase (quinone) activity;NADH dehydrogenase (ubiquinone) activity;NADH dehydrogenase activity;oxidoreductase activity;oxidoreductase activity, acting on NADH or NADPH;oxidoreductase activity, acting on NADH or NADPH, quinone or similar compound as acceptor	cell part;cytoplasmic part;extracellular membrane-bounded organelle;extracellular organelle;extracellular region part;extracellular vesicular exosome;intracellular organelle part;intracellular part;macromolecular complex;membrane;membrane part;membrane-bounded organelle;membrane-bounded vesicle;mitochondrial inner membrane;mitochondrial membrane;mitochondrial membrane part;mitochondrial part;mito…	cellular metabolic process;cellular process;generation of precursor metabolites and energy;metabolic process;small molecule metabolic process	cell part;extracellular organelle;macromolecular complex;membrane;NADH dehydrogenase complex;organelle;protein complex;vesicle	Alzheimer's disease;Huntington's disease;Oxidative phosphorylation;Parkinson's disease	NDUFB10			3	3	3	20.9	20.9	20.9	20.776	0	24.316	280160000	27	1.28082	0.096825	-0.400019	-1.62301	O96000;H3BPJ9;H3BV16	O96000;H3BPJ9;H3BV16	NADH dehydrogenase [ubiquinone] 1 beta subcomplex subunit 10	NDUFB10	594
26.72	27.0937	26.5993	26.4542	26.6264	26.4129	cellular macromolecule metabolic process;cellular metabolic process;cellular nitrogen compound metabolic process;cellular process;macromolecule metabolic process;metabolic process;nitrogen compound metabolic process;nucleic acid metabolic process;nucleobase-containing compound metabolic process;primary metabolic process;RNA metabolic process;RNA processing	adenyl nucleotide binding;adenyl ribonucleotide binding;ATP binding;ATPase activity;ATPase activity, coupled;ATP-dependent helicase activity;ATP-dependent RNA helicase activity;binding;catalytic activity;chromatin binding;double-stranded RNA binding;helicase activity;hydrolase activity;hydrolase activity, acting on acid anhydrides;hydrolase activity, acting on acid anhydrides, in phosphorus-conta…	cell part;cytoplasm;cytoplasmic part;intracellular membrane-bounded organelle;intracellular non-membrane-bounded organelle;intracellular organelle;intracellular organelle part;intracellular part;membrane-bounded organelle;mitochondrial nucleoid;mitochondrial part;mitochondrion;non-membrane-bounded organelle;nucleoid;nucleus;organelle;organelle part	cellular metabolic process;cellular nitrogen compound metabolic process;cellular process;macromolecule metabolic process;metabolic process;nitrogen compound metabolic process;nucleobase-containing compound metabolic process;primary metabolic process;RNA metabolic process;RNA processing	cell part;cytoplasm;intracellular membrane-bounded organelle;intracellular non-membrane-bounded organelle;intracellular organelle;mitochondrion;nucleus;organelle		DEAD;HA2;Helicase_C;OB_NTP_bind			27	27	27	28.7	28.7	28.7	130.55	0	184.32	1793600000	111	0.878016	0.250295	0.306479	1.16736	H7BXY3;Q7L2E3	H7BXY3;Q7L2E3	Putative ATP-dependent RNA helicase DHX30	DHX30	606
24.0679	23.8475	24.2191	22.1788	22.3789	20.5496								+	RBM42_WT	5	5	2	41.1	41.1	21.1	18.639	0	37.553	182470000	15	1.78338	0.0042847	2.3424	3.39846	H7C0N4	H7C0N4		SF1	610
27.3335	27.0605	27.2584	27.4877	26.7442	27.5366	cellular component biogenesis;cellular component biogenesis at cellular level;cellular component organization or biogenesis;cellular component organization or biogenesis at cellular level;cellular process;ribonucleoprotein complex biogenesis;ribosome biogenesis		cell part;intracellular membrane-bounded organelle;intracellular non-membrane-bounded organelle;intracellular organelle;intracellular organelle part;intracellular part;membrane;membrane-bounded organelle;non-membrane-bounded organelle;nuclear part;nucleolus;nucleus;organelle;organelle part	cellular process;ribosome biogenesis	cell part;intracellular membrane-bounded organelle;intracellular non-membrane-bounded organelle;intracellular organelle;membrane;nucleolus;nucleus;organelle		Ebp2			11	11	11	34.3	34.3	34.3	40.684	0	136.19	2471800000	100	0.0493322	0.961512	-0.0386766	-0.104818	H7C2Q8;Q99848	H7C2Q8;Q99848	Probable rRNA-processing protein EBP2	EBNA1BP2	614
24.0051	24.2926	23.5766	23.9384	24.4908	23.7732	biological regulation;cellular macromolecule metabolic process;cellular metabolic process;cellular nitrogen compound metabolic process;cellular process;establishment of localization;establishment of localization in cell;establishment of protein localization;establishment of RNA localization;intracellular transport;macromolecule metabolic process;metabolic process;mRNA export from nucleus;mRNA tra…	adenyl nucleotide binding;adenyl ribonucleotide binding;ATP binding;ATPase activity;ATPase activity, coupled;ATP-dependent helicase activity;ATP-dependent RNA helicase activity;binding;catalytic activity;helicase activity;hydrolase activity;hydrolase activity, acting on acid anhydrides;hydrolase activity, acting on acid anhydrides, in phosphorus-containing anhydrides;nucleic acid binding;nucleosi…	cell part;cytoplasm;envelope;extracellular membrane-bounded organelle;extracellular organelle;extracellular region part;extracellular vesicular exosome;intracellular non-membrane-bounded organelle;intracellular organelle;intracellular organelle part;intracellular part;macromolecular complex;membrane;membrane part;membrane-bounded organelle;membrane-bounded vesicle;non-membrane-bounded organelle;n…	biological regulation;cellular metabolic process;cellular nitrogen compound metabolic process;cellular process;establishment of localization;macromolecule metabolic process;metabolic process;nitrogen compound metabolic process;nuclear transport;nucleobase-containing compound metabolic process;nucleobase-containing compound transport;nucleocytoplasmic transport;primary metabolic process;protein tr…	cell part;cytoplasm;extracellular organelle;intracellular non-membrane-bounded organelle;intracellular organelle;macromolecular complex;membrane;nuclear envelope;nuclear pore;nucleolus;organelle;protein complex;vesicle		DEAD;Helicase_C			4	4	4	14.3	14.3	14.3	50.519	0	37.502	254420000	32	0.134056	0.860753	-0.109351	-0.272984	I3L0H8;Q9NUU7;F6QDS0;H3BQK0;Q9UMR2;H3BTB3;H3BN59;I3L352;H3BP36;H3BP50;J3QRH0;H3BSL8;H3BMQ5	I3L0H8;Q9NUU7;F6QDS0;H3BQK0;Q9UMR2;H3BTB3;H3BN59;I3L352	ATP-dependent RNA helicase DDX19A;ATP-dependent RNA helicase DDX19B	DDX19A;DDX19B	618
24.2089	24.722	23.7814	24.6617	24.5567	24.3546	ATP metabolic process;biological regulation;cation transport;cell communication;cell-cell signaling;cellular component organization;cellular component organization or biogenesis;cellular membrane fusion;cellular membrane organization;cellular metabolic process;cellular nitrogen compound metabolic process;cellular process;establishment of localization;establishment of localization in cell;establis…	adenyl nucleotide binding;adenyl ribonucleotide binding;ATP binding;ATPase activity;ATPase activity, coupled;binding;catalytic activity;cation binding;enzyme binding;GTPase binding;hydrolase activity;hydrolase activity, acting on acid anhydrides;hydrolase activity, acting on acid anhydrides, in phosphorus-containing anhydrides;ion binding;kinase binding;metal ion binding;nucleoside-triphosphatase…	cell part;cell projection part;cytoplasm;cytoplasmic part;cytoskeletal part;cytosol;dendritic shaft;extracellular membrane-bounded organelle;extracellular organelle;extracellular region part;extracellular vesicular exosome;Golgi apparatus part;Golgi stack;intracellular organelle part;intracellular part;lysosomal membrane;membrane;membrane-bounded organelle;membrane-bounded vesicle;organelle;organ…	biological regulation;cell communication;cell-cell signaling;cellular component organization;cellular membrane organization;cellular metabolic process;cellular nitrogen compound metabolic process;cellular process;establishment of localization;exocytosis;Golgi vesicle transport;heterocycle metabolic process;ion transport;membrane docking;membrane fusion;membrane organization;metabolic process;nitr…	cell part;cytoplasm;cytosol;extracellular organelle;membrane;organelle;plasma membrane;vesicle	Vasopressin-regulated water reabsorption	AAA;CDC48_2;CDC48_N			8	8	8	12.7	12.7	12.7	82.091	0	51.518	368190000	23	0.428099	0.515707	-0.286942	-0.742506	I3L0N3;P46459;I3L0L3;I3L2G1;K7EQD6	I3L0N3;P46459	Vesicle-fusing ATPase	NSF	619
[truncated: 990 more rows]

## Sheet: DNA Damage
KI+VP16-1	KI+VP16-2	KI+VP16-3	WT+VP16-1	WT+VP16-2	WT+VP16-3	GOBP name	GOMF name	GOCC name	GOBP slim name	GOCC slim name	KEGG name	Pfam	Student's T-test Significant RBM42_WT	Student's T-test significant	Peptides	Razor + unique peptides	Unique peptides	Sequence coverage [%]	Unique + razor sequence coverage [%]	Unique sequence coverage [%]	Mol. weight [kDa]	Q-value	Score	Intensity	MS/MS count	-Log Student's T-test p-value RBM42_WT	Student's T-test q-value RBM42_WT	Student's T-test Difference RBM42_WT	Student's T-test Test statistic RBM42_WT	Protein IDs	Majority protein IDs	Protein names	Gene names	id
[truncated: 1,199 more rows]
