# Supplementary material for: A dual role of RBM42 in modulating splicing and translation of CDKN1A/p21 during DNA damage response
Source: Nat Commun. 2023 Nov 22;14:7628. doi: 10.1038/s41467-023-43495-6 (PMC10665399; doi:10.1038/s41467-023-43495-6)
Supplement: Supplementary file 8 — Supplementary Data 6 [file 41467_2023_43495_MOESM8_ESM.xlsx]

## Sheet: mock-treated cells
ID	chr	START	END	strand	CLIP_mean	SMI_mean	log2(CLIP/SMI)	D	prob	ranking	Mock1_IP	Mock1_SMI	Mock2_IP	Mock2_SMI	region	gene_name	gene_type	gene_id
Mock1	chr1	956148	956209	+	2.34655	4.5844	-0.966191	2.23785	0.703277	-2.43752	2.19599	3.62313	2.49712	5.54567	chr1:956149-956209:+	not annotated	not annotated	not annotated
Mock2	chr1	1040632	1040693	+	40.3651	8.68817	2.21598	31.6769	0.968963	31.7543	39.5278	9.05783	41.2024	8.31851	chr1:1040633-1040693:+	AGRN	protein_coding	ENSG00000188157.15
Mock3	chr1	1049386	1049447	+	24.1871	13.6977	0.820302	10.4894	0.847836	10.5214	29.6458	16.3041	18.7284	11.0913	chr1:1049387-1049447:+	AGRN	protein_coding	ENSG00000188157.15
Mock4	chr1	1055710	1055771	+	11.808	9.64944	0.291253	2.1586	0.360978	2.17816	9.88194	5.4347	13.7341	13.8642	chr1:1055711-1055771:+	AGRN	protein_coding	ENSG00000188157.15
Mock5	chr1	1084321	1084382	+	2.34655	4.5844	-0.966191	2.23785	0.703277	-2.43752	2.19599	3.62313	2.49712	5.54567	chr1:1084322-1084382:+	not annotated	not annotated	not annotated
Mock6	chr1	1216985	1217046	+	2.34655	4.5844	-0.966191	2.23785	0.703277	-2.43752	2.19599	3.62313	2.49712	5.54567	chr1:1216986-1217046:+	not annotated	not annotated	not annotated
Mock7	chr1	1268400	1268461	+	2.34655	4.5844	-0.966191	2.23785	0.703277	-2.43752	2.19599	3.62313	2.49712	5.54567	chr1:1268401-1268461:+	not annotated	not annotated	not annotated
Mock8	chr1	1304278	1304339	+	2.34655	4.5844	-0.966191	2.23785	0.703277	-2.43752	2.19599	3.62313	2.49712	5.54567	chr1:1304279-1304339:+	not annotated	not annotated	not annotated
Mock9	chr1	1307835	1307896	+	2.34655	4.5844	-0.966191	2.23785	0.703277	-2.43752	2.19599	3.62313	2.49712	5.54567	chr1:1307836-1307896:+	not annotated	not annotated	not annotated
Mock10	chr1	1312780	1312841	+	3.51983	5.97082	-0.762424	2.45099	0.696119	-2.56684	3.29398	3.62313	3.74567	8.31851	chr1:1312781-1312841:+	not annotated	not annotated	not annotated
Mock11	chr1	1313888	1313949	+	4.84367	7.35724	-0.603064	2.51357	0.400962	-2.5849	2.19599	3.62313	7.49135	11.0913	chr1:1313889-1313949:+	not annotated	not annotated	not annotated
Mock12	chr1	1316209	1316270	+	2.34655	4.5844	-0.966191	2.23785	0.703277	-2.43752	2.19599	3.62313	2.49712	5.54567	chr1:1316210-1316270:+	not annotated	not annotated	not annotated
Mock13	chr1	1317011	1317072	+	2.34655	4.5844	-0.966191	2.23785	0.703277	-2.43752	2.19599	3.62313	2.49712	5.54567	chr1:1317012-1317072:+	not annotated	not annotated	not annotated
Mock14	chr1	1318057	1318118	+	2.34655	5.49018	-1.22631	3.14363	0.740913	-3.37435	2.19599	5.4347	2.49712	5.54567	chr1:1318058-1318118:+	not annotated	not annotated	not annotated
Mock15	chr1	1336319	1336380	+	2.34655	4.5844	-0.966191	2.23785	0.703277	-2.43752	2.19599	3.62313	2.49712	5.54567	chr1:1336320-1336380:+	not annotated	not annotated	not annotated
Mock16	chr1	1340142	1340203	+	2.34655	4.5844	-0.966191	2.23785	0.703277	-2.43752	2.19599	3.62313	2.49712	5.54567	chr1:1340143-1340203:+	not annotated	not annotated	not annotated
Mock17	chr1	1342430	1342491	+	2.34655	4.5844	-0.966191	2.23785	0.703277	-2.43752	2.19599	3.62313	2.49712	5.54567	chr1:1342431-1342491:+	not annotated	not annotated	not annotated
Mock18	chr1	1387500	1387561	+	2.34655	4.5844	-0.966191	2.23785	0.703277	-2.43752	2.19599	3.62313	2.49712	5.54567	chr1:1387501-1387561:+	not annotated	not annotated	not annotated
Mock19	chr1	1387834	1387895	+	2.34655	4.5844	-0.966191	2.23785	0.703277	-2.43752	2.19599	3.62313	2.49712	5.54567	chr1:1387835-1387895:+	not annotated	not annotated	not annotated
Mock20	chr1	1390912	1390973	+	2.34655	4.5844	-0.966191	2.23785	0.703277	-2.43752	2.19599	3.62313	2.49712	5.54567	chr1:1390913-1390973:+	not annotated	not annotated	not annotated
Mock21	chr1	1391461	1391522	+	2.89555	4.5844	-0.662897	1.68885	0.365172	-1.81429	3.29398	3.62313	2.49712	5.54567	chr1:1391462-1391522:+	not annotated	not annotated	not annotated
Mock22	chr1	1474340	1474401	+	9.9352	9.64944	0.0421045	0.285765	0.0285762	0.28885	9.88194	5.4347	9.98846	13.8642	chr1:1474341-1474401:+	ATAD3B	protein_coding	ENSG00000160072.20
Mock23	chr1	1476788	1476850	+	17.298	14.1784	0.286916	3.11965	0.370037	3.13282	20.8619	14.4925	13.7341	13.8642	chr1:1476789-1476850:+	ATAD3B	protein_coding	ENSG00000160072.20
Mock24	chr1	1478143	1478204	+	11.1838	14.7145	-0.395831	3.53071	0.419137	-3.55283	9.88194	7.24626	12.4856	22.1827	chr1:1478144-1478204:+	ATAD3B	protein_coding	ENSG00000160072.20
Mock25	chr1	1512250	1512311	+	15.3279	5.49018	1.48123	9.83768	0.901018	9.94857	13.1759	5.4347	17.4798	5.54567	chr1:1512251-1512311:+	ATAD3A	protein_coding	ENSG00000197785.14
Mock26	chr1	1554760	1554821	+	2.34655	4.5844	-0.966191	2.23785	0.703277	-2.43752	2.19599	3.62313	2.49712	5.54567	chr1:1554761-1554821:+	not annotated	not annotated	not annotated
Mock27	chr1	1562895	1562956	+	2.34655	4.5844	-0.966191	2.23785	0.703277	-2.43752	2.19599	3.62313	2.49712	5.54567	chr1:1562896-1562956:+	not annotated	not annotated	not annotated
Mock28	chr1	1629257	1629318	+	18.6971	15.0841	0.309785	3.61299	0.377083	3.62625	18.6659	16.3041	18.7284	13.8642	chr1:1629258-1629318:+	MIB2	protein_coding	ENSG00000197530.12
Mock29	chr1	1669692	1669753	+	2.34655	4.5844	-0.966191	2.23785	0.703277	-2.43752	2.19599	3.62313	2.49712	5.54567	chr1:1669693-1669753:+	not annotated	not annotated	not annotated
Mock30	chr1	1691246	1691307	+	2.34655	4.5844	-0.966191	2.23785	0.703277	-2.43752	2.19599	3.62313	2.49712	5.54567	chr1:1691247-1691307:+	not annotated	not annotated	not annotated
Mock31	chr1	1754172	1754233	+	2.34655	4.5844	-0.966191	2.23785	0.703277	-2.43752	2.19599	3.62313	2.49712	5.54567	chr1:1754173-1754233:+	not annotated	not annotated	not annotated
Mock32	chr1	1759412	1759473	+	2.34655	4.5844	-0.966191	2.23785	0.703277	-2.43752	2.19599	3.62313	2.49712	5.54567	chr1:1759413-1759473:+	not annotated	not annotated	not annotated
Mock33	chr1	1825432	1825493	+	3.44454	4.5844	-0.41242	1.13986	0.344704	-1.21217	4.39197	3.62313	2.49712	5.54567	chr1:1825433-1825493:+	not annotated	not annotated	not annotated
Mock34	chr1	1861158	1861219	+	2.34655	4.5844	-0.966191	2.23785	0.703277	-2.43752	2.19599	3.62313	2.49712	5.54567	chr1:1861159-1861219:+	not annotated	not annotated	not annotated
Mock35	chr1	1871388	1871449	+	2.34655	4.5844	-0.966191	2.23785	0.703277	-2.43752	2.19599	3.62313	2.49712	5.54567	chr1:1871389-1871449:+	not annotated	not annotated	not annotated
Mock36	chr1	1889825	1889886	+	2.34655	4.5844	-0.966191	2.23785	0.703277	-2.43752	2.19599	3.62313	2.49712	5.54567	chr1:1889826-1889886:+	not annotated	not annotated	not annotated
Mock37	chr1	2230864	2230925	+	20.9684	17.3208	0.275707	3.64755	0.368974	3.65795	21.9599	23.5504	19.9769	11.0913	chr1:2230865-2230925:+	SKI	protein_coding	ENSG00000157933.10
Mock38	chr1	2233585	2233646	+	14.7789	8.74365	0.757228	6.03521	0.790963	6.08253	12.0779	3.62313	17.4798	13.8642	chr1:2233586-2233646:+	SKI	protein_coding	ENSG00000157933.10
Mock39	chr1	2233990	2234051	+	16.2	16.4706	-0.023894	0.27054	0.00760541	-0.271593	18.6659	16.3041	13.7341	16.637	chr1:2233991-2234051:+	SKI	protein_coding	ENSG00000157933.10
Mock40	chr1	2236554	2236615	+	10.9579	10.5552	0.0540165	0.402693	0.0308131	0.4063	13.1759	7.24626	8.7399	13.8642	chr1:2236555-2236615:+	SKI	protein_coding	ENSG00000157933.10
Mock41	chr1	2237696	2237757	+	8.93451	8.68817	0.0403371	0.246345	0.0267867	0.249626	15.3719	9.05783	2.49712	8.31851	chr1:2237697-2237757:+	SKI	protein_coding	ENSG00000157933.10
Mock42	chr1	2239401	2239462	+	15.0267	10.4997	0.517179	4.527	0.441785	4.55645	17.5679	12.681	12.4856	8.31851	chr1:2239402-2239462:+	SKI	protein_coding	ENSG00000157933.10
Mock43	chr1	2245623	2245684	+	7.51337	10.5552	-0.490425	3.04185	0.412985	-3.08113	8.78395	7.24626	6.24279	13.8642	chr1:2245624-2245684:+	SKI	protein_coding	ENSG00000157933.10
Mock44	chr1	2245780	2245841	+	13.5303	15.5648	-0.202089	2.03446	0.3475	-2.04447	12.0779	14.4925	14.9827	16.637	chr1:2245781-2245841:+	SKI	protein_coding	ENSG00000157933.10
Mock45	chr1	2250438	2250499	+	5.86638	12.3668	-1.07593	6.50041	0.83352	-6.58885	5.48997	10.8694	6.24279	13.8642	chr1:2250439-2250499:+	SKI	protein_coding	ENSG00000157933.10
Mock46	chr1	2251270	2251331	+	12.357	10.9804	0.170406	1.37667	0.0594453	1.38717	10.9799	10.8694	13.7341	11.0913	chr1:2251271-2251331:+	SKI	protein_coding	ENSG00000157933.10
Mock47	chr1	2260688	2260749	+	8.06237	9.1688	-0.18553	1.10644	0.316911	-1.12188	9.88194	7.24626	6.24279	11.0913	chr1:2260689-2260749:+	SKI	protein_coding	ENSG00000157933.10
Mock48	chr1	2291339	2291400	+	11.7328	7.35724	0.673306	4.37552	0.759647	4.42702	10.9799	3.62313	12.4856	11.0913	chr1:2291340-2291400:+	SKI	protein_coding	ENSG00000157933.10
Mock49	chr1	2304554	2304615	+	11.8833	6.8766	0.78917	5.00672	0.791522	5.06853	8.78395	5.4347	14.9827	8.31851	chr1:2304555-2304615:+	SKI	protein_coding	ENSG00000157933.10
Mock50	chr1	3500108	3500169	+	2.34655	4.5844	-0.966191	2.23785	0.703277	-2.43752	2.19599	3.62313	2.49712	5.54567	chr1:3500109-3500169:+	not annotated	not annotated	not annotated
Mock51	chr1	6197628	6197689	+	4.14411	4.5844	-0.145673	0.440296	0.0340007	-0.463768	3.29398	3.62313	4.99423	5.54567	chr1:6197629-6197689:+	not annotated	not annotated	not annotated
Mock52	chr1	6208464	6208525	+	12.6049	6.8766	0.874217	5.7283	0.809417	5.79463	16.4699	5.4347	8.7399	8.31851	chr1:6208465-6208525:+	RNF207	protein_coding	ENSG00000158286.13
Mock53	chr1	6451514	6451575	+	7.11494	5.49018	0.373996	1.62475	0.346438	1.66724	5.48997	5.4347	8.7399	5.54567	chr1:6451515-6451575:+	ESPN	protein_coding	ENSG00000187017.17
Mock54	chr1	6466318	6466379	+	2.34655	4.5844	-0.966191	2.23785	0.703277	-2.43752	2.19599	3.62313	2.49712	5.54567	chr1:6466319-6466379:+	not annotated	not annotated	not annotated
Mock55	chr1	6468494	6468555	+	2.34655	4.5844	-0.966191	2.23785	0.703277	-2.43752	2.19599	3.62313	2.49712	5.54567	chr1:6468495-6468555:+	not annotated	not annotated	not annotated
Mock56	chr1	6470546	6470607	+	2.34655	4.5844	-0.966191	2.23785	0.703277	-2.43752	2.19599	3.62313	2.49712	5.54567	chr1:6470547-6470607:+	not annotated	not annotated	not annotated
Mock57	chr1	6471581	6471642	+	2.34655	4.5844	-0.966191	2.23785	0.703277	-2.43752	2.19599	3.62313	2.49712	5.54567	chr1:6471582-6471642:+	not annotated	not annotated	not annotated
Mock58	chr1	6475308	6475369	+	2.34655	4.5844	-0.966191	2.23785	0.703277	-2.43752	2.19599	3.62313	2.49712	5.54567	chr1:6475309-6475369:+	not annotated	not annotated	not annotated
Mock59	chr1	6475899	6475960	+	2.34655	4.5844	-0.966191	2.23785	0.703277	-2.43752	2.19599	3.62313	2.49712	5.54567	chr1:6475900-6475960:+	not annotated	not annotated	not annotated
Mock60	chr1	6583761	6583823	+	17.2227	20.5743	-0.256531	3.35159	0.365843	-3.3614	21.9599	21.7388	12.4856	19.4098	chr1:6583762-6583823:+	ZBTB48	protein_coding	ENSG00000204859.13
Mock61	chr1	6652507	6652568	+	2.34655	4.5844	-0.966191	2.23785	0.703277	-2.43752	2.19599	3.62313	2.49712	5.54567	chr1:6652508-6652568:+	not annotated	not annotated	not annotated
Mock62	chr1	8010427	8010488	+	2.34655	4.5844	-0.966191	2.23785	0.703277	-2.43752	2.19599	3.62313	2.49712	5.54567	chr1:8010428-8010488:+	not annotated	not annotated	not annotated
Mock63	chr1	8012511	8012572	+	2.34655	4.5844	-0.966191	2.23785	0.703277	-2.43752	2.19599	3.62313	2.49712	5.54567	chr1:8012512-8012572:+	not annotated	not annotated	not annotated
Mock64	chr1	8013801	8013862	+	2.34655	4.5844	-0.966191	2.23785	0.703277	-2.43752	2.19599	3.62313	2.49712	5.54567	chr1:8013802-8013862:+	not annotated	not annotated	not annotated
Mock65	chr1	8015657	8015718	+	2.89555	4.5844	-0.662897	1.68885	0.365172	-1.81429	3.29398	3.62313	2.49712	5.54567	chr1:8015658-8015718:+	not annotated	not annotated	not annotated
Mock66	chr1	8015960	8016021	+	2.34655	4.5844	-0.966191	2.23785	0.703277	-2.43752	2.19599	3.62313	2.49712	5.54567	chr1:8015961-8016021:+	not annotated	not annotated	not annotated
Mock67	chr1	8019992	8020053	+	2.34655	4.5844	-0.966191	2.23785	0.703277	-2.43752	2.19599	3.62313	2.49712	5.54567	chr1:8019993-8020053:+	not annotated	not annotated	not annotated
Mock68	chr1	8023443	8023504	+	2.34655	4.5844	-0.966191	2.23785	0.703277	-2.43752	2.19599	3.62313	2.49712	5.54567	chr1:8023444-8023504:+	not annotated	not annotated	not annotated
Mock69	chr1	8025983	8026044	+	2.34655	4.5844	-0.966191	2.23785	0.703277	-2.43752	2.19599	3.62313	2.49712	5.54567	chr1:8025984-8026044:+	not annotated	not annotated	not annotated
Mock70	chr1	8206506	8206567	+	2.34655	4.5844	-0.966191	2.23785	0.703277	-2.43752	2.19599	3.62313	2.49712	5.54567	chr1:8206507-8206567:+	LINC01714	lncRNA	ENSG00000227634.3
Mock71	chr1	8624334	8624395	+	2.34655	4.5844	-0.966191	2.23785	0.703277	-2.43752	2.19599	3.62313	2.49712	5.54567	chr1:8624335-8624395:+	not annotated	not annotated	not annotated
Mock72	chr1	8656026	8656087	+	2.89555	4.5844	-0.662897	1.68885	0.365172	-1.81429	3.29398	3.62313	2.49712	5.54567	chr1:8656027-8656087:+	not annotated	not annotated	not annotated
Mock73	chr1	8862857	8862918	+	2.34655	4.5844	-0.966191	2.23785	0.703277	-2.43752	2.19599	3.62313	2.49712	5.54567	chr1:8862858-8862918:+	not annotated	not annotated	not annotated
Mock74	chr1	8862891	8862952	+	2.34655	4.5844	-0.966191	2.23785	0.703277	-2.43752	2.19599	3.62313	2.49712	5.54567	chr1:8862892-8862952:+	not annotated	not annotated	not annotated
Mock75	chr1	8863309	8863370	+	2.89555	4.5844	-0.662897	1.68885	0.365172	-1.81429	3.29398	3.62313	2.49712	5.54567	chr1:8863310-8863370:+	not annotated	not annotated	not annotated
Mock76	chr1	8868010	8868071	+	2.97083	5.49018	-0.885988	2.51935	0.713231	-2.6706	2.19599	5.4347	3.74567	5.54567	chr1:8868011-8868071:+	not annotated	not annotated	not annotated
Mock77	chr1	8874847	8874908	+	2.34655	7.35724	-1.64862	5.01069	0.815569	-5.27493	2.19599	3.62313	2.49712	11.0913	chr1:8874848-8874908:+	not annotated	not annotated	not annotated
Mock78	chr1	9164645	9164706	+	2.34655	4.5844	-0.966191	2.23785	0.703277	-2.43752	2.19599	3.62313	2.49712	5.54567	chr1:9164646-9164706:+	not annotated	not annotated	not annotated
Mock79	chr1	10298931	10298992	+	22.0444	5.97082	1.88441	16.0735	0.94268	16.1836	15.3719	3.62313	28.7168	8.31851	chr1:10298932-10298992:+	KIF1B	protein_coding	ENSG00000054523.17
Mock80	chr1	11908160	11908224	+	1848.41	5818.78	-1.65443	3970.36	0.988089	-3970.36	1494.37	6882.14	2202.46	4755.41	chr1:11908161-11908224:+	AL021155.5	lncRNA	ENSG00000285646.2
Mock81	chr1	11909786	11909852	+	2.34655	4.5844	-0.966191	2.23785	0.703277	-2.43752	2.19599	3.62313	2.49712	5.54567	chr1:11909787-11909852:+	AL021155.5	lncRNA	ENSG00000285646.2
Mock82	chr1	15684476	15684537	+	18.9983	10.4997	0.855514	8.49852	0.838776	8.54147	14.2739	12.681	23.7226	8.31851	chr1:15684477-15684537:+	PLEKHM2	protein_coding	ENSG00000116786.13
Mock83	chr1	16138135	16138196	+	2.34655	4.5844	-0.966191	2.23785	0.703277	-2.43752	2.19599	3.62313	2.49712	5.54567	chr1:16138136-16138196:+	not annotated	not annotated	not annotated
Mock84	chr1	16139126	16139187	+	2.34655	4.5844	-0.966191	2.23785	0.703277	-2.43752	2.19599	3.62313	2.49712	5.54567	chr1:16139127-16139187:+	not annotated	not annotated	not annotated
Mock85	chr1	16145525	16145586	+	2.34655	4.5844	-0.966191	2.23785	0.703277	-2.43752	2.19599	3.62313	2.49712	5.54567	chr1:16145526-16145586:+	not annotated	not annotated	not annotated
Mock86	chr1	16484796	16484857	+	2.34655	4.5844	-0.966191	2.23785	0.703277	-2.43752	2.19599	3.62313	2.49712	5.54567	chr1:16484797-16484857:+	not annotated	not annotated	not annotated
Mock87	chr1	16514108	16514169	+	2.34655	4.5844	-0.966191	2.23785	0.703277	-2.43752	2.19599	3.62313	2.49712	5.54567	chr1:16514109-16514169:+	not annotated	not annotated	not annotated
Mock88	chr1	16514151	16514217	+	2.34655	4.5844	-0.966191	2.23785	0.703277	-2.43752	2.19599	3.62313	2.49712	5.54567	chr1:16514152-16514217:+	not annotated	not annotated	not annotated
Mock89	chr1	16520543	16520604	+	2.34655	4.5844	-0.966191	2.23785	0.703277	-2.43752	2.19599	3.62313	2.49712	5.54567	chr1:16520544-16520604:+	AL137802.3	lncRNA	ENSG00000285853.1
Mock90	chr1	16520552	16520613	+	2.34655	4.5844	-0.966191	2.23785	0.703277	-2.43752	2.19599	3.62313	2.49712	5.54567	chr1:16520553-16520613:+	AL137802.3	lncRNA	ENSG00000285853.1
Mock91	chr1	16535241	16535302	+	2.34655	4.5844	-0.966191	2.23785	0.703277	-2.43752	2.19599	3.62313	2.49712	5.54567	chr1:16535242-16535302:+	not annotated	not annotated	not annotated
Mock92	chr1	16545894	16545956	+	2.34655	4.5844	-0.966191	2.23785	0.703277	-2.43752	2.19599	3.62313	2.49712	5.54567	chr1:16545895-16545956:+	not annotated	not annotated	not annotated
Mock93	chr1	16564120	16564181	+	2.34655	4.5844	-0.966191	2.23785	0.703277	-2.43752	2.19599	3.62313	2.49712	5.54567	chr1:16564121-16564181:+	not annotated	not annotated	not annotated
Mock94	chr1	16621125	16621187	+	2.34655	4.5844	-0.966191	2.23785	0.703277	-2.43752	2.19599	3.62313	2.49712	5.54567	chr1:16621126-16621187:+	not annotated	not annotated	not annotated
Mock95	chr1	16632302	16632363	+	2.34655	4.5844	-0.966191	2.23785	0.703277	-2.43752	2.19599	3.62313	2.49712	5.54567	chr1:16632303-16632363:+	not annotated	not annotated	not annotated
Mock96	chr1	16678227	16678288	+	2.34655	4.5844	-0.966191	2.23785	0.703277	-2.43752	2.19599	3.62313	2.49712	5.54567	chr1:16678228-16678288:+	not annotated	not annotated	not annotated
Mock97	chr1	17407053	17407114	+	2.34655	4.5844	-0.966191	2.23785	0.703277	-2.43752	2.19599	3.62313	2.49712	5.54567	chr1:17407054-17407114:+	RCC2-AS1	lncRNA	ENSG00000227751.1
Mock98	chr1	17412089	17412150	+	2.34655	4.5844	-0.966191	2.23785	0.703277	-2.43752	2.19599	3.62313	2.49712	5.54567	chr1:17412090-17412150:+	not annotated	not annotated	not annotated
Mock99	chr1	17420779	17420840	+	2.34655	4.5844	-0.966191	2.23785	0.703277	-2.43752	2.19599	3.62313	2.49712	5.54567	chr1:17420780-17420840:+	not annotated	not annotated	not annotated
Mock100	chr1	17421421	17421482	+	2.34655	4.5844	-0.966191	2.23785	0.703277	-2.43752	2.19599	3.62313	2.49712	5.54567	chr1:17421422-17421482:+	not annotated	not annotated	not annotated
Mock101	chr1	19086199	19086260	+	2.34655	4.5844	-0.966191	2.23785	0.703277	-2.43752	2.19599	3.62313	2.49712	5.54567	chr1:19086200-19086260:+	not annotated	not annotated	not annotated
Mock102	chr1	19112500	19112561	+	2.34655	4.5844	-0.966191	2.23785	0.703277	-2.43752	2.19599	3.62313	2.49712	5.54567	chr1:19112501-19112561:+	not annotated	not annotated	not annotated
Mock103	chr1	19138137	19138198	+	2.34655	5.49018	-1.22631	3.14363	0.740913	-3.37435	2.19599	5.4347	2.49712	5.54567	chr1:19138138-19138198:+	not annotated	not annotated	not annotated
Mock104	chr1	19161101	19161162	+	2.34655	4.5844	-0.966191	2.23785	0.703277	-2.43752	2.19599	3.62313	2.49712	5.54567	chr1:19161102-19161162:+	not annotated	not annotated	not annotated
Mock105	chr1	19198584	19198645	+	2.34655	4.5844	-0.966191	2.23785	0.703277	-2.43752	2.19599	3.62313	2.49712	5.54567	chr1:19198585-19198645:+	not annotated	not annotated	not annotated
Mock106	chr1	19199619	19199680	+	2.34655	4.5844	-0.966191	2.23785	0.703277	-2.43752	2.19599	3.62313	2.49712	5.54567	chr1:19199620-19199680:+	not annotated	not annotated	not annotated
Mock107	chr1	19305071	19305132	+	2.34655	4.5844	-0.966191	2.23785	0.703277	-2.43752	2.19599	3.62313	2.49712	5.54567	chr1:19305072-19305132:+	not annotated	not annotated	not annotated
Mock108	chr1	20656074	20656135	+	2.89555	4.5844	-0.662897	1.68885	0.365172	-1.81429	3.29398	3.62313	2.49712	5.54567	chr1:20656075-20656135:+	not annotated	not annotated	not annotated
Mock109	chr1	20837272	20837333	+	2.34655	4.5844	-0.966191	2.23785	0.703277	-2.43752	2.19599	3.62313	2.49712	5.54567	chr1:20837273-20837333:+	not annotated	not annotated	not annotated
Mock110	chr1	21159848	21159909	+	2.34655	4.5844	-0.966191	2.23785	0.703277	-2.43752	2.19599	3.62313	2.49712	5.54567	chr1:21159849-21159909:+	not annotated	not annotated	not annotated
Mock111	chr1	23333539	23333600	+	2.34655	4.5844	-0.966191	2.23785	0.703277	-2.43752	2.19599	3.62313	2.49712	5.54567	chr1:23333540-23333600:+	not annotated	not annotated	not annotated
Mock112	chr1	23699551	23699612	+	7.58865	8.74365	-0.204393	1.155	0.326585	-1.17295	7.68596	3.62313	7.49135	13.8642	chr1:23699552-23699612:+	not annotated	not annotated	not annotated
Mock113	chr1	23800560	23800621	+	2.89555	4.5844	-0.662897	1.68885	0.365172	-1.81429	3.29398	3.62313	2.49712	5.54567	chr1:23800561-23800621:+	not annotated	not annotated	not annotated
Mock114	chr1	23970561	23970622	+	2.34655	5.97082	-1.34739	3.62427	0.75836	-3.86662	2.19599	3.62313	2.49712	8.31851	chr1:23970562-23970622:+	not annotated	not annotated	not annotated
Mock115	chr1	23977592	23977653	+	2.34655	4.5844	-0.966191	2.23785	0.703277	-2.43752	2.19599	3.62313	2.49712	5.54567	chr1:23977593-23977653:+	not annotated	not annotated	not annotated
Mock116	chr1	25156982	25157043	+	2.34655	4.5844	-0.966191	2.23785	0.703277	-2.43752	2.19599	3.62313	2.49712	5.54567	chr1:25156983-25157043:+	not annotated	not annotated	not annotated
Mock117	chr1	26278533	26278594	+	9.78464	8.68817	0.171466	1.09647	0.0534057	1.1098	12.0779	9.05783	7.49135	8.31851	chr1:26278534-26278594:+	CEP85	protein_coding	ENSG00000130695.15
Mock118	chr1	26777055	26777116	+	8.91249	10.0746	-0.17682	1.1621	0.0564814	-1.17547	6.58796	9.05783	11.237	11.0913	chr1:26777056-26777116:+	ARID1A	protein_coding	ENSG00000117713.20
Mock119	chr1	26993670	26993731	+	14.4777	7.78238	0.895552	6.69536	0.823845	6.75498	16.4699	7.24626	12.4856	8.31851	chr1:26993671-26993731:+	TRNP1	protein_coding	ENSG00000253368.4
Mock120	chr1	27150552	27150613	+	16.6517	4.5844	1.86086	12.0673	0.924729	12.2099	12.0779	3.62313	21.2255	5.54567	chr1:27150553-27150613:+	not annotated	not annotated	not annotated
Mock121	chr1	27472558	27472619	+	2.34655	4.5844	-0.966191	2.23785	0.703277	-2.43752	2.19599	3.62313	2.49712	5.54567	chr1:27472559-27472619:+	not annotated	not annotated	not annotated
Mock122	chr1	27834462	27834523	+	5.31738	5.49018	-0.0461386	0.172803	0.0209149	-0.178856	4.39197	5.4347	6.24279	5.54567	chr1:27834463-27834523:+	PPP1R8	protein_coding	ENSG00000117751.18
Mock123	chr1	27834482	27834545	+	25.79	70.3556	-1.44785	44.5656	0.955095	-44.5891	15.3719	79.7089	36.2082	61.0024	chr1:27834483-27834545:+	PPP1R8	protein_coding	ENSG00000117751.18
Mock124	chr1	28409950	28410012	+	9.3862	6.39597	0.553379	2.99024	0.412873	3.04101	8.78395	7.24626	9.98846	5.54567	chr1:28409951-28410012:+	PHACTR4	protein_coding	ENSG00000204138.13
Mock125	chr1	28506053	28506114	+	18.2987	17.3763	0.0746169	0.92236	0.0411028	0.925373	15.3719	18.1157	21.2255	16.637	chr1:28506054-28506114:+	RCC1	protein_coding	ENSG00000180198.16
Mock126	chr1	28506180	28506243	+	33.0463	33.4772	-0.0186901	0.430899	0.00889162	-0.431304	46.1157	25.3619	19.9769	41.5925	chr1:28506181-28506243:+	RCC1	protein_coding	ENSG00000180198.16
Mock127	chr1	28506329	28506391	+	53.2399	52.0735	0.0319574	1.16636	0.0326026	1.1668	70.2716	59.7817	36.2082	44.3654	chr1:28506330-28506391:+	RCC1	protein_coding	ENSG00000180198.16
Mock128	chr1	28506733	28506794	+	14.7789	19.2434	-0.380827	4.46452	0.395817	-4.48073	12.0779	16.3041	17.4798	22.1827	chr1:28506734-28506794:+	RCC1	protein_coding	ENSG00000180198.16
Mock129	chr1	28506848	28506909	+	34.047	34.383	-0.0141675	0.335993	0.00447377	-0.336292	40.6258	27.1735	27.4683	41.5925	chr1:28506849-28506909:+	RCC1	protein_coding	ENSG00000180198.16
Mock130	chr1	28507333	28507394	+	34.9724	99.4517	-1.50778	64.4792	0.962812	-64.4969	36.2338	126.81	33.7111	72.0937	chr1:28507334-28507394:+	RCC1	protein_coding	ENSG00000180198.16
Mock131	chr1	28507429	28507490	+	354.417	1015.61	-1.51882	661.192	0.977799	-661.194	366.73	1193.82	342.105	837.396	chr1:28507430-28507490:+	RCC1	protein_coding	ENSG00000180198.16
Mock132	chr1	28507479	28507541	+	2674.07	8258.32	-1.62681	5584.25	0.987697	-5584.25	3164.42	9878.47	2183.73	6638.17	chr1:28507480-28507541:+	RCC1	protein_coding	ENSG00000180198.16
Mock133	chr1	28508526	28508587	+	11.5822	16.9512	-0.549478	5.36899	0.453864	-5.39704	13.1759	14.4925	9.98846	19.4098	chr1:28508527-28508587:+	RCC1	protein_coding	ENSG00000180198.16
Mock134	chr1	28508590	28508651	+	111.678	390.449	-1.80579	278.772	0.985964	-278.777	128.465	503.615	94.8904	277.284	chr1:28508591-28508651:+	RCC1	protein_coding	ENSG00000180198.16
Mock135	chr1	28508621	28508682	+	176.111	230.994	-0.391374	54.8835	0.434012	-54.8849	181.169	278.981	171.052	183.007	chr1:28508622-28508682:+	RCC1	protein_coding	ENSG00000180198.16
Mock136	chr1	28508670	28508731	+	3169.17	12544.8	-1.98491	9375.61	0.994687	-9375.61	4520.44	15570.4	1817.9	9519.14	chr1:28508671-28508731:+	RCC1	protein_coding	ENSG00000180198.16
Mock137	chr1	28508891	28508952	+	17.5991	21.5356	-0.291218	3.93645	0.375741	-3.94721	16.4699	18.1157	18.7284	24.9555	chr1:28508892-28508952:+	RCC1	protein_coding	ENSG00000180198.16
Mock138	chr1	28509269	28509330	+	17.825	17.4318	0.0321771	0.393158	0.0294151	0.394473	13.1759	12.681	22.474	22.1827	chr1:28509270-28509330:+	RCC1	protein_coding	ENSG00000180198.16
Mock139	chr1	28537808	28537869	+	12.2818	7.78238	0.658232	4.49937	0.761268	4.54726	12.0779	7.24626	12.4856	8.31851	chr1:28537809-28537869:+	RCC1	protein_coding	ENSG00000180198.16
Mock140	chr1	28578720	28578781	+	2.34655	4.5844	-0.966191	2.23785	0.703277	-2.43752	2.19599	3.62313	2.49712	5.54567	chr1:28578721-28578781:+	not annotated	not annotated	not annotated
Mock141	chr1	28579731	28579792	+	2.34655	4.5844	-0.966191	2.23785	0.703277	-2.43752	2.19599	3.62313	2.49712	5.54567	chr1:28579732-28579792:+	not annotated	not annotated	not annotated
Mock142	chr1	28579769	28579830	+	2.34655	4.5844	-0.966191	2.23785	0.703277	-2.43752	2.19599	3.62313	2.49712	5.54567	chr1:28579770-28579830:+	not annotated	not annotated	not annotated
Mock143	chr1	28580348	28580409	+	2.34655	4.5844	-0.966191	2.23785	0.703277	-2.43752	2.19599	3.62313	2.49712	5.54567	chr1:28580349-28580409:+	not annotated	not annotated	not annotated
Mock144	chr1	28580888	28580949	+	2.34655	4.5844	-0.966191	2.23785	0.703277	-2.43752	2.19599	3.62313	2.49712	5.54567	chr1:28580889-28580949:+	not annotated	not annotated	not annotated
Mock145	chr1	28580929	28580990	+	2.34655	4.5844	-0.966191	2.23785	0.703277	-2.43752	2.19599	3.62313	2.49712	5.54567	chr1:28580930-28580990:+	not annotated	not annotated	not annotated
Mock146	chr1	28648568	28648629	+	353.071	1702.64	-2.26974	1349.57	0.996477	-1349.57	359.044	2387.64	347.099	1017.63	chr1:28648569-28648629:+	LINC01715	lncRNA	ENSG00000229388.1
Mock147	chr1	28739446	28739507	+	10.6348	12.3668	-0.217683	1.73202	0.343977	-1.74565	8.78395	10.8694	12.4856	13.8642	chr1:28739447-28739507:+	YTHDF2	protein_coding	ENSG00000198492.16
Mock148	chr1	28741283	28741344	+	8.76193	9.64944	-0.139197	0.887511	0.0502181	-0.89836	8.78395	5.4347	8.7399	13.8642	chr1:28741284-28741344:+	YTHDF2	protein_coding	ENSG00000198492.16
Mock149	chr1	29168224	29168287	+	2.34655	4.5844	-0.966191	2.23785	0.703277	-2.43752	2.19599	3.62313	2.49712	5.54567	chr1:29168225-29168287:+	not annotated	not annotated	not annotated
Mock150	chr1	29181491	29181552	+	2.34655	4.5844	-0.966191	2.23785	0.703277	-2.43752	2.19599	3.62313	2.49712	5.54567	chr1:29181492-29181552:+	not annotated	not annotated	not annotated
Mock151	chr1	30968133	30968194	+	2.34655	4.5844	-0.966191	2.23785	0.703277	-2.43752	2.19599	3.62313	2.49712	5.54567	chr1:30968134-30968194:+	not annotated	not annotated	not annotated
Mock152	chr1	31497545	31497606	+	2.34655	4.5844	-0.966191	2.23785	0.703277	-2.43752	2.19599	3.62313	2.49712	5.54567	chr1:31497546-31497606:+	not annotated	not annotated	not annotated
Mock153	chr1	31497572	31497633	+	2.34655	4.5844	-0.966191	2.23785	0.703277	-2.43752	2.19599	3.62313	2.49712	5.54567	chr1:31497573-31497633:+	not annotated	not annotated	not annotated
Mock154	chr1	31497616	31497677	+	2.34655	4.5844	-0.966191	2.23785	0.703277	-2.43752	2.19599	3.62313	2.49712	5.54567	chr1:31497617-31497677:+	not annotated	not annotated	not annotated
Mock155	chr1	31587464	31587525	+	8.61136	13.2726	-0.624134	4.66121	0.760541	-4.70281	10.9799	12.681	6.24279	13.8642	chr1:31587465-31587525:+	TINAGL1	protein_coding	ENSG00000142910.16
Mock156	chr1	32042996	32043057	+	19.9677	37.9507	-0.926456	17.9829	0.875238	-18.0068	27.4498	39.8545	12.4856	36.0469	chr1:32042997-32043057:+	KHDRBS1	protein_coding	ENSG00000121774.18
Mock157	chr1	32197885	32197946	+	10.8073	7.30175	0.565699	3.5056	0.427357	3.55095	15.3719	9.05783	6.24279	5.54567	chr1:32197886-32197946:+	TXLNA	protein_coding	ENSG00000084652.16
Mock158	chr1	32292089	32292150	+	9.9352	5.49018	0.855695	4.44502	0.782687	4.52663	9.88194	5.4347	9.98846	5.54567	chr1:32292090-32292150:+	HDAC1	protein_coding	ENSG00000116478.12
Mock159	chr1	32334273	32334334	+	3.59511	5.97082	-0.731893	2.37571	0.690862	-2.48589	2.19599	3.62313	4.99423	8.31851	chr1:32334274-32334334:+	not annotated	not annotated	not annotated
Mock160	chr1	32789648	32789716	+	3.51983	4.5844	-0.381229	1.06457	0.318197	-1.13078	3.29398	3.62313	3.74567	5.54567	chr1:32789649-32789716:+	not annotated	not annotated	not annotated
Mock161	chr1	32836114	32836176	+	11.6575	19.2434	-0.723108	7.58591	0.805335	-7.6203	12.0779	16.3041	11.237	22.1827	chr1:32836115-32836176:+	S100PBP	protein_coding	ENSG00000116497.18
Mock162	chr1	33330153	33330214	+	2.34655	4.5844	-0.966191	2.23785	0.703277	-2.43752	2.19599	3.62313	2.49712	5.54567	chr1:33330154-33330214:+	AL513327.1	lncRNA	ENSG00000225313.5
Mock163	chr1	33344626	33344687	+	2.34655	4.5844	-0.966191	2.23785	0.703277	-2.43752	2.19599	3.62313	2.49712	5.54567	chr1:33344627-33344687:+	AL513327.1	lncRNA	ENSG00000225313.5
Mock164	chr1	33349387	33349448	+	2.34655	4.5844	-0.966191	2.23785	0.703277	-2.43752	2.19599	3.62313	2.49712	5.54567	chr1:33349388-33349448:+	not annotated	not annotated	not annotated
Mock165	chr1	33372593	33372654	+	2.34655	4.5844	-0.966191	2.23785	0.703277	-2.43752	2.19599	3.62313	2.49712	5.54567	chr1:33372594-33372654:+	not annotated	not annotated	not annotated
Mock166	chr1	33373782	33373843	+	2.34655	4.5844	-0.966191	2.23785	0.703277	-2.43752	2.19599	3.62313	2.49712	5.54567	chr1:33373783-33373843:+	not annotated	not annotated	not annotated
Mock167	chr1	33383757	33383818	+	2.34655	4.5844	-0.966191	2.23785	0.703277	-2.43752	2.19599	3.62313	2.49712	5.54567	chr1:33383758-33383818:+	not annotated	not annotated	not annotated
Mock168	chr1	33396098	33396159	+	2.34655	4.5844	-0.966191	2.23785	0.703277	-2.43752	2.19599	3.62313	2.49712	5.54567	chr1:33396099-33396159:+	not annotated	not annotated	not annotated
Mock169	chr1	33397117	33397178	+	2.34655	4.5844	-0.966191	2.23785	0.703277	-2.43752	2.19599	3.62313	2.49712	5.54567	chr1:33397118-33397178:+	not annotated	not annotated	not annotated
Mock170	chr1	33419812	33419873	+	2.34655	4.5844	-0.966191	2.23785	0.703277	-2.43752	2.19599	3.62313	2.49712	5.54567	chr1:33419813-33419873:+	not annotated	not annotated	not annotated
Mock171	chr1	35176387	35176448	+	2.34655	4.5844	-0.966191	2.23785	0.703277	-2.43752	2.19599	3.62313	2.49712	5.54567	chr1:35176388-35176448:+	not annotated	not annotated	not annotated
Mock172	chr1	35179078	35179139	+	2.34655	4.5844	-0.966191	2.23785	0.703277	-2.43752	2.19599	3.62313	2.49712	5.54567	chr1:35179079-35179139:+	not annotated	not annotated	not annotated
Mock173	chr1	35180999	35181060	+	2.34655	4.5844	-0.966191	2.23785	0.703277	-2.43752	2.19599	3.62313	2.49712	5.54567	chr1:35181000-35181060:+	not annotated	not annotated	not annotated
Mock174	chr1	35183284	35183346	+	2.34655	4.5844	-0.966191	2.23785	0.703277	-2.43752	2.19599	3.62313	2.49712	5.54567	chr1:35183285-35183346:+	not annotated	not annotated	not annotated
Mock175	chr1	35183997	35184058	+	2.89555	5.49018	-0.923018	2.59464	0.718823	-2.75392	3.29398	5.4347	2.49712	5.54567	chr1:35183998-35184058:+	not annotated	not annotated	not annotated
Mock176	chr1	35190949	35191010	+	2.89555	4.5844	-0.662897	1.68885	0.365172	-1.81429	3.29398	3.62313	2.49712	5.54567	chr1:35190950-35191010:+	not annotated	not annotated	not annotated
Mock177	chr1	35602018	35602079	+	2.34655	4.5844	-0.966191	2.23785	0.703277	-2.43752	2.19599	3.62313	2.49712	5.54567	chr1:35602019-35602079:+	not annotated	not annotated	not annotated
Mock178	chr1	35931414	35931475	+	13.0566	5.49018	1.24985	7.56641	0.867409	7.66894	9.88194	5.4347	16.2312	5.54567	chr1:35931415-35931475:+	AGO3	protein_coding	ENSG00000126070.20
Mock179	chr1	36242299	36242360	+	8.83721	7.30175	0.275348	1.53546	0.342579	1.55995	7.68596	9.05783	9.98846	5.54567	chr1:36242300-36242360:+	THRAP3	protein_coding	ENSG00000054118.15
Mock180	chr1	36295036	36295097	+	12.5076	16.8957	-0.433851	4.3881	0.43116	-4.4095	8.78395	19.9272	16.2312	13.8642	chr1:36295037-36295097:+	THRAP3	protein_coding	ENSG00000054118.15
Mock181	chr1	37991430	37991491	+	17.825	4.5844	1.9591	13.2406	0.933397	13.3847	13.1759	3.62313	22.474	5.54567	chr1:37991431-37991491:+	RNU6-510P	snRNA	ENSG00000212541.1
Mock182	chr1	39561749	39561810	+	2.34655	4.5844	-0.966191	2.23785	0.703277	-2.43752	2.19599	3.62313	2.49712	5.54567	chr1:39561750-39561810:+	not annotated	not annotated	not annotated
Mock183	chr1	39564300	39564361	+	2.34655	4.5844	-0.966191	2.23785	0.703277	-2.43752	2.19599	3.62313	2.49712	5.54567	chr1:39564301-39564361:+	not annotated	not annotated	not annotated
Mock184	chr1	39567342	39567403	+	2.34655	4.5844	-0.966191	2.23785	0.703277	-2.43752	2.19599	3.62313	2.49712	5.54567	chr1:39567343-39567403:+	PABPC4-AS1	lncRNA	ENSG00000228060.3
Mock185	chr1	39575866	39575927	+	2.34655	4.5844	-0.966191	2.23785	0.703277	-2.43752	2.19599	3.62313	2.49712	5.54567	chr1:39575867-39575927:+	not annotated	not annotated	not annotated
Mock186	chr1	39575910	39575971	+	2.34655	4.5844	-0.966191	2.23785	0.703277	-2.43752	2.19599	3.62313	2.49712	5.54567	chr1:39575911-39575971:+	not annotated	not annotated	not annotated
Mock187	chr1	41013505	41013566	+	10.8073	17.9125	-0.72895	7.10511	0.802874	-7.1424	15.3719	10.8694	6.24279	24.9555	chr1:41013506-41013566:+	not annotated	not annotated	not annotated
Mock188	chr1	41018818	41018879	+	10.4089	8.26302	0.333079	2.1459	0.36176	2.17159	12.0779	5.4347	8.7399	11.0913	chr1:41018819-41018879:+	SLFNL1-AS1	lncRNA	ENSG00000281207.1
Mock189	chr1	42930674	42930735	+	2.89555	4.5844	-0.662897	1.68885	0.365172	-1.81429	3.29398	3.62313	2.49712	5.54567	chr1:42930675-42930735:+	not annotated	not annotated	not annotated
Mock190	chr1	42932320	42932381	+	2.34655	4.5844	-0.966191	2.23785	0.703277	-2.43752	2.19599	3.62313	2.49712	5.54567	chr1:42932321-42932381:+	not annotated	not annotated	not annotated
Mock191	chr1	43555427	43555489	+	8.61136	16.8957	-0.972343	8.28434	0.8508	-8.34121	10.9799	19.9272	6.24279	13.8642	chr1:43555428-43555489:+	PTPRF	protein_coding	ENSG00000142949.17
Mock192	chr1	44721752	44721814	+	2.34655	4.5844	-0.966191	2.23785	0.703277	-2.43752	2.19599	3.62313	2.49712	5.54567	chr1:44721753-44721814:+	ARMH1	protein_coding	ENSG00000198520.12
Mock193	chr1	44731036	44731097	+	2.34655	4.5844	-0.966191	2.23785	0.703277	-2.43752	2.19599	3.62313	2.49712	5.54567	chr1:44731037-44731097:+	not annotated	not annotated	not annotated
Mock194	chr1	44775833	44775895	+	198.394	592.515	-1.57848	394.121	0.97724	-394.124	229.481	583.324	167.307	601.705	chr1:44775834-44775895:+	RPS8	protein_coding	ENSG00000142937.12
Mock195	chr1	44776109	44776170	+	31.3553	27.987	0.16395	3.36825	0.0698468	3.37224	25.2539	19.9272	37.4567	36.0469	chr1:44776110-44776170:+	RPS8	protein_coding	ENSG00000142937.12
Mock196	chr1	44776460	44776521	+	56.1887	62.9984	-0.165036	6.80971	0.0732021	-6.81171	63.6836	76.0858	48.6937	49.911	chr1:44776461-44776521:+	RPS8	protein_coding	ENSG00000142937.12
Mock197	chr1	44777810	44777871	+	78.6315	285.896	-1.86231	207.264	0.985069	-207.273	82.3495	333.328	74.9135	238.464	chr1:44777811-44777871:+	RPS8	protein_coding	ENSG00000142937.12
Mock198	chr1	44778358	44778419	+	117.093	465.852	-1.99222	348.76	0.990493	-348.765	140.543	496.369	93.6418	435.335	chr1:44778359-44778419:+	RPS8	protein_coding	ENSG00000142937.12
Mock199	chr1	44819850	44819911	+	2.34655	4.5844	-0.966191	2.23785	0.703277	-2.43752	2.19599	3.62313	2.49712	5.54567	chr1:44819851-44819911:+	not annotated	not annotated	not annotated
Mock200	chr1	44819863	44819924	+	2.34655	4.5844	-0.966191	2.23785	0.703277	-2.43752	2.19599	3.62313	2.49712	5.54567	chr1:44819864-44819924:+	not annotated	not annotated	not annotated
Mock201	chr1	45518993	45519054	+	3.44454	5.97082	-0.793615	2.52627	0.710044	-2.648	4.39197	3.62313	2.49712	8.31851	chr1:45518994-45519054:+	not annotated	not annotated	not annotated
Mock202	chr1	45609879	45609940	+	15.7263	19.2434	-0.291184	3.51709	0.373951	-3.52912	16.4699	16.3041	14.9827	22.1827	chr1:45609880-45609940:+	NASP	protein_coding	ENSG00000132780.17
Mock203	chr1	45616652	45616713	+	21.1942	15.9899	0.40651	5.20433	0.43541	5.22018	18.6659	18.1157	23.7226	13.8642	chr1:45616653-45616713:+	NASP	protein_coding	ENSG00000132780.17
Mock204	chr1	46195871	46195932	+	2.34655	4.5844	-0.966191	2.23785	0.703277	-2.43752	2.19599	3.62313	2.49712	5.54567	chr1:46195872-46195932:+	not annotated	not annotated	not annotated
Mock205	chr1	51455328	51455389	+	2.89555	4.5844	-0.662897	1.68885	0.365172	-1.81429	3.29398	3.62313	2.49712	5.54567	chr1:51455329-51455389:+	not annotated	not annotated	not annotated
Mock206	chr1	51973387	51973448	+	8.68664	9.1688	-0.0779344	0.482158	0.0342244	-0.488416	9.88194	7.24626	7.49135	11.0913	chr1:51973388-51973448:+	RNA5SP48	rRNA_pseudogene	ENSG00000200839.1
Mock207	chr1	61856120	61856181	+	17.0501	9.64944	0.821267	7.4007	0.829382	7.44613	15.3719	5.4347	18.7284	13.8642	chr1:61856121-61856181:+	PATJ	protein_coding	ENSG00000132849.20
Mock208	chr1	67423221	67423282	+	2.34655	4.5844	-0.966191	2.23785	0.703277	-2.43752	2.19599	3.62313	2.49712	5.54567	chr1:67423222-67423282:+	not annotated	not annotated	not annotated
Mock209	chr1	67426128	67426189	+	2.89555	4.5844	-0.662897	1.68885	0.365172	-1.81429	3.29398	3.62313	2.49712	5.54567	chr1:67426129-67426189:+	not annotated	not annotated	not annotated
Mock210	chr1	67430071	67430132	+	3.44454	4.5844	-0.41242	1.13986	0.344704	-1.21217	4.39197	3.62313	2.49712	5.54567	chr1:67430072-67430132:+	not annotated	not annotated	not annotated
Mock211	chr1	68399973	68400034	+	8.61136	9.1688	-0.0904918	0.55744	0.0372442	-0.564737	10.9799	7.24626	6.24279	11.0913	chr1:68399974-68400034:+	not annotated	not annotated	not annotated
Mock212	chr1	68400139	68400200	+	14.7036	14.659	0.0043827	0.0445997	5.59222e-05	0.0448145	13.1759	12.681	16.2312	16.637	chr1:68400140-68400200:+	not annotated	not annotated	not annotated
Mock213	chr1	70232189	70232250	+	10.0858	15.1396	-0.586008	5.05386	0.452634	-5.08772	7.68596	10.8694	12.4856	19.4098	chr1:70232190-70232250:+	SRSF11	protein_coding	ENSG00000116754.13
Mock214	chr1	70246840	70246901	+	24.6608	23.8278	0.0495752	0.833022	0.0362935	0.834496	31.8418	19.9272	17.4798	27.7284	chr1:70246841-70246901:+	SRSF11	protein_coding	ENSG00000116754.13
Mock215	chr1	70250779	70250840	+	17.6964	21.055	-0.250701	3.35851	0.364612	-3.36786	24.1559	19.9272	11.237	22.1827	chr1:70250780-70250840:+	SRSF11	protein_coding	ENSG00000116754.13
Mock216	chr1	75787039	75787100	+	83.4311	181.268	-1.11947	97.8372	0.926854	-97.8436	66.9776	215.576	99.8846	146.96	chr1:75787040-75787100:+	ACADM	protein_coding	ENSG00000117054.13
Mock217	chr1	75787856	75787917	+	3.51983	7.35724	-1.06366	3.83741	0.761156	-3.9821	3.29398	3.62313	3.74567	11.0913	chr1:75787857-75787917:+	RABGGTB	protein_coding	ENSG00000137955.16
Mock218	chr1	75787872	75787933	+	115.659	331.795	-1.52042	216.137	0.973549	-216.142	97.7214	364.125	133.596	299.466	chr1:75787873-75787933:+	RABGGTB	protein_coding	ENSG00000137955.16
Mock219	chr1	75790113	75790174	+	9.53677	8.20753	0.216552	1.32924	0.333016	1.34676	6.58796	10.8694	12.4856	5.54567	chr1:75790114-75790174:+	RABGGTB	protein_coding	ENSG00000137955.16
Mock220	chr1	75790818	75790880	+	19.3214	14.2338	0.440875	5.08757	0.437647	5.10664	18.6659	9.05783	19.9769	19.4098	chr1:75790819-75790880:+	RABGGTB	protein_coding	ENSG00000137955.16
Mock221	chr1	77964663	77964724	+	2.97083	4.5844	-0.625867	1.61357	0.363885	-1.7307	2.19599	3.62313	3.74567	5.54567	chr1:77964664-77964724:+	not annotated	not annotated	not annotated
Mock222	chr1	88794484	88794545	+	20.7205	84.9591	-2.03571	64.2386	0.97847	-64.2709	16.4699	97.8246	24.9712	72.0937	chr1:88794485-88794545:+	PKN2	protein_coding	ENSG00000065243.20
Mock223	chr1	91387192	91387255	+	2.34655	4.5844	-0.966191	2.23785	0.703277	-2.43752	2.19599	3.62313	2.49712	5.54567	chr1:91387193-91387255:+	not annotated	not annotated	not annotated
Mock224	chr1	91387375	91387436	+	2.34655	4.5844	-0.966191	2.23785	0.703277	-2.43752	2.19599	3.62313	2.49712	5.54567	chr1:91387376-91387436:+	not annotated	not annotated	not annotated
Mock225	chr1	91387471	91387533	+	2.34655	4.5844	-0.966191	2.23785	0.703277	-2.43752	2.19599	3.62313	2.49712	5.54567	chr1:91387472-91387533:+	not annotated	not annotated	not annotated
Mock226	chr1	92836312	92836373	+	17.1254	13.6977	0.322204	3.4277	0.376915	3.44281	14.2739	16.3041	19.9769	11.0913	chr1:92836313-92836373:+	RPL5	protein_coding	ENSG00000122406.14
Mock227	chr1	92837257	92837318	+	3.44454	4.5844	-0.41242	1.13986	0.344704	-1.21217	4.39197	3.62313	2.49712	5.54567	chr1:92837258-92837318:+	RPL5	protein_coding	ENSG00000122406.14
Mock228	chr1	92837297	92837358	+	78.9234	264.786	-1.7463	185.862	0.982552	-185.87	105.407	318.836	52.4394	210.735	chr1:92837298-92837358:+	RPL5	protein_coding	ENSG00000122406.14
Mock229	chr1	92840686	92840749	+	195.583	554.36	-1.50305	358.778	0.973661	-358.781	197.639	653.975	193.526	454.745	chr1:92840687-92840749:+	RPL5	protein_coding	ENSG00000122406.14
Mock230	chr1	94237487	94237548	+	2.34655	4.5844	-0.966191	2.23785	0.703277	-2.43752	2.19599	3.62313	2.49712	5.54567	chr1:94237488-94237548:+	not annotated	not annotated	not annotated
Mock231	chr1	94247559	94247620	+	2.34655	4.5844	-0.966191	2.23785	0.703277	-2.43752	2.19599	3.62313	2.49712	5.54567	chr1:94247560-94247620:+	not annotated	not annotated	not annotated
Mock232	chr1	94926906	94926967	+	2.34655	4.5844	-0.966191	2.23785	0.703277	-2.43752	2.19599	3.62313	2.49712	5.54567	chr1:94926907-94926967:+	not annotated	not annotated	not annotated
Mock233	chr1	108692775	108692836	+	12.5829	9.59395	0.391265	2.98893	0.389833	3.01443	7.68596	10.8694	17.4798	8.31851	chr1:108692776-108692836:+	PRPF38B	protein_coding	ENSG00000134186.12
Mock234	chr1	109063199	109063260	+	2.34655	4.5844	-0.966191	2.23785	0.703277	-2.43752	2.19599	3.62313	2.49712	5.54567	chr1:109063200-109063260:+	not annotated	not annotated	not annotated
Mock235	chr1	109100163	109100226	+	77.1663	22.0717	1.80577	55.0946	0.972207	55.1242	58.1937	10.8694	96.1389	33.274	chr1:109100164-109100226:+	SCARNA2	scaRNA	ENSG00000278249.1
Mock236	chr1	109100280	109100341	+	112.506	50.4839	1.15611	62.022	0.925568	62.0328	116.387	34.4198	108.625	66.548	chr1:109100281-109100341:+	SCARNA2	scaRNA	ENSG00000278249.1
Mock237	chr1	109100347	109100408	+	70.5471	18.2266	1.95254	52.3205	0.974332	52.3569	63.6836	25.3619	77.4106	11.0913	chr1:109100348-109100408:+	SCARNA2	scaRNA	ENSG00000278249.1
Mock238	chr1	109100400	109100461	+	284.428	106.328	1.41954	178.1	0.968516	178.106	276.694	132.244	292.162	80.4122	chr1:109100401-109100461:+	SCARNA2	scaRNA	ENSG00000278249.1
Mock239	chr1	109100992	109101053	+	16.6737	11.8862	0.488295	4.78758	0.440499	4.81241	20.8619	12.681	12.4856	11.0913	chr1:109100993-109101053:+	not annotated	not annotated	not annotated
Mock240	chr1	110357430	110357491	+	11.5822	7.78238	0.573624	3.79981	0.431272	3.84286	13.1759	7.24626	9.98846	8.31851	chr1:110357431-110357491:+	LAMTOR5-AS1	lncRNA	ENSG00000224699.9
Mock241	chr1	114726296	114726357	+	4.14411	4.5844	-0.145673	0.440296	0.0340007	-0.463768	3.29398	3.62313	4.99423	5.54567	chr1:114726297-114726357:+	not annotated	not annotated	not annotated
Mock242	chr1	114757439	114757500	+	2.34655	4.5844	-0.966191	2.23785	0.703277	-2.43752	2.19599	3.62313	2.49712	5.54567	chr1:114757440-114757500:+	not annotated	not annotated	not annotated
Mock243	chr1	120850805	120850866	+	2.34655	4.5844	-0.966191	2.23785	0.703277	-2.43752	2.19599	3.62313	2.49712	5.54567	chr1:120850806-120850866:+	not annotated	not annotated	not annotated
Mock244	chr1	143699442	143699503	+	2.34655	4.5844	-0.966191	2.23785	0.703277	-2.43752	2.19599	3.62313	2.49712	5.54567	chr1:143699443-143699503:+	not annotated	not annotated	not annotated
Mock245	chr1	143717729	143717790	+	2.34655	4.5844	-0.966191	2.23785	0.703277	-2.43752	2.19599	3.62313	2.49712	5.54567	chr1:143717730-143717790:+	not annotated	not annotated	not annotated
Mock246	chr1	143729393	143729454	+	2.34655	4.5844	-0.966191	2.23785	0.703277	-2.43752	2.19599	3.62313	2.49712	5.54567	chr1:143729394-143729454:+	not annotated	not annotated	not annotated
Mock247	chr1	143729442	143729503	+	2.34655	5.97082	-1.34739	3.62427	0.75836	-3.86662	2.19599	3.62313	2.49712	8.31851	chr1:143729443-143729503:+	not annotated	not annotated	not annotated
Mock248	chr1	145281156	145281219	+	60.7937	173.893	-1.51621	113.099	0.969858	-113.11	32.9398	123.186	88.6476	224.6	chr1:145281157-145281219:+	RNVU1-14	snRNA	ENSG00000207501.1
Mock249	chr1	145465652	145465713	+	4.76838	5.49018	-0.203354	0.7218	0.302427	-0.749898	3.29398	5.4347	6.24279	5.54567	chr1:145465653-145465713:+	not annotated	not annotated	not annotated
Mock250	chr1	147261863	147261924	+	12.9813	12.7919	0.021202	0.189379	0.00643105	0.190563	10.9799	14.4925	14.9827	11.0913	chr1:147261864-147261924:+	AC242426.2	lncRNA	ENSG00000237188.5
Mock251	chr1	148362356	148362417	+	2.34655	4.5844	-0.966191	2.23785	0.703277	-2.43752	2.19599	3.62313	2.49712	5.54567	chr1:148362357-148362417:+	not annotated	not annotated	not annotated
Mock252	chr1	148388481	148388542	+	2.34655	4.5844	-0.966191	2.23785	0.703277	-2.43752	2.19599	3.62313	2.49712	5.54567	chr1:148388482-148388542:+	not annotated	not annotated	not annotated
Mock253	chr1	148522569	148522630	+	6.49066	6.8766	-0.0833313	0.385945	0.0313164	-0.394839	5.48997	5.4347	7.49135	8.31851	chr1:148522570-148522630:+	U1	snRNA	ENSG00000274210.1
Mock254	chr1	149813193	149813254	+	2.34655	4.5844	-0.966191	2.23785	0.703277	-2.43752	2.19599	3.62313	2.49712	5.54567	chr1:149813194-149813254:+	not annotated	not annotated	not annotated
Mock255	chr1	149886154	149886215	+	2.34655	4.5844	-0.966191	2.23785	0.703277	-2.43752	2.19599	3.62313	2.49712	5.54567	chr1:149886155-149886215:+	not annotated	not annotated	not annotated
Mock256	chr1	149886225	149886286	+	2.97083	5.49018	-0.885988	2.51935	0.713231	-2.6706	2.19599	5.4347	3.74567	5.54567	chr1:149886226-149886286:+	not annotated	not annotated	not annotated
Mock257	chr1	150220664	150220725	+	2.34655	4.5844	-0.966191	2.23785	0.703277	-2.43752	2.19599	3.62313	2.49712	5.54567	chr1:150220665-150220725:+	not annotated	not annotated	not annotated
Mock258	chr1	150622647	150622708	+	2.97083	4.5844	-0.625867	1.61357	0.363885	-1.7307	2.19599	3.62313	3.74567	5.54567	chr1:150622648-150622708:+	not annotated	not annotated	not annotated
Mock259	chr1	150720219	150720280	+	13.0566	4.5844	1.50997	8.47219	0.885527	8.6057	9.88194	3.62313	16.2312	5.54567	chr1:150720220-150720280:+	not annotated	not annotated	not annotated
Mock260	chr1	150812565	150812626	+	2.34655	4.5844	-0.966191	2.23785	0.703277	-2.43752	2.19599	3.62313	2.49712	5.54567	chr1:150812566-150812626:+	not annotated	not annotated	not annotated
Mock261	chr1	150812587	150812648	+	2.34655	4.5844	-0.966191	2.23785	0.703277	-2.43752	2.19599	3.62313	2.49712	5.54567	chr1:150812588-150812648:+	not annotated	not annotated	not annotated
Mock262	chr1	151051589	151051650	+	2.34655	4.5844	-0.966191	2.23785	0.703277	-2.43752	2.19599	3.62313	2.49712	5.54567	chr1:151051590-151051650:+	C1orf56	protein_coding	ENSG00000143443.10
Mock263	chr1	151199289	151199350	+	9.61205	11.0359	-0.199282	1.4238	0.336036	-1.43768	5.48997	5.4347	13.7341	16.637	chr1:151199290-151199350:+	PIP5K1A	protein_coding	ENSG00000143398.20
Mock264	chr1	151207513	151207577	+	13.0786	16.0454	-0.29495	2.96679	0.368247	-2.98141	18.6659	12.681	7.49135	19.4098	chr1:151207514-151207577:+	PIP5K1A	protein_coding	ENSG00000143398.20
Mock265	chr1	151208344	151208405	+	9.31092	14.1784	-0.606694	4.86743	0.763897	-4.90509	9.88194	14.4925	8.7399	13.8642	chr1:151208345-151208405:+	PIP5K1A	protein_coding	ENSG00000143398.20
Mock266	chr1	151208881	151208942	+	11.1838	10.5552	0.0834486	0.628539	0.039481	0.634055	9.88194	7.24626	12.4856	13.8642	chr1:151208882-151208942:+	PIP5K1A	protein_coding	ENSG00000143398.20
Mock267	chr1	151215317	151215378	+	12.5829	8.20753	0.616442	4.37535	0.757689	4.41856	7.68596	10.8694	17.4798	5.54567	chr1:151215318-151215378:+	PIP5K1A	protein_coding	ENSG00000143398.20
Mock268	chr1	151236873	151236934	+	9.3862	5.97082	0.652613	3.41539	0.730287	3.47718	8.78395	3.62313	9.98846	8.31851	chr1:151236874-151236934:+	PIP5K1A	protein_coding	ENSG00000143398.20
Mock269	chr1	151254861	151254922	+	10.4842	5.97082	0.812216	4.51338	0.78291	4.58588	10.9799	3.62313	9.98846	8.31851	chr1:151254862-151254922:+	PSMD4	protein_coding	ENSG00000159352.15
Mock270	chr1	153662365	153662426	+	2.89555	5.97082	-1.04409	3.07527	0.737445	-3.24768	3.29398	3.62313	2.49712	8.31851	chr1:153662366-153662426:+	not annotated	not annotated	not annotated
Mock271	chr1	153908921	153908982	+	2.34655	4.5844	-0.966191	2.23785	0.703277	-2.43752	2.19599	3.62313	2.49712	5.54567	chr1:153908922-153908982:+	not annotated	not annotated	not annotated
Mock272	chr1	153932681	153932742	+	2.34655	4.5844	-0.966191	2.23785	0.703277	-2.43752	2.19599	3.62313	2.49712	5.54567	chr1:153932682-153932742:+	AL358472.5	lncRNA	ENSG00000284738.1
Mock273	chr1	153990758	153990819	+	8.98777	8.26302	0.121294	0.724753	0.041662	0.734833	5.48997	5.4347	12.4856	11.0913	chr1:153990759-153990819:+	RPS27	protein_coding	ENSG00000177954.14
Mock274	chr1	154176191	154176252	+	2.34655	4.5844	-0.966191	2.23785	0.703277	-2.43752	2.19599	3.62313	2.49712	5.54567	chr1:154176192-154176252:+	not annotated	not annotated	not annotated
Mock275	chr1	154258118	154258179	+	9.85992	9.1688	0.104843	0.691117	0.040935	0.699024	10.9799	7.24626	8.7399	11.0913	chr1:154258119-154258179:+	UBAP2L	protein_coding	ENSG00000143569.19
Mock276	chr1	154259695	154259756	+	34.6713	126.588	-1.86833	91.9171	0.979197	-91.9361	40.6258	139.491	28.7168	113.686	chr1:154259696-154259756:+	UBAP2L	protein_coding	ENSG00000143569.19
Mock277	chr1	154602226	154602287	+	2.34655	4.5844	-0.966191	2.23785	0.703277	-2.43752	2.19599	3.62313	2.49712	5.54567	chr1:154602227-154602287:+	not annotated	not annotated	not annotated
Mock278	chr1	154970341	154970402	+	2.34655	4.5844	-0.966191	2.23785	0.703277	-2.43752	2.19599	3.62313	2.49712	5.54567	chr1:154970342-154970402:+	not annotated	not annotated	not annotated
Mock279	chr1	155068243	155068304	+	9.31092	6.39597	0.541762	2.91496	0.408679	2.96487	9.88194	7.24626	8.7399	5.54567	chr1:155068244-155068304:+	EFNA4	protein_coding	ENSG00000243364.8
Mock280	chr1	155679075	155679136	+	2.34655	4.5844	-0.966191	2.23785	0.703277	-2.43752	2.19599	3.62313	2.49712	5.54567	chr1:155679076-155679136:+	not annotated	not annotated	not annotated
Mock281	chr1	155679098	155679159	+	2.34655	4.5844	-0.966191	2.23785	0.703277	-2.43752	2.19599	3.62313	2.49712	5.54567	chr1:155679099-155679159:+	not annotated	not annotated	not annotated
Mock282	chr1	155679141	155679202	+	2.34655	4.5844	-0.966191	2.23785	0.703277	-2.43752	2.19599	3.62313	2.49712	5.54567	chr1:155679142-155679202:+	not annotated	not annotated	not annotated
Mock283	chr1	155915186	155915247	+	2.34655	4.5844	-0.966191	2.23785	0.703277	-2.43752	2.19599	3.62313	2.49712	5.54567	chr1:155915187-155915247:+	not annotated	not annotated	not annotated
Mock284	chr1	155919875	155919937	+	2.34655	4.5844	-0.966191	2.23785	0.703277	-2.43752	2.19599	3.62313	2.49712	5.54567	chr1:155919876-155919937:+	not annotated	not annotated	not annotated
Mock285	chr1	155925925	155925986	+	2.34655	4.5844	-0.966191	2.23785	0.703277	-2.43752	2.19599	3.62313	2.49712	5.54567	chr1:155925926-155925986:+	not annotated	not annotated	not annotated
Mock286	chr1	155925963	155926024	+	2.34655	4.5844	-0.966191	2.23785	0.703277	-2.43752	2.19599	3.62313	2.49712	5.54567	chr1:155925964-155926024:+	not annotated	not annotated	not annotated
Mock287	chr1	156247407	156247468	+	2.34655	4.5844	-0.966191	2.23785	0.703277	-2.43752	2.19599	3.62313	2.49712	5.54567	chr1:156247408-156247468:+	not annotated	not annotated	not annotated
Mock288	chr1	156268289	156268350	+	2.34655	5.49018	-1.22631	3.14363	0.740913	-3.37435	2.19599	5.4347	2.49712	5.54567	chr1:156268290-156268350:+	not annotated	not annotated	not annotated
Mock289	chr1	156317167	156317228	+	4.61782	4.5844	0.0104788	0.0334193	5.59222e-05	0.0350236	5.48997	3.62313	3.74567	5.54567	chr1:156317168-156317228:+	not annotated	not annotated	not annotated
Mock290	chr1	156536981	156537042	+	2.34655	4.5844	-0.966191	2.23785	0.703277	-2.43752	2.19599	3.62313	2.49712	5.54567	chr1:156536982-156537042:+	not annotated	not annotated	not annotated
Mock291	chr1	156544166	156544227	+	2.34655	4.5844	-0.966191	2.23785	0.703277	-2.43752	2.19599	3.62313	2.49712	5.54567	chr1:156544167-156544227:+	not annotated	not annotated	not annotated
Mock292	chr1	156644530	156644591	+	2.34655	4.5844	-0.966191	2.23785	0.703277	-2.43752	2.19599	3.62313	2.49712	5.54567	chr1:156644531-156644591:+	BCAN	protein_coding	ENSG00000132692.19
Mock293	chr1	160240002	160240063	+	2.34655	4.5844	-0.966191	2.23785	0.703277	-2.43752	2.19599	3.62313	2.49712	5.54567	chr1:160240003-160240063:+	not annotated	not annotated	not annotated
Mock294	chr1	161422052	161422113	+	2.89555	4.5844	-0.662897	1.68885	0.365172	-1.81429	3.29398	3.62313	2.49712	5.54567	chr1:161422053-161422113:+	AL592295.4	lncRNA	ENSG00000283696.1
Mock295	chr1	161428034	161428095	+	2.34655	4.5844	-0.966191	2.23785	0.703277	-2.43752	2.19599	3.62313	2.49712	5.54567	chr1:161428035-161428095:+	not annotated	not annotated	not annotated
Mock296	chr1	161530299	161530361	+	2.97083	4.5844	-0.625867	1.61357	0.363885	-1.7307	2.19599	3.62313	3.74567	5.54567	chr1:161530300-161530361:+	AL590385.2	lncRNA	ENSG00000273112.1
Mock297	chr1	168243375	168243437	+	16.5232	13.6977	0.270554	2.82545	0.36232	2.83837	23.0579	16.3041	9.98846	11.0913	chr1:168243376-168243437:+	SFT2D2	protein_coding	ENSG00000213064.10
Mock298	chr1	173864119	173864180	+	2.34655	4.5844	-0.966191	2.23785	0.703277	-2.43752	2.19599	3.62313	2.49712	5.54567	chr1:173864120-173864180:+	not annotated	not annotated	not annotated
Mock299	chr1	173864336	173864397	+	2.97083	4.5844	-0.625867	1.61357	0.363885	-1.7307	2.19599	3.62313	3.74567	5.54567	chr1:173864337-173864397:+	not annotated	not annotated	not annotated
Mock300	chr1	173864801	173864862	+	2.89555	4.5844	-0.662897	1.68885	0.365172	-1.81429	3.29398	3.62313	2.49712	5.54567	chr1:173864802-173864862:+	not annotated	not annotated	not annotated
Mock301	chr1	173865318	173865381	+	2.34655	4.5844	-0.966191	2.23785	0.703277	-2.43752	2.19599	3.62313	2.49712	5.54567	chr1:173865319-173865381:+	not annotated	not annotated	not annotated
Mock302	chr1	173865591	173865652	+	2.34655	4.5844	-0.966191	2.23785	0.703277	-2.43752	2.19599	3.62313	2.49712	5.54567	chr1:173865592-173865652:+	not annotated	not annotated	not annotated
Mock303	chr1	173865934	173865996	+	2.34655	4.5844	-0.966191	2.23785	0.703277	-2.43752	2.19599	3.62313	2.49712	5.54567	chr1:173865935-173865996:+	not annotated	not annotated	not annotated
Mock304	chr1	173866274	173866335	+	2.34655	4.5844	-0.966191	2.23785	0.703277	-2.43752	2.19599	3.62313	2.49712	5.54567	chr1:173866275-173866335:+	not annotated	not annotated	not annotated
Mock305	chr1	173866602	173866664	+	2.34655	4.5844	-0.966191	2.23785	0.703277	-2.43752	2.19599	3.62313	2.49712	5.54567	chr1:173866603-173866664:+	not annotated	not annotated	not annotated
Mock306	chr1	173866846	173866907	+	2.34655	4.5844	-0.966191	2.23785	0.703277	-2.43752	2.19599	3.62313	2.49712	5.54567	chr1:173866847-173866907:+	not annotated	not annotated	not annotated
Mock307	chr1	173867434	173867495	+	2.34655	4.5844	-0.966191	2.23785	0.703277	-2.43752	2.19599	3.62313	2.49712	5.54567	chr1:173867435-173867495:+	not annotated	not annotated	not annotated
Mock308	chr1	173867643	173867706	+	2.34655	4.5844	-0.966191	2.23785	0.703277	-2.43752	2.19599	3.62313	2.49712	5.54567	chr1:173867644-173867706:+	not annotated	not annotated	not annotated
Mock309	chr1	173867864	173867925	+	2.34655	4.5844	-0.966191	2.23785	0.703277	-2.43752	2.19599	3.62313	2.49712	5.54567	chr1:173867865-173867925:+	not annotated	not annotated	not annotated
Mock310	chr1	174022125	174022186	+	2.34655	4.5844	-0.966191	2.23785	0.703277	-2.43752	2.19599	3.62313	2.49712	5.54567	chr1:174022126-174022186:+	not annotated	not annotated	not annotated
Mock311	chr1	175968364	175968427	+	2.34655	4.5844	-0.966191	2.23785	0.703277	-2.43752	2.19599	3.62313	2.49712	5.54567	chr1:175968365-175968427:+	not annotated	not annotated	not annotated
Mock312	chr1	179180033	179180094	+	2.34655	4.5844	-0.966191	2.23785	0.703277	-2.43752	2.19599	3.62313	2.49712	5.54567	chr1:179180034-179180094:+	not annotated	not annotated	not annotated
Mock313	chr1	179229601	179229662	+	2.34655	4.5844	-0.966191	2.23785	0.703277	-2.43752	2.19599	3.62313	2.49712	5.54567	chr1:179229602-179229662:+	not annotated	not annotated	not annotated
Mock314	chr1	181022644	181022705	+	2.34655	4.5844	-0.966191	2.23785	0.703277	-2.43752	2.19599	3.62313	2.49712	5.54567	chr1:181022645-181022705:+	not annotated	not annotated	not annotated
Mock315	chr1	182840286	182840347	+	11.1085	18.7628	-0.75621	7.65428	0.806118	-7.69154	10.9799	18.1157	11.237	19.4098	chr1:182840287-182840347:+	DHX9	protein_coding	ENSG00000135829.17
Mock316	chr1	182944377	182944438	+	2.34655	4.5844	-0.966191	2.23785	0.703277	-2.43752	2.19599	3.62313	2.49712	5.54567	chr1:182944378-182944438:+	not annotated	not annotated	not annotated
Mock317	chr1	186333141	186333202	+	2.97083	4.5844	-0.625867	1.61357	0.363885	-1.7307	2.19599	3.62313	3.74567	5.54567	chr1:186333142-186333202:+	not annotated	not annotated	not annotated
Mock318	chr1	186346204	186346265	+	2.34655	5.97082	-1.34739	3.62427	0.75836	-3.86662	2.19599	3.62313	2.49712	8.31851	chr1:186346205-186346265:+	not annotated	not annotated	not annotated
Mock319	chr1	186356774	186356835	+	2.34655	4.5844	-0.966191	2.23785	0.703277	-2.43752	2.19599	3.62313	2.49712	5.54567	chr1:186356775-186356835:+	not annotated	not annotated	not annotated
Mock320	chr1	193010720	193010781	+	2.34655	4.5844	-0.966191	2.23785	0.703277	-2.43752	2.19599	3.62313	2.49712	5.54567	chr1:193010721-193010781:+	not annotated	not annotated	not annotated
Mock321	chr1	193089789	193089850	+	10.2584	6.8766	0.577031	3.38175	0.42361	3.43063	14.2739	5.4347	6.24279	8.31851	chr1:193089790-193089850:+	RO60	protein_coding	ENSG00000116747.12
Mock322	chr1	200553010	200553071	+	2.34655	4.5844	-0.966191	2.23785	0.703277	-2.43752	2.19599	3.62313	2.49712	5.54567	chr1:200553011-200553071:+	not annotated	not annotated	not annotated
Mock323	chr1	200763759	200763820	+	10.9359	7.30175	0.582756	3.63414	0.429203	3.68057	4.39197	9.05783	17.4798	5.54567	chr1:200763760-200763820:+	CAMSAP2	protein_coding	ENSG00000118200.14
Mock324	chr1	201876265	201876326	+	9.85992	9.59395	0.0394509	0.265969	0.0284085	0.268879	10.9799	10.8694	8.7399	8.31851	chr1:201876266-201876326:+	IPO9	protein_coding	ENSG00000198700.10
Mock325	chr1	202013867	202013928	+	9.16036	9.64944	-0.0750406	0.489078	0.0342244	-0.494801	12.0779	5.4347	6.24279	13.8642	chr1:202013868-202013928:+	ELF3	protein_coding	ENSG00000163435.16
Mock326	chr1	203318992	203319053	+	2.34655	4.5844	-0.966191	2.23785	0.703277	-2.43752	2.19599	3.62313	2.49712	5.54567	chr1:203318993-203319053:+	not annotated	not annotated	not annotated
Mock327	chr1	203729595	203729656	+	33.7239	120.987	-1.84301	87.2634	0.97847	-87.2829	36.2338	144.925	31.2139	97.0492	chr1:203729596-203729656:+	ATP2B4	protein_coding	ENSG00000058668.14
Mock328	chr1	203795781	203795842	+	31.3773	11.8862	1.40044	19.4912	0.936528	19.5414	34.0378	12.681	28.7168	11.0913	chr1:203795782-203795842:+	ZC3H11A	protein_coding	ENSG00000058673.16
Mock329	chr1	203828373	203828434	+	8.68664	7.30175	0.250557	1.38489	0.338609	1.40738	9.88194	9.05783	7.49135	5.54567	chr1:203828374-203828434:+	ZC3H11A	protein_coding	ENSG00000058673.16
Mock330	chr1	204506985	204507046	+	2.34655	4.5844	-0.966191	2.23785	0.703277	-2.43752	2.19599	3.62313	2.49712	5.54567	chr1:204506986-204507046:+	not annotated	not annotated	not annotated
Mock331	chr1	204550124	204550185	+	18.4713	17.3763	0.0881601	1.09495	0.0444022	1.09849	21.9599	18.1157	14.9827	16.637	chr1:204550125-204550185:+	MDM4	protein_coding	ENSG00000198625.13
Mock332	chr1	204562379	204562440	+	2.89555	4.5844	-0.662897	1.68885	0.365172	-1.81429	3.29398	3.62313	2.49712	5.54567	chr1:204562380-204562440:+	not annotated	not annotated	not annotated
Mock333	chr1	204681023	204681084	+	2.34655	4.5844	-0.966191	2.23785	0.703277	-2.43752	2.19599	3.62313	2.49712	5.54567	chr1:204681024-204681084:+	not annotated	not annotated	not annotated
Mock334	chr1	205714647	205714708	+	2.34655	4.5844	-0.966191	2.23785	0.703277	-2.43752	2.19599	3.62313	2.49712	5.54567	chr1:205714648-205714708:+	not annotated	not annotated	not annotated
Mock335	chr1	205719499	205719560	+	3.51983	5.97082	-0.762424	2.45099	0.696119	-2.56684	3.29398	3.62313	3.74567	8.31851	chr1:205719500-205719560:+	not annotated	not annotated	not annotated
Mock336	chr1	205720578	205720639	+	2.34655	4.5844	-0.966191	2.23785	0.703277	-2.43752	2.19599	3.62313	2.49712	5.54567	chr1:205720579-205720639:+	not annotated	not annotated	not annotated
Mock337	chr1	205740210	205740271	+	2.34655	4.5844	-0.966191	2.23785	0.703277	-2.43752	2.19599	3.62313	2.49712	5.54567	chr1:205740211-205740271:+	not annotated	not annotated	not annotated
Mock338	chr1	205749812	205749873	+	2.34655	4.5844	-0.966191	2.23785	0.703277	-2.43752	2.19599	3.62313	2.49712	5.54567	chr1:205749813-205749873:+	not annotated	not annotated	not annotated
Mock339	chr1	207768940	207769001	+	9.68733	21.1104	-1.12379	11.4231	0.884073	-11.4783	4.39197	14.4925	14.9827	27.7284	chr1:207768941-207769001:+	CD46	protein_coding	ENSG00000117335.19
Mock340	chr1	210374122	210374183	+	2.34655	4.5844	-0.966191	2.23785	0.703277	-2.43752	2.19599	3.62313	2.49712	5.54567	chr1:210374123-210374183:+	HHAT	protein_coding	ENSG00000054392.13
Mock341	chr1	214642745	214642806	+	13.0566	12.8474	0.0233001	0.209175	0.00693435	0.210469	9.88194	9.05783	16.2312	16.637	chr1:214642746-214642806:+	CENPF	protein_coding	ENSG00000117724.13
Mock342	chr1	220200514	220200575	+	2.34655	4.5844	-0.966191	2.23785	0.703277	-2.43752	2.19599	3.62313	2.49712	5.54567	chr1:220200515-220200575:+	not annotated	not annotated	not annotated
Mock343	chr1	223758839	223758900	+	9.85992	13.7532	-0.48012	3.89328	0.426015	-3.92278	10.9799	10.8694	8.7399	16.637	chr1:223758840-223758900:+	CAPN2	protein_coding	ENSG00000162909.18
Mock344	chr1	225074282	225074343	+	8.36349	5.49018	0.607251	2.87331	0.704955	2.93678	5.48997	5.4347	11.237	5.54567	chr1:225074283-225074343:+	DNAH14	protein_coding	ENSG00000185842.15
Mock345	chr1	225652777	225652838	+	2.34655	4.5844	-0.966191	2.23785	0.703277	-2.43752	2.19599	3.62313	2.49712	5.54567	chr1:225652778-225652838:+	not annotated	not annotated	not annotated
Mock346	chr1	225785529	225785590	+	12.906	11.4055	0.178314	1.50052	0.0644223	1.51107	12.0779	14.4925	13.7341	8.31851	chr1:225785530-225785590:+	SRP9	protein_coding	ENSG00000143742.13
Mock347	chr1	226161502	226161563	+	2.34655	4.5844	-0.966191	2.23785	0.703277	-2.43752	2.19599	3.62313	2.49712	5.54567	chr1:226161503-226161563:+	not annotated	not annotated	not annotated
Mock348	chr1	226361192	226361253	+	2.34655	4.5844	-0.966191	2.23785	0.703277	-2.43752	2.19599	3.62313	2.49712	5.54567	chr1:226361193-226361253:+	not annotated	not annotated	not annotated
Mock349	chr1	228098052	228098113	+	30.9789	12.7919	1.27605	18.1869	0.926854	18.2317	30.7438	14.4925	31.2139	11.0913	chr1:228098053-228098113:+	ARF1	protein_coding	ENSG00000143761.16
Mock350	chr1	228098164	228098225	+	11.259	7.30175	0.62477	3.95729	0.745946	4.00631	8.78395	9.05783	13.7341	5.54567	chr1:228098165-228098225:+	ARF1	protein_coding	ENSG00000143761.16
Mock351	chr1	228101208	228101269	+	2.34655	4.5844	-0.966191	2.23785	0.703277	-2.43752	2.19599	3.62313	2.49712	5.54567	chr1:228101209-228101269:+	not annotated	not annotated	not annotated
Mock352	chr1	228457670	228457731	+	2.34655	4.5844	-0.966191	2.23785	0.703277	-2.43752	2.19599	3.62313	2.49712	5.54567	chr1:228457671-228457731:+	not annotated	not annotated	not annotated
Mock353	chr1	228628114	228628175	+	2.34655	4.5844	-0.966191	2.23785	0.703277	-2.43752	2.19599	3.62313	2.49712	5.54567	chr1:228628115-228628175:+	not annotated	not annotated	not annotated
Mock354	chr1	228628149	228628210	+	2.34655	4.5844	-0.966191	2.23785	0.703277	-2.43752	2.19599	3.62313	2.49712	5.54567	chr1:228628150-228628210:+	not annotated	not annotated	not annotated
Mock355	chr1	229383116	229383177	+	9.3862	4.5844	1.03381	4.8018	0.79169	4.91183	8.78395	3.62313	9.98846	5.54567	chr1:229383117-229383177:+	RNU6-180P	snRNA	ENSG00000252506.1
Mock356	chr1	235127769	235127831	+	2.34655	4.5844	-0.966191	2.23785	0.703277	-2.43752	2.19599	3.62313	2.49712	5.54567	chr1:235127770-235127831:+	not annotated	not annotated	not annotated
Mock357	chr1	235319419	235319480	+	2.34655	4.5844	-0.966191	2.23785	0.703277	-2.43752	2.19599	3.62313	2.49712	5.54567	chr1:235319420-235319480:+	not annotated	not annotated	not annotated
Mock358	chr1	241856881	241856942	+	9.16036	22.4414	-1.29268	13.281	0.914998	-13.3438	12.0779	19.9272	6.24279	24.9555	chr1:241856882-241856942:+	EXO1	protein_coding	ENSG00000174371.17
Mock359	chr1	244851028	244851089	+	2.97083	4.5844	-0.625867	1.61357	0.363885	-1.7307	2.19599	3.62313	3.74567	5.54567	chr1:244851029-244851089:+	not annotated	not annotated	not annotated
Mock360	chr1	244863238	244863299	+	2.34655	4.5844	-0.966191	2.23785	0.703277	-2.43752	2.19599	3.62313	2.49712	5.54567	chr1:244863239-244863299:+	not annotated	not annotated	not annotated
Mock361	chr1	244863254	244863315	+	2.34655	4.5844	-0.966191	2.23785	0.703277	-2.43752	2.19599	3.62313	2.49712	5.54567	chr1:244863255-244863315:+	not annotated	not annotated	not annotated
Mock362	chr1	248857614	248857675	+	2.34655	5.97082	-1.34739	3.62427	0.75836	-3.86662	2.19599	3.62313	2.49712	8.31851	chr1:248857615-248857675:+	not annotated	not annotated	not annotated
Mock363	chr1	248874287	248874355	-	2.34655	4.5844	-0.966191	2.23785	0.703277	-2.43752	2.19599	3.62313	2.49712	5.54567	chr1:248874288-248874355:-	not annotated	not annotated	not annotated
Mock364	chr1	248874248	248874309	-	2.34655	4.5844	-0.966191	2.23785	0.703277	-2.43752	2.19599	3.62313	2.49712	5.54567	chr1:248874249-248874309:-	not annotated	not annotated	not annotated
Mock365	chr1	248873938	248874001	-	2.34655	4.5844	-0.966191	2.23785	0.703277	-2.43752	2.19599	3.62313	2.49712	5.54567	chr1:248873939-248874001:-	not annotated	not annotated	not annotated
Mock366	chr1	247201985	247202046	-	12.2818	7.30175	0.750202	4.98	0.776479	5.03619	12.0779	9.05783	12.4856	5.54567	chr1:247201986-247202046:-	AL390728.4	transcribed_unprocessed_pseudogene	ENSG00000227671.4
Mock367	chr1	244863724	244863785	-	46.4041	16.526	1.48951	29.878	0.949838	29.9151	51.6057	10.8694	41.2024	22.1827	chr1:244863725-244863785:-	HNRNPU	protein_coding	ENSG00000153187.20
Mock368	chr1	244863300	244863361	-	32.3027	10.0746	1.68094	22.2281	0.952187	22.2916	29.6458	9.05783	34.9596	11.0913	chr1:244863301-244863361:-	HNRNPU	protein_coding	ENSG00000153187.20
Mock369	chr1	244860364	244860430	-	18.945	29.318	-0.629968	10.373	0.802203	-10.3921	24.1559	25.3619	13.7341	33.274	chr1:244860365-244860430:-	HNRNPU	protein_coding	ENSG00000153187.20
Mock370	chr1	244854238	244854299	-	11.4316	19.6685	-0.782859	8.23691	0.826082	-8.27403	15.3719	19.9272	7.49135	19.4098	chr1:244854239-244854299:-	HNRNPU	protein_coding	ENSG00000153187.20
Mock371	chr1	241857000	241857061	-	2.34655	4.5844	-0.966191	2.23785	0.703277	-2.43752	2.19599	3.62313	2.49712	5.54567	chr1:241857001-241857061:-	not annotated	not annotated	not annotated
Mock372	chr1	237603262	237603323	-	2.34655	4.5844	-0.966191	2.23785	0.703277	-2.43752	2.19599	3.62313	2.49712	5.54567	chr1:237603263-237603323:-	not annotated	not annotated	not annotated
Mock373	chr1	237603222	237603283	-	2.34655	4.5844	-0.966191	2.23785	0.703277	-2.43752	2.19599	3.62313	2.49712	5.54567	chr1:237603223-237603283:-	not annotated	not annotated	not annotated
Mock374	chr1	237603113	237603174	-	2.34655	4.5844	-0.966191	2.23785	0.703277	-2.43752	2.19599	3.62313	2.49712	5.54567	chr1:237603114-237603174:-	not annotated	not annotated	not annotated
Mock375	chr1	235319482	235319546	-	10.6348	8.68817	0.291664	1.94659	0.350688	1.96832	8.78395	9.05783	12.4856	8.31851	chr1:235319483-235319546:-	ARID4B	protein_coding	ENSG00000054267.22
Mock376	chr1	235127907	235127968	-	5.16682	6.39597	-0.307887	1.22915	0.333016	-1.26712	6.58796	7.24626	3.74567	5.54567	chr1:235127908-235127968:-	TOMM20	protein_coding	ENSG00000173726.11
Mock377	chr1	235127843	235127904	-	257.105	1442.27	-2.48791	1185.17	0.997372	-1185.17	365.632	1681.13	148.578	1203.41	chr1:235127844-235127904:-	TOMM20	protein_coding	ENSG00000173726.11
Mock378	chr1	229383158	229383219	-	2.34655	4.5844	-0.966191	2.23785	0.703277	-2.43752	2.19599	3.62313	2.49712	5.54567	chr1:229383159-229383219:-	not annotated	not annotated	not annotated
Mock379	chr1	228628192	228628266	-	2.34655	4.5844	-0.966191	2.23785	0.703277	-2.43752	2.19599	3.62313	2.49712	5.54567	chr1:228628193-228628266:-	RNA5S9	rRNA	ENSG00000201321.1
Mock380	chr1	228628153	228628214	-	182.41	493.913	-1.43707	311.503	0.971647	-311.506	234.971	463.761	129.85	524.066	chr1:228628154-228628214:-	RNA5S9	rRNA	ENSG00000201321.1
Mock381	chr1	228397558	228397619	-	10.71	9.1688	0.224159	1.54124	0.339503	1.55746	7.68596	7.24626	13.7341	11.0913	chr1:228397559-228397619:-	TRIM11	protein_coding	ENSG00000154370.16
Mock382	chr1	228279806	228279867	-	2.97083	4.5844	-0.625867	1.61357	0.363885	-1.7307	2.19599	3.62313	3.74567	5.54567	chr1:228279807-228279867:-	not annotated	not annotated	not annotated
Mock383	chr1	228145523	228145584	-	2.34655	4.5844	-0.966191	2.23785	0.703277	-2.43752	2.19599	3.62313	2.49712	5.54567	chr1:228145524-228145584:-	not annotated	not annotated	not annotated
Mock384	chr1	228098076	228098137	-	3.51983	4.5844	-0.381229	1.06457	0.318197	-1.13078	3.29398	3.62313	3.74567	5.54567	chr1:228098077-228098137:-	not annotated	not annotated	not annotated
Mock385	chr1	222465047	222465110	-	2.34655	4.5844	-0.966191	2.23785	0.703277	-2.43752	2.19599	3.62313	2.49712	5.54567	chr1:222465048-222465110:-	not annotated	not annotated	not annotated
Mock386	chr1	214645358	214645419	-	2.34655	4.5844	-0.966191	2.23785	0.703277	-2.43752	2.19599	3.62313	2.49712	5.54567	chr1:214645359-214645419:-	not annotated	not annotated	not annotated
Mock387	chr1	214613775	214613836	-	2.97083	4.5844	-0.625867	1.61357	0.363885	-1.7307	2.19599	3.62313	3.74567	5.54567	chr1:214613776-214613836:-	not annotated	not annotated	not annotated
Mock388	chr1	210374236	210374297	-	2.34655	4.5844	-0.966191	2.23785	0.703277	-2.43752	2.19599	3.62313	2.49712	5.54567	chr1:210374237-210374297:-	RNU5A-8P	snRNA	ENSG00000200972.1
Mock389	chr1	210374195	210374258	-	305.751	1349.88	-2.1424	1044.13	0.995303	-1044.13	284.38	1496.35	327.122	1203.41	chr1:210374196-210374258:-	RNU5A-8P	snRNA	ENSG00000200972.1
Mock390	chr1	205750143	205750205	-	12.2065	10.5552	0.20969	1.65125	0.343027	1.66451	13.1759	7.24626	11.237	13.8642	chr1:205750144-205750205:-	NUCKS1	protein_coding	ENSG00000069275.13
Mock391	chr1	205750019	205750080	-	26.8128	30.6489	-0.192916	3.83615	0.349402	-3.841	18.6659	30.7966	34.9596	30.5012	chr1:205750020-205750080:-	NUCKS1	protein_coding	ENSG00000069275.13
Mock392	chr1	205736224	205736285	-	8.21293	20.1492	-1.29475	11.9362	0.909126	-12.0063	7.68596	18.1157	8.7399	22.1827	chr1:205736225-205736285:-	NUCKS1	protein_coding	ENSG00000069275.13
Mock393	chr1	205723907	205723968	-	50.3756	66.2519	-0.395237	15.8763	0.450397	-15.8812	48.3117	74.2742	52.4394	58.2295	chr1:205723908-205723968:-	NUCKS1	protein_coding	ENSG00000069275.13
Mock394	chr1	204681097	204681158	-	10.4842	6.8766	0.608449	3.6076	0.734314	3.65855	10.9799	5.4347	9.98846	8.31851	chr1:204681098-204681158:-	LRRN2	protein_coding	ENSG00000170382.12
Mock395	chr1	204562491	204562552	-	2.34655	4.5844	-0.966191	2.23785	0.703277	-2.43752	2.19599	3.62313	2.49712	5.54567	chr1:204562492-204562552:-	RNA5SP74	rRNA_pseudogene	ENSG00000200408.1
Mock396	chr1	204562449	204562510	-	32.7985	106.828	-1.70359	74.0292	0.974779	-74.0488	40.6258	83.332	24.9712	130.323	chr1:204562450-204562510:-	RNA5SP74	rRNA_pseudogene	ENSG00000200408.1
Mock397	chr1	204506578	204506641	-	2.89555	4.5844	-0.662897	1.68885	0.365172	-1.81429	3.29398	3.62313	2.49712	5.54567	chr1:204506579-204506641:-	not annotated	not annotated	not annotated
Mock398	chr1	203847198	203847259	-	3.44454	4.5844	-0.41242	1.13986	0.344704	-1.21217	4.39197	3.62313	2.49712	5.54567	chr1:203847199-203847259:-	not annotated	not annotated	not annotated
Mock399	chr1	203729673	203729734	-	2.34655	4.5844	-0.966191	2.23785	0.703277	-2.43752	2.19599	3.62313	2.49712	5.54567	chr1:203729674-203729734:-	not annotated	not annotated	not annotated
Mock400	chr1	203319025	203319086	-	8.43878	4.5844	0.8803	3.85437	0.766413	3.95362	4.39197	3.62313	12.4856	5.54567	chr1:203319026-203319086:-	RNU6-487P	snRNA	ENSG00000202300.1
Mock401	chr1	201993350	201993411	-	2.89555	4.5844	-0.662897	1.68885	0.365172	-1.81429	3.29398	3.62313	2.49712	5.54567	chr1:201993351-201993411:-	not annotated	not annotated	not annotated
Mock402	chr1	201829253	201829314	-	2.34655	4.5844	-0.966191	2.23785	0.703277	-2.43752	2.19599	3.62313	2.49712	5.54567	chr1:201829254-201829314:-	IPO9-AS1	lncRNA	ENSG00000231871.5
Mock403	chr1	193130147	193130208	-	2.34655	4.5844	-0.966191	2.23785	0.703277	-2.43752	2.19599	3.62313	2.49712	5.54567	chr1:193130148-193130208:-	not annotated	not annotated	not annotated
Mock404	chr1	192974837	192974898	-	8.61136	11.461	-0.41242	2.84964	0.404373	-2.87933	10.9799	9.05783	6.24279	13.8642	chr1:192974838-192974898:-	not annotated	not annotated	not annotated
Mock405	chr1	186343354	186343416	-	11.1838	13.2726	-0.247042	2.08881	0.351806	-2.10337	9.88194	12.681	12.4856	13.8642	chr1:186343355-186343416:-	TPR	protein_coding	ENSG00000047410.14
Mock406	chr1	186327609	186327670	-	11.259	10.0746	0.160364	1.18446	0.0564814	1.19526	8.78395	9.05783	13.7341	11.0913	chr1:186327610-186327670:-	TPR	protein_coding	ENSG00000047410.14
Mock407	chr1	182944424	182944485	-	16.9749	31.6657	-0.89952	14.6908	0.866961	-14.7183	16.4699	21.7388	17.4798	41.5925	chr1:182944425-182944485:-	SHCBP1L	protein_coding	ENSG00000157060.16
Mock408	chr1	182391566	182391628	-	9.3862	5.49018	0.773687	3.89602	0.762555	3.9721	8.78395	5.4347	9.98846	5.54567	chr1:182391567-182391628:-	GLUL	protein_coding	ENSG00000135821.18
Mock409	chr1	180501467	180501529	-	12.2065	7.35724	0.73041	4.84923	0.772453	4.90393	13.1759	3.62313	11.237	11.0913	chr1:180501468-180501529:-	ACBD6	protein_coding	ENSG00000230124.8
Mock410	chr1	179229637	179229698	-	10.161	23.4581	-1.20704	13.2971	0.913377	-13.3518	6.58796	10.8694	13.7341	36.0469	chr1:179229638-179229698:-	ABL2	protein_coding	ENSG00000143322.21
Mock411	chr1	179180091	179180153	-	11.5822	22.0162	-0.926659	10.434	0.857846	-10.4751	13.1759	16.3041	9.98846	27.7284	chr1:179180092-179180153:-	ABL2	protein_coding	ENSG00000143322.21
Mock412	chr1	175968430	175968492	-	72.7651	279.666	-1.94239	206.901	0.987641	-206.91	76.8596	309.778	68.6707	249.555	chr1:175968431-175968492:-	COP1	protein_coding	ENSG00000143207.21
Mock413	chr1	173867955	173868018	-	34.9504	29.318	0.253524	5.63243	0.370093	5.63813	27.4498	25.3619	42.451	33.274	chr1:173867956-173868018:-	GAS5	lncRNA	ENSG00000234741.8
Mock414	chr1	173867713	173867775	-	427.847	1242.43	-1.53799	814.578	0.978302	-814.58	397.474	1519.9	458.221	964.947	chr1:173867714-173867775:-	GAS5	lncRNA	ENSG00000234741.8
Mock415	chr1	173867483	173867545	-	15.8016	10.4997	0.589716	5.30185	0.456884	5.33454	15.3719	12.681	16.2312	8.31851	chr1:173867484-173867545:-	GAS5	lncRNA	ENSG00000234741.8
Mock416	chr1	173866908	173866970	-	71.6763	70.3556	0.0268307	1.32069	0.0327145	1.32096	47.2137	79.7089	96.1389	61.0024	chr1:173866909-173866970:-	GAS5	lncRNA	ENSG00000234741.8
Mock417	chr1	173866683	173866744	-	253.547	682.852	-1.42932	429.305	0.97271	-429.308	253.637	833.32	253.457	532.384	chr1:173866684-173866744:-	GAS5	lncRNA	ENSG00000234741.8
Mock418	chr1	173866335	173866399	-	40.8921	47.0085	-0.2011	6.11642	0.361425	-6.11973	31.8418	57.9701	49.9423	36.0469	chr1:173866336-173866399:-	GAS5	lncRNA	ENSG00000234741.8
Mock419	chr1	173865998	173866059	-	55.3165	307.635	-2.47544	252.318	0.992842	-252.33	58.1937	376.806	52.4394	238.464	chr1:173865999-173866059:-	GAS5	lncRNA	ENSG00000234741.8
Mock420	chr1	173865655	173865717	-	93.6674	218.794	-1.22395	125.126	0.9542	-125.132	72.4676	251.808	114.867	185.78	chr1:173865656-173865717:-	GAS5	lncRNA	ENSG00000234741.8
Mock421	chr1	173865398	173865460	-	6.41537	6.39597	0.00437104	0.0194077	5.59222e-05	0.0198939	6.58796	7.24626	6.24279	5.54567	chr1:173865399-173865460:-	GAS5	lncRNA	ENSG00000234741.8
Mock422	chr1	173865379	173865440	-	78.7068	247.557	-1.6532	168.85	0.980371	-168.858	81.2515	331.517	76.162	163.597	chr1:173865380-173865440:-	GAS5	lncRNA	ENSG00000234741.8
Mock423	chr1	173865016	173865077	-	15.1773	11.461	0.405182	3.7163	0.420702	3.73832	15.3719	9.05783	14.9827	13.8642	chr1:173865017-173865077:-	GAS5	lncRNA	ENSG00000234741.8
Mock424	chr1	173864873	173864935	-	2.34655	5.49018	-1.22631	3.14363	0.740913	-3.37435	2.19599	5.4347	2.49712	5.54567	chr1:173864874-173864935:-	GAS5	lncRNA	ENSG00000234741.8
Mock425	chr1	173864862	173864923	-	26.7595	47.9143	-0.840405	21.1548	0.86752	-21.1715	28.5478	59.7817	24.9712	36.0469	chr1:173864863-173864923:-	GAS5	lncRNA	ENSG00000234741.8
Mock426	chr1	173864415	173864477	-	218.314	261.643	-0.261197	43.3293	0.381221	-43.3301	175.679	309.778	260.949	213.508	chr1:173864416-173864477:-	GAS5	lncRNA	ENSG00000234741.8
Mock427	chr1	173864188	173864250	-	139.611	443.669	-1.66808	304.059	0.983838	-304.063	158.111	496.369	121.11	390.97	chr1:173864189-173864250:-	GAS5	lncRNA	ENSG00000234741.8
Mock428	chr1	173791858	173791920	-	2.34655	4.5844	-0.966191	2.23785	0.703277	-2.43752	2.19599	3.62313	2.49712	5.54567	chr1:173791859-173791920:-	not annotated	not annotated	not annotated
Mock429	chr1	172861036	172861099	-	9.85992	13.7532	-0.48012	3.89328	0.426015	-3.92278	10.9799	10.8694	8.7399	16.637	chr1:172861037-172861099:-	not annotated	not annotated	not annotated
Mock430	chr1	171545459	171545520	-	2.34655	4.5844	-0.966191	2.23785	0.703277	-2.43752	2.19599	3.62313	2.49712	5.54567	chr1:171545460-171545520:-	not annotated	not annotated	not annotated
Mock431	chr1	171536248	171536309	-	2.34655	4.5844	-0.966191	2.23785	0.703277	-2.43752	2.19599	3.62313	2.49712	5.54567	chr1:171536249-171536309:-	not annotated	not annotated	not annotated
Mock432	chr1	171523407	171523468	-	2.34655	4.5844	-0.966191	2.23785	0.703277	-2.43752	2.19599	3.62313	2.49712	5.54567	chr1:171523408-171523468:-	not annotated	not annotated	not annotated
Mock433	chr1	167714773	167714834	-	2.34655	4.5844	-0.966191	2.23785	0.703277	-2.43752	2.19599	3.62313	2.49712	5.54567	chr1:167714774-167714834:-	not annotated	not annotated	not annotated
Mock434	chr1	167006048	167006110	-	2.34655	4.5844	-0.966191	2.23785	0.703277	-2.43752	2.19599	3.62313	2.49712	5.54567	chr1:167006049-167006110:-	not annotated	not annotated	not annotated
Mock435	chr1	161621717	161621778	-	2.34655	4.5844	-0.966191	2.23785	0.703277	-2.43752	2.19599	3.62313	2.49712	5.54567	chr1:161621718-161621778:-	not annotated	not annotated	not annotated
Mock436	chr1	161612752	161612813	-	2.34655	4.5844	-0.966191	2.23785	0.703277	-2.43752	2.19599	3.62313	2.49712	5.54567	chr1:161612753-161612813:-	not annotated	not annotated	not annotated
Mock437	chr1	161540284	161540345	-	2.34655	4.5844	-0.966191	2.23785	0.703277	-2.43752	2.19599	3.62313	2.49712	5.54567	chr1:161540285-161540345:-	not annotated	not annotated	not annotated
Mock438	chr1	161531156	161531223	-	2.34655	4.5844	-0.966191	2.23785	0.703277	-2.43752	2.19599	3.62313	2.49712	5.54567	chr1:161531157-161531223:-	not annotated	not annotated	not annotated
Mock439	chr1	156265844	156265905	-	19.0956	4.5844	2.05843	14.5112	0.939324	14.6564	21.9599	3.62313	16.2312	5.54567	chr1:156265845-156265905:-	SMG5	protein_coding	ENSG00000198952.8
Mock440	chr1	156216636	156216697	-	2.34655	4.5844	-0.966191	2.23785	0.703277	-2.43752	2.19599	3.62313	2.49712	5.54567	chr1:156216637-156216697:-	not annotated	not annotated	not annotated
Mock441	chr1	156137114	156137175	-	2.89555	4.5844	-0.662897	1.68885	0.365172	-1.81429	3.29398	3.62313	2.49712	5.54567	chr1:156137115-156137175:-	not annotated	not annotated	not annotated
Mock442	chr1	156134450	156134511	-	2.89555	4.5844	-0.662897	1.68885	0.365172	-1.81429	3.29398	3.62313	2.49712	5.54567	chr1:156134451-156134511:-	not annotated	not annotated	not annotated
Mock443	chr1	155926055	155926116	-	2.34655	4.5844	-0.966191	2.23785	0.703277	-2.43752	2.19599	3.62313	2.49712	5.54567	chr1:155926056-155926116:-	KHDC4	protein_coding	ENSG00000132680.11
Mock444	chr1	155926027	155926088	-	105.639	368.119	-1.80103	262.48	0.985404	-262.486	116.387	472.819	94.8904	263.419	chr1:155926028-155926088:-	KHDC4	protein_coding	ENSG00000132680.11
Mock445	chr1	155920017	155920078	-	2.34655	5.97082	-1.34739	3.62427	0.75836	-3.86662	2.19599	3.62313	2.49712	8.31851	chr1:155920018-155920078:-	KHDC4	protein_coding	ENSG00000132680.11
Mock446	chr1	155919954	155920015	-	328.269	991.282	-1.59442	663.013	0.979029	-663.015	301.948	1222.81	354.59	759.757	chr1:155919955-155920015:-	KHDC4	protein_coding	ENSG00000132680.11
Mock447	chr1	155915257	155915318	-	14.6283	44.3466	-1.60006	29.7183	0.952914	-29.7614	14.2739	47.1007	14.9827	41.5925	chr1:155915258-155915318:-	KHDC4	protein_coding	ENSG00000132680.11
Mock448	chr1	155679222	155679285	-	46.7052	30.1128	0.633206	16.5924	0.811822	16.6045	47.2137	38.0429	46.1966	22.1827	chr1:155679223-155679285:-	YY1AP1	protein_coding	ENSG00000163374.19
Mock449	chr1	155478481	155478542	-	9.9352	10.9804	-0.144305	1.04517	0.0532379	-1.05508	9.88194	10.8694	9.98846	11.0913	chr1:155478482-155478542:-	ASH1L	protein_coding	ENSG00000116539.13
Mock450	chr1	155313396	155313457	-	2.34655	4.5844	-0.966191	2.23785	0.703277	-2.43752	2.19599	3.62313	2.49712	5.54567	chr1:155313397-155313457:-	not annotated	not annotated	not annotated
Mock451	chr1	155054196	155054257	-	2.34655	4.5844	-0.966191	2.23785	0.703277	-2.43752	2.19599	3.62313	2.49712	5.54567	chr1:155054197-155054257:-	not annotated	not annotated	not annotated
Mock452	chr1	155014903	155014964	-	2.34655	4.5844	-0.966191	2.23785	0.703277	-2.43752	2.19599	3.62313	2.49712	5.54567	chr1:155014904-155014964:-	not annotated	not annotated	not annotated
Mock453	chr1	155005310	155005371	-	2.34655	4.5844	-0.966191	2.23785	0.703277	-2.43752	2.19599	3.62313	2.49712	5.54567	chr1:155005311-155005371:-	not annotated	not annotated	not annotated
Mock454	chr1	155003978	155004039	-	2.34655	4.5844	-0.966191	2.23785	0.703277	-2.43752	2.19599	3.62313	2.49712	5.54567	chr1:155003979-155004039:-	not annotated	not annotated	not annotated
Mock455	chr1	154259832	154259893	-	2.34655	4.5844	-0.966191	2.23785	0.703277	-2.43752	2.19599	3.62313	2.49712	5.54567	chr1:154259833-154259893:-	not annotated	not annotated	not annotated
Mock456	chr1	154259778	154259839	-	2.34655	4.5844	-0.966191	2.23785	0.703277	-2.43752	2.19599	3.62313	2.49712	5.54567	chr1:154259779-154259839:-	not annotated	not annotated	not annotated
Mock457	chr1	153933648	153933709	-	9.9352	11.8862	-0.25866	1.95095	0.350688	-1.96802	9.88194	12.681	9.98846	11.0913	chr1:153933649-153933709:-	DENND4B	protein_coding	ENSG00000198837.10
Mock458	chr1	153906040	153906101	-	14.0793	11.461	0.296843	2.6183	0.367576	2.63508	13.1759	9.05783	14.9827	13.8642	chr1:153906041-153906101:-	GATAD2B	protein_coding	ENSG00000143614.10
Mock459	chr1	153671296	153671363	-	2.34655	4.5844	-0.966191	2.23785	0.703277	-2.43752	2.19599	3.62313	2.49712	5.54567	chr1:153671297-153671363:-	not annotated	not annotated	not annotated
Mock460	chr1	153535177	153535238	-	30.3546	22.3859	0.439326	7.96872	0.449502	7.98082	30.7438	25.3619	29.9654	19.4098	chr1:153535178-153535238:-	S100A6	protein_coding	ENSG00000197956.10
Mock461	chr1	151445025	151445087	-	9.9352	14.1784	-0.513069	4.24315	0.437479	-4.27406	9.88194	14.4925	9.98846	13.8642	chr1:151445026-151445087:-	POGZ	protein_coding	ENSG00000143442.22
Mock462	chr1	151399606	151399667	-	3.51983	4.5844	-0.381229	1.06457	0.318197	-1.13078	3.29398	3.62313	3.74567	5.54567	chr1:151399607-151399667:-	not annotated	not annotated	not annotated
Mock463	chr1	150812625	150812690	-	9.61205	5.97082	0.686916	3.64123	0.736607	3.70546	5.48997	3.62313	13.7341	8.31851	chr1:150812626-150812690:-	ARNT	protein_coding	ENSG00000143437.21
Mock464	chr1	150720267	150720328	-	2.34655	4.5844	-0.966191	2.23785	0.703277	-2.43752	2.19599	3.62313	2.49712	5.54567	chr1:150720268-150720328:-	HORMAD1	protein_coding	ENSG00000143452.16
Mock465	chr1	150579433	150579494	-	17.9976	8.26302	1.12306	9.73455	0.872497	9.79912	19.7639	5.4347	16.2312	11.0913	chr1:150579434-150579494:-	MCL1	protein_coding	ENSG00000143384.13
Mock466	chr1	150328436	150328497	-	2.34655	4.5844	-0.966191	2.23785	0.703277	-2.43752	2.19599	3.62313	2.49712	5.54567	chr1:150328437-150328497:-	not annotated	not annotated	not annotated
Mock467	chr1	148522734	148522796	-	2.34655	4.5844	-0.966191	2.23785	0.703277	-2.43752	2.19599	3.62313	2.49712	5.54567	chr1:148522735-148522796:-	not annotated	not annotated	not annotated
Mock468	chr1	148388621	148388682	-	2.34655	4.5844	-0.966191	2.23785	0.703277	-2.43752	2.19599	3.62313	2.49712	5.54567	chr1:148388622-148388682:-	LINC01138	lncRNA	ENSG00000274020.4
Mock469	chr1	148388592	148388660	-	5.71581	104.092	-4.18675	98.3757	0.987138	-98.4648	7.68596	124.998	3.74567	83.1851	chr1:148388593-148388660:-	LINC01138	lncRNA	ENSG00000274020.4
Mock470	chr1	148385927	148385992	-	2.34655	4.5844	-0.966191	2.23785	0.703277	-2.43752	2.19599	3.62313	2.49712	5.54567	chr1:148385928-148385992:-	LINC01138	lncRNA	ENSG00000274020.4
Mock471	chr1	148362501	148362564	-	2.34655	4.5844	-0.966191	2.23785	0.703277	-2.43752	2.19599	3.62313	2.49712	5.54567	chr1:148362502-148362564:-	LINC01138	lncRNA	ENSG00000274020.4
Mock472	chr1	148362474	148362536	-	20.3441	50.909	-1.32331	30.5649	0.941394	-30.5936	21.9599	38.0429	18.7284	63.7752	chr1:148362475-148362536:-	LINC01138	lncRNA	ENSG00000274020.4
Mock473	chr1	148038886	148038947	-	2.34655	4.5844	-0.966191	2.23785	0.703277	-2.43752	2.19599	3.62313	2.49712	5.54567	chr1:148038887-148038947:-	RNVU1-7	snRNA	ENSG00000206585.1
Mock474	chr1	148038857	148038919	-	3.99354	4.5844	-0.199065	0.59086	0.29773	-0.623491	5.48997	3.62313	2.49712	5.54567	chr1:148038858-148038919:-	RNVU1-7	snRNA	ENSG00000206585.1
Mock475	chr1	148038779	148038842	-	1807.92	14437.9	-2.99746	12630	0.999832	-12630	2740.59	16952.6	875.239	11923.2	chr1:148038780-148038842:-	RNVU1-7	snRNA	ENSG00000206585.1
Mock476	chr1	146376922	146376983	-	2.34655	4.5844	-0.966191	2.23785	0.703277	-2.43752	2.19599	3.62313	2.49712	5.54567	chr1:146376923-146376983:-	SEC22B4P	transcribed_unprocessed_pseudogene	ENSG00000277406.2
Mock477	chr1	146052214	146052276	-	15.9521	22.3859	-0.488839	6.43374	0.452187	-6.45229	13.1759	25.3619	18.7284	19.4098	chr1:146052215-146052276:-	AC239799.2	lncRNA	ENSG00000287190.1
Mock478	chr1	146039444	146039513	-	2.34655	4.5844	-0.966191	2.23785	0.703277	-2.43752	2.19599	3.62313	2.49712	5.54567	chr1:146039445-146039513:-	not annotated	not annotated	not annotated
Mock479	chr1	146037112	146037174	-	2.34655	4.5844	-0.966191	2.23785	0.703277	-2.43752	2.19599	3.62313	2.49712	5.54567	chr1:146037113-146037174:-	not annotated	not annotated	not annotated
Mock480	chr1	146037059	146037121	-	2.34655	4.5844	-0.966191	2.23785	0.703277	-2.43752	2.19599	3.62313	2.49712	5.54567	chr1:146037060-146037121:-	not annotated	not annotated	not annotated
Mock481	chr1	146035734	146035797	-	2.34655	4.5844	-0.966191	2.23785	0.703277	-2.43752	2.19599	3.62313	2.49712	5.54567	chr1:146035735-146035797:-	HJV	protein_coding	ENSG00000168509.20
Mock482	chr1	145465721	145465783	-	4955.39	38706.5	-2.96551	33751.1	0.999832	-33751.1	5984.07	43495.7	3926.71	33917.3	chr1:145465722-145465783:-	U1	snRNA	ENSG00000270722.1
Mock483	chr1	145287811	145287872	-	2.34655	4.5844	-0.966191	2.23785	0.703277	-2.43752	2.19599	3.62313	2.49712	5.54567	chr1:145287812-145287872:-	not annotated	not annotated	not annotated
Mock484	chr1	145281190	145281259	-	2.34655	4.5844	-0.966191	2.23785	0.703277	-2.43752	2.19599	3.62313	2.49712	5.54567	chr1:145281191-145281259:-	not annotated	not annotated	not annotated
Mock485	chr1	144952707	144952768	-	14.9294	25.5839	-0.777075	10.6544	0.836763	-10.6827	9.88194	28.9851	19.9769	22.1827	chr1:144952708-144952768:-	SRGAP2B	protein_coding	ENSG00000196369.11
Mock486	chr1	144419310	144419372	-	2.34655	4.5844	-0.966191	2.23785	0.703277	-2.43752	2.19599	3.62313	2.49712	5.54567	chr1:144419311-144419372:-	not annotated	not annotated	not annotated
Mock487	chr1	144412642	144412703	-	2.34655	4.5844	-0.966191	2.23785	0.703277	-2.43752	2.19599	3.62313	2.49712	5.54567	chr1:144412643-144412703:-	not annotated	not annotated	not annotated
Mock488	chr1	143729538	143729601	-	3.51983	8.20753	-1.22144	4.68771	0.791187	-4.84423	3.29398	10.8694	3.74567	5.54567	chr1:143729539-143729601:-	RNVU1-18	snRNA	ENSG00000206737.1
Mock489	chr1	143729468	143729529	-	52.8507	145.296	-1.459	92.445	0.964881	-92.4565	39.5278	163.041	66.1736	127.55	chr1:143729469-143729529:-	RNVU1-18	snRNA	ENSG00000206737.1
Mock490	chr1	120850956	120851017	-	2.34655	4.5844	-0.966191	2.23785	0.703277	-2.43752	2.19599	3.62313	2.49712	5.54567	chr1:120850957-120851017:-	AC253572.2	lncRNA	ENSG00000287979.1
Mock491	chr1	120850892	120850953	-	2.34655	4.5844	-0.966191	2.23785	0.703277	-2.43752	2.19599	3.62313	2.49712	5.54567	chr1:120850893-120850953:-	AC253572.2	lncRNA	ENSG00000287979.1
Mock492	chr1	120850878	120850942	-	5.31738	5.49018	-0.0461386	0.172803	0.0209149	-0.178856	4.39197	5.4347	6.24279	5.54567	chr1:120850879-120850942:-	AC253572.2	lncRNA	ENSG00000287979.1
Mock493	chr1	120850847	120850910	-	115.69	236.004	-1.02855	120.315	0.918074	-120.319	79.0555	150.36	152.324	321.649	chr1:120850848-120850910:-	AC253572.2	lncRNA	ENSG00000287979.1
Mock494	chr1	116388929	116388990	-	5.39266	4.5844	0.234265	0.808262	0.310312	0.841527	3.29398	3.62313	7.49135	5.54567	chr1:116388930-116388990:-	not annotated	not annotated	not annotated
Mock495	chr1	110357484	110357545	-	2.34655	4.5844	-0.966191	2.23785	0.703277	-2.43752	2.19599	3.62313	2.49712	5.54567	chr1:110357485-110357545:-	not annotated	not annotated	not annotated
Mock496	chr1	109236445	109236506	-	2.34655	4.5844	-0.966191	2.23785	0.703277	-2.43752	2.19599	3.62313	2.49712	5.54567	chr1:109236446-109236506:-	not annotated	not annotated	not annotated
Mock497	chr1	109101046	109101111	-	2.34655	4.5844	-0.966191	2.23785	0.703277	-2.43752	2.19599	3.62313	2.49712	5.54567	chr1:109101047-109101111:-	not annotated	not annotated	not annotated
Mock498	chr1	109100582	109100643	-	2.34655	4.5844	-0.966191	2.23785	0.703277	-2.43752	2.19599	3.62313	2.49712	5.54567	chr1:109100583-109100643:-	not annotated	not annotated	not annotated
Mock499	chr1	109100541	109100602	-	2.34655	4.5844	-0.966191	2.23785	0.703277	-2.43752	2.19599	3.62313	2.49712	5.54567	chr1:109100542-109100602:-	not annotated	not annotated	not annotated
Mock500	chr1	109100476	109100537	-	2.34655	4.5844	-0.966191	2.23785	0.703277	-2.43752	2.19599	3.62313	2.49712	5.54567	chr1:109100477-109100537:-	not annotated	not annotated	not annotated
Mock501	chr1	109100408	109100469	-	2.34655	4.5844	-0.966191	2.23785	0.703277	-2.43752	2.19599	3.62313	2.49712	5.54567	chr1:109100409-109100469:-	not annotated	not annotated	not annotated
Mock502	chr1	109100327	109100388	-	3.51983	4.5844	-0.381229	1.06457	0.318197	-1.13078	3.29398	3.62313	3.74567	5.54567	chr1:109100328-109100388:-	not annotated	not annotated	not annotated
Mock503	chr1	109100220	109100281	-	2.34655	4.5844	-0.966191	2.23785	0.703277	-2.43752	2.19599	3.62313	2.49712	5.54567	chr1:109100221-109100281:-	not annotated	not annotated	not annotated
Mock504	chr1	107570838	107570900	-	9.53677	6.8766	0.471805	2.66017	0.403534	2.70168	6.58796	5.4347	12.4856	8.31851	chr1:107570839-107570900:-	not annotated	not annotated	not annotated
Mock505	chr1	94247628	94247689	-	23.0671	13.7532	0.746068	9.31388	0.81473	9.34371	18.6659	10.8694	27.4683	16.637	chr1:94247629-94247689:-	ARHGAP29	protein_coding	ENSG00000137962.13
Mock506	chr1	94202354	94202415	-	9.16036	9.59395	-0.0667209	0.433592	0.0328822	-0.438695	12.0779	10.8694	6.24279	8.31851	chr1:94202355-94202415:-	ARHGAP29	protein_coding	ENSG00000137962.13
Mock507	chr1	94198285	94198346	-	12.906	13.2171	-0.0343583	0.311051	0.0279052	-0.312943	12.0779	18.1157	13.7341	8.31851	chr1:94198286-94198346:-	ARHGAP29	protein_coding	ENSG00000137962.13
Mock508	chr1	93847636	93847697	-	2.34655	4.5844	-0.966191	2.23785	0.703277	-2.43752	2.19599	3.62313	2.49712	5.54567	chr1:93847637-93847697:-	not annotated	not annotated	not annotated
Mock509	chr1	93847627	93847688	-	2.34655	4.5844	-0.966191	2.23785	0.703277	-2.43752	2.19599	3.62313	2.49712	5.54567	chr1:93847628-93847688:-	not annotated	not annotated	not annotated
Mock510	chr1	92841804	92841865	-	2.97083	5.49018	-0.885988	2.51935	0.713231	-2.6706	2.19599	5.4347	3.74567	5.54567	chr1:92841805-92841865:-	DIPK1A	protein_coding	ENSG00000154511.12
Mock511	chr1	92840821	92840882	-	2.34655	4.5844	-0.966191	2.23785	0.703277	-2.43752	2.19599	3.62313	2.49712	5.54567	chr1:92840822-92840882:-	DIPK1A	protein_coding	ENSG00000154511.12
Mock512	chr1	92840763	92840824	-	2.34655	4.5844	-0.966191	2.23785	0.703277	-2.43752	2.19599	3.62313	2.49712	5.54567	chr1:92840764-92840824:-	DIPK1A	protein_coding	ENSG00000154511.12
Mock513	chr1	92840534	92840596	-	4.06882	4.5844	-0.172122	0.515578	0.0359579	-0.543549	4.39197	3.62313	3.74567	5.54567	chr1:92840535-92840596:-	DIPK1A	protein_coding	ENSG00000154511.12
Mock514	chr1	92837569	92837632	-	2.34655	5.49018	-1.22631	3.14363	0.740913	-3.37435	2.19599	5.4347	2.49712	5.54567	chr1:92837570-92837632:-	DIPK1A	protein_coding	ENSG00000154511.12
Mock515	chr1	92837348	92837409	-	2.34655	4.5844	-0.966191	2.23785	0.703277	-2.43752	2.19599	3.62313	2.49712	5.54567	chr1:92837349-92837409:-	DIPK1A	protein_coding	ENSG00000154511.12
Mock516	chr1	92836217	92836278	-	4.06882	5.97082	-0.553317	1.902	0.373448	-1.98084	4.39197	3.62313	3.74567	8.31851	chr1:92836218-92836278:-	DIPK1A	protein_coding	ENSG00000154511.12
Mock517	chr1	92833520	92833582	-	3.51983	4.5844	-0.381229	1.06457	0.318197	-1.13078	3.29398	3.62313	3.74567	5.54567	chr1:92833521-92833582:-	DIPK1A	protein_coding	ENSG00000154511.12
Mock518	chr1	92832387	92832448	-	2.34655	4.5844	-0.966191	2.23785	0.703277	-2.43752	2.19599	3.62313	2.49712	5.54567	chr1:92832388-92832448:-	not annotated	not annotated	not annotated
Mock519	chr1	91885347	91885408	-	2.34655	4.5844	-0.966191	2.23785	0.703277	-2.43752	2.19599	3.62313	2.49712	5.54567	chr1:91885348-91885408:-	TGFBR3	protein_coding	ENSG00000069702.11
Mock520	chr1	91387561	91387622	-	2.34655	4.5844	-0.966191	2.23785	0.703277	-2.43752	2.19599	3.62313	2.49712	5.54567	chr1:91387562-91387622:-	HFM1	protein_coding	ENSG00000162669.16
Mock521	chr1	91387524	91387585	-	140.589	12.3668	3.50694	128.222	0.989822	128.27	143.837	10.8694	137.341	13.8642	chr1:91387525-91387585:-	HFM1	protein_coding	ENSG00000162669.16
Mock522	chr1	91387421	91387482	-	49.149	10.1301	2.27852	39.019	0.972822	39.0854	57.0957	3.62313	41.2024	16.637	chr1:91387422-91387482:-	HFM1	protein_coding	ENSG00000162669.16
Mock523	chr1	88794556	88794619	-	2.34655	4.5844	-0.966191	2.23785	0.703277	-2.43752	2.19599	3.62313	2.49712	5.54567	chr1:88794557-88794619:-	not annotated	not annotated	not annotated
Mock524	chr1	86914740	86914801	-	2.34655	4.5844	-0.966191	2.23785	0.703277	-2.43752	2.19599	3.62313	2.49712	5.54567	chr1:86914741-86914801:-	not annotated	not annotated	not annotated
Mock525	chr1	77682541	77682602	-	12.5076	4.5844	1.448	7.9232	0.876356	8.05443	8.78395	3.62313	16.2312	5.54567	chr1:77682542-77682602:-	AC118549.1	protein_coding	ENSG00000036549.13
Mock526	chr1	75788512	75788574	-	2.34655	4.5844	-0.966191	2.23785	0.703277	-2.43752	2.19599	3.62313	2.49712	5.54567	chr1:75788513-75788574:-	not annotated	not annotated	not annotated
Mock527	chr1	75787941	75788002	-	2.34655	4.5844	-0.966191	2.23785	0.703277	-2.43752	2.19599	3.62313	2.49712	5.54567	chr1:75787942-75788002:-	not annotated	not annotated	not annotated
Mock528	chr1	75787256	75787317	-	2.34655	4.5844	-0.966191	2.23785	0.703277	-2.43752	2.19599	3.62313	2.49712	5.54567	chr1:75787257-75787317:-	not annotated	not annotated	not annotated
Mock529	chr1	75787119	75787180	-	2.89555	4.5844	-0.662897	1.68885	0.365172	-1.81429	3.29398	3.62313	2.49712	5.54567	chr1:75787120-75787180:-	not annotated	not annotated	not annotated
Mock530	chr1	70249982	70250045	-	3.44454	4.5844	-0.41242	1.13986	0.344704	-1.21217	4.39197	3.62313	2.49712	5.54567	chr1:70249983-70250045:-	not annotated	not annotated	not annotated
Mock531	chr1	70221703	70221764	-	2.34655	4.5844	-0.966191	2.23785	0.703277	-2.43752	2.19599	3.62313	2.49712	5.54567	chr1:70221704-70221764:-	not annotated	not annotated	not annotated
Mock532	chr1	68393025	68393086	-	2.34655	4.5844	-0.966191	2.23785	0.703277	-2.43752	2.19599	3.62313	2.49712	5.54567	chr1:68393026-68393086:-	not annotated	not annotated	not annotated
Mock533	chr1	68232447	68232508	-	10.4842	8.68817	0.271093	1.79603	0.348115	1.81637	10.9799	9.05783	9.98846	8.31851	chr1:68232448-68232508:-	WLS	protein_coding	ENSG00000116729.14
Mock534	chr1	67686628	67686689	-	2.34655	4.5844	-0.966191	2.23785	0.703277	-2.43752	2.19599	3.62313	2.49712	5.54567	chr1:67686629-67686689:-	not annotated	not annotated	not annotated
Mock535	chr1	67685380	67685441	-	2.34655	4.5844	-0.966191	2.23785	0.703277	-2.43752	2.19599	3.62313	2.49712	5.54567	chr1:67685381-67685441:-	not annotated	not annotated	not annotated
Mock536	chr1	67424940	67425001	-	10.0105	10.0746	-0.00920877	0.0641016	0.00268426	-0.0647597	8.78395	9.05783	11.237	11.0913	chr1:67424941-67425001:-	SERBP1	protein_coding	ENSG00000142864.14
Mock537	chr1	67423416	67423478	-	13.5303	14.7145	-0.121041	1.18416	0.0512806	-1.19033	12.0779	7.24626	14.9827	22.1827	chr1:67423417-67423478:-	SERBP1	protein_coding	ENSG00000142864.14
Mock538	chr1	67423106	67423169	-	12.2065	13.7532	-0.172122	1.54673	0.0621295	-1.55628	13.1759	10.8694	11.237	16.637	chr1:67423107-67423169:-	SERBP1	protein_coding	ENSG00000142864.14
Mock539	chr1	66930661	66930722	-	2.34655	4.5844	-0.966191	2.23785	0.703277	-2.43752	2.19599	3.62313	2.49712	5.54567	chr1:66930662-66930722:-	not annotated	not annotated	not annotated
Mock540	chr1	62025779	62025843	-	2.34655	4.5844	-0.966191	2.23785	0.703277	-2.43752	2.19599	3.62313	2.49712	5.54567	chr1:62025780-62025843:-	not annotated	not annotated	not annotated
Mock541	chr1	61864459	61864520	-	2.34655	4.5844	-0.966191	2.23785	0.703277	-2.43752	2.19599	3.62313	2.49712	5.54567	chr1:61864460-61864520:-	not annotated	not annotated	not annotated
Mock542	chr1	61856090	61856151	-	2.34655	4.5844	-0.966191	2.23785	0.703277	-2.43752	2.19599	3.62313	2.49712	5.54567	chr1:61856091-61856151:-	not annotated	not annotated	not annotated
Mock543	chr1	51455398	51455459	-	9.9352	7.78238	0.352337	2.15282	0.36176	2.18146	9.88194	7.24626	9.98846	8.31851	chr1:51455399-51455459:-	EPS15	protein_coding	ENSG00000085832.17
Mock544	chr1	45514915	45514976	-	24.4882	36.7307	-0.584898	12.2425	0.482608	-12.2564	25.2539	23.5504	23.7226	49.911	chr1:45514916-45514976:-	PRDX1	protein_coding	ENSG00000117450.14
Mock545	chr1	44819967	44820029	-	2.34655	4.5844	-0.966191	2.23785	0.703277	-2.43752	2.19599	3.62313	2.49712	5.54567	chr1:44819968-44820029:-	PTCH2	protein_coding	ENSG00000117425.14
Mock546	chr1	44819923	44819985	-	155.55	757.848	-2.28453	602.298	0.995414	-602.302	135.053	911.218	176.047	604.478	chr1:44819924-44819985:-	PTCH2	protein_coding	ENSG00000117425.14
Mock547	chr1	44802743	44802804	-	2.34655	4.5844	-0.966191	2.23785	0.703277	-2.43752	2.19599	3.62313	2.49712	5.54567	chr1:44802744-44802804:-	not annotated	not annotated	not annotated
Mock548	chr1	44778425	44778489	-	2.34655	4.5844	-0.966191	2.23785	0.703277	-2.43752	2.19599	3.62313	2.49712	5.54567	chr1:44778426-44778489:-	not annotated	not annotated	not annotated
Mock549	chr1	44777880	44777942	-	2.34655	4.5844	-0.966191	2.23785	0.703277	-2.43752	2.19599	3.62313	2.49712	5.54567	chr1:44777881-44777942:-	not annotated	not annotated	not annotated
Mock550	chr1	44777698	44777759	-	5.94166	5.49018	0.114012	0.451476	0.0340566	0.465649	4.39197	5.4347	7.49135	5.54567	chr1:44777699-44777759:-	not annotated	not annotated	not annotated
Mock551	chr1	44776559	44776622	-	2.34655	4.5844	-0.966191	2.23785	0.703277	-2.43752	2.19599	3.62313	2.49712	5.54567	chr1:44776560-44776622:-	not annotated	not annotated	not annotated
Mock552	chr1	44775908	44775969	-	2.34655	4.5844	-0.966191	2.23785	0.703277	-2.43752	2.19599	3.62313	2.49712	5.54567	chr1:44775909-44775969:-	not annotated	not annotated	not annotated
Mock553	chr1	44731140	44731201	-	2.34655	4.5844	-0.966191	2.23785	0.703277	-2.43752	2.19599	3.62313	2.49712	5.54567	chr1:44731141-44731201:-	RNU5D-1	snRNA	ENSG00000200169.1
Mock554	chr1	44731095	44731161	-	658.546	1528.3	-1.21458	869.758	0.960743	-869.758	501.783	1764.47	815.308	1292.14	chr1:44731096-44731161:-	RNU5D-1	snRNA	ENSG00000200169.1
Mock555	chr1	44721873	44721934	-	2.34655	4.5844	-0.966191	2.23785	0.703277	-2.43752	2.19599	3.62313	2.49712	5.54567	chr1:44721874-44721934:-	RNU5F-1	snRNA	ENSG00000199377.1
Mock556	chr1	44721829	44721890	-	3.44454	10.5552	-1.61557	7.11068	0.863662	-7.2919	4.39197	7.24626	2.49712	13.8642	chr1:44721830-44721890:-	RNU5F-1	snRNA	ENSG00000199377.1
Mock557	chr1	44721800	44721861	-	69.126	519.201	-2.90899	450.075	0.995806	-450.085	57.0957	567.02	81.1562	471.382	chr1:44721801-44721861:-	RNU5F-1	snRNA	ENSG00000199377.1
Mock558	chr1	43979468	43979529	-	2.89555	4.5844	-0.662897	1.68885	0.365172	-1.81429	3.29398	3.62313	2.49712	5.54567	chr1:43979469-43979529:-	not annotated	not annotated	not annotated
Mock559	chr1	43619433	43619494	-	2.34655	4.5844	-0.966191	2.23785	0.703277	-2.43752	2.19599	3.62313	2.49712	5.54567	chr1:43619434-43619494:-	not annotated	not annotated	not annotated
Mock560	chr1	43360060	43360121	-	2.34655	4.5844	-0.966191	2.23785	0.703277	-2.43752	2.19599	3.62313	2.49712	5.54567	chr1:43360061-43360121:-	not annotated	not annotated	not annotated
Mock561	chr1	43359578	43359639	-	3.44454	5.97082	-0.793615	2.52627	0.710044	-2.648	4.39197	3.62313	2.49712	8.31851	chr1:43359579-43359639:-	not annotated	not annotated	not annotated
Mock562	chr1	42702052	42702113	-	2.34655	4.5844	-0.966191	2.23785	0.703277	-2.43752	2.19599	3.62313	2.49712	5.54567	chr1:42702053-42702113:-	not annotated	not annotated	not annotated
Mock563	chr1	42700980	42701041	-	3.51983	4.5844	-0.381229	1.06457	0.318197	-1.13078	3.29398	3.62313	3.74567	5.54567	chr1:42700981-42701041:-	not annotated	not annotated	not annotated
Mock564	chr1	42700852	42700913	-	2.34655	4.5844	-0.966191	2.23785	0.703277	-2.43752	2.19599	3.62313	2.49712	5.54567	chr1:42700853-42700913:-	not annotated	not annotated	not annotated
Mock565	chr1	42697156	42697217	-	4.21939	4.5844	-0.1197	0.365014	0.0307572	-0.384139	2.19599	3.62313	6.24279	5.54567	chr1:42697157-42697217:-	not annotated	not annotated	not annotated
Mock566	chr1	42696194	42696255	-	2.89555	7.35724	-1.34533	4.46169	0.78621	-4.6601	3.29398	3.62313	2.49712	11.0913	chr1:42696195-42696255:-	not annotated	not annotated	not annotated
Mock567	chr1	41021458	41021519	-	2.34655	4.5844	-0.966191	2.23785	0.703277	-2.43752	2.19599	3.62313	2.49712	5.54567	chr1:41021459-41021519:-	SLFNL1	protein_coding	ENSG00000171790.15
Mock568	chr1	41013391	41013452	-	2.34655	4.5844	-0.966191	2.23785	0.703277	-2.43752	2.19599	3.62313	2.49712	5.54567	chr1:41013392-41013452:-	not annotated	not annotated	not annotated
Mock569	chr1	41012082	41012143	-	2.34655	4.5844	-0.966191	2.23785	0.703277	-2.43752	2.19599	3.62313	2.49712	5.54567	chr1:41012083-41012143:-	not annotated	not annotated	not annotated
Mock570	chr1	39567479	39567541	-	134.754	395.625	-1.55381	260.871	0.975226	-260.876	119.681	494.558	149.827	296.693	chr1:39567480-39567541:-	PABPC4	protein_coding	ENSG00000090621.14
Mock571	chr1	39560880	39560941	-	9.31092	8.74365	0.0906879	0.567269	0.0373001	0.574472	9.88194	3.62313	8.7399	13.8642	chr1:39560881-39560941:-	PABPC4	protein_coding	ENSG00000090621.14
Mock572	chr1	39463633	39463694	-	2.34655	5.49018	-1.22631	3.14363	0.740913	-3.37435	2.19599	5.4347	2.49712	5.54567	chr1:39463634-39463694:-	not annotated	not annotated	not annotated
Mock573	chr1	39430728	39430789	-	2.34655	4.5844	-0.966191	2.23785	0.703277	-2.43752	2.19599	3.62313	2.49712	5.54567	chr1:39430729-39430789:-	not annotated	not annotated	not annotated
Mock574	chr1	39357560	39357621	-	2.34655	4.5844	-0.966191	2.23785	0.703277	-2.43752	2.19599	3.62313	2.49712	5.54567	chr1:39357561-39357621:-	not annotated	not annotated	not annotated
Mock575	chr1	37991504	37991565	-	2.34655	4.5844	-0.966191	2.23785	0.703277	-2.43752	2.19599	3.62313	2.49712	5.54567	chr1:37991505-37991565:-	not annotated	not annotated	not annotated
Mock576	chr1	36303976	36304037	-	2.34655	4.5844	-0.966191	2.23785	0.703277	-2.43752	2.19599	3.62313	2.49712	5.54567	chr1:36303977-36304037:-	not annotated	not annotated	not annotated
Mock577	chr1	36303823	36303885	-	2.97083	4.5844	-0.625867	1.61357	0.363885	-1.7307	2.19599	3.62313	3.74567	5.54567	chr1:36303824-36303885:-	not annotated	not annotated	not annotated
Mock578	chr1	36289562	36289623	-	2.34655	4.5844	-0.966191	2.23785	0.703277	-2.43752	2.19599	3.62313	2.49712	5.54567	chr1:36289563-36289623:-	not annotated	not annotated	not annotated
Mock579	chr1	35183495	35183556	-	27.2332	28.3012	-0.0554972	1.06801	0.0407673	-1.06945	30.7438	34.4198	23.7226	22.1827	chr1:35183496-35183556:-	SFPQ	protein_coding	ENSG00000116560.11
Mock580	chr1	35183352	35183413	-	23.4875	37.47	-0.673841	13.9825	0.814394	-13.9987	30.7438	41.666	16.2312	33.274	chr1:35183353-35183413:-	SFPQ	protein_coding	ENSG00000116560.11
Mock581	chr1	35181056	35181119	-	22.4648	26.12	-0.217487	3.65517	0.358293	-3.66163	27.4498	21.7388	17.4798	30.5012	chr1:35181057-35181119:-	SFPQ	protein_coding	ENSG00000116560.11
Mock582	chr1	35178856	35178918	-	21.3668	16.4706	0.375484	4.89628	0.397495	4.91065	25.2539	16.3041	17.4798	16.637	chr1:35178857-35178918:-	SFPQ	protein_coding	ENSG00000116560.11
Mock583	chr1	33423906	33423969	-	12.8307	16.8957	-0.397051	4.06495	0.424673	-4.0843	13.1759	19.9272	12.4856	13.8642	chr1:33423907-33423969:-	PHC2	protein_coding	ENSG00000134686.18
Mock584	chr1	33410084	33410145	-	11.1085	15.5648	-0.486623	4.45629	0.438933	-4.48278	10.9799	14.4925	11.237	16.637	chr1:33410085-33410145:-	PHC2	protein_coding	ENSG00000134686.18
Mock585	chr1	33397318	33397379	-	10.9579	15.5648	-0.506311	4.60686	0.441505	-4.6346	13.1759	14.4925	8.7399	16.637	chr1:33397319-33397379:-	PHC2	protein_coding	ENSG00000134686.18
Mock586	chr1	33397173	33397235	-	14.4777	20.1492	-0.476884	5.67143	0.446035	-5.69144	16.4699	18.1157	12.4856	22.1827	chr1:33397174-33397235:-	PHC2	protein_coding	ENSG00000134686.18
Mock587	chr1	33377502	33377563	-	9.85992	6.8766	0.51988	2.98332	0.409182	3.02828	10.9799	5.4347	8.7399	8.31851	chr1:33377503-33377563:-	PHC2	protein_coding	ENSG00000134686.18
Mock588	chr1	33370298	33370359	-	12.5076	7.35724	0.765569	5.15036	0.794151	5.20695	8.78395	3.62313	16.2312	11.0913	chr1:33370299-33370359:-	PHC2	protein_coding	ENSG00000134686.18
Mock589	chr1	32797343	32797405	-	9.46149	11.461	-0.276594	1.99952	0.351583	-2.01856	7.68596	9.05783	11.237	13.8642	chr1:32797344-32797405:-	YARS	protein_coding	ENSG00000134684.10
Mock590	chr1	32789731	32789792	-	15.8769	20.9995	-0.403427	5.12261	0.433676	-5.13847	14.2739	25.3619	17.4798	16.637	chr1:32789732-32789792:-	YARS	protein_coding	ENSG00000134684.10
Mock591	chr1	32049302	32049363	-	2.34655	4.5844	-0.966191	2.23785	0.703277	-2.43752	2.19599	3.62313	2.49712	5.54567	chr1:32049303-32049363:-	not annotated	not annotated	not annotated
Mock592	chr1	31919080	31919141	-	10.6348	19.6685	-0.887102	9.03377	0.846606	-9.07723	8.78395	19.9272	12.4856	19.4098	chr1:31919081-31919141:-	AL136115.2	lncRNA	ENSG00000269967.1
Mock593	chr1	31918220	31918283	-	9.08508	17.3763	-0.935553	8.29126	0.846214	-8.34387	13.1759	18.1157	4.99423	16.637	chr1:31918221-31918283:-	AL136115.2	lncRNA	ENSG00000269967.1
Mock594	chr1	31906774	31906835	-	16.727	9.1688	0.867372	7.55818	0.832345	7.60779	10.9799	7.24626	22.474	11.0913	chr1:31906775-31906835:-	AL136115.2	lncRNA	ENSG00000269967.1
Mock595	chr1	31497653	31497715	-	53.0765	4.5844	3.53327	48.4921	0.97819	48.6207	36.2338	3.62313	69.9192	5.54567	chr1:31497654-31497715:-	RNU6-40P	snRNA	ENSG00000206981.1
Mock596	chr1	31414194	31414255	-	2.34655	4.5844	-0.966191	2.23785	0.703277	-2.43752	2.19599	3.62313	2.49712	5.54567	chr1:31414195-31414255:-	not annotated	not annotated	not annotated
Mock597	chr1	30968204	30968266	-	17.3733	45.0859	-1.37581	27.7127	0.943127	-27.7468	19.7639	65.2164	14.9827	24.9555	chr1:30968205-30968266:-	PUM1	protein_coding	ENSG00000134644.15
Mock598	chr1	29173416	29173479	-	10.0858	6.39597	0.657086	3.6898	0.73683	3.74785	7.68596	7.24626	12.4856	5.54567	chr1:29173417-29173479:-	SRSF4	protein_coding	ENSG00000116350.17
Mock599	chr1	28739513	28739574	-	2.34655	4.5844	-0.966191	2.23785	0.703277	-2.43752	2.19599	3.62313	2.49712	5.54567	chr1:28739514-28739574:-	not annotated	not annotated	not annotated
Mock600	chr1	28648702	28648764	-	2.34655	4.5844	-0.966191	2.23785	0.703277	-2.43752	2.19599	3.62313	2.49712	5.54567	chr1:28648703-28648764:-	not annotated	not annotated	not annotated
Mock601	chr1	28648684	28648745	-	2.34655	4.5844	-0.966191	2.23785	0.703277	-2.43752	2.19599	3.62313	2.49712	5.54567	chr1:28648685-28648745:-	not annotated	not annotated	not annotated
Mock602	chr1	28648630	28648691	-	2.34655	4.5844	-0.966191	2.23785	0.703277	-2.43752	2.19599	3.62313	2.49712	5.54567	chr1:28648631-28648691:-	not annotated	not annotated	not annotated
Mock603	chr1	28581021	28581084	-	6.49066	6.8766	-0.0833313	0.385945	0.0313164	-0.394839	5.48997	5.4347	7.49135	8.31851	chr1:28581022-28581084:-	SNHG12	lncRNA	ENSG00000197989.14
Mock604	chr1	28580977	28581038	-	321.362	853.473	-1.40915	532.111	0.972598	-532.113	348.064	1005.42	294.66	701.527	chr1:28580978-28581038:-	SNHG12	lncRNA	ENSG00000197989.14
Mock605	chr1	28580482	28580543	-	33.5733	186.592	-2.4745	153.019	0.990158	-153.039	38.4298	237.315	28.7168	135.869	chr1:28580483-28580543:-	SNHG12	lncRNA	ENSG00000197989.14
Mock606	chr1	28580405	28580467	-	552.115	3411.8	-2.62749	2859.69	0.998602	-2859.69	660.992	4316.96	443.238	2506.64	chr1:28580406-28580467:-	SNHG12	lncRNA	ENSG00000197989.14
Mock607	chr1	28579862	28579924	-	5.94166	5.97082	-0.00706271	0.0291587	5.59222e-05	-0.0300019	4.39197	3.62313	7.49135	8.31851	chr1:28579863-28579924:-	SNHG12	lncRNA	ENSG00000197989.14
Mock608	chr1	28579847	28579908	-	100.955	349.061	-1.78977	248.106	0.984957	-248.112	84.5455	393.11	117.364	305.012	chr1:28579848-28579908:-	SNHG12	lncRNA	ENSG00000197989.14
Mock609	chr1	28578789	28578851	-	62.1616	125.941	-1.01866	63.7797	0.905939	-63.7879	49.4097	157.606	74.9135	94.2764	chr1:28578790-28578851:-	SNHG12	lncRNA	ENSG00000197989.14
Mock610	chr1	28509017	28509078	-	2.89555	4.5844	-0.662897	1.68885	0.365172	-1.81429	3.29398	3.62313	2.49712	5.54567	chr1:28509018-28509078:-	not annotated	not annotated	not annotated
Mock611	chr1	28508947	28509008	-	2.34655	4.5844	-0.966191	2.23785	0.703277	-2.43752	2.19599	3.62313	2.49712	5.54567	chr1:28508948-28509008:-	not annotated	not annotated	not annotated
Mock612	chr1	28508733	28508794	-	3.51983	4.5844	-0.381229	1.06457	0.318197	-1.13078	3.29398	3.62313	3.74567	5.54567	chr1:28508734-28508794:-	not annotated	not annotated	not annotated
Mock613	chr1	28507976	28508037	-	2.34655	4.5844	-0.966191	2.23785	0.703277	-2.43752	2.19599	3.62313	2.49712	5.54567	chr1:28507977-28508037:-	not annotated	not annotated	not annotated
Mock614	chr1	28507421	28507482	-	18.7724	11.9416	0.652613	6.83077	0.787775	6.86188	17.5679	7.24626	19.9769	16.637	chr1:28507422-28507482:-	not annotated	not annotated	not annotated
Mock615	chr1	28506390	28506451	-	2.34655	4.5844	-0.966191	2.23785	0.703277	-2.43752	2.19599	3.62313	2.49712	5.54567	chr1:28506391-28506451:-	not annotated	not annotated	not annotated
Mock616	chr1	28506288	28506349	-	2.34655	4.5844	-0.966191	2.23785	0.703277	-2.43752	2.19599	3.62313	2.49712	5.54567	chr1:28506289-28506349:-	not annotated	not annotated	not annotated
Mock617	chr1	27834536	27834598	-	2.34655	4.5844	-0.966191	2.23785	0.703277	-2.43752	2.19599	3.62313	2.49712	5.54567	chr1:27834537-27834598:-	not annotated	not annotated	not annotated
Mock618	chr1	27472621	27472684	-	17.298	15.5093	0.157474	1.78872	0.0637513	1.79564	20.8619	19.9272	13.7341	11.0913	chr1:27472622-27472684:-	WASF2	protein_coding	ENSG00000158195.11
Mock619	chr1	27325261	27325334	-	2.34655	4.5844	-0.966191	2.23785	0.703277	-2.43752	2.19599	3.62313	2.49712	5.54567	chr1:27325262-27325334:-	not annotated	not annotated	not annotated
Mock620	chr1	26946286	26946347	-	2.34655	4.5844	-0.966191	2.23785	0.703277	-2.43752	2.19599	3.62313	2.49712	5.54567	chr1:26946287-26946347:-	not annotated	not annotated	not annotated
Mock621	chr1	26773405	26773467	-	2.34655	4.5844	-0.966191	2.23785	0.703277	-2.43752	2.19599	3.62313	2.49712	5.54567	chr1:26773406-26773467:-	not annotated	not annotated	not annotated
Mock622	chr1	26696882	26696943	-	2.34655	4.5844	-0.966191	2.23785	0.703277	-2.43752	2.19599	3.62313	2.49712	5.54567	chr1:26696883-26696943:-	not annotated	not annotated	not annotated
Mock623	chr1	26696518	26696579	-	2.34655	4.5844	-0.966191	2.23785	0.703277	-2.43752	2.19599	3.62313	2.49712	5.54567	chr1:26696519-26696579:-	not annotated	not annotated	not annotated
Mock624	chr1	26278605	26278666	-	2.34655	4.5844	-0.966191	2.23785	0.703277	-2.43752	2.19599	3.62313	2.49712	5.54567	chr1:26278606-26278666:-	not annotated	not annotated	not annotated
Mock625	chr1	23706687	23706748	-	2.34655	4.5844	-0.966191	2.23785	0.703277	-2.43752	2.19599	3.62313	2.49712	5.54567	chr1:23706688-23706748:-	not annotated	not annotated	not annotated
Mock626	chr1	23310786	23310847	-	19.3967	11.0359	0.813612	8.36083	0.835757	8.40033	17.5679	5.4347	21.2255	16.637	chr1:23310787-23310847:-	HNRNPR	protein_coding	ENSG00000125944.20
Mock627	chr1	22091673	22091734	-	2.34655	4.5844	-0.966191	2.23785	0.703277	-2.43752	2.19599	3.62313	2.49712	5.54567	chr1:22091674-22091734:-	not annotated	not annotated	not annotated
Mock628	chr1	22052891	22052952	-	2.34655	4.5844	-0.966191	2.23785	0.703277	-2.43752	2.19599	3.62313	2.49712	5.54567	chr1:22052892-22052952:-	CDC42-AS1	lncRNA	ENSG00000285752.1
Mock629	chr1	21159913	21159975	-	10.3336	10.5552	-0.0306089	0.221585	0.0253327	-0.223689	13.1759	7.24626	7.49135	13.8642	chr1:21159914-21159975:-	EIF4G3	protein_coding	ENSG00000075151.20
Mock630	chr1	20837345	20837408	-	16.9749	7.78238	1.12512	9.19247	0.868191	9.26107	16.4699	7.24626	17.4798	8.31851	chr1:20837346-20837408:-	EIF4G3	protein_coding	ENSG00000075151.20
Mock631	chr1	20783086	20783147	-	8.06237	14.7145	-0.867961	6.65211	0.82323	-6.70849	9.88194	7.24626	6.24279	22.1827	chr1:20783087-20783147:-	HP1BP3	protein_coding	ENSG00000127483.18
Mock632	chr1	20743877	20743939	-	13.3045	7.78238	0.773626	5.52208	0.798512	5.57601	15.3719	7.24626	11.237	8.31851	chr1:20743878-20743939:-	HP1BP3	protein_coding	ENSG00000127483.18
Mock633	chr1	19305111	19305176	-	25.5422	5.49018	2.21795	20.052	0.955598	20.1743	9.88194	5.4347	41.2024	5.54567	chr1:19305112-19305176:-	AKR7A2	protein_coding	ENSG00000053371.12
Mock634	chr1	19187144	19187205	-	13.3797	10.4997	0.349698	2.88001	0.373113	2.90117	14.2739	12.681	12.4856	8.31851	chr1:19187145-19187205:-	UBR4	protein_coding	ENSG00000127481.15
Mock635	chr1	19185221	19185282	-	10.0105	7.35724	0.444276	2.65325	0.402695	2.69019	8.78395	3.62313	11.237	11.0913	chr1:19185222-19185282:-	UBR4	protein_coding	ENSG00000127481.15
Mock636	chr1	19112558	19112619	-	15.3279	11.8862	0.366875	3.44171	0.38659	3.46121	13.1759	12.681	17.4798	11.0913	chr1:19112559-19112619:-	UBR4	protein_coding	ENSG00000127481.15
Mock637	chr1	19097228	19097289	-	17.5991	10.0746	0.804784	7.52455	0.822559	7.56746	16.4699	9.05783	18.7284	11.0913	chr1:19097229-19097289:-	UBR4	protein_coding	ENSG00000127481.15
Mock638	chr1	17437720	17437781	-	20.0962	5.49018	1.872	14.6061	0.937143	14.7255	16.4699	5.4347	23.7226	5.54567	chr1:17437721-17437781:-	RCC2	protein_coding	ENSG00000179051.14
Mock639	chr1	17415684	17415745	-	7.73921	15.5648	-1.00803	7.82556	0.847724	-7.89021	5.48997	14.4925	9.98846	16.637	chr1:17415685-17415745:-	RCC2	protein_coding	ENSG00000179051.14
Mock640	chr1	17408129	17408190	-	18.4713	10.5552	0.807327	7.91606	0.834414	7.95712	21.9599	7.24626	14.9827	13.8642	chr1:17408130-17408190:-	RCC2	protein_coding	ENSG00000179051.14
Mock641	chr1	16872622	16872691	-	2.34655	5.49018	-1.22631	3.14363	0.740913	-3.37435	2.19599	5.4347	2.49712	5.54567	chr1:16872623-16872691:-	not annotated	not annotated	not annotated
Mock642	chr1	16861972	16862033	-	2.34655	4.5844	-0.966191	2.23785	0.703277	-2.43752	2.19599	3.62313	2.49712	5.54567	chr1:16861973-16862033:-	not annotated	not annotated	not annotated
Mock643	chr1	16861959	16862020	-	2.34655	4.5844	-0.966191	2.23785	0.703277	-2.43752	2.19599	3.62313	2.49712	5.54567	chr1:16861960-16862020:-	not annotated	not annotated	not annotated
Mock644	chr1	16666916	16666977	-	22.6686	4.5844	2.30589	18.0842	0.951292	18.2307	15.3719	3.62313	29.9654	5.54567	chr1:16666917-16666977:-	RNU1-3	snRNA	ENSG00000207513.1
Mock645	chr1	16638275	16638336	-	7.8145	7.30175	0.0979106	0.512746	0.034504	0.522011	4.39197	9.05783	11.237	5.54567	chr1:16638276-16638336:-	CROCCP2	transcribed_unprocessed_pseudogene	ENSG00000215908.10
Mock646	chr1	16633316	16633377	-	11.1838	10.0746	0.150685	1.10917	0.0534057	1.11936	9.88194	9.05783	12.4856	11.0913	chr1:16633317-16633377:-	CROCCP2	transcribed_unprocessed_pseudogene	ENSG00000215908.10
Mock647	chr1	16514259	16514322	-	10.9579	5.49018	0.997047	5.46773	0.808131	5.55789	13.1759	5.4347	8.7399	5.54567	chr1:16514260-16514322:-	RNU1-1	snRNA	ENSG00000206652.1
Mock648	chr1	16393429	16393490	-	2.34655	4.5844	-0.966191	2.23785	0.703277	-2.43752	2.19599	3.62313	2.49712	5.54567	chr1:16393430-16393490:-	SPATA21	protein_coding	ENSG00000187144.11
Mock649	chr1	16341581	16341642	-	8.28821	7.30175	0.182818	0.986461	0.0522872	1.00326	6.58796	9.05783	9.98846	5.54567	chr1:16341582-16341642:-	FBXO42	protein_coding	ENSG00000037637.11
Mock650	chr1	15847962	15848024	-	6.49066	9.1688	-0.498369	2.67815	0.404876	-2.72412	5.48997	7.24626	7.49135	11.0913	chr1:15847963-15848024:-	AL450998.2	lncRNA	ENSG00000179743.4
Mock651	chr1	15684522	15684583	-	2.34655	4.5844	-0.966191	2.23785	0.703277	-2.43752	2.19599	3.62313	2.49712	5.54567	chr1:15684523-15684583:-	not annotated	not annotated	not annotated
Mock652	chr1	12304693	12304759	-	2.34655	4.5844	-0.966191	2.23785	0.703277	-2.43752	2.19599	3.62313	2.49712	5.54567	chr1:12304694-12304759:-	not annotated	not annotated	not annotated
Mock653	chr1	12276601	12276662	-	2.34655	4.5844	-0.966191	2.23785	0.703277	-2.43752	2.19599	3.62313	2.49712	5.54567	chr1:12276602-12276662:-	not annotated	not annotated	not annotated
Mock654	chr1	11909857	11909918	-	118.94	221.77	-0.898833	102.83	0.892014	-102.834	68.0756	277.17	169.804	166.37	chr1:11909858-11909918:-	RNU5E-4P	snRNA	ENSG00000201801.1
Mock655	chr1	11908227	11908289	-	3.44454	5.49018	-0.672541	2.04564	0.678727	-2.15336	4.39197	5.4347	2.49712	5.54567	chr1:11908228-11908289:-	not annotated	not annotated	not annotated
Mock656	chr1	11256081	11256142	-	10.3336	4.5844	1.17254	5.74923	0.819371	5.86758	13.1759	3.62313	7.49135	5.54567	chr1:11256082-11256142:-	MTOR	protein_coding	ENSG00000198793.13
Mock657	chr1	11022322	11022383	-	2.34655	4.5844	-0.966191	2.23785	0.703277	-2.43752	2.19599	3.62313	2.49712	5.54567	chr1:11022323-11022383:-	not annotated	not annotated	not annotated
Mock658	chr1	10299015	10299076	-	2.34655	4.5844	-0.966191	2.23785	0.703277	-2.43752	2.19599	3.62313	2.49712	5.54567	chr1:10299016-10299076:-	not annotated	not annotated	not annotated
Mock659	chr1	9734063	9734124	-	8.98777	8.68817	0.0489116	0.299604	0.028744	0.303571	5.48997	9.05783	12.4856	8.31851	chr1:9734064-9734124:-	CLSTN1	protein_coding	ENSG00000171603.17
Mock660	chr1	8874842	8874903	-	37.5448	28.7819	0.383454	8.76297	0.407728	8.77135	35.1358	32.6082	39.9538	24.9555	chr1:8874843-8874903:-	ENO1	protein_coding	ENSG00000074800.16
Mock661	chr1	8870442	8870503	-	42.6364	43.4963	-0.0288094	0.85997	0.0322671	-0.860452	42.8218	39.8545	42.451	47.1382	chr1:8870443-8870503:-	ENO1	protein_coding	ENSG00000074800.16
Mock662	chr1	8862118	8862179	-	8.83721	8.68817	0.0245387	0.14904	0.00615144	0.151047	7.68596	9.05783	9.98846	8.31851	chr1:8862119-8862179:-	ENO1	protein_coding	ENSG00000074800.16
Mock663	chr1	8798373	8798435	-	9.23564	9.59395	-0.0549129	0.35831	0.030142	-0.362493	10.9799	10.8694	7.49135	8.31851	chr1:8798374-8798435:-	RERE	protein_coding	ENSG00000142599.19
Mock664	chr1	8206557	8206618	-	2.34655	4.5844	-0.966191	2.23785	0.703277	-2.43752	2.19599	3.62313	2.49712	5.54567	chr1:8206558-8206618:-	RNU1-7P	snRNA	ENSG00000200975.1
Mock665	chr1	8206540	8206601	-	2.34655	4.5844	-0.966191	2.23785	0.703277	-2.43752	2.19599	3.62313	2.49712	5.54567	chr1:8206541-8206601:-	RNU1-7P	snRNA	ENSG00000200975.1
Mock666	chr1	8026104	8026165	-	49.105	27.0258	0.861534	22.0792	0.870596	22.096	39.5278	23.5504	58.6822	30.5012	chr1:8026105-8026165:-	ERRFI1	protein_coding	ENSG00000116285.13
Mock667	chr1	8020047	8020108	-	10.8826	11.461	-0.0747059	0.578372	0.0370205	-0.583176	14.2739	9.05783	7.49135	13.8642	chr1:8020048-8020108:-	ERRFI1	protein_coding	ENSG00000116285.13
Mock668	chr1	8016056	8016117	-	14.6283	22.8665	-0.644474	8.23822	0.796611	-8.26339	14.2739	23.5504	14.9827	22.1827	chr1:8016057-8016117:-	ERRFI1	protein_coding	ENSG00000116285.13
Mock669	chr1	8015340	8015401	-	14.4777	24.3084	-0.74762	9.83068	0.817246	-9.85907	16.4699	18.1157	12.4856	30.5012	chr1:8015341-8015401:-	ERRFI1	protein_coding	ENSG00000116285.13
Mock670	chr1	8013996	8014057	-	26.5116	27.0258	-0.0277108	0.514148	0.0313164	-0.514894	23.0579	23.5504	29.9654	30.5012	chr1:8013997-8014057:-	ERRFI1	protein_coding	ENSG00000116285.13
Mock671	chr1	8013339	8013401	-	27.7822	24.7336	0.16769	3.04863	0.0690639	3.05324	31.8418	21.7388	23.7226	27.7284	chr1:8013340-8013401:-	ERRFI1	protein_coding	ENSG00000116285.13
Mock672	chr1	6636197	6636258	-	11.6575	8.20753	0.506235	3.44994	0.42417	3.48688	12.0779	10.8694	11.237	5.54567	chr1:6636198-6636258:-	DNAJC11	protein_coding	ENSG00000007923.16
Mock673	chr1	6583817	6583879	-	2.34655	4.5844	-0.966191	2.23785	0.703277	-2.43752	2.19599	3.62313	2.49712	5.54567	chr1:6583818-6583879:-	not annotated	not annotated	not annotated
Mock674	chr1	6522855	6522917	-	9.9352	16.9512	-0.770765	7.01599	0.817973	-7.0582	9.88194	14.4925	9.98846	19.4098	chr1:6522856-6522917:-	NOL9	protein_coding	ENSG00000162408.11
Mock675	chr1	6473381	6473442	-	15.7263	6.8766	1.19341	8.8497	0.872945	8.9298	16.4699	5.4347	14.9827	8.31851	chr1:6473382-6473442:-	PLEKHG5	protein_coding	ENSG00000171680.22
Mock676	chr1	6447618	6447679	-	2.34655	4.5844	-0.966191	2.23785	0.703277	-2.43752	2.19599	3.62313	2.49712	5.54567	chr1:6447619-6447679:-	not annotated	not annotated	not annotated
Mock677	chr1	6208537	6208598	-	2.34655	4.5844	-0.966191	2.23785	0.703277	-2.43752	2.19599	3.62313	2.49712	5.54567	chr1:6208538-6208598:-	RPL22	protein_coding	ENSG00000116251.11
Mock678	chr1	3529979	3530040	-	9.46149	5.97082	0.664138	3.49067	0.732468	3.55329	7.68596	3.62313	11.237	8.31851	chr1:3529980-3530040:-	MEGF6	protein_coding	ENSG00000162591.16
Mock679	chr1	2393029	2393090	-	2.34655	4.5844	-0.966191	2.23785	0.703277	-2.43752	2.19599	3.62313	2.49712	5.54567	chr1:2393030-2393090:-	not annotated	not annotated	not annotated
Mock680	chr1	2308223	2308284	-	2.34655	4.5844	-0.966191	2.23785	0.703277	-2.43752	2.19599	3.62313	2.49712	5.54567	chr1:2308224-2308284:-	not annotated	not annotated	not annotated
Mock681	chr1	2302247	2302308	-	2.97083	4.5844	-0.625867	1.61357	0.363885	-1.7307	2.19599	3.62313	3.74567	5.54567	chr1:2302248-2302308:-	not annotated	not annotated	not annotated
Mock682	chr1	2300403	2300464	-	2.34655	4.5844	-0.966191	2.23785	0.703277	-2.43752	2.19599	3.62313	2.49712	5.54567	chr1:2300404-2300464:-	not annotated	not annotated	not annotated
Mock683	chr1	2291551	2291612	-	2.34655	4.5844	-0.966191	2.23785	0.703277	-2.43752	2.19599	3.62313	2.49712	5.54567	chr1:2291552-2291612:-	not annotated	not annotated	not annotated
Mock684	chr1	2291408	2291469	-	2.34655	4.5844	-0.966191	2.23785	0.703277	-2.43752	2.19599	3.62313	2.49712	5.54567	chr1:2291409-2291469:-	not annotated	not annotated	not annotated
Mock685	chr1	2288339	2288400	-	2.34655	4.5844	-0.966191	2.23785	0.703277	-2.43752	2.19599	3.62313	2.49712	5.54567	chr1:2288340-2288400:-	not annotated	not annotated	not annotated
Mock686	chr1	2287774	2287835	-	2.34655	4.5844	-0.966191	2.23785	0.703277	-2.43752	2.19599	3.62313	2.49712	5.54567	chr1:2287775-2287835:-	not annotated	not annotated	not annotated
Mock687	chr1	2283198	2283259	-	2.34655	4.5844	-0.966191	2.23785	0.703277	-2.43752	2.19599	3.62313	2.49712	5.54567	chr1:2283199-2283259:-	not annotated	not annotated	not annotated
Mock688	chr1	2274412	2274473	-	2.34655	4.5844	-0.966191	2.23785	0.703277	-2.43752	2.19599	3.62313	2.49712	5.54567	chr1:2274413-2274473:-	not annotated	not annotated	not annotated
Mock689	chr1	2274035	2274096	-	2.34655	4.5844	-0.966191	2.23785	0.703277	-2.43752	2.19599	3.62313	2.49712	5.54567	chr1:2274036-2274096:-	not annotated	not annotated	not annotated
Mock690	chr1	2269333	2269394	-	2.34655	4.5844	-0.966191	2.23785	0.703277	-2.43752	2.19599	3.62313	2.49712	5.54567	chr1:2269334-2269394:-	not annotated	not annotated	not annotated
Mock691	chr1	2268340	2268401	-	2.34655	4.5844	-0.966191	2.23785	0.703277	-2.43752	2.19599	3.62313	2.49712	5.54567	chr1:2268341-2268401:-	not annotated	not annotated	not annotated
Mock692	chr1	2267580	2267641	-	2.34655	4.5844	-0.966191	2.23785	0.703277	-2.43752	2.19599	3.62313	2.49712	5.54567	chr1:2267581-2267641:-	not annotated	not annotated	not annotated
Mock693	chr1	2267568	2267629	-	2.34655	4.5844	-0.966191	2.23785	0.703277	-2.43752	2.19599	3.62313	2.49712	5.54567	chr1:2267569-2267629:-	not annotated	not annotated	not annotated
Mock694	chr1	2267395	2267456	-	2.34655	4.5844	-0.966191	2.23785	0.703277	-2.43752	2.19599	3.62313	2.49712	5.54567	chr1:2267396-2267456:-	not annotated	not annotated	not annotated
Mock695	chr1	2234047	2234108	-	2.34655	4.5844	-0.966191	2.23785	0.703277	-2.43752	2.19599	3.62313	2.49712	5.54567	chr1:2234048-2234108:-	not annotated	not annotated	not annotated
Mock696	chr1	2233888	2233949	-	2.34655	4.5844	-0.966191	2.23785	0.703277	-2.43752	2.19599	3.62313	2.49712	5.54567	chr1:2233889-2233949:-	not annotated	not annotated	not annotated
Mock697	chr1	2231731	2231792	-	2.34655	4.5844	-0.966191	2.23785	0.703277	-2.43752	2.19599	3.62313	2.49712	5.54567	chr1:2231732-2231792:-	not annotated	not annotated	not annotated
Mock698	chr1	2194669	2194730	-	11.808	10.9804	0.104843	0.82767	0.0422772	0.834284	9.88194	10.8694	13.7341	11.0913	chr1:2194670-2194730:-	FAAP20	protein_coding	ENSG00000162585.17
Mock699	chr1	2070690	2070751	-	2.34655	4.5844	-0.966191	2.23785	0.703277	-2.43752	2.19599	3.62313	2.49712	5.54567	chr1:2070691-2070751:-	not annotated	not annotated	not annotated
Mock700	chr1	1553763	1553826	-	15.2746	16.9512	-0.150251	1.67658	0.0628565	-1.6833	23.0579	14.4925	7.49135	19.4098	chr1:1553764-1553826:-	SSU72	protein_coding	ENSG00000160075.12
Mock701	chr1	1545604	1545665	-	10.4089	7.35724	0.500584	3.05168	0.412985	3.09246	12.0779	3.62313	8.7399	11.0913	chr1:1545605-1545665:-	SSU72	protein_coding	ENSG00000160075.12
Mock702	chr1	1527564	1527625	-	2.89555	4.5844	-0.662897	1.68885	0.365172	-1.81429	3.29398	3.62313	2.49712	5.54567	chr1:1527565-1527625:-	not annotated	not annotated	not annotated
Mock703	chr1	1524662	1524723	-	2.34655	4.5844	-0.966191	2.23785	0.703277	-2.43752	2.19599	3.62313	2.49712	5.54567	chr1:1524663-1524723:-	not annotated	not annotated	not annotated
Mock704	chr1	1474528	1474589	-	2.34655	4.5844	-0.966191	2.23785	0.703277	-2.43752	2.19599	3.62313	2.49712	5.54567	chr1:1474529-1474589:-	not annotated	not annotated	not annotated
Mock705	chr1	1395035	1395098	-	7.98708	6.8766	0.215973	1.11048	0.32351	1.13129	10.9799	5.4347	4.99423	8.31851	chr1:1395036-1395098:-	CCNL2	protein_coding	ENSG00000221978.12
Mock706	chr1	1394724	1394785	-	8.76193	14.659	-0.742465	5.89706	0.789733	-5.94362	8.78395	12.681	8.7399	16.637	chr1:1394725-1394785:-	CCNL2	protein_coding	ENSG00000221978.12
Mock707	chr1	1336237	1336298	-	23.3902	13.7532	0.766138	9.63703	0.832513	9.66743	23.0579	10.8694	23.7226	16.637	chr1:1336238-1336298:-	DVL1	protein_coding	ENSG00000107404.20
Mock708	chr1	1335704	1335765	-	16.4259	7.30175	1.16965	9.12411	0.869757	9.19877	15.3719	9.05783	17.4798	5.54567	chr1:1335705-1335765:-	DVL1	protein_coding	ENSG00000107404.20
Mock709	chr1	1318619	1318680	-	12.2065	13.7532	-0.172122	1.54673	0.0621295	-1.55628	13.1759	10.8694	11.237	16.637	chr1:1318620-1318680:-	INTS11	protein_coding	ENSG00000127054.20
Mock710	chr1	1318463	1318524	-	9.61205	11.8862	-0.306365	2.2741	0.36327	-2.29464	5.48997	12.681	13.7341	11.0913	chr1:1318464-1318524:-	INTS11	protein_coding	ENSG00000127054.20
Mock711	chr1	1318144	1318209	-	20.1183	16.9512	0.24712	3.16709	0.36327	3.17671	25.2539	14.4925	14.9827	19.4098	chr1:1318145-1318209:-	INTS11	protein_coding	ENSG00000127054.20
Mock712	chr1	1317062	1317125	-	27.8575	21.9607	0.343139	5.89675	0.391679	5.90673	30.7438	21.7388	24.9712	22.1827	chr1:1317063-1317125:-	INTS11	protein_coding	ENSG00000127054.20
Mock713	chr1	1316256	1316318	-	20.8931	10.5552	0.985071	10.3379	0.865619	10.3847	23.0579	7.24626	18.7284	13.8642	chr1:1316257-1316318:-	INTS11	protein_coding	ENSG00000127054.20
Mock714	chr1	1304179	1304240	-	31.5811	15.1396	1.06073	16.4415	0.89386	16.4757	21.9599	10.8694	41.2024	19.4098	chr1:1304180-1304240:-	ACAP3	protein_coding	ENSG00000131584.19
Mock715	chr1	1167847	1167908	-	2.34655	4.5844	-0.966191	2.23785	0.703277	-2.43752	2.19599	3.62313	2.49712	5.54567	chr1:1167848-1167908:-	not annotated	not annotated	not annotated
Mock716	chr1	1055482	1055543	-	2.34655	4.5844	-0.966191	2.23785	0.703277	-2.43752	2.19599	3.62313	2.49712	5.54567	chr1:1055483-1055543:-	not annotated	not annotated	not annotated
Mock717	chr1	1055082	1055143	-	2.34655	4.5844	-0.966191	2.23785	0.703277	-2.43752	2.19599	3.62313	2.49712	5.54567	chr1:1055083-1055143:-	not annotated	not annotated	not annotated
Mock718	chr1	1053726	1053787	-	2.34655	4.5844	-0.966191	2.23785	0.703277	-2.43752	2.19599	3.62313	2.49712	5.54567	chr1:1053727-1053787:-	not annotated	not annotated	not annotated
Mock719	chr1	1053339	1053400	-	2.34655	4.5844	-0.966191	2.23785	0.703277	-2.43752	2.19599	3.62313	2.49712	5.54567	chr1:1053340-1053400:-	not annotated	not annotated	not annotated
Mock720	chr1	1053230	1053291	-	2.34655	4.5844	-0.966191	2.23785	0.703277	-2.43752	2.19599	3.62313	2.49712	5.54567	chr1:1053231-1053291:-	not annotated	not annotated	not annotated
Mock721	chr1	1052440	1052501	-	2.34655	4.5844	-0.966191	2.23785	0.703277	-2.43752	2.19599	3.62313	2.49712	5.54567	chr1:1052441-1052501:-	not annotated	not annotated	not annotated
Mock722	chr1	1051228	1051289	-	2.34655	4.5844	-0.966191	2.23785	0.703277	-2.43752	2.19599	3.62313	2.49712	5.54567	chr1:1051229-1051289:-	not annotated	not annotated	not annotated
Mock723	chr1	1049962	1050023	-	2.34655	4.5844	-0.966191	2.23785	0.703277	-2.43752	2.19599	3.62313	2.49712	5.54567	chr1:1049963-1050023:-	not annotated	not annotated	not annotated
Mock724	chr1	1047849	1047910	-	2.34655	5.97082	-1.34739	3.62427	0.75836	-3.86662	2.19599	3.62313	2.49712	8.31851	chr1:1047850-1047910:-	not annotated	not annotated	not annotated
Mock725	chr1	1046818	1046879	-	2.34655	4.5844	-0.966191	2.23785	0.703277	-2.43752	2.19599	3.62313	2.49712	5.54567	chr1:1046819-1046879:-	not annotated	not annotated	not annotated
Mock726	chr1	1045194	1045255	-	2.34655	4.5844	-0.966191	2.23785	0.703277	-2.43752	2.19599	3.62313	2.49712	5.54567	chr1:1045195-1045255:-	not annotated	not annotated	not annotated
Mock727	chr1	1044314	1044375	-	2.34655	4.5844	-0.966191	2.23785	0.703277	-2.43752	2.19599	3.62313	2.49712	5.54567	chr1:1044315-1044375:-	not annotated	not annotated	not annotated
Mock728	chr1	1043534	1043595	-	2.89555	4.5844	-0.662897	1.68885	0.365172	-1.81429	3.29398	3.62313	2.49712	5.54567	chr1:1043535-1043595:-	not annotated	not annotated	not annotated
Mock729	chr1	1041672	1041733	-	2.89555	4.5844	-0.662897	1.68885	0.365172	-1.81429	3.29398	3.62313	2.49712	5.54567	chr1:1041673-1041733:-	not annotated	not annotated	not annotated
Mock730	chr1	1040331	1040392	-	2.34655	4.5844	-0.966191	2.23785	0.703277	-2.43752	2.19599	3.62313	2.49712	5.54567	chr1:1040332-1040392:-	not annotated	not annotated	not annotated
Mock731	chr1	1034469	1034530	-	2.34655	4.5844	-0.966191	2.23785	0.703277	-2.43752	2.19599	3.62313	2.49712	5.54567	chr1:1034470-1034530:-	not annotated	not annotated	not annotated
Mock732	chr1	1020893	1020954	-	2.34655	4.5844	-0.966191	2.23785	0.703277	-2.43752	2.19599	3.62313	2.49712	5.54567	chr1:1020894-1020954:-	not annotated	not annotated	not annotated
Mock733	chr1	964332	964393	-	2.34655	4.5844	-0.966191	2.23785	0.703277	-2.43752	2.19599	3.62313	2.49712	5.54567	chr1:964333-964393:-	not annotated	not annotated	not annotated
Mock734	chr1	962694	962755	-	2.34655	4.5844	-0.966191	2.23785	0.703277	-2.43752	2.19599	3.62313	2.49712	5.54567	chr1:962695-962755:-	not annotated	not annotated	not annotated
Mock735	chr1	957437	957498	-	10.0858	7.78238	0.374036	2.30338	0.366011	2.33355	7.68596	7.24626	12.4856	8.31851	chr1:957438-957498:-	NOC2L	protein_coding	ENSG00000188976.11
Mock736	chr1	956973	957034	-	14.3804	9.11332	0.658059	5.26712	0.775249	5.30807	8.78395	12.681	19.9769	5.54567	chr1:956974-957034:-	NOC2L	protein_coding	ENSG00000188976.11
Mock737	chr1	632673	632734	-	7.43809	10.9804	-0.561923	3.54228	0.427693	-3.58657	9.88194	10.8694	4.99423	11.0913	chr1:632674-632734:-	AL669831.3	transcribed_processed_pseudogene	ENSG00000230021.10
Mock738	chr1	17467	17528	-	36.5974	14.2338	1.36242	22.3636	0.937479	22.405	30.7438	9.05783	42.451	19.4098	chr1:17468-17528:-	WASH7P	unprocessed_pseudogene	ENSG00000227232.5
Mock739	chr2	2122313	2122374	+	12.4323	4.5844	1.43929	7.84792	0.874231	7.97881	9.88194	3.62313	14.9827	5.54567	chr2:2122314-2122374:+	not annotated	not annotated	not annotated
Mock740	chr2	10325127	10325189	+	17.6744	18.3376	-0.0531426	0.663189	0.0353987	-0.665314	15.3719	14.4925	19.9769	22.1827	chr2:10325128-10325189:+	HPCAL1	protein_coding	ENSG00000115756.13
Mock741	chr2	10446679	10446742	+	2.34655	4.5844	-0.966191	2.23785	0.703277	-2.43752	2.19599	3.62313	2.49712	5.54567	chr2:10446680-10446742:+	not annotated	not annotated	not annotated
Mock742	chr2	11584741	11584802	+	48.2549	300.962	-2.64084	252.707	0.993066	-252.721	42.8218	260.866	53.688	341.059	chr2:11584742-11584802:+	GREB1	protein_coding	ENSG00000196208.14
Mock743	chr2	20348771	20348832	+	2.34655	4.5844	-0.966191	2.23785	0.703277	-2.43752	2.19599	3.62313	2.49712	5.54567	chr2:20348772-20348832:+	not annotated	not annotated	not annotated
Mock744	chr2	26034316	26034377	+	43.9602	17.3763	1.33907	26.5839	0.938597	26.6176	41.7238	18.1157	46.1966	16.637	chr2:26034317-26034377:+	RAB10	protein_coding	ENSG00000084733.11
Mock745	chr2	27221189	27221250	+	13.5303	11.9416	0.180194	1.58867	0.0648697	1.59886	12.0779	7.24626	14.9827	16.637	chr2:27221190-27221250:+	CAD	protein_coding	ENSG00000084774.14
Mock746	chr2	27235502	27235563	+	12.906	9.64944	0.419529	3.25659	0.415837	3.28351	12.0779	5.4347	13.7341	13.8642	chr2:27235503-27235563:+	CAD	protein_coding	ENSG00000084774.14
Mock747	chr2	27382476	27382537	+	2.34655	4.5844	-0.966191	2.23785	0.703277	-2.43752	2.19599	3.62313	2.49712	5.54567	chr2:27382477-27382537:+	not annotated	not annotated	not annotated
Mock748	chr2	27383559	27383620	+	2.34655	4.5844	-0.966191	2.23785	0.703277	-2.43752	2.19599	3.62313	2.49712	5.54567	chr2:27383560-27383620:+	not annotated	not annotated	not annotated
Mock749	chr2	28913632	28913693	+	2.34655	4.5844	-0.966191	2.23785	0.703277	-2.43752	2.19599	3.62313	2.49712	5.54567	chr2:28913633-28913693:+	WDR43	protein_coding	ENSG00000163811.12
Mock750	chr2	28913656	28913717	+	107.167	242.049	-1.17544	134.882	0.932893	-134.887	103.211	237.315	111.122	246.782	chr2:28913657-28913717:+	WDR43	protein_coding	ENSG00000163811.12
Mock751	chr2	28920661	28920722	+	9.46149	13.3281	-0.494327	3.86657	0.427301	-3.89804	7.68596	7.24626	11.237	19.4098	chr2:28920662-28920722:+	WDR43	protein_coding	ENSG00000163811.12
Mock752	chr2	28927035	28927096	+	2.34655	5.97082	-1.34739	3.62427	0.75836	-3.86662	2.19599	3.62313	2.49712	8.31851	chr2:28927036-28927096:+	WDR43	protein_coding	ENSG00000163811.12
Mock753	chr2	28927056	28927117	+	46.2315	138.641	-1.58441	92.4096	0.968851	-92.4231	45.0177	135.867	47.4452	141.415	chr2:28927057-28927117:+	WDR43	protein_coding	ENSG00000163811.12
Mock754	chr2	28927951	28928012	+	50.9466	115.016	-1.17478	64.0698	0.926239	-64.0806	58.1937	141.302	43.6995	88.7307	chr2:28927952-28928012:+	WDR43	protein_coding	ENSG00000163811.12
Mock755	chr2	28947857	28947918	+	8.83721	19.1879	-1.11853	10.3507	0.877922	-10.411	7.68596	21.7388	9.98846	16.637	chr2:28947858-28947918:+	WDR43	protein_coding	ENSG00000163811.12
Mock756	chr2	37646771	37646832	+	2.34655	4.5844	-0.966191	2.23785	0.703277	-2.43752	2.19599	3.62313	2.49712	5.54567	chr2:37646772-37646832:+	not annotated	not annotated	not annotated
Mock757	chr2	38371381	38371442	+	2.34655	4.5844	-0.966191	2.23785	0.703277	-2.43752	2.19599	3.62313	2.49712	5.54567	chr2:38371382-38371442:+	not annotated	not annotated	not annotated
Mock758	chr2	38744999	38745060	+	2.34655	4.5844	-0.966191	2.23785	0.703277	-2.43752	2.19599	3.62313	2.49712	5.54567	chr2:38745000-38745060:+	not annotated	not annotated	not annotated
Mock759	chr2	43923384	43923445	+	2.34655	4.5844	-0.966191	2.23785	0.703277	-2.43752	2.19599	3.62313	2.49712	5.54567	chr2:43923385-43923445:+	not annotated	not annotated	not annotated
Mock760	chr2	43953903	43953964	+	2.34655	4.5844	-0.966191	2.23785	0.703277	-2.43752	2.19599	3.62313	2.49712	5.54567	chr2:43953904-43953964:+	not annotated	not annotated	not annotated
Mock761	chr2	47170729	47170790	+	2.97083	4.5844	-0.625867	1.61357	0.363885	-1.7307	2.19599	3.62313	3.74567	5.54567	chr2:47170730-47170790:+	not annotated	not annotated	not annotated
Mock762	chr2	47175740	47175801	+	2.34655	4.5844	-0.966191	2.23785	0.703277	-2.43752	2.19599	3.62313	2.49712	5.54567	chr2:47175741-47175801:+	not annotated	not annotated	not annotated
Mock763	chr2	47175830	47175891	+	2.34655	4.5844	-0.966191	2.23785	0.703277	-2.43752	2.19599	3.62313	2.49712	5.54567	chr2:47175831-47175891:+	not annotated	not annotated	not annotated
Mock764	chr2	47176171	47176232	+	2.34655	4.5844	-0.966191	2.23785	0.703277	-2.43752	2.19599	3.62313	2.49712	5.54567	chr2:47176172-47176232:+	not annotated	not annotated	not annotated
Mock765	chr2	53570369	53570430	+	2.34655	4.5844	-0.966191	2.23785	0.703277	-2.43752	2.19599	3.62313	2.49712	5.54567	chr2:53570370-53570430:+	not annotated	not annotated	not annotated
Mock766	chr2	53970704	53970765	+	2.34655	4.5844	-0.966191	2.23785	0.703277	-2.43752	2.19599	3.62313	2.49712	5.54567	chr2:53970705-53970765:+	not annotated	not annotated	not annotated
Mock767	chr2	54977201	54977262	+	2.34655	4.5844	-0.966191	2.23785	0.703277	-2.43752	2.19599	3.62313	2.49712	5.54567	chr2:54977202-54977262:+	not annotated	not annotated	not annotated
Mock768	chr2	55049814	55049875	+	4.76838	4.5844	0.0567673	0.183983	0.0211386	0.192542	3.29398	3.62313	6.24279	5.54567	chr2:55049815-55049875:+	not annotated	not annotated	not annotated
Mock769	chr2	59322158	59322219	+	2.34655	4.5844	-0.966191	2.23785	0.703277	-2.43752	2.19599	3.62313	2.49712	5.54567	chr2:59322159-59322219:+	not annotated	not annotated	not annotated
Mock770	chr2	59322179	59322247	+	259.67	166.554	0.640693	93.1165	0.828543	93.1187	237.167	208.33	282.174	124.778	chr2:59322180-59322247:+	not annotated	not annotated	not annotated
Mock771	chr2	61343927	61343988	+	2.34655	4.5844	-0.966191	2.23785	0.703277	-2.43752	2.19599	3.62313	2.49712	5.54567	chr2:61343928-61343988:+	not annotated	not annotated	not annotated
Mock772	chr2	61348349	61348410	+	2.34655	4.5844	-0.966191	2.23785	0.703277	-2.43752	2.19599	3.62313	2.49712	5.54567	chr2:61348350-61348410:+	not annotated	not annotated	not annotated
Mock773	chr2	61524651	61524712	+	2.34655	4.5844	-0.966191	2.23785	0.703277	-2.43752	2.19599	3.62313	2.49712	5.54567	chr2:61524652-61524712:+	not annotated	not annotated	not annotated
Mock774	chr2	61535062	61535123	+	2.34655	4.5844	-0.966191	2.23785	0.703277	-2.43752	2.19599	3.62313	2.49712	5.54567	chr2:61535063-61535123:+	not annotated	not annotated	not annotated
Mock775	chr2	61537212	61537273	+	2.34655	4.5844	-0.966191	2.23785	0.703277	-2.43752	2.19599	3.62313	2.49712	5.54567	chr2:61537213-61537273:+	not annotated	not annotated	not annotated
Mock776	chr2	61537374	61537435	+	2.34655	4.5844	-0.966191	2.23785	0.703277	-2.43752	2.19599	3.62313	2.49712	5.54567	chr2:61537375-61537435:+	not annotated	not annotated	not annotated
Mock777	chr2	61537578	61537639	+	2.34655	5.49018	-1.22631	3.14363	0.740913	-3.37435	2.19599	5.4347	2.49712	5.54567	chr2:61537579-61537639:+	not annotated	not annotated	not annotated
Mock778	chr2	61537704	61537765	+	2.34655	4.5844	-0.966191	2.23785	0.703277	-2.43752	2.19599	3.62313	2.49712	5.54567	chr2:61537705-61537765:+	not annotated	not annotated	not annotated
Mock779	chr2	61537853	61537914	+	2.89555	4.5844	-0.662897	1.68885	0.365172	-1.81429	3.29398	3.62313	2.49712	5.54567	chr2:61537854-61537914:+	not annotated	not annotated	not annotated
Mock780	chr2	61646911	61646972	+	37.9745	4.5844	3.05023	33.3901	0.971088	33.5291	19.7639	3.62313	56.1851	5.54567	chr2:61646912-61646972:+	not annotated	not annotated	not annotated
Mock781	chr2	62718965	62719026	+	13.455	15.0286	-0.15957	1.57362	0.0621854	-1.58169	13.1759	21.7388	13.7341	8.31851	chr2:62718966-62719026:+	EHBP1	protein_coding	ENSG00000115504.14
Mock782	chr2	62726844	62726906	+	10.6348	10.9804	-0.0461386	0.345606	0.0300861	-0.348672	8.78395	10.8694	12.4856	11.0913	chr2:62726845-62726906:+	EHBP1	protein_coding	ENSG00000115504.14
Mock783	chr2	62747362	62747423	+	22.5181	15.9344	0.498936	6.58365	0.452802	6.60253	17.5679	23.5504	27.4683	8.31851	chr2:62747363-62747423:+	EHBP1	protein_coding	ENSG00000115504.14
Mock784	chr2	62826215	62826276	+	10.4089	16.0454	-0.62434	5.63649	0.775081	-5.67096	12.0779	12.681	8.7399	19.4098	chr2:62826216-62826276:+	EHBP1	protein_coding	ENSG00000115504.14
Mock785	chr2	62948531	62948592	+	12.2818	12.3668	-0.00995411	0.085033	0.0035231	-0.0856136	12.0779	10.8694	12.4856	13.8642	chr2:62948532-62948592:+	EHBP1	protein_coding	ENSG00000115504.14
Mock786	chr2	62951505	62951566	+	7.73921	10.0746	-0.380461	2.33537	0.369086	-2.36616	5.48997	9.05783	9.98846	11.0913	chr2:62951506-62951566:+	EHBP1	protein_coding	ENSG00000115504.14
Mock787	chr2	63000376	63000438	+	18.5466	13.2171	0.488748	5.32948	0.446706	5.35184	20.8619	18.1157	16.2312	8.31851	chr2:63000377-63000438:+	EHBP1	protein_coding	ENSG00000115504.14
Mock788	chr2	64653369	64653430	+	2.34655	4.5844	-0.966191	2.23785	0.703277	-2.43752	2.19599	3.62313	2.49712	5.54567	chr2:64653370-64653430:+	not annotated	not annotated	not annotated
Mock789	chr2	64875951	64876016	+	2.34655	4.5844	-0.966191	2.23785	0.703277	-2.43752	2.19599	3.62313	2.49712	5.54567	chr2:64875952-64876016:+	not annotated	not annotated	not annotated
Mock790	chr2	65269095	65269156	+	31.6252	22.0162	0.522507	9.60896	0.468013	9.62316	39.5278	16.3041	23.7226	27.7284	chr2:65269096-65269156:+	ACTR2	protein_coding	ENSG00000138071.13
Mock791	chr2	70215954	70216015	+	2.34655	4.5844	-0.966191	2.23785	0.703277	-2.43752	2.19599	3.62313	2.49712	5.54567	chr2:70215955-70216015:+	not annotated	not annotated	not annotated
Mock792	chr2	70248949	70249011	+	2.34655	4.5844	-0.966191	2.23785	0.703277	-2.43752	2.19599	3.62313	2.49712	5.54567	chr2:70248950-70249011:+	not annotated	not annotated	not annotated
Mock793	chr2	71379747	71379810	+	2.34655	5.49018	-1.22631	3.14363	0.740913	-3.37435	2.19599	5.4347	2.49712	5.54567	chr2:71379748-71379810:+	ZNF638	protein_coding	ENSG00000075292.19
Mock794	chr2	71410977	71411039	+	12.7555	7.30175	0.804802	5.45372	0.798233	5.51278	14.2739	9.05783	11.237	5.54567	chr2:71410978-71411039:+	ZNF638	protein_coding	ENSG00000075292.19
Mock795	chr2	72148591	72148657	+	9.23564	7.78238	0.247	1.45326	0.339112	1.4741	10.9799	7.24626	7.49135	8.31851	chr2:72148592-72148657:+	not annotated	not annotated	not annotated
Mock796	chr2	73256637	73256698	+	2.34655	4.5844	-0.966191	2.23785	0.703277	-2.43752	2.19599	3.62313	2.49712	5.54567	chr2:73256638-73256698:+	not annotated	not annotated	not annotated
Mock797	chr2	73256730	73256791	+	2.34655	4.5844	-0.966191	2.23785	0.703277	-2.43752	2.19599	3.62313	2.49712	5.54567	chr2:73256731-73256791:+	not annotated	not annotated	not annotated
Mock798	chr2	74178545	74178606	+	2.34655	4.5844	-0.966191	2.23785	0.703277	-2.43752	2.19599	3.62313	2.49712	5.54567	chr2:74178546-74178606:+	not annotated	not annotated	not annotated
Mock799	chr2	74212886	74212947	+	9.53677	7.78238	0.293288	1.75438	0.347109	1.77873	6.58796	7.24626	12.4856	8.31851	chr2:74212887-74212947:+	MTHFD2	protein_coding	ENSG00000065911.12
Mock800	chr2	74465221	74465282	+	2.34655	4.5844	-0.966191	2.23785	0.703277	-2.43752	2.19599	3.62313	2.49712	5.54567	chr2:74465222-74465282:+	not annotated	not annotated	not annotated
Mock801	chr2	76445196	76445257	+	2.34655	4.5844	-0.966191	2.23785	0.703277	-2.43752	2.19599	3.62313	2.49712	5.54567	chr2:76445197-76445257:+	not annotated	not annotated	not annotated
Mock802	chr2	78701593	78701654	+	13.1319	5.97082	1.13707	7.16106	0.847892	7.25077	8.78395	3.62313	17.4798	8.31851	chr2:78701594-78701654:+	not annotated	not annotated	not annotated
Mock803	chr2	82811628	82811689	+	7.88978	4.5844	0.783251	3.30538	0.739123	3.39691	3.29398	3.62313	12.4856	5.54567	chr2:82811629-82811689:+	not annotated	not annotated	not annotated
Mock804	chr2	84905631	84905692	+	47.0063	26.9703	0.801483	20.036	0.85354	20.052	42.8218	28.9851	51.1909	24.9555	chr2:84905632-84905692:+	TMSB10	protein_coding	ENSG00000034510.6
Mock805	chr2	84906086	84906147	+	98.1347	95.3666	0.0412786	2.76805	0.0358461	2.76836	80.1535	74.2742	116.116	116.459	chr2:84906087-84906147:+	TMSB10	protein_coding	ENSG00000034510.6
Mock806	chr2	84994088	84994149	+	8.76193	7.30175	0.263006	1.46018	0.33928	1.48367	8.78395	9.05783	8.7399	5.54567	chr2:84994089-84994149:+	KCMF1	protein_coding	ENSG00000176407.18
Mock807	chr2	85315454	85315515	+	2.34655	4.5844	-0.966191	2.23785	0.703277	-2.43752	2.19599	3.62313	2.49712	5.54567	chr2:85315455-85315515:+	AC093162.2	unprocessed_pseudogene	ENSG00000246575.2
Mock808	chr2	85539136	85539197	+	10.4089	8.20753	0.342799	2.20138	0.361872	2.22791	12.0779	10.8694	8.7399	5.54567	chr2:85539137-85539197:+	MAT2A	protein_coding	ENSG00000168906.13
Mock809	chr2	85541060	85541121	+	32.7764	24.7891	0.402955	7.98738	0.443295	7.99754	31.8418	16.3041	33.7111	33.274	chr2:85541061-85541121:+	MAT2A	protein_coding	ENSG00000168906.13
Mock810	chr2	85541892	85541953	+	16.3506	29.6321	-0.857822	13.2816	0.859691	-13.3092	16.4699	39.8545	16.2312	19.4098	chr2:85541893-85541953:+	MAT2A	protein_coding	ENSG00000168906.13
Mock811	chr2	86086125	86086186	+	2.34655	4.5844	-0.966191	2.23785	0.703277	-2.43752	2.19599	3.62313	2.49712	5.54567	chr2:86086126-86086186:+	not annotated	not annotated	not annotated
Mock812	chr2	86135838	86135899	+	32.4973	18.2821	0.829888	14.2152	0.857287	14.2394	45.0177	19.9272	19.9769	16.637	chr2:86135839-86135899:+	PTCD3	protein_coding	ENSG00000132300.19
Mock813	chr2	96185277	96185338	+	2.34655	4.5844	-0.966191	2.23785	0.703277	-2.43752	2.19599	3.62313	2.49712	5.54567	chr2:96185278-96185338:+	not annotated	not annotated	not annotated
Mock814	chr2	97658076	97658137	+	2.34655	4.5844	-0.966191	2.23785	0.703277	-2.43752	2.19599	3.62313	2.49712	5.54567	chr2:97658077-97658137:+	not annotated	not annotated	not annotated
Mock815	chr2	101002271	101002332	+	25.1878	27.9316	-0.149172	2.74377	0.0669947	-2.74782	24.1559	25.3619	26.2197	30.5012	chr2:101002272-101002332:+	RPL31	protein_coding	ENSG00000071082.11
Mock816	chr2	101137099	101137160	+	2.34655	4.5844	-0.966191	2.23785	0.703277	-2.43752	2.19599	3.62313	2.49712	5.54567	chr2:101137100-101137160:+	not annotated	not annotated	not annotated
Mock817	chr2	101272906	101272967	+	2.34655	5.49018	-1.22631	3.14363	0.740913	-3.37435	2.19599	5.4347	2.49712	5.54567	chr2:101272907-101272967:+	not annotated	not annotated	not annotated
Mock818	chr2	109794548	109794609	+	146.948	81.2993	0.853989	65.6485	0.881277	65.6541	96.6234	48.9123	197.272	113.686	chr2:109794549-109794609:+	RGPD5	protein_coding	ENSG00000015568.13
Mock819	chr2	112646026	112646087	+	15.8016	4.5844	1.78526	11.2172	0.918521	11.3584	15.3719	3.62313	16.2312	5.54567	chr2:112646027-112646087:+	SLC20A1	protein_coding	ENSG00000144136.11
Mock820	chr2	112650609	112650670	+	10.8073	13.3281	-0.302454	2.52071	0.366682	-2.53879	15.3719	7.24626	6.24279	19.4098	chr2:112650610-112650670:+	SLC20A1	protein_coding	ENSG00000144136.11
Mock821	chr2	112651384	112651445	+	10.5595	12.8474	-0.28294	2.28794	0.357399	-2.30537	9.88194	9.05783	11.237	16.637	chr2:112651385-112651445:+	SLC20A1	protein_coding	ENSG00000144136.11
Mock822	chr2	112655521	112655582	+	10.8826	14.6035	-0.424287	3.72087	0.420702	-3.74498	14.2739	18.1157	7.49135	11.0913	chr2:112655522-112655582:+	SLC20A1	protein_coding	ENSG00000144136.11
Mock823	chr2	112655844	112655906	+	13.1539	14.2338	-0.113834	1.07994	0.0453529	-1.08592	17.5679	9.05783	8.7399	19.4098	chr2:112655845-112655906:+	SLC20A1	protein_coding	ENSG00000144136.11
Mock824	chr2	117012418	117012480	+	118.975	61.7784	0.945478	57.1961	0.896432	57.2039	113.093	59.7817	124.856	63.7752	chr2:117012419-117012480:+	not annotated	not annotated	not annotated
Mock825	chr2	121367769	121367830	+	2.34655	4.5844	-0.966191	2.23785	0.703277	-2.43752	2.19599	3.62313	2.49712	5.54567	chr2:121367770-121367830:+	not annotated	not annotated	not annotated
Mock826	chr2	121530848	121530909	+	862.591	1806.65	-1.06657	944.064	0.928252	-944.065	931.099	2565.18	794.083	1048.13	chr2:121530849-121530909:+	AC012447.1	lncRNA	ENSG00000265451.1
Mock827	chr2	130337081	130337148	+	2.34655	4.5844	-0.966191	2.23785	0.703277	-2.43752	2.19599	3.62313	2.49712	5.54567	chr2:130337082-130337148:+	not annotated	not annotated	not annotated
Mock828	chr2	130916001	130916062	+	8.98777	5.49018	0.711109	3.49759	0.73286	3.56915	5.48997	5.4347	12.4856	5.54567	chr2:130916002-130916062:+	ARHGEF4	protein_coding	ENSG00000136002.19
Mock829	chr2	131051803	131051864	+	2.34655	4.5844	-0.966191	2.23785	0.703277	-2.43752	2.19599	3.62313	2.49712	5.54567	chr2:131051804-131051864:+	not annotated	not annotated	not annotated
Mock830	chr2	131513138	131513199	+	9.78464	9.1688	0.0937851	0.615835	0.0375797	0.622936	12.0779	7.24626	7.49135	11.0913	chr2:131513139-131513199:+	AC073869.1	transcribed_processed_pseudogene	ENSG00000152117.17
Mock831	chr2	131519614	131519675	+	10.4842	5.49018	0.93329	4.99401	0.798792	5.08047	10.9799	5.4347	9.98846	5.54567	chr2:131519615-131519675:+	AC073869.1	transcribed_processed_pseudogene	ENSG00000152117.17
Mock832	chr2	132254712	132254773	+	2.34655	4.5844	-0.966191	2.23785	0.703277	-2.43752	2.19599	3.62313	2.49712	5.54567	chr2:132254713-132254773:+	not annotated	not annotated	not annotated
Mock833	chr2	132255231	132255292	+	2.34655	4.5844	-0.966191	2.23785	0.703277	-2.43752	2.19599	3.62313	2.49712	5.54567	chr2:132255232-132255292:+	not annotated	not annotated	not annotated
Mock834	chr2	132280742	132280807	+	2.34655	4.5844	-0.966191	2.23785	0.703277	-2.43752	2.19599	3.62313	2.49712	5.54567	chr2:132280743-132280807:+	not annotated	not annotated	not annotated
Mock835	chr2	135772708	135772769	+	10.0105	12.8474	-0.359967	2.83694	0.374623	-2.85968	8.78395	9.05783	11.237	16.637	chr2:135772709-135772769:+	UBXN4	protein_coding	ENSG00000144224.17
Mock836	chr2	151421354	151421415	+	16.5011	7.35724	1.16533	9.1439	0.869757	9.21786	14.2739	3.62313	18.7284	11.0913	chr2:151421355-151421415:+	RIF1	protein_coding	ENSG00000080345.18
Mock837	chr2	155330433	155330494	+	8.83721	4.5844	0.946857	4.25281	0.776647	4.35694	7.68596	3.62313	9.98846	5.54567	chr2:155330434-155330494:+	RNU6-546P	snRNA	ENSG00000206718.1
Mock838	chr2	156177074	156177135	+	2.34655	4.5844	-0.966191	2.23785	0.703277	-2.43752	2.19599	3.62313	2.49712	5.54567	chr2:156177075-156177135:+	not annotated	not annotated	not annotated
Mock839	chr2	157298999	157299061	+	2.34655	4.5844	-0.966191	2.23785	0.703277	-2.43752	2.19599	3.62313	2.49712	5.54567	chr2:157299000-157299061:+	GALNT5	protein_coding	ENSG00000136542.9
Mock840	chr2	169777780	169777841	+	10.0858	13.2726	-0.396127	3.1868	0.414215	-3.21133	7.68596	12.681	12.4856	13.8642	chr2:169777781-169777841:+	not annotated	not annotated	not annotated
Mock841	chr2	174557930	174557994	+	2.34655	4.5844	-0.966191	2.23785	0.703277	-2.43752	2.19599	3.62313	2.49712	5.54567	chr2:174557931-174557994:+	AC010894.3	lncRNA	ENSG00000236449.2
Mock842	chr2	174557961	174558022	+	2.34655	4.5844	-0.966191	2.23785	0.703277	-2.43752	2.19599	3.62313	2.49712	5.54567	chr2:174557962-174558022:+	AC010894.3	lncRNA	ENSG00000236449.2
Mock843	chr2	177263978	177264039	+	2.34655	4.5844	-0.966191	2.23785	0.703277	-2.43752	2.19599	3.62313	2.49712	5.54567	chr2:177263979-177264039:+	not annotated	not annotated	not annotated
Mock844	chr2	177264628	177264689	+	15.5537	7.78238	0.998975	7.77133	0.847388	7.83527	9.88194	7.24626	21.2255	8.31851	chr2:177264629-177264689:+	AC079305.1	lncRNA	ENSG00000222043.2
Mock845	chr2	178038906	178038969	+	30.16	4.5844	2.71783	25.5756	0.963427	25.7196	15.3719	3.62313	44.9481	5.54567	chr2:178038907-178038969:+	RNU6-629P	snRNA	ENSG00000206788.1
Mock846	chr2	181892629	181892690	+	95.9607	41.6848	1.20292	54.276	0.945364	54.2893	84.5455	36.2313	107.376	47.1382	chr2:181892630-181892690:+	ITPRID2	protein_coding	ENSG00000138434.17
Mock847	chr2	181896007	181896068	+	30.0847	45.3634	-0.592498	15.2787	0.486914	-15.2902	16.4699	38.0429	43.6995	52.6839	chr2:181896008-181896068:+	ITPRID2	protein_coding	ENSG00000138434.17
Mock848	chr2	181905036	181905098	+	12.2818	10.0746	0.285796	2.20717	0.361145	2.22559	12.0779	9.05783	12.4856	11.0913	chr2:181905037-181905098:+	ITPRID2	protein_coding	ENSG00000138434.17
Mock849	chr2	181913214	181913275	+	16.6737	14.659	0.185791	2.01474	0.340734	2.02329	20.8619	12.681	12.4856	16.637	chr2:181913215-181913275:+	ITPRID2	protein_coding	ENSG00000138434.17
Mock850	chr2	181917629	181917690	+	27.4591	17.0067	0.691181	10.4524	0.809697	10.4752	27.4498	9.05783	27.4683	24.9555	chr2:181917630-181917690:+	ITPRID2	protein_coding	ENSG00000138434.17
Mock851	chr2	181917758	181917819	+	19.8704	38.4868	-0.953742	18.6164	0.880886	-18.6408	19.7639	32.6082	19.9769	44.3654	chr2:181917759-181917819:+	ITPRID2	protein_coding	ENSG00000138434.17
Mock852	chr2	181917903	181917964	+	10.2584	17.4318	-0.764924	7.17347	0.803378	-7.21414	14.2739	12.681	6.24279	22.1827	chr2:181917904-181917964:+	ITPRID2	protein_coding	ENSG00000138434.17
Mock853	chr2	181918084	181918145	+	2.97083	7.30175	-1.29738	4.33092	0.781568	-4.52107	2.19599	9.05783	3.74567	5.54567	chr2:181918085-181918145:+	ITPRID2	protein_coding	ENSG00000138434.17
Mock854	chr2	181918129	181918190	+	11.5069	21.9607	-0.932426	10.4538	0.857902	-10.4953	14.2739	21.7388	8.7399	22.1827	chr2:181918130-181918190:+	ITPRID2	protein_coding	ENSG00000138434.17
Mock855	chr2	190537963	190538024	+	2.34655	4.5844	-0.966191	2.23785	0.703277	-2.43752	2.19599	3.62313	2.49712	5.54567	chr2:190537964-190538024:+	AC108047.1	lncRNA	ENSG00000233654.2
Mock856	chr2	190915000	190915063	+	15.0267	17.8015	-0.244466	2.77475	0.360474	-2.7855	17.5679	21.7388	12.4856	13.8642	chr2:190915001-190915063:+	GLS	protein_coding	ENSG00000115419.12
Mock857	chr2	196926588	196926649	+	2.34655	4.5844	-0.966191	2.23785	0.703277	-2.43752	2.19599	3.62313	2.49712	5.54567	chr2:196926589-196926649:+	not annotated	not annotated	not annotated
Mock858	chr2	197419820	197419881	+	2.34655	4.5844	-0.966191	2.23785	0.703277	-2.43752	2.19599	3.62313	2.49712	5.54567	chr2:197419821-197419881:+	not annotated	not annotated	not annotated
Mock859	chr2	197423825	197423886	+	2.34655	4.5844	-0.966191	2.23785	0.703277	-2.43752	2.19599	3.62313	2.49712	5.54567	chr2:197423826-197423886:+	not annotated	not annotated	not annotated
Mock860	chr2	197487122	197487183	+	2.97083	4.5844	-0.625867	1.61357	0.363885	-1.7307	2.19599	3.62313	3.74567	5.54567	chr2:197487123-197487183:+	not annotated	not annotated	not annotated
Mock861	chr2	197490215	197490276	+	2.97083	4.5844	-0.625867	1.61357	0.363885	-1.7307	2.19599	3.62313	3.74567	5.54567	chr2:197490216-197490276:+	not annotated	not annotated	not annotated
Mock862	chr2	197497141	197497202	+	2.34655	4.5844	-0.966191	2.23785	0.703277	-2.43752	2.19599	3.62313	2.49712	5.54567	chr2:197497142-197497202:+	not annotated	not annotated	not annotated
Mock863	chr2	197499750	197499811	+	3.51983	4.5844	-0.381229	1.06457	0.318197	-1.13078	3.29398	3.62313	3.74567	5.54567	chr2:197499751-197499811:+	not annotated	not annotated	not annotated
Mock864	chr2	200829977	200830038	+	2.34655	4.5844	-0.966191	2.23785	0.703277	-2.43752	2.19599	3.62313	2.49712	5.54567	chr2:200829978-200830038:+	RNU6-31P	snRNA	ENSG00000207116.1
Mock865	chr2	200829995	200830063	+	50.9558	6.8766	2.88948	44.0792	0.976009	44.1738	30.7438	5.4347	71.1678	8.31851	chr2:200829996-200830063:+	RNU6-31P	snRNA	ENSG00000207116.1
Mock866	chr2	200858932	200858993	+	3.51983	4.5844	-0.381229	1.06457	0.318197	-1.13078	3.29398	3.62313	3.74567	5.54567	chr2:200858933-200858993:+	not annotated	not annotated	not annotated
Mock867	chr2	202276407	202276468	+	2.34655	4.5844	-0.966191	2.23785	0.703277	-2.43752	2.19599	3.62313	2.49712	5.54567	chr2:202276408-202276468:+	NOP58	protein_coding	ENSG00000055044.11
Mock868	chr2	202276428	202276489	+	8.28821	19.1879	-1.21106	10.8997	0.902136	-10.9668	6.58796	21.7388	9.98846	16.637	chr2:202276429-202276489:+	NOP58	protein_coding	ENSG00000055044.11
Mock869	chr2	202278083	202278144	+	36.1769	48.0252	-0.408723	11.8483	0.450341	-11.8554	18.6659	48.9123	53.688	47.1382	chr2:202278084-202278144:+	NOP58	protein_coding	ENSG00000055044.11
Mock870	chr2	202285024	202285085	+	8.28821	7.78238	0.0908485	0.505827	0.034504	0.51392	6.58796	7.24626	9.98846	8.31851	chr2:202285025-202285085:+	NOP58	protein_coding	ENSG00000055044.11
Mock871	chr2	202291303	202291364	+	2.34655	5.49018	-1.22631	3.14363	0.740913	-3.37435	2.19599	5.4347	2.49712	5.54567	chr2:202291304-202291364:+	NOP58	protein_coding	ENSG00000055044.11
Mock872	chr2	202291333	202291394	+	43.2606	105.644	-1.28809	62.3838	0.94995	-62.3971	42.8218	108.694	43.6995	102.595	chr2:202291334-202291394:+	NOP58	protein_coding	ENSG00000055044.11
Mock873	chr2	202293041	202293104	+	25.4889	42.0544	-0.722388	16.5655	0.829102	-16.5813	19.7639	45.2891	31.2139	38.8197	chr2:202293042-202293104:+	NOP58	protein_coding	ENSG00000055044.11
Mock874	chr2	206161849	206161910	+	30.3013	56.9721	-0.910874	26.6708	0.879376	-26.6863	40.6258	77.8973	19.9769	36.0469	chr2:206161850-206161910:+	EEF1B2	protein_coding	ENSG00000114942.14
Mock875	chr2	206162196	206162257	+	138.876	255.875	-0.881642	116.999	0.890672	-117.003	114.191	331.517	163.561	180.234	chr2:206162197-206162257:+	EEF1B2	protein_coding	ENSG00000114942.14
Mock876	chr2	216498813	216498874	+	19.2241	19.2434	-0.00144661	0.0192859	5.59222e-05	-0.0193401	10.9799	16.3041	27.4683	22.1827	chr2:216498814-216498874:+	RPL37A	protein_coding	ENSG00000197756.10
Mock877	chr2	219172312	219172373	+	2.34655	4.5844	-0.966191	2.23785	0.703277	-2.43752	2.19599	3.62313	2.49712	5.54567	chr2:219172313-219172373:+	not annotated	not annotated	not annotated
Mock878	chr2	219539030	219539091	+	2.34655	4.5844	-0.966191	2.23785	0.703277	-2.43752	2.19599	3.62313	2.49712	5.54567	chr2:219539031-219539091:+	not annotated	not annotated	not annotated
Mock879	chr2	219543604	219543665	+	2.34655	4.5844	-0.966191	2.23785	0.703277	-2.43752	2.19599	3.62313	2.49712	5.54567	chr2:219543605-219543665:+	TMEM198	protein_coding	ENSG00000188760.10
Mock880	chr2	219693137	219693198	+	16.8243	22.922	-0.446188	6.09771	0.445588	-6.11402	18.6659	18.1157	14.9827	27.7284	chr2:219693138-219693198:+	LINC02832	lncRNA	ENSG00000227308.2
Mock881	chr2	219693638	219693699	+	26.8348	22.5523	0.250826	4.28243	0.367241	4.28977	27.4498	9.05783	26.2197	36.0469	chr2:219693639-219693699:+	LINC02832	lncRNA	ENSG00000227308.2
Mock882	chr2	219700669	219700731	+	12.6049	10.4997	0.263632	2.10517	0.352477	2.12161	16.4699	12.681	8.7399	8.31851	chr2:219700670-219700731:+	LINC02832	lncRNA	ENSG00000227308.2
Mock883	chr2	219706416	219706477	+	13.2292	14.1229	-0.0943089	0.893683	0.0430601	-0.898645	16.4699	19.9272	9.98846	8.31851	chr2:219706417-219706477:+	LINC02832	lncRNA	ENSG00000227308.2
Mock884	chr2	219706919	219706980	+	8.06237	7.78238	0.0509908	0.279981	0.0285762	0.284586	9.88194	7.24626	6.24279	8.31851	chr2:219706920-219706980:+	LINC02832	lncRNA	ENSG00000227308.2
Mock885	chr2	219708788	219708849	+	20.4414	30.7599	-0.589554	10.3185	0.479924	-10.3353	29.6458	19.9272	11.237	41.5925	chr2:219708789-219708849:+	LINC02832	lncRNA	ENSG00000227308.2
Mock886	chr2	219708954	219709017	+	11.3563	14.2338	-0.325826	2.87749	0.372106	-2.89588	16.4699	9.05783	6.24279	19.4098	chr2:219708955-219709017:+	LINC02832	lncRNA	ENSG00000227308.2
Mock887	chr2	219710573	219710634	+	6.34009	8.74365	-0.463732	2.40356	0.394083	-2.44789	7.68596	3.62313	4.99423	13.8642	chr2:219710574-219710634:+	LINC02832	lncRNA	ENSG00000227308.2
Mock888	chr2	219714209	219714270	+	10.0105	13.2171	-0.400892	3.2066	0.414719	-3.23156	8.78395	18.1157	11.237	8.31851	chr2:219714210-219714270:+	LINC02832	lncRNA	ENSG00000227308.2
Mock889	chr2	219727349	219727410	+	23.4875	28.4677	-0.277429	4.98014	0.37384	-4.98786	30.7438	18.1157	16.2312	38.8197	chr2:219727350-219727410:+	LINC02832	lncRNA	ENSG00000227308.2
Mock890	chr2	219742172	219742233	+	13.2292	13.2726	-0.00472371	0.0433863	5.59222e-05	-0.0436427	16.4699	12.681	9.98846	13.8642	chr2:219742173-219742233:+	not annotated	not annotated	not annotated
Mock891	chr2	219743482	219743543	+	11.5069	13.2726	-0.205947	1.76566	0.344425	-1.77763	14.2739	12.681	8.7399	13.8642	chr2:219743483-219743543:+	not annotated	not annotated	not annotated
Mock892	chr2	219743758	219743819	+	13.8535	17.3208	-0.322263	3.46739	0.377027	-3.48233	16.4699	23.5504	11.237	11.0913	chr2:219743759-219743819:+	not annotated	not annotated	not annotated
Mock893	chr2	219745608	219745669	+	9.00979	14.7145	-0.70767	5.70468	0.78593	-5.7484	14.2739	7.24626	3.74567	22.1827	chr2:219745609-219745669:+	not annotated	not annotated	not annotated
Mock894	chr2	219747954	219748015	+	9.08508	6.8766	0.401803	2.20848	0.383906	2.24473	13.1759	5.4347	4.99423	8.31851	chr2:219747955-219748015:+	not annotated	not annotated	not annotated
Mock895	chr2	219748116	219748177	+	25.6615	31.1295	-0.278679	5.46804	0.374902	-5.47514	26.3518	28.9851	24.9712	33.274	chr2:219748117-219748177:+	not annotated	not annotated	not annotated
Mock896	chr2	219748253	219748314	+	16.9216	18.7628	-0.149006	1.84116	0.0638631	-1.84718	26.3518	18.1157	7.49135	19.4098	chr2:219748254-219748314:+	not annotated	not annotated	not annotated
Mock897	chr2	219754801	219754862	+	9.9352	10.5552	-0.0873355	0.620018	0.0375797	-0.626139	9.88194	7.24626	9.98846	13.8642	chr2:219754802-219754862:+	not annotated	not annotated	not annotated
Mock898	chr2	219757783	219757844	+	12.7555	23.2917	-0.868698	10.5362	0.85175	-10.572	14.2739	27.1735	11.237	19.4098	chr2:219757784-219757844:+	not annotated	not annotated	not annotated
Mock899	chr2	219766490	219766551	+	19.6446	39.8177	-1.01928	20.1731	0.889722	-20.1989	23.0579	38.0429	16.2312	41.5925	chr2:219766491-219766551:+	not annotated	not annotated	not annotated
Mock900	chr2	219779359	219779420	+	12.2818	10.0746	0.285796	2.20717	0.361145	2.22559	12.0779	9.05783	12.4856	11.0913	chr2:219779360-219779420:+	not annotated	not annotated	not annotated
Mock901	chr2	219785600	219785661	+	10.4842	17.857	-0.768271	7.37277	0.819987	-7.41269	10.9799	16.3041	9.98846	19.4098	chr2:219785601-219785661:+	not annotated	not annotated	not annotated
Mock902	chr2	219786675	219786736	+	14.4777	14.2338	0.0245117	0.243902	0.00760541	0.245131	16.4699	9.05783	12.4856	19.4098	chr2:219786676-219786736:+	not annotated	not annotated	not annotated
Mock903	chr2	219792403	219792464	+	9.61205	10.0746	-0.0678043	0.462534	0.0335533	-0.467478	5.48997	9.05783	13.7341	11.0913	chr2:219792404-219792464:+	not annotated	not annotated	not annotated
Mock904	chr2	219793313	219793374	+	15.8016	12.3113	0.360086	3.49028	0.386702	3.50881	15.3719	16.3041	16.2312	8.31851	chr2:219793314-219793374:+	not annotated	not annotated	not annotated
Mock905	chr2	219794157	219794218	+	29.2566	13.7532	1.08899	15.5034	0.894139	15.5416	28.5478	10.8694	29.9654	16.637	chr2:219794158-219794218:+	not annotated	not annotated	not annotated
Mock906	chr2	219794528	219794589	+	14.004	21.9607	-0.649085	7.95671	0.79622	-7.98314	14.2739	21.7388	13.7341	22.1827	chr2:219794529-219794589:+	not annotated	not annotated	not annotated
Mock907	chr2	219798873	219798934	+	15.1773	17.857	-0.234572	2.67967	0.360306	-2.68992	15.3719	16.3041	14.9827	19.4098	chr2:219798874-219798934:+	not annotated	not annotated	not annotated
Mock908	chr2	219809340	219809401	+	13.7782	18.8182	-0.449746	5.04006	0.439884	-5.06009	17.5679	12.681	9.98846	24.9555	chr2:219809341-219809401:+	not annotated	not annotated	not annotated
Mock909	chr2	219811755	219811816	+	12.6802	18.2821	-0.527857	5.60193	0.450565	-5.62675	15.3719	19.9272	9.98846	16.637	chr2:219811756-219811816:+	not annotated	not annotated	not annotated
Mock910	chr2	219832001	219832062	+	17.5239	12.7919	0.454086	4.73192	0.435354	4.75366	17.5679	14.4925	17.4798	11.0913	chr2:219832002-219832062:+	not annotated	not annotated	not annotated
Mock911	chr2	219838234	219838295	+	13.3045	13.2726	0.00346282	0.0318957	5.59222e-05	0.0320831	15.3719	12.681	11.237	13.8642	chr2:219838235-219838295:+	not annotated	not annotated	not annotated
Mock912	chr2	219839037	219839098	+	9.3862	12.3668	-0.397857	2.98058	0.405715	-3.00702	8.78395	10.8694	9.98846	13.8642	chr2:219839038-219839098:+	not annotated	not annotated	not annotated
Mock913	chr2	219839438	219839499	+	12.6802	11.0359	0.200378	1.64433	0.343027	1.6565	15.3719	5.4347	9.98846	16.637	chr2:219839439-219839499:+	not annotated	not annotated	not annotated
Mock914	chr2	219851856	219851917	+	15.7263	21.5356	-0.453544	5.80929	0.443519	-5.82697	16.4699	18.1157	14.9827	24.9555	chr2:219851857-219851917:+	not annotated	not annotated	not annotated
Mock915	chr2	219862429	219862490	+	17.4486	25.1587	-0.52795	7.71015	0.463315	-7.7282	18.6659	25.3619	16.2312	24.9555	chr2:219862430-219862490:+	not annotated	not annotated	not annotated
Mock916	chr2	219862594	219862656	+	10.3336	12.3668	-0.259123	2.03315	0.35175	-2.0496	13.1759	10.8694	7.49135	13.8642	chr2:219862595-219862656:+	not annotated	not annotated	not annotated
Mock917	chr2	219877969	219878030	+	11.5069	10.0746	0.19178	1.43232	0.329437	1.44511	14.2739	9.05783	8.7399	11.0913	chr2:219877970-219878030:+	not annotated	not annotated	not annotated
Mock918	chr2	219917758	219917819	+	8.4608	9.1688	-0.11594	0.708004	0.041662	-0.717434	13.1759	7.24626	3.74567	11.0913	chr2:219917759-219917819:+	not annotated	not annotated	not annotated
Mock919	chr2	219955569	219955630	+	2.34655	4.5844	-0.966191	2.23785	0.703277	-2.43752	2.19599	3.62313	2.49712	5.54567	chr2:219955570-219955630:+	not annotated	not annotated	not annotated
Mock920	chr2	219955586	219955647	+	9.85992	9.64944	0.0311311	0.210483	0.0216419	0.212773	10.9799	5.4347	8.7399	13.8642	chr2:219955587-219955647:+	not annotated	not annotated	not annotated
Mock921	chr2	219955780	219955841	+	13.3045	11.8862	0.162629	1.41831	0.0599486	1.42761	15.3719	12.681	11.237	11.0913	chr2:219955781-219955841:+	not annotated	not annotated	not annotated
Mock922	chr2	219956153	219956215	+	16.2	23.2917	-0.523819	7.09166	0.460295	-7.11097	18.6659	27.1735	13.7341	19.4098	chr2:219956154-219956215:+	not annotated	not annotated	not annotated
Mock923	chr2	219956317	219956378	+	26.1352	15.1396	0.787666	10.9956	0.83749	11.0238	28.5478	10.8694	23.7226	19.4098	chr2:219956318-219956378:+	not annotated	not annotated	not annotated
Mock924	chr2	219956615	219956676	+	10.4089	5.97082	0.801819	4.4381	0.778269	4.50995	12.0779	3.62313	8.7399	8.31851	chr2:219956616-219956676:+	not annotated	not annotated	not annotated
Mock925	chr2	219980910	219980971	+	9.63407	18.8182	-0.965914	9.18417	0.858014	-9.23482	14.2739	12.681	4.99423	24.9555	chr2:219980911-219980971:+	not annotated	not annotated	not annotated
Mock926	chr2	219982508	219982569	+	11.5069	14.659	-0.349285	3.15208	0.381445	-3.17137	14.2739	12.681	8.7399	16.637	chr2:219982509-219982569:+	not annotated	not annotated	not annotated
Mock927	chr2	220046056	220046117	+	16.2533	17.0067	-0.0653708	0.753402	0.040208	-0.756232	8.78395	9.05783	23.7226	24.9555	chr2:220046057-220046117:+	not annotated	not annotated	not annotated
Mock928	chr2	220060571	220060632	+	6.88909	7.30175	-0.0839289	0.41266	0.0332178	-0.421109	8.78395	9.05783	4.99423	5.54567	chr2:220060572-220060632:+	not annotated	not annotated	not annotated
Mock929	chr2	220069442	220069503	+	8.61136	10.4997	-0.286039	1.88837	0.349346	-1.90991	10.9799	12.681	6.24279	8.31851	chr2:220069443-220069503:+	not annotated	not annotated	not annotated
Mock930	chr2	220075539	220075600	+	21.5927	28.8928	-0.420169	7.30015	0.445476	-7.31223	21.9599	21.7388	21.2255	36.0469	chr2:220075540-220075600:+	not annotated	not annotated	not annotated
Mock931	chr2	220076182	220076243	+	9.23564	16.526	-0.839457	7.2904	0.829829	-7.33857	10.9799	10.8694	7.49135	22.1827	chr2:220076183-220076243:+	not annotated	not annotated	not annotated
Mock932	chr2	220088693	220088756	+	26.4363	20.5743	0.361678	5.86202	0.398613	5.87317	24.1559	21.7388	28.7168	19.4098	chr2:220088694-220088756:+	not annotated	not annotated	not annotated
Mock933	chr2	220089141	220089202	+	11.0332	16.0454	-0.540309	5.01221	0.44665	-5.04125	12.0779	12.681	9.98846	19.4098	chr2:220089142-220089202:+	not annotated	not annotated	not annotated
Mock934	chr2	220090204	220090265	+	10.3336	12.3668	-0.259123	2.03315	0.35175	-2.0496	13.1759	10.8694	7.49135	13.8642	chr2:220090205-220090265:+	not annotated	not annotated	not annotated
Mock935	chr2	220095327	220095388	+	8.76193	6.8766	0.349552	1.88532	0.350129	1.91746	8.78395	5.4347	8.7399	8.31851	chr2:220095328-220095388:+	not annotated	not annotated	not annotated
Mock936	chr2	220100134	220100197	+	20.8178	24.3084	-0.223636	3.49059	0.35779	-3.49775	24.1559	18.1157	17.4798	30.5012	chr2:220100135-220100197:+	not annotated	not annotated	not annotated
Mock937	chr2	220101462	220101523	+	10.4842	20.5743	-0.972628	10.0901	0.86355	-10.1369	10.9799	21.7388	9.98846	19.4098	chr2:220101463-220101523:+	not annotated	not annotated	not annotated
Mock938	chr2	220137185	220137247	+	16.0494	19.2434	-0.261839	3.19394	0.364053	-3.20465	20.8619	16.3041	11.237	22.1827	chr2:220137186-220137247:+	AC019211.1	lncRNA	ENSG00000239498.1
Mock939	chr2	220141602	220141664	+	12.2818	17.3763	-0.500607	5.09458	0.445196	-5.11912	12.0779	18.1157	12.4856	16.637	chr2:220141603-220141664:+	AC019211.1	lncRNA	ENSG00000239498.1
Mock940	chr2	220157231	220157292	+	10.6348	10.9804	-0.0461386	0.345606	0.0300861	-0.348672	8.78395	10.8694	12.4856	11.0913	chr2:220157232-220157292:+	AC019211.1	lncRNA	ENSG00000239498.1
Mock941	chr2	220162225	220162286	+	9.9352	8.26302	0.26588	1.67218	0.346829	1.69319	9.88194	5.4347	9.98846	11.0913	chr2:220162226-220162286:+	AC019211.1	lncRNA	ENSG00000239498.1
Mock942	chr2	220173045	220173106	+	9.53677	8.68817	0.134449	0.848601	0.0486523	0.859186	6.58796	9.05783	12.4856	8.31851	chr2:220173046-220173106:+	AC019211.1	lncRNA	ENSG00000239498.1
Mock943	chr2	220181581	220181642	+	10.4089	14.7145	-0.499416	4.30556	0.437815	-4.33442	12.0779	7.24626	8.7399	22.1827	chr2:220181582-220181642:+	AC019211.1	lncRNA	ENSG00000239498.1
Mock944	chr2	220194312	220194373	+	6.88909	13.7532	-0.997382	6.86411	0.835421	-6.9362	8.78395	10.8694	4.99423	16.637	chr2:220194313-220194373:+	AC019211.1	lncRNA	ENSG00000239498.1
Mock945	chr2	220237178	220237239	+	9.08508	7.78238	0.223286	1.30269	0.332737	1.32169	13.1759	7.24626	4.99423	8.31851	chr2:220237179-220237239:+	AC019211.1	lncRNA	ENSG00000239498.1
Mock946	chr2	220237479	220237540	+	7.58865	7.30175	0.055601	0.2869	0.0285762	0.292238	7.68596	9.05783	7.49135	5.54567	chr2:220237480-220237540:+	AC019211.1	lncRNA	ENSG00000239498.1
Mock947	chr2	220326930	220326991	+	11.4316	13.6977	-0.260905	2.26609	0.356	-2.28106	15.3719	16.3041	7.49135	11.0913	chr2:220326931-220326991:+	AC019211.1	lncRNA	ENSG00000239498.1
Mock948	chr2	223756027	223756088	+	2.34655	4.5844	-0.966191	2.23785	0.703277	-2.43752	2.19599	3.62313	2.49712	5.54567	chr2:223756028-223756088:+	not annotated	not annotated	not annotated
Mock949	chr2	226177232	226177293	+	2.34655	5.49018	-1.22631	3.14363	0.740913	-3.37435	2.19599	5.4347	2.49712	5.54567	chr2:226177233-226177293:+	not annotated	not annotated	not annotated
Mock950	chr2	226658726	226658787	+	2.34655	4.5844	-0.966191	2.23785	0.703277	-2.43752	2.19599	3.62313	2.49712	5.54567	chr2:226658727-226658787:+	not annotated	not annotated	not annotated
Mock951	chr2	226782913	226782974	+	2.34655	4.5844	-0.966191	2.23785	0.703277	-2.43752	2.19599	3.62313	2.49712	5.54567	chr2:226782914-226782974:+	not annotated	not annotated	not annotated
Mock952	chr2	226791502	226791563	+	2.34655	4.5844	-0.966191	2.23785	0.703277	-2.43752	2.19599	3.62313	2.49712	5.54567	chr2:226791503-226791563:+	not annotated	not annotated	not annotated
Mock953	chr2	226795176	226795237	+	2.34655	4.5844	-0.966191	2.23785	0.703277	-2.43752	2.19599	3.62313	2.49712	5.54567	chr2:226795177-226795237:+	not annotated	not annotated	not annotated
Mock954	chr2	229180739	229180800	+	2.34655	4.5844	-0.966191	2.23785	0.703277	-2.43752	2.19599	3.62313	2.49712	5.54567	chr2:229180740-229180800:+	not annotated	not annotated	not annotated
Mock955	chr2	229180828	229180889	+	2.34655	4.5844	-0.966191	2.23785	0.703277	-2.43752	2.19599	3.62313	2.49712	5.54567	chr2:229180829-229180889:+	not annotated	not annotated	not annotated
Mock956	chr2	229180902	229180965	+	2.34655	4.5844	-0.966191	2.23785	0.703277	-2.43752	2.19599	3.62313	2.49712	5.54567	chr2:229180903-229180965:+	not annotated	not annotated	not annotated
Mock957	chr2	231455768	231455829	+	2.34655	4.5844	-0.966191	2.23785	0.703277	-2.43752	2.19599	3.62313	2.49712	5.54567	chr2:231455769-231455829:+	not annotated	not annotated	not annotated
Mock958	chr2	231455807	231455868	+	2.34655	4.5844	-0.966191	2.23785	0.703277	-2.43752	2.19599	3.62313	2.49712	5.54567	chr2:231455808-231455868:+	not annotated	not annotated	not annotated
Mock959	chr2	231456412	231456473	+	2.34655	4.5844	-0.966191	2.23785	0.703277	-2.43752	2.19599	3.62313	2.49712	5.54567	chr2:231456413-231456473:+	not annotated	not annotated	not annotated
Mock960	chr2	231457704	231457765	+	2.89555	4.5844	-0.662897	1.68885	0.365172	-1.81429	3.29398	3.62313	2.49712	5.54567	chr2:231457705-231457765:+	not annotated	not annotated	not annotated
Mock961	chr2	231460339	231460400	+	2.34655	4.5844	-0.966191	2.23785	0.703277	-2.43752	2.19599	3.62313	2.49712	5.54567	chr2:231460340-231460400:+	not annotated	not annotated	not annotated
Mock962	chr2	231460637	231460698	+	2.97083	4.5844	-0.625867	1.61357	0.363885	-1.7307	2.19599	3.62313	3.74567	5.54567	chr2:231460638-231460698:+	not annotated	not annotated	not annotated
Mock963	chr2	231460760	231460821	+	2.34655	4.5844	-0.966191	2.23785	0.703277	-2.43752	2.19599	3.62313	2.49712	5.54567	chr2:231460761-231460821:+	not annotated	not annotated	not annotated
Mock964	chr2	231461570	231461631	+	2.89555	4.5844	-0.662897	1.68885	0.365172	-1.81429	3.29398	3.62313	2.49712	5.54567	chr2:231461571-231461631:+	not annotated	not annotated	not annotated
Mock965	chr2	231461942	231462003	+	2.34655	5.97082	-1.34739	3.62427	0.75836	-3.86662	2.19599	3.62313	2.49712	8.31851	chr2:231461943-231462003:+	not annotated	not annotated	not annotated
Mock966	chr2	231463166	231463227	+	2.34655	4.5844	-0.966191	2.23785	0.703277	-2.43752	2.19599	3.62313	2.49712	5.54567	chr2:231463167-231463227:+	not annotated	not annotated	not annotated
Mock967	chr2	231511858	231511919	+	2.34655	4.5844	-0.966191	2.23785	0.703277	-2.43752	2.19599	3.62313	2.49712	5.54567	chr2:231511859-231511919:+	not annotated	not annotated	not annotated
Mock968	chr2	231708531	231708592	+	153.84	87.7875	0.809348	66.053	0.877698	66.058	169.091	92.3899	138.59	83.1851	chr2:231708532-231708592:+	PTMA	protein_coding	ENSG00000187514.16
Mock969	chr2	231708639	231708701	+	130.234	72.2782	0.84947	57.9554	0.879879	57.9616	121.877	72.4626	138.59	72.0937	chr2:231708640-231708701:+	PTMA	protein_coding	ENSG00000187514.16
Mock970	chr2	231710790	231710851	+	38.2444	11.0359	1.79305	27.2085	0.958897	27.2675	34.0378	5.4347	42.451	16.637	chr2:231710791-231710851:+	PTMA	protein_coding	ENSG00000187514.16
Mock971	chr2	231711388	231711449	+	151.76	69.5608	1.12545	82.1994	0.925791	82.2071	117.485	67.0279	186.035	72.0937	chr2:231711389-231711449:+	PTMA	protein_coding	ENSG00000187514.16
Mock972	chr2	231712897	231712959	+	138.491	104.517	0.406054	33.9739	0.456828	33.9763	147.131	128.621	129.85	80.4122	chr2:231712898-231712959:+	PTMA	protein_coding	ENSG00000187514.16
Mock973	chr2	231713112	231713173	+	2.34655	4.5844	-0.966191	2.23785	0.703277	-2.43752	2.19599	3.62313	2.49712	5.54567	chr2:231713113-231713173:+	PTMA	protein_coding	ENSG00000187514.16
Mock974	chr2	231713122	231713183	+	33.9938	42.9047	-0.335866	8.91096	0.397159	-8.91729	50.5077	52.5354	17.4798	33.274	chr2:231713123-231713183:+	PTMA	protein_coding	ENSG00000187514.16
Mock975	chr2	231807926	231807987	+	9.9352	12.3668	-0.315849	2.43158	0.365172	-2.45201	9.88194	10.8694	9.98846	13.8642	chr2:231807927-231807987:+	COPS7B	protein_coding	ENSG00000144524.17
Mock976	chr2	233275695	233275756	+	16.178	13.8087	0.228456	2.3693	0.357007	2.38029	9.88194	5.4347	22.474	22.1827	chr2:233275696-233275756:+	ATG16L1	protein_coding	ENSG00000085978.22
Mock977	chr2	233275779	233275840	+	18.1481	9.59395	0.919624	8.55418	0.845375	8.60347	17.5679	10.8694	18.7284	8.31851	chr2:233275780-233275840:+	ATG16L1	protein_coding	ENSG00000085978.22
Mock978	chr2	233275827	233275893	+	22.5181	5.49018	2.03616	17.0279	0.947992	17.1492	17.5679	5.4347	27.4683	5.54567	chr2:233275828-233275893:+	ATG16L1	protein_coding	ENSG00000085978.22
Mock979	chr2	233275855	233275916	+	39.9667	25.6394	0.640437	14.3273	0.810815	14.3416	36.2338	23.5504	43.6995	27.7284	chr2:233275856-233275916:+	ATG16L1	protein_coding	ENSG00000085978.22
Mock980	chr2	233288644	233288705	+	10.71	5.97082	0.842964	4.73923	0.788391	4.81361	7.68596	3.62313	13.7341	8.31851	chr2:233288645-233288705:+	ATG16L1	protein_coding	ENSG00000085978.22
Mock981	chr2	233288721	233288782	+	69.126	35.1223	0.976839	34.0036	0.897327	34.0177	57.0957	45.2891	81.1562	24.9555	chr2:233288722-233288782:+	ATG16L1	protein_coding	ENSG00000085978.22
Mock982	chr2	235505913	235505975	+	11.7328	9.59395	0.290345	2.13881	0.360978	2.15842	10.9799	10.8694	12.4856	8.31851	chr2:235505914-235505975:+	AGAP1	protein_coding	ENSG00000157985.19
Mock983	chr2	235512406	235512467	+	9.46149	11.461	-0.276594	1.99952	0.351583	-2.01856	7.68596	9.05783	11.237	13.8642	chr2:235512407-235512467:+	AGAP1	protein_coding	ENSG00000157985.19
Mock984	chr2	235566238	235566299	+	9.70936	6.8766	0.49768	2.83275	0.406442	2.87614	13.1759	5.4347	6.24279	8.31851	chr2:235566239-235566299:+	AGAP1	protein_coding	ENSG00000157985.19
Mock985	chr2	235588049	235588110	+	12.2065	27.4509	-1.16921	15.2444	0.899116	-15.2892	13.1759	27.1735	11.237	27.7284	chr2:235588050-235588110:+	AGAP1	protein_coding	ENSG00000157985.19
Mock986	chr2	235591001	235591062	+	14.6283	11.8862	0.299481	2.74215	0.368191	2.75846	14.2739	12.681	14.9827	11.0913	chr2:235591002-235591062:+	AGAP1	protein_coding	ENSG00000157985.19
Mock987	chr2	235591180	235591241	+	9.31092	13.7532	-0.562772	4.44228	0.445084	-4.47779	9.88194	10.8694	8.7399	16.637	chr2:235591181-235591241:+	AGAP1	protein_coding	ENSG00000157985.19
Mock988	chr2	236168150	236168211	+	12.2818	9.1688	0.421711	3.11295	0.41265	3.14139	12.0779	7.24626	12.4856	11.0913	chr2:236168151-236168211:+	AC019068.1	lncRNA	ENSG00000233611.3
Mock989	chr2	236172734	236172795	+	12.357	6.39597	0.950098	5.96107	0.816463	6.03631	10.9799	7.24626	13.7341	5.54567	chr2:236172735-236172795:+	AC019068.1	lncRNA	ENSG00000233611.3
Mock990	chr2	237519913	237519974	+	10.6348	7.78238	0.450504	2.85238	0.405212	2.88773	8.78395	7.24626	12.4856	8.31851	chr2:237519914-237519974:+	MLPH	protein_coding	ENSG00000115648.14
Mock991	chr2	237563165	237563228	+	70.0293	5.97082	3.55196	64.0585	0.981825	64.1569	43.9197	3.62313	96.1389	8.31851	chr2:237563166-237563228:+	RNU6-1140P	snRNA	ENSG00000222449.1
Mock992	chr2	237763166	237763227	+	10.5595	17.4318	-0.723184	6.87234	0.800022	-6.91029	9.88194	12.681	11.237	22.1827	chr2:237763167-237763227:+	LRRFIP1	protein_coding	ENSG00000124831.19
Mock993	chr2	237763718	237763779	+	11.1085	11.4055	-0.0380707	0.297039	0.028744	-0.299469	10.9799	14.4925	11.237	8.31851	chr2:237763719-237763779:+	LRRFIP1	protein_coding	ENSG00000124831.19
Mock994	chr2	237764944	237765008	+	19.494	57.6192	-1.56352	38.1252	0.956996	-38.1572	25.2539	59.7817	13.7341	55.4567	chr2:237764945-237765008:+	LRRFIP1	protein_coding	ENSG00000124831.19
Mock995	chr2	240014087	240014148	+	2.34655	4.5844	-0.966191	2.23785	0.703277	-2.43752	2.19599	3.62313	2.49712	5.54567	chr2:240014088-240014148:+	not annotated	not annotated	not annotated
Mock996	chr2	240466325	240466386	+	11.0332	6.39597	0.786616	4.63723	0.781568	4.70347	12.0779	7.24626	9.98846	5.54567	chr2:240466326-240466386:+	GPC1	protein_coding	ENSG00000063660.9
Mock997	chr2	241108272	241108333	+	2.34655	4.5844	-0.966191	2.23785	0.703277	-2.43752	2.19599	3.62313	2.49712	5.54567	chr2:241108273-241108333:+	not annotated	not annotated	not annotated
Mock998	chr2	241236642	241236703	+	3.44454	4.5844	-0.41242	1.13986	0.344704	-1.21217	4.39197	3.62313	2.49712	5.54567	chr2:241236643-241236703:+	not annotated	not annotated	not annotated
Mock999	chr2	241264487	241264548	+	2.34655	5.49018	-1.22631	3.14363	0.740913	-3.37435	2.19599	5.4347	2.49712	5.54567	chr2:241264488-241264548:+	not annotated	not annotated	not annotated
Mock1000	chr2	241272244	241272305	+	2.34655	4.5844	-0.966191	2.23785	0.703277	-2.43752	2.19599	3.62313	2.49712	5.54567	chr2:241272245-241272305:+	not annotated	not annotated	not annotated
Mock1001	chr2	241293420	241293481	+	2.34655	4.5844	-0.966191	2.23785	0.703277	-2.43752	2.19599	3.62313	2.49712	5.54567	chr2:241293421-241293481:+	not annotated	not annotated	not annotated
Mock1002	chr2	241336909	241336975	+	35.4994	40.2983	-0.182926	4.79894	0.0748238	-4.80243	28.5478	36.2313	42.451	44.3654	chr2:241336910-241336975:+	SEPTIN2	protein_coding	ENSG00000168385.18
Mock1003	chr2	241350086	241350147	+	22.3675	25.1587	-0.169653	2.7912	0.0683928	-2.79635	19.7639	25.3619	24.9712	24.9555	chr2:241350087-241350147:+	SEPTIN2	protein_coding	ENSG00000168385.18
Mock1004	chr2	241496489	241496550	+	2.34655	4.5844	-0.966191	2.23785	0.703277	-2.43752	2.19599	3.62313	2.49712	5.54567	chr2:241496490-241496550:+	not annotated	not annotated	not annotated
Mock1005	chr2	241497584	241497645	+	2.34655	4.5844	-0.966191	2.23785	0.703277	-2.43752	2.19599	3.62313	2.49712	5.54567	chr2:241497585-241497645:+	not annotated	not annotated	not annotated
Mock1006	chr2	241500101	241500162	+	2.34655	4.5844	-0.966191	2.23785	0.703277	-2.43752	2.19599	3.62313	2.49712	5.54567	chr2:241500102-241500162:+	not annotated	not annotated	not annotated
Mock1007	chr2	241500226	241500287	+	2.89555	4.5844	-0.662897	1.68885	0.365172	-1.81429	3.29398	3.62313	2.49712	5.54567	chr2:241500227-241500287:+	not annotated	not annotated	not annotated
Mock1008	chr2	241651294	241651355	+	11.808	10.5552	0.161813	1.25282	0.0570965	1.26322	9.88194	7.24626	13.7341	13.8642	chr2:241651295-241651355:+	ATG4B	protein_coding	ENSG00000168397.17
Mock1009	chr2	241748266	241748327	+	9.06305	6.8766	0.398301	2.18645	0.38385	2.22244	4.39197	5.4347	13.7341	8.31851	chr2:241748267-241748327:+	D2HGDH	protein_coding	ENSG00000180902.18
Mock1010	chr2	241768287	241768348	-	2.34655	4.5844	-0.966191	2.23785	0.703277	-2.43752	2.19599	3.62313	2.49712	5.54567	chr2:241768288-241768348:-	not annotated	not annotated	not annotated
Mock1011	chr2	241768094	241768155	-	2.34655	4.5844	-0.966191	2.23785	0.703277	-2.43752	2.19599	3.62313	2.49712	5.54567	chr2:241768095-241768155:-	not annotated	not annotated	not annotated
Mock1012	chr2	241751403	241751464	-	2.34655	4.5844	-0.966191	2.23785	0.703277	-2.43752	2.19599	3.62313	2.49712	5.54567	chr2:241751404-241751464:-	not annotated	not annotated	not annotated
Mock1013	chr2	241748320	241748381	-	2.89555	4.5844	-0.662897	1.68885	0.365172	-1.81429	3.29398	3.62313	2.49712	5.54567	chr2:241748321-241748381:-	not annotated	not annotated	not annotated
Mock1014	chr2	241685496	241685557	-	8.13765	12.3668	-0.603787	4.22914	0.44391	-4.27202	8.78395	10.8694	7.49135	13.8642	chr2:241685497-241685557:-	DTYMK	protein_coding	ENSG00000168393.13
Mock1015	chr2	241666629	241666690	-	2.34655	4.5844	-0.966191	2.23785	0.703277	-2.43752	2.19599	3.62313	2.49712	5.54567	chr2:241666630-241666690:-	not annotated	not annotated	not annotated
Mock1016	chr2	241500142	241500203	-	17.825	22.5523	-0.339377	4.72736	0.38782	-4.73953	13.1759	9.05783	22.474	36.0469	chr2:241500143-241500203:-	STK25	protein_coding	ENSG00000115694.15
Mock1017	chr2	241336983	241337044	-	2.34655	4.5844	-0.966191	2.23785	0.703277	-2.43752	2.19599	3.62313	2.49712	5.54567	chr2:241336984-241337044:-	not annotated	not annotated	not annotated
Mock1018	chr2	241316231	241316292	-	2.34655	4.5844	-0.966191	2.23785	0.703277	-2.43752	2.19599	3.62313	2.49712	5.54567	chr2:241316232-241316292:-	HDLBP	protein_coding	ENSG00000115677.17
Mock1019	chr2	241272652	241272713	-	18.6971	8.26302	1.17808	10.4341	0.880606	10.5004	18.6659	5.4347	18.7284	11.0913	chr2:241272653-241272713:-	HDLBP	protein_coding	ENSG00000115677.17
Mock1020	chr2	241249883	241249945	-	16.9749	20.1492	-0.247321	3.17432	0.36327	-3.18394	16.4699	18.1157	17.4798	22.1827	chr2:241249884-241249945:-	HDLBP	protein_coding	ENSG00000115677.17
Mock1021	chr2	241239571	241239632	-	9.9352	6.8766	0.530853	3.0586	0.413992	3.10433	9.88194	5.4347	9.98846	8.31851	chr2:241239572-241239632:-	HDLBP	protein_coding	ENSG00000115677.17
Mock1022	chr2	241233827	241233888	-	10.7853	6.8766	0.649302	3.90872	0.743429	3.96229	6.58796	5.4347	14.9827	8.31851	chr2:241233828-241233888:-	HDLBP	protein_coding	ENSG00000115677.17
Mock1023	chr2	237765022	237765083	-	2.34655	4.5844	-0.966191	2.23785	0.703277	-2.43752	2.19599	3.62313	2.49712	5.54567	chr2:237765023-237765083:-	not annotated	not annotated	not annotated
Mock1024	chr2	237763829	237763890	-	2.34655	4.5844	-0.966191	2.23785	0.703277	-2.43752	2.19599	3.62313	2.49712	5.54567	chr2:237763830-237763890:-	not annotated	not annotated	not annotated
Mock1025	chr2	237563202	237563263	-	2.34655	4.5844	-0.966191	2.23785	0.703277	-2.43752	2.19599	3.62313	2.49712	5.54567	chr2:237563203-237563263:-	not annotated	not annotated	not annotated
Mock1026	chr2	237518614	237518675	-	2.34655	4.5844	-0.966191	2.23785	0.703277	-2.43752	2.19599	3.62313	2.49712	5.54567	chr2:237518615-237518675:-	not annotated	not annotated	not annotated
Mock1027	chr2	237510963	237511024	-	2.34655	4.5844	-0.966191	2.23785	0.703277	-2.43752	2.19599	3.62313	2.49712	5.54567	chr2:237510964-237511024:-	not annotated	not annotated	not annotated
Mock1028	chr2	235591246	235591307	-	2.34655	4.5844	-0.966191	2.23785	0.703277	-2.43752	2.19599	3.62313	2.49712	5.54567	chr2:235591247-235591307:-	not annotated	not annotated	not annotated
Mock1029	chr2	235588118	235588179	-	2.34655	4.5844	-0.966191	2.23785	0.703277	-2.43752	2.19599	3.62313	2.49712	5.54567	chr2:235588119-235588179:-	not annotated	not annotated	not annotated
Mock1030	chr2	235582725	235582786	-	2.34655	4.5844	-0.966191	2.23785	0.703277	-2.43752	2.19599	3.62313	2.49712	5.54567	chr2:235582726-235582786:-	not annotated	not annotated	not annotated
Mock1031	chr2	235505967	235506028	-	2.34655	4.5844	-0.966191	2.23785	0.703277	-2.43752	2.19599	3.62313	2.49712	5.54567	chr2:235505968-235506028:-	not annotated	not annotated	not annotated
Mock1032	chr2	233470406	233470467	-	2.34655	4.5844	-0.966191	2.23785	0.703277	-2.43752	2.19599	3.62313	2.49712	5.54567	chr2:233470407-233470467:-	not annotated	not annotated	not annotated
Mock1033	chr2	233288911	233288972	-	2.34655	4.5844	-0.966191	2.23785	0.703277	-2.43752	2.19599	3.62313	2.49712	5.54567	chr2:233288912-233288972:-	not annotated	not annotated	not annotated
Mock1034	chr2	233288878	233288939	-	2.34655	4.5844	-0.966191	2.23785	0.703277	-2.43752	2.19599	3.62313	2.49712	5.54567	chr2:233288879-233288939:-	not annotated	not annotated	not annotated
Mock1035	chr2	233275973	233276034	-	2.34655	4.5844	-0.966191	2.23785	0.703277	-2.43752	2.19599	3.62313	2.49712	5.54567	chr2:233275974-233276034:-	not annotated	not annotated	not annotated
Mock1036	chr2	233275883	233275944	-	2.34655	4.5844	-0.966191	2.23785	0.703277	-2.43752	2.19599	3.62313	2.49712	5.54567	chr2:233275884-233275944:-	not annotated	not annotated	not annotated
Mock1037	chr2	231713220	231713281	-	2.34655	4.5844	-0.966191	2.23785	0.703277	-2.43752	2.19599	3.62313	2.49712	5.54567	chr2:231713221-231713281:-	not annotated	not annotated	not annotated
Mock1038	chr2	231712955	231713020	-	3.99354	5.49018	-0.459186	1.49664	0.358908	-1.5655	5.48997	5.4347	2.49712	5.54567	chr2:231712956-231713020:-	not annotated	not annotated	not annotated
Mock1039	chr2	231711433	231711494	-	2.34655	4.5844	-0.966191	2.23785	0.703277	-2.43752	2.19599	3.62313	2.49712	5.54567	chr2:231711434-231711494:-	not annotated	not annotated	not annotated
Mock1040	chr2	231711329	231711390	-	2.34655	5.97082	-1.34739	3.62427	0.75836	-3.86662	2.19599	3.62313	2.49712	8.31851	chr2:231711330-231711390:-	not annotated	not annotated	not annotated
Mock1041	chr2	231710860	231710921	-	2.34655	4.5844	-0.966191	2.23785	0.703277	-2.43752	2.19599	3.62313	2.49712	5.54567	chr2:231710861-231710921:-	not annotated	not annotated	not annotated
Mock1042	chr2	231710339	231710400	-	2.34655	4.5844	-0.966191	2.23785	0.703277	-2.43752	2.19599	3.62313	2.49712	5.54567	chr2:231710340-231710400:-	not annotated	not annotated	not annotated
Mock1043	chr2	231709725	231709786	-	2.34655	4.5844	-0.966191	2.23785	0.703277	-2.43752	2.19599	3.62313	2.49712	5.54567	chr2:231709726-231709786:-	not annotated	not annotated	not annotated
Mock1044	chr2	231709538	231709599	-	2.34655	4.5844	-0.966191	2.23785	0.703277	-2.43752	2.19599	3.62313	2.49712	5.54567	chr2:231709539-231709599:-	not annotated	not annotated	not annotated
Mock1045	chr2	231709181	231709242	-	2.34655	4.5844	-0.966191	2.23785	0.703277	-2.43752	2.19599	3.62313	2.49712	5.54567	chr2:231709182-231709242:-	not annotated	not annotated	not annotated
Mock1046	chr2	231708994	231709055	-	2.34655	4.5844	-0.966191	2.23785	0.703277	-2.43752	2.19599	3.62313	2.49712	5.54567	chr2:231708995-231709055:-	not annotated	not annotated	not annotated
Mock1047	chr2	231708707	231708768	-	2.34655	4.5844	-0.966191	2.23785	0.703277	-2.43752	2.19599	3.62313	2.49712	5.54567	chr2:231708708-231708768:-	not annotated	not annotated	not annotated
Mock1048	chr2	231708602	231708663	-	2.34655	4.5844	-0.966191	2.23785	0.703277	-2.43752	2.19599	3.62313	2.49712	5.54567	chr2:231708603-231708663:-	not annotated	not annotated	not annotated
Mock1049	chr2	231511895	231511956	-	12.4323	4.5844	1.43929	7.84792	0.874231	7.97881	9.88194	3.62313	14.9827	5.54567	chr2:231511896-231511956:-	LINC00471	lncRNA	ENSG00000181798.3
Mock1050	chr2	231460408	231460469	-	82.7095	177.701	-1.10332	94.9911	0.925232	-94.9975	59.2917	202.895	106.127	152.506	chr2:231460409-231460469:-	NCL	protein_coding	ENSG00000115053.16
Mock1051	chr2	231456493	231456554	-	107.596	181.897	-0.757492	74.3005	0.848731	-74.3043	87.8395	244.561	127.353	119.232	chr2:231456494-231456554:-	NCL	protein_coding	ENSG00000115053.16
Mock1052	chr2	231455906	231455967	-	20.1715	142.726	-2.82286	122.555	0.989207	-122.587	15.3719	188.403	24.9712	97.0492	chr2:231455907-231455967:-	NCL	protein_coding	ENSG00000115053.16
Mock1053	chr2	231455819	231455880	-	74.5627	301.091	-2.01367	226.528	0.98876	-226.537	77.9575	338.763	71.1678	263.419	chr2:231455820-231455880:-	NCL	protein_coding	ENSG00000115053.16
Mock1054	chr2	230878462	230878523	-	2.34655	4.5844	-0.966191	2.23785	0.703277	-2.43752	2.19599	3.62313	2.49712	5.54567	chr2:230878463-230878523:-	not annotated	not annotated	not annotated
Mock1055	chr2	226798044	226798105	-	33.5513	12.7919	1.39113	20.7593	0.937032	20.8059	29.6458	14.4925	37.4567	11.0913	chr2:226798045-226798105:-	IRS1	protein_coding	ENSG00000169047.5
Mock1056	chr2	226782971	226783032	-	10.4089	20.0937	-0.948922	9.68477	0.858629	-9.73114	12.0779	23.5504	8.7399	16.637	chr2:226782972-226783032:-	IRS1	protein_coding	ENSG00000169047.5
Mock1057	chr2	226626160	226626221	-	10.161	11.461	-0.173684	1.29996	0.0582709	-1.31151	6.58796	9.05783	13.7341	13.8642	chr2:226626161-226626221:-	not annotated	not annotated	not annotated
Mock1058	chr2	226172248	226172309	-	11.0332	9.59395	0.201654	1.43924	0.336036	1.4533	12.0779	10.8694	9.98846	8.31851	chr2:226172249-226172309:-	not annotated	not annotated	not annotated
Mock1059	chr2	226171810	226171872	-	8.21293	21.4246	-1.3833	13.2117	0.918689	-13.2839	7.68596	28.9851	8.7399	13.8642	chr2:226171811-226171872:-	not annotated	not annotated	not annotated
Mock1060	chr2	225980943	225981005	-	9.78464	8.26302	0.243849	1.52162	0.342467	1.54103	12.0779	5.4347	7.49135	11.0913	chr2:225980944-225981005:-	not annotated	not annotated	not annotated
Mock1061	chr2	223829437	223829498	-	5.71581	6.8766	-0.266737	1.16079	0.328039	-1.19104	7.68596	5.4347	3.74567	8.31851	chr2:223829438-223829498:-	AP1S3	protein_coding	ENSG00000152056.17
Mock1062	chr2	223808966	223809028	-	9.9352	8.26302	0.26588	1.67218	0.346829	1.69319	9.88194	5.4347	9.98846	11.0913	chr2:223808967-223809028:-	AP1S3	protein_coding	ENSG00000152056.17
Mock1063	chr2	223770015	223770076	-	12.8307	10.4997	0.289253	2.33102	0.363438	2.34889	13.1759	12.681	12.4856	8.31851	chr2:223770016-223770076:-	AP1S3	protein_coding	ENSG00000152056.17
Mock1064	chr2	223755801	223755862	-	16.5984	121.412	-2.8708	104.814	0.987697	-104.853	21.9599	148.548	11.237	94.2764	chr2:223755802-223755862:-	AP1S3	protein_coding	ENSG00000152056.17
Mock1065	chr2	222594215	222594276	-	9.3862	8.20753	0.193593	1.17867	0.322559	1.19446	8.78395	10.8694	9.98846	5.54567	chr2:222594216-222594276:-	FARSB	protein_coding	ENSG00000116120.11
Mock1066	chr2	220203142	220203203	-	2.34655	4.5844	-0.966191	2.23785	0.703277	-2.43752	2.19599	3.62313	2.49712	5.54567	chr2:220203143-220203203:-	not annotated	not annotated	not annotated
Mock1067	chr2	220201933	220201994	-	2.34655	4.5844	-0.966191	2.23785	0.703277	-2.43752	2.19599	3.62313	2.49712	5.54567	chr2:220201934-220201994:-	not annotated	not annotated	not annotated
Mock1068	chr2	220181630	220181691	-	2.34655	4.5844	-0.966191	2.23785	0.703277	-2.43752	2.19599	3.62313	2.49712	5.54567	chr2:220181631-220181691:-	not annotated	not annotated	not annotated
Mock1069	chr2	220167789	220167851	-	2.34655	4.5844	-0.966191	2.23785	0.703277	-2.43752	2.19599	3.62313	2.49712	5.54567	chr2:220167790-220167851:-	not annotated	not annotated	not annotated
Mock1070	chr2	220166461	220166522	-	2.34655	4.5844	-0.966191	2.23785	0.703277	-2.43752	2.19599	3.62313	2.49712	5.54567	chr2:220166462-220166522:-	not annotated	not annotated	not annotated
Mock1071	chr2	220162970	220163031	-	2.34655	4.5844	-0.966191	2.23785	0.703277	-2.43752	2.19599	3.62313	2.49712	5.54567	chr2:220162971-220163031:-	not annotated	not annotated	not annotated
Mock1072	chr2	220157360	220157421	-	2.34655	4.5844	-0.966191	2.23785	0.703277	-2.43752	2.19599	3.62313	2.49712	5.54567	chr2:220157361-220157421:-	not annotated	not annotated	not annotated
Mock1073	chr2	220154210	220154271	-	2.34655	4.5844	-0.966191	2.23785	0.703277	-2.43752	2.19599	3.62313	2.49712	5.54567	chr2:220154211-220154271:-	not annotated	not annotated	not annotated
Mock1074	chr2	220153763	220153824	-	2.34655	4.5844	-0.966191	2.23785	0.703277	-2.43752	2.19599	3.62313	2.49712	5.54567	chr2:220153764-220153824:-	not annotated	not annotated	not annotated
Mock1075	chr2	220147873	220147936	-	2.34655	4.5844	-0.966191	2.23785	0.703277	-2.43752	2.19599	3.62313	2.49712	5.54567	chr2:220147874-220147936:-	not annotated	not annotated	not annotated
Mock1076	chr2	220137260	220137321	-	2.34655	4.5844	-0.966191	2.23785	0.703277	-2.43752	2.19599	3.62313	2.49712	5.54567	chr2:220137261-220137321:-	not annotated	not annotated	not annotated
Mock1077	chr2	220136773	220136834	-	2.89555	4.5844	-0.662897	1.68885	0.365172	-1.81429	3.29398	3.62313	2.49712	5.54567	chr2:220136774-220136834:-	not annotated	not annotated	not annotated
Mock1078	chr2	220127723	220127784	-	2.34655	4.5844	-0.966191	2.23785	0.703277	-2.43752	2.19599	3.62313	2.49712	5.54567	chr2:220127724-220127784:-	not annotated	not annotated	not annotated
Mock1079	chr2	220119690	220119751	-	2.34655	4.5844	-0.966191	2.23785	0.703277	-2.43752	2.19599	3.62313	2.49712	5.54567	chr2:220119691-220119751:-	not annotated	not annotated	not annotated
Mock1080	chr2	220108165	220108226	-	2.34655	4.5844	-0.966191	2.23785	0.703277	-2.43752	2.19599	3.62313	2.49712	5.54567	chr2:220108166-220108226:-	not annotated	not annotated	not annotated
Mock1081	chr2	220100197	220100258	-	2.34655	4.5844	-0.966191	2.23785	0.703277	-2.43752	2.19599	3.62313	2.49712	5.54567	chr2:220100198-220100258:-	not annotated	not annotated	not annotated
Mock1082	chr2	220088755	220088816	-	2.34655	4.5844	-0.966191	2.23785	0.703277	-2.43752	2.19599	3.62313	2.49712	5.54567	chr2:220088756-220088816:-	not annotated	not annotated	not annotated
Mock1083	chr2	220086343	220086404	-	2.34655	4.5844	-0.966191	2.23785	0.703277	-2.43752	2.19599	3.62313	2.49712	5.54567	chr2:220086344-220086404:-	not annotated	not annotated	not annotated
Mock1084	chr2	220085978	220086039	-	2.34655	4.5844	-0.966191	2.23785	0.703277	-2.43752	2.19599	3.62313	2.49712	5.54567	chr2:220085979-220086039:-	not annotated	not annotated	not annotated
Mock1085	chr2	220075282	220075343	-	2.34655	4.5844	-0.966191	2.23785	0.703277	-2.43752	2.19599	3.62313	2.49712	5.54567	chr2:220075283-220075343:-	not annotated	not annotated	not annotated
Mock1086	chr2	220074093	220074154	-	2.34655	4.5844	-0.966191	2.23785	0.703277	-2.43752	2.19599	3.62313	2.49712	5.54567	chr2:220074094-220074154:-	not annotated	not annotated	not annotated
Mock1087	chr2	220055710	220055771	-	2.34655	4.5844	-0.966191	2.23785	0.703277	-2.43752	2.19599	3.62313	2.49712	5.54567	chr2:220055711-220055771:-	not annotated	not annotated	not annotated
Mock1088	chr2	220048976	220049037	-	2.34655	4.5844	-0.966191	2.23785	0.703277	-2.43752	2.19599	3.62313	2.49712	5.54567	chr2:220048977-220049037:-	AC009310.1	processed_pseudogene	ENSG00000225911.1
Mock1089	chr2	220046120	220046181	-	2.34655	4.5844	-0.966191	2.23785	0.703277	-2.43752	2.19599	3.62313	2.49712	5.54567	chr2:220046121-220046181:-	not annotated	not annotated	not annotated
Mock1090	chr2	219982801	219982862	-	2.34655	4.5844	-0.966191	2.23785	0.703277	-2.43752	2.19599	3.62313	2.49712	5.54567	chr2:219982802-219982862:-	not annotated	not annotated	not annotated
Mock1091	chr2	219956020	219956081	-	2.34655	4.5844	-0.966191	2.23785	0.703277	-2.43752	2.19599	3.62313	2.49712	5.54567	chr2:219956021-219956081:-	not annotated	not annotated	not annotated
Mock1092	chr2	219940748	219940809	-	2.34655	4.5844	-0.966191	2.23785	0.703277	-2.43752	2.19599	3.62313	2.49712	5.54567	chr2:219940749-219940809:-	not annotated	not annotated	not annotated
Mock1093	chr2	219917904	219917965	-	2.34655	4.5844	-0.966191	2.23785	0.703277	-2.43752	2.19599	3.62313	2.49712	5.54567	chr2:219917905-219917965:-	not annotated	not annotated	not annotated
Mock1094	chr2	219887463	219887524	-	2.34655	4.5844	-0.966191	2.23785	0.703277	-2.43752	2.19599	3.62313	2.49712	5.54567	chr2:219887464-219887524:-	not annotated	not annotated	not annotated
Mock1095	chr2	219863899	219863960	-	2.34655	4.5844	-0.966191	2.23785	0.703277	-2.43752	2.19599	3.62313	2.49712	5.54567	chr2:219863900-219863960:-	not annotated	not annotated	not annotated
Mock1096	chr2	219862658	219862719	-	2.34655	4.5844	-0.966191	2.23785	0.703277	-2.43752	2.19599	3.62313	2.49712	5.54567	chr2:219862659-219862719:-	not annotated	not annotated	not annotated
Mock1097	chr2	219858264	219858325	-	2.34655	4.5844	-0.966191	2.23785	0.703277	-2.43752	2.19599	3.62313	2.49712	5.54567	chr2:219858265-219858325:-	not annotated	not annotated	not annotated
Mock1098	chr2	219854616	219854677	-	2.34655	4.5844	-0.966191	2.23785	0.703277	-2.43752	2.19599	3.62313	2.49712	5.54567	chr2:219854617-219854677:-	not annotated	not annotated	not annotated
Mock1099	chr2	219851920	219851981	-	2.34655	4.5844	-0.966191	2.23785	0.703277	-2.43752	2.19599	3.62313	2.49712	5.54567	chr2:219851921-219851981:-	not annotated	not annotated	not annotated
Mock1100	chr2	219851084	219851145	-	2.34655	4.5844	-0.966191	2.23785	0.703277	-2.43752	2.19599	3.62313	2.49712	5.54567	chr2:219851085-219851145:-	not annotated	not annotated	not annotated
Mock1101	chr2	219843415	219843476	-	2.34655	4.5844	-0.966191	2.23785	0.703277	-2.43752	2.19599	3.62313	2.49712	5.54567	chr2:219843416-219843476:-	not annotated	not annotated	not annotated
Mock1102	chr2	219842597	219842658	-	2.34655	4.5844	-0.966191	2.23785	0.703277	-2.43752	2.19599	3.62313	2.49712	5.54567	chr2:219842598-219842658:-	not annotated	not annotated	not annotated
Mock1103	chr2	219838301	219838362	-	2.34655	4.5844	-0.966191	2.23785	0.703277	-2.43752	2.19599	3.62313	2.49712	5.54567	chr2:219838302-219838362:-	not annotated	not annotated	not annotated
Mock1104	chr2	219798955	219799016	-	2.34655	4.5844	-0.966191	2.23785	0.703277	-2.43752	2.19599	3.62313	2.49712	5.54567	chr2:219798956-219799016:-	not annotated	not annotated	not annotated
Mock1105	chr2	219794596	219794658	-	2.34655	4.5844	-0.966191	2.23785	0.703277	-2.43752	2.19599	3.62313	2.49712	5.54567	chr2:219794597-219794658:-	not annotated	not annotated	not annotated
Mock1106	chr2	219794211	219794272	-	2.34655	4.5844	-0.966191	2.23785	0.703277	-2.43752	2.19599	3.62313	2.49712	5.54567	chr2:219794212-219794272:-	not annotated	not annotated	not annotated
Mock1107	chr2	219793554	219793615	-	2.34655	4.5844	-0.966191	2.23785	0.703277	-2.43752	2.19599	3.62313	2.49712	5.54567	chr2:219793555-219793615:-	not annotated	not annotated	not annotated
Mock1108	chr2	219793389	219793450	-	2.34655	4.5844	-0.966191	2.23785	0.703277	-2.43752	2.19599	3.62313	2.49712	5.54567	chr2:219793390-219793450:-	not annotated	not annotated	not annotated
Mock1109	chr2	219770433	219770494	-	2.34655	4.5844	-0.966191	2.23785	0.703277	-2.43752	2.19599	3.62313	2.49712	5.54567	chr2:219770434-219770494:-	not annotated	not annotated	not annotated
Mock1110	chr2	219769497	219769558	-	2.34655	4.5844	-0.966191	2.23785	0.703277	-2.43752	2.19599	3.62313	2.49712	5.54567	chr2:219769498-219769558:-	not annotated	not annotated	not annotated
Mock1111	chr2	219769420	219769481	-	2.34655	4.5844	-0.966191	2.23785	0.703277	-2.43752	2.19599	3.62313	2.49712	5.54567	chr2:219769421-219769481:-	not annotated	not annotated	not annotated
Mock1112	chr2	219767681	219767742	-	2.34655	4.5844	-0.966191	2.23785	0.703277	-2.43752	2.19599	3.62313	2.49712	5.54567	chr2:219767682-219767742:-	not annotated	not annotated	not annotated
Mock1113	chr2	219763701	219763762	-	2.34655	4.5844	-0.966191	2.23785	0.703277	-2.43752	2.19599	3.62313	2.49712	5.54567	chr2:219763702-219763762:-	not annotated	not annotated	not annotated
Mock1114	chr2	219763624	219763685	-	2.34655	4.5844	-0.966191	2.23785	0.703277	-2.43752	2.19599	3.62313	2.49712	5.54567	chr2:219763625-219763685:-	not annotated	not annotated	not annotated
Mock1115	chr2	219758109	219758170	-	2.34655	4.5844	-0.966191	2.23785	0.703277	-2.43752	2.19599	3.62313	2.49712	5.54567	chr2:219758110-219758170:-	not annotated	not annotated	not annotated
Mock1116	chr2	219757883	219757944	-	2.34655	4.5844	-0.966191	2.23785	0.703277	-2.43752	2.19599	3.62313	2.49712	5.54567	chr2:219757884-219757944:-	not annotated	not annotated	not annotated
Mock1117	chr2	219752937	219752998	-	2.34655	4.5844	-0.966191	2.23785	0.703277	-2.43752	2.19599	3.62313	2.49712	5.54567	chr2:219752938-219752998:-	not annotated	not annotated	not annotated
Mock1118	chr2	219746497	219746559	-	2.34655	4.5844	-0.966191	2.23785	0.703277	-2.43752	2.19599	3.62313	2.49712	5.54567	chr2:219746498-219746559:-	not annotated	not annotated	not annotated
Mock1119	chr2	219746394	219746455	-	2.34655	4.5844	-0.966191	2.23785	0.703277	-2.43752	2.19599	3.62313	2.49712	5.54567	chr2:219746395-219746455:-	not annotated	not annotated	not annotated
Mock1120	chr2	219744576	219744637	-	2.34655	4.5844	-0.966191	2.23785	0.703277	-2.43752	2.19599	3.62313	2.49712	5.54567	chr2:219744577-219744637:-	not annotated	not annotated	not annotated
Mock1121	chr2	219743811	219743872	-	2.34655	4.5844	-0.966191	2.23785	0.703277	-2.43752	2.19599	3.62313	2.49712	5.54567	chr2:219743812-219743872:-	not annotated	not annotated	not annotated
Mock1122	chr2	219743459	219743520	-	2.34655	4.5844	-0.966191	2.23785	0.703277	-2.43752	2.19599	3.62313	2.49712	5.54567	chr2:219743460-219743520:-	not annotated	not annotated	not annotated
Mock1123	chr2	219740057	219740118	-	2.34655	4.5844	-0.966191	2.23785	0.703277	-2.43752	2.19599	3.62313	2.49712	5.54567	chr2:219740058-219740118:-	not annotated	not annotated	not annotated
Mock1124	chr2	219733350	219733411	-	2.34655	4.5844	-0.966191	2.23785	0.703277	-2.43752	2.19599	3.62313	2.49712	5.54567	chr2:219733351-219733411:-	not annotated	not annotated	not annotated
Mock1125	chr2	219733321	219733383	-	2.34655	4.5844	-0.966191	2.23785	0.703277	-2.43752	2.19599	3.62313	2.49712	5.54567	chr2:219733322-219733383:-	not annotated	not annotated	not annotated
Mock1126	chr2	219727472	219727533	-	2.34655	4.5844	-0.966191	2.23785	0.703277	-2.43752	2.19599	3.62313	2.49712	5.54567	chr2:219727473-219727533:-	not annotated	not annotated	not annotated
Mock1127	chr2	219723270	219723331	-	2.34655	4.5844	-0.966191	2.23785	0.703277	-2.43752	2.19599	3.62313	2.49712	5.54567	chr2:219723271-219723331:-	not annotated	not annotated	not annotated
Mock1128	chr2	219721865	219721926	-	2.34655	4.5844	-0.966191	2.23785	0.703277	-2.43752	2.19599	3.62313	2.49712	5.54567	chr2:219721866-219721926:-	not annotated	not annotated	not annotated
Mock1129	chr2	219715100	219715161	-	2.34655	4.5844	-0.966191	2.23785	0.703277	-2.43752	2.19599	3.62313	2.49712	5.54567	chr2:219715101-219715161:-	not annotated	not annotated	not annotated
Mock1130	chr2	219713324	219713386	-	2.34655	4.5844	-0.966191	2.23785	0.703277	-2.43752	2.19599	3.62313	2.49712	5.54567	chr2:219713325-219713386:-	not annotated	not annotated	not annotated
Mock1131	chr2	219703319	219703380	-	2.34655	4.5844	-0.966191	2.23785	0.703277	-2.43752	2.19599	3.62313	2.49712	5.54567	chr2:219703320-219703380:-	not annotated	not annotated	not annotated
Mock1132	chr2	219693999	219694060	-	2.34655	4.5844	-0.966191	2.23785	0.703277	-2.43752	2.19599	3.62313	2.49712	5.54567	chr2:219694000-219694060:-	not annotated	not annotated	not annotated
Mock1133	chr2	219692922	219692983	-	2.34655	4.5844	-0.966191	2.23785	0.703277	-2.43752	2.19599	3.62313	2.49712	5.54567	chr2:219692923-219692983:-	not annotated	not annotated	not annotated
Mock1134	chr2	219235118	219235179	-	2.34655	4.5844	-0.966191	2.23785	0.703277	-2.43752	2.19599	3.62313	2.49712	5.54567	chr2:219235119-219235179:-	not annotated	not annotated	not annotated
Mock1135	chr2	219178413	219178474	-	2.34655	4.5844	-0.966191	2.23785	0.703277	-2.43752	2.19599	3.62313	2.49712	5.54567	chr2:219178414-219178474:-	not annotated	not annotated	not annotated
Mock1136	chr2	219176252	219176313	-	13.3797	10.9804	0.285124	2.39938	0.36355	2.41626	14.2739	10.8694	12.4856	11.0913	chr2:219176253-219176313:-	CNPPD1	protein_coding	ENSG00000115649.16
Mock1137	chr2	218404890	218404951	-	2.34655	4.5844	-0.966191	2.23785	0.703277	-2.43752	2.19599	3.62313	2.49712	5.54567	chr2:218404891-218404951:-	not annotated	not annotated	not annotated
Mock1138	chr2	216501380	216501441	-	5.2421	4.5844	0.193411	0.657698	0.300358	0.685547	5.48997	3.62313	4.99423	5.54567	chr2:216501381-216501441:-	not annotated	not annotated	not annotated
Mock1139	chr2	216499965	216500026	-	5.2421	6.8766	-0.391551	1.6345	0.34655	-1.68075	5.48997	5.4347	4.99423	8.31851	chr2:216499966-216500026:-	not annotated	not annotated	not annotated
Mock1140	chr2	216205228	216205290	-	2.89555	4.5844	-0.662897	1.68885	0.365172	-1.81429	3.29398	3.62313	2.49712	5.54567	chr2:216205229-216205290:-	not annotated	not annotated	not annotated
Mock1141	chr2	210932098	210932160	-	2.34655	4.5844	-0.966191	2.23785	0.703277	-2.43752	2.19599	3.62313	2.49712	5.54567	chr2:210932099-210932160:-	not annotated	not annotated	not annotated
Mock1142	chr2	206162329	206162390	-	2.34655	4.5844	-0.966191	2.23785	0.703277	-2.43752	2.19599	3.62313	2.49712	5.54567	chr2:206162330-206162390:-	not annotated	not annotated	not annotated
Mock1143	chr2	206162317	206162378	-	2.34655	4.5844	-0.966191	2.23785	0.703277	-2.43752	2.19599	3.62313	2.49712	5.54567	chr2:206162318-206162378:-	not annotated	not annotated	not annotated
Mock1144	chr2	206162267	206162330	-	2.34655	4.5844	-0.966191	2.23785	0.703277	-2.43752	2.19599	3.62313	2.49712	5.54567	chr2:206162268-206162330:-	not annotated	not annotated	not annotated
Mock1145	chr2	206161920	206161981	-	2.34655	4.5844	-0.966191	2.23785	0.703277	-2.43752	2.19599	3.62313	2.49712	5.54567	chr2:206161921-206161981:-	not annotated	not annotated	not annotated
Mock1146	chr2	202346344	202346406	-	18.5466	10.1301	0.872508	8.41649	0.838609	8.4616	20.8619	3.62313	16.2312	16.637	chr2:202346345-202346406:-	not annotated	not annotated	not annotated
Mock1147	chr2	202293103	202293165	-	2.34655	4.5844	-0.966191	2.23785	0.703277	-2.43752	2.19599	3.62313	2.49712	5.54567	chr2:202293104-202293165:-	not annotated	not annotated	not annotated
Mock1148	chr2	202291388	202291450	-	2.34655	4.5844	-0.966191	2.23785	0.703277	-2.43752	2.19599	3.62313	2.49712	5.54567	chr2:202291389-202291450:-	not annotated	not annotated	not annotated
Mock1149	chr2	202278154	202278216	-	2.34655	4.5844	-0.966191	2.23785	0.703277	-2.43752	2.19599	3.62313	2.49712	5.54567	chr2:202278155-202278216:-	not annotated	not annotated	not annotated
Mock1150	chr2	202276480	202276542	-	2.34655	4.5844	-0.966191	2.23785	0.703277	-2.43752	2.19599	3.62313	2.49712	5.54567	chr2:202276481-202276542:-	not annotated	not annotated	not annotated
Mock1151	chr2	200830086	200830148	-	2.34655	4.5844	-0.966191	2.23785	0.703277	-2.43752	2.19599	3.62313	2.49712	5.54567	chr2:200830087-200830148:-	not annotated	not annotated	not annotated
Mock1152	chr2	200830059	200830120	-	2.34655	4.5844	-0.966191	2.23785	0.703277	-2.43752	2.19599	3.62313	2.49712	5.54567	chr2:200830060-200830120:-	not annotated	not annotated	not annotated
Mock1153	chr2	197491429	197491490	-	15.102	21.5356	-0.511981	6.43357	0.4542	-6.45391	16.4699	18.1157	13.7341	24.9555	chr2:197491430-197491490:-	HSPD1	protein_coding	ENSG00000144381.17
Mock1154	chr2	197409956	197410017	-	14.3052	9.11332	0.650487	5.19184	0.771055	5.23243	9.88194	12.681	18.7284	5.54567	chr2:197409957-197410017:-	SF3B1	protein_coding	ENSG00000115524.16
Mock1155	chr2	196926621	196926682	-	10.0858	8.68817	0.215197	1.3976	0.335533	1.41407	7.68596	9.05783	12.4856	8.31851	chr2:196926622-196926682:-	PGAP1	protein_coding	ENSG00000197121.15
Mock1156	chr2	195657664	195657725	-	2.89555	4.5844	-0.662897	1.68885	0.365172	-1.81429	3.29398	3.62313	2.49712	5.54567	chr2:195657665-195657725:-	not annotated	not annotated	not annotated
Mock1157	chr2	191121997	191122059	-	2.34655	4.5844	-0.966191	2.23785	0.703277	-2.43752	2.19599	3.62313	2.49712	5.54567	chr2:191121998-191122059:-	STAT4	protein_coding	ENSG00000138378.19
Mock1158	chr2	190915059	190915120	-	2.34655	4.5844	-0.966191	2.23785	0.703277	-2.43752	2.19599	3.62313	2.49712	5.54567	chr2:190915060-190915120:-	not annotated	not annotated	not annotated
Mock1159	chr2	190649105	190649166	-	2.34655	4.5844	-0.966191	2.23785	0.703277	-2.43752	2.19599	3.62313	2.49712	5.54567	chr2:190649106-190649166:-	AC006460.2	lncRNA	ENSG00000284052.1
Mock1160	chr2	190538029	190538090	-	7.73921	5.49018	0.495333	2.24903	0.388323	2.30293	5.48997	5.4347	9.98846	5.54567	chr2:190538030-190538090:-	not annotated	not annotated	not annotated
Mock1161	chr2	181919368	181919429	-	2.34655	4.5844	-0.966191	2.23785	0.703277	-2.43752	2.19599	3.62313	2.49712	5.54567	chr2:181919369-181919429:-	not annotated	not annotated	not annotated
Mock1162	chr2	181917505	181917566	-	2.34655	4.5844	-0.966191	2.23785	0.703277	-2.43752	2.19599	3.62313	2.49712	5.54567	chr2:181917506-181917566:-	not annotated	not annotated	not annotated
Mock1163	chr2	181915977	181916038	-	2.34655	4.5844	-0.966191	2.23785	0.703277	-2.43752	2.19599	3.62313	2.49712	5.54567	chr2:181915978-181916038:-	not annotated	not annotated	not annotated
Mock1164	chr2	181915552	181915613	-	2.34655	4.5844	-0.966191	2.23785	0.703277	-2.43752	2.19599	3.62313	2.49712	5.54567	chr2:181915553-181915613:-	not annotated	not annotated	not annotated
Mock1165	chr2	181915406	181915467	-	2.34655	4.5844	-0.966191	2.23785	0.703277	-2.43752	2.19599	3.62313	2.49712	5.54567	chr2:181915407-181915467:-	not annotated	not annotated	not annotated
Mock1166	chr2	181902376	181902437	-	2.34655	4.5844	-0.966191	2.23785	0.703277	-2.43752	2.19599	3.62313	2.49712	5.54567	chr2:181902377-181902437:-	not annotated	not annotated	not annotated
Mock1167	chr2	181898889	181898950	-	2.34655	4.5844	-0.966191	2.23785	0.703277	-2.43752	2.19599	3.62313	2.49712	5.54567	chr2:181898890-181898950:-	not annotated	not annotated	not annotated
Mock1168	chr2	181896913	181896974	-	2.97083	4.5844	-0.625867	1.61357	0.363885	-1.7307	2.19599	3.62313	3.74567	5.54567	chr2:181896914-181896974:-	not annotated	not annotated	not annotated
Mock1169	chr2	178038940	178039005	-	2.34655	4.5844	-0.966191	2.23785	0.703277	-2.43752	2.19599	3.62313	2.49712	5.54567	chr2:178038941-178039005:-	PDE11A	protein_coding	ENSG00000128655.18
Mock1170	chr2	177264668	177264729	-	5.2421	4.5844	0.193411	0.657698	0.300358	0.685547	5.48997	3.62313	4.99423	5.54567	chr2:177264669-177264729:-	NFE2L2	protein_coding	ENSG00000116044.16
Mock1171	chr2	174765136	174765197	-	5.86638	4.5844	0.355737	1.28198	0.33324	1.33042	5.48997	3.62313	6.24279	5.54567	chr2:174765137-174765197:-	CHRNA1	protein_coding	ENSG00000138435.16
Mock1172	chr2	174558043	174558104	-	470.392	61.9816	2.92395	408.41	0.99547	408.421	341.476	85.1436	599.308	38.8197	chr2:174558044-174558104:-	RNU6-5P	snRNA	ENSG00000206965.1
Mock1173	chr2	173537897	173537958	-	2.34655	4.5844	-0.966191	2.23785	0.703277	-2.43752	2.19599	3.62313	2.49712	5.54567	chr2:173537898-173537958:-	not annotated	not annotated	not annotated
Mock1174	chr2	169777832	169777893	-	2.34655	4.5844	-0.966191	2.23785	0.703277	-2.43752	2.19599	3.62313	2.49712	5.54567	chr2:169777833-169777893:-	not annotated	not annotated	not annotated
Mock1175	chr2	169750404	169750465	-	2.34655	4.5844	-0.966191	2.23785	0.703277	-2.43752	2.19599	3.62313	2.49712	5.54567	chr2:169750405-169750465:-	not annotated	not annotated	not annotated
Mock1176	chr2	157299033	157299095	-	10.7853	11.9416	-0.146931	1.15631	0.053909	-1.16561	6.58796	7.24626	14.9827	16.637	chr2:157299034-157299095:-	RN7SKP281	misc_RNA	ENSG00000222404.1
Mock1177	chr2	156400809	156400875	-	2.34655	4.5844	-0.966191	2.23785	0.703277	-2.43752	2.19599	3.62313	2.49712	5.54567	chr2:156400810-156400875:-	not annotated	not annotated	not annotated
Mock1178	chr2	155330469	155330530	-	2.34655	4.5844	-0.966191	2.23785	0.703277	-2.43752	2.19599	3.62313	2.49712	5.54567	chr2:155330470-155330530:-	not annotated	not annotated	not annotated
Mock1179	chr2	152663140	152663201	-	9.9352	10.9804	-0.144305	1.04517	0.0532379	-1.05508	9.88194	10.8694	9.98846	11.0913	chr2:152663141-152663201:-	PRPF40A	protein_coding	ENSG00000196504.16
Mock1180	chr2	151410407	151410468	-	2.34655	4.5844	-0.966191	2.23785	0.703277	-2.43752	2.19599	3.62313	2.49712	5.54567	chr2:151410408-151410468:-	not annotated	not annotated	not annotated
Mock1181	chr2	151410303	151410364	-	2.34655	4.5844	-0.966191	2.23785	0.703277	-2.43752	2.19599	3.62313	2.49712	5.54567	chr2:151410304-151410364:-	not annotated	not annotated	not annotated
Mock1182	chr2	135772801	135772862	-	2.34655	4.5844	-0.966191	2.23785	0.703277	-2.43752	2.19599	3.62313	2.49712	5.54567	chr2:135772802-135772862:-	not annotated	not annotated	not annotated
Mock1183	chr2	135136726	135136787	-	2.34655	4.5844	-0.966191	2.23785	0.703277	-2.43752	2.19599	3.62313	2.49712	5.54567	chr2:135136727-135136787:-	not annotated	not annotated	not annotated
Mock1184	chr2	132280794	132280863	-	95.487	21.9053	2.12403	73.5818	0.981378	73.6124	82.3495	27.1735	108.625	16.637	chr2:132280795-132280863:-	not annotated	not annotated	not annotated
Mock1185	chr2	127742494	127742556	-	9.85992	18.7628	-0.928224	8.90283	0.849122	-8.95109	10.9799	18.1157	8.7399	19.4098	chr2:127742495-127742556:-	WDR33	protein_coding	ENSG00000136709.12
Mock1186	chr2	127288672	127288733	-	9.3862	9.59395	-0.0315831	0.207746	0.0216419	-0.210133	8.78395	10.8694	9.98846	8.31851	chr2:127288673-127288733:-	ERCC3	protein_coding	ENSG00000163161.13
Mock1187	chr2	121530906	121530974	-	3.51983	4.5844	-0.381229	1.06457	0.318197	-1.13078	3.29398	3.62313	3.74567	5.54567	chr2:121530907-121530974:-	CLASP1	protein_coding	ENSG00000074054.18
Mock1188	chr2	119760178	119760239	-	2.34655	4.5844	-0.966191	2.23785	0.703277	-2.43752	2.19599	3.62313	2.49712	5.54567	chr2:119760179-119760239:-	not annotated	not annotated	not annotated
Mock1189	chr2	117012467	117012528	-	2.34655	4.5844	-0.966191	2.23785	0.703277	-2.43752	2.19599	3.62313	2.49712	5.54567	chr2:117012468-117012528:-	not annotated	not annotated	not annotated
Mock1190	chr2	113242254	113242315	-	2.34655	4.5844	-0.966191	2.23785	0.703277	-2.43752	2.19599	3.62313	2.49712	5.54567	chr2:113242255-113242315:-	PAX8	protein_coding	ENSG00000125618.17
Mock1191	chr2	112656805	112656866	-	2.34655	4.5844	-0.966191	2.23785	0.703277	-2.43752	2.19599	3.62313	2.49712	5.54567	chr2:112656806-112656866:-	not annotated	not annotated	not annotated
Mock1192	chr2	112650668	112650729	-	2.34655	4.5844	-0.966191	2.23785	0.703277	-2.43752	2.19599	3.62313	2.49712	5.54567	chr2:112650669-112650729:-	not annotated	not annotated	not annotated
Mock1193	chr2	109794583	109794647	-	2.34655	4.5844	-0.966191	2.23785	0.703277	-2.43752	2.19599	3.62313	2.49712	5.54567	chr2:109794584-109794647:-	not annotated	not annotated	not annotated
Mock1194	chr2	108766317	108766378	-	2.89555	4.5844	-0.662897	1.68885	0.365172	-1.81429	3.29398	3.62313	2.49712	5.54567	chr2:108766318-108766378:-	not annotated	not annotated	not annotated
Mock1195	chr2	104855605	104855666	-	2.34655	4.5844	-0.966191	2.23785	0.703277	-2.43752	2.19599	3.62313	2.49712	5.54567	chr2:104855606-104855666:-	not annotated	not annotated	not annotated
Mock1196	chr2	101273017	101273078	-	2.34655	4.5844	-0.966191	2.23785	0.703277	-2.43752	2.19599	3.62313	2.49712	5.54567	chr2:101273018-101273078:-	RNF149	protein_coding	ENSG00000163162.9
Mock1197	chr2	101272965	101273026	-	23.6914	23.3472	0.0211142	0.344204	0.00810871	0.344851	18.6659	21.7388	28.7168	24.9555	chr2:101272966-101273026:-	RNF149	protein_coding	ENSG00000163162.9
Mock1198	chr2	101008176	101008237	-	8.28821	7.78238	0.0908485	0.505827	0.034504	0.51392	6.58796	7.24626	9.98846	8.31851	chr2:101008177-101008237:-	TBC1D8	protein_coding	ENSG00000204634.12
Mock1199	chr2	101004162	101004223	-	3.44454	5.97082	-0.793615	2.52627	0.710044	-2.648	4.39197	3.62313	2.49712	8.31851	chr2:101004163-101004223:-	not annotated	not annotated	not annotated
Mock1200	chr2	100826330	100826392	-	2.89555	4.5844	-0.662897	1.68885	0.365172	-1.81429	3.29398	3.62313	2.49712	5.54567	chr2:100826331-100826392:-	not annotated	not annotated	not annotated
Mock1201	chr2	97267412	97267473	-	2.34655	4.5844	-0.966191	2.23785	0.703277	-2.43752	2.19599	3.62313	2.49712	5.54567	chr2:97267413-97267473:-	not annotated	not annotated	not annotated
Mock1202	chr2	96620809	96620870	-	8.36349	5.97082	0.486177	2.39267	0.394083	2.44157	5.48997	3.62313	11.237	8.31851	chr2:96620810-96620870:-	KANSL3	protein_coding	ENSG00000114982.19
Mock1203	chr2	96287443	96287504	-	17.5239	21.9607	-0.325606	4.43688	0.386198	-4.44882	17.5679	21.7388	17.4798	22.1827	chr2:96287444-96287504:-	SNRNP200	protein_coding	ENSG00000144028.15
Mock1204	chr2	96185350	96185411	-	7.58865	11.0359	-0.540283	3.4472	0.42417	-3.48929	7.68596	5.4347	7.49135	16.637	chr2:96185351-96185411:-	STARD7	protein_coding	ENSG00000084090.13
Mock1205	chr2	95835021	95835082	-	14.1546	10.4997	0.430917	3.65486	0.420087	3.68017	12.0779	12.681	16.2312	8.31851	chr2:95835022-95835082:-	not annotated	not annotated	not annotated
Mock1206	chr2	86135976	86136037	-	2.34655	4.5844	-0.966191	2.23785	0.703277	-2.43752	2.19599	3.62313	2.49712	5.54567	chr2:86135977-86136037:-	not annotated	not annotated	not annotated
Mock1207	chr2	86135918	86135980	-	2.34655	4.5844	-0.966191	2.23785	0.703277	-2.43752	2.19599	3.62313	2.49712	5.54567	chr2:86135919-86135980:-	not annotated	not annotated	not annotated
Mock1208	chr2	86086193	86086260	-	9.3862	10.4997	-0.161739	1.11353	0.0534057	-1.12521	8.78395	12.681	9.98846	8.31851	chr2:86086194-86086260:-	POLR1A	protein_coding	ENSG00000068654.16
Mock1209	chr2	85543105	85543166	-	2.34655	4.5844	-0.966191	2.23785	0.703277	-2.43752	2.19599	3.62313	2.49712	5.54567	chr2:85543106-85543166:-	not annotated	not annotated	not annotated
Mock1210	chr2	85539815	85539876	-	2.34655	4.5844	-0.966191	2.23785	0.703277	-2.43752	2.19599	3.62313	2.49712	5.54567	chr2:85539816-85539876:-	not annotated	not annotated	not annotated
Mock1211	chr2	84906062	84906123	-	10.4089	5.49018	0.922893	4.91873	0.797338	5.00456	12.0779	5.4347	8.7399	5.54567	chr2:84906063-84906123:-	TRABD2A	protein_coding	ENSG00000186854.11
Mock1212	chr2	84905731	84905792	-	2.34655	4.5844	-0.966191	2.23785	0.703277	-2.43752	2.19599	3.62313	2.49712	5.54567	chr2:84905732-84905792:-	TRABD2A	protein_coding	ENSG00000186854.11
Mock1213	chr2	78701830	78701891	-	2.34655	4.5844	-0.966191	2.23785	0.703277	-2.43752	2.19599	3.62313	2.49712	5.54567	chr2:78701831-78701891:-	not annotated	not annotated	not annotated
Mock1214	chr2	76445348	76445409	-	15.0267	7.78238	0.949248	7.24435	0.836484	7.30628	17.5679	7.24626	12.4856	8.31851	chr2:76445349-76445409:-	RN7SKP203	misc_RNA	ENSG00000200488.1
Mock1215	chr2	74529101	74529162	-	18.374	16.9512	0.116278	1.42279	0.0547478	1.42753	14.2739	14.4925	22.474	19.4098	chr2:74529102-74529162:-	AUP1	protein_coding	ENSG00000115307.17
Mock1216	chr2	74526982	74527043	-	16.2	17.857	-0.140492	1.65696	0.0626887	-1.6629	18.6659	16.3041	13.7341	19.4098	chr2:74526983-74527043:-	AUP1	protein_coding	ENSG00000115307.17
Mock1217	chr2	73254873	73254935	-	8.76193	6.39597	0.454086	2.36596	0.392629	2.40914	8.78395	7.24626	8.7399	5.54567	chr2:73254874-73254935:-	FBXO41	protein_coding	ENSG00000163013.11
Mock1218	chr2	71379782	71379845	-	47.6838	5.97082	2.9975	41.713	0.974835	41.8206	32.9398	3.62313	62.4279	8.31851	chr2:71379783-71379845:-	RNU6-105P	snRNA	ENSG00000200779.1
Mock1219	chr2	71349287	71349348	-	2.34655	4.5844	-0.966191	2.23785	0.703277	-2.43752	2.19599	3.62313	2.49712	5.54567	chr2:71349288-71349348:-	not annotated	not annotated	not annotated
Mock1220	chr2	70216022	70216084	-	9.16036	9.11332	0.00742802	0.0470428	0.00229281	0.0476257	12.0779	12.681	6.24279	5.54567	chr2:70216023-70216084:-	C2orf42	protein_coding	ENSG00000115998.7
Mock1221	chr2	70050752	70050813	-	8.13765	5.49018	0.567757	2.64746	0.406219	2.70766	8.78395	5.4347	7.49135	5.54567	chr2:70050753-70050813:-	PCBP1-AS1	lncRNA	ENSG00000179818.14
Mock1222	chr2	65269137	65269198	-	2.34655	4.5844	-0.966191	2.23785	0.703277	-2.43752	2.19599	3.62313	2.49712	5.54567	chr2:65269138-65269198:-	not annotated	not annotated	not annotated
Mock1223	chr2	65227913	65227974	-	2.97083	4.5844	-0.625867	1.61357	0.363885	-1.7307	2.19599	3.62313	3.74567	5.54567	chr2:65227914-65227974:-	not annotated	not annotated	not annotated
Mock1224	chr2	64875990	64876052	-	12.4323	22.9775	-0.886126	10.5452	0.854826	-10.5823	9.88194	12.681	14.9827	33.274	chr2:64875991-64876052:-	not annotated	not annotated	not annotated
Mock1225	chr2	63000457	63000518	-	2.34655	4.5844	-0.966191	2.23785	0.703277	-2.43752	2.19599	3.62313	2.49712	5.54567	chr2:63000458-63000518:-	AC007098.1	lncRNA	ENSG00000231609.7
Mock1226	chr2	62747372	62747433	-	2.34655	4.5844	-0.966191	2.23785	0.703277	-2.43752	2.19599	3.62313	2.49712	5.54567	chr2:62747373-62747433:-	not annotated	not annotated	not annotated
Mock1227	chr2	62705847	62705908	-	2.34655	4.5844	-0.966191	2.23785	0.703277	-2.43752	2.19599	3.62313	2.49712	5.54567	chr2:62705848-62705908:-	not annotated	not annotated	not annotated
Mock1228	chr2	61646951	61647012	-	2.34655	4.5844	-0.966191	2.23785	0.703277	-2.43752	2.19599	3.62313	2.49712	5.54567	chr2:61646952-61647012:-	not annotated	not annotated	not annotated
Mock1229	chr2	61524722	61524785	-	11.4316	7.30175	0.646717	4.12988	0.750531	4.18021	15.3719	9.05783	7.49135	5.54567	chr2:61524723-61524785:-	XPO1	protein_coding	ENSG00000082898.17
Mock1230	chr2	61514400	61514462	-	8.76193	9.64944	-0.139197	0.887511	0.0502181	-0.89836	8.78395	5.4347	8.7399	13.8642	chr2:61514401-61514462:-	XPO1	protein_coding	ENSG00000082898.17
Mock1231	chr2	61507381	61507443	-	8.76193	10.9804	-0.325606	2.21844	0.362096	-2.24221	8.78395	10.8694	8.7399	11.0913	chr2:61507382-61507443:-	XPO1	protein_coding	ENSG00000082898.17
Mock1232	chr2	61492612	61492673	-	10.0858	13.6422	-0.435759	3.55647	0.419919	-3.58306	7.68596	21.7388	12.4856	5.54567	chr2:61492613-61492673:-	XPO1	protein_coding	ENSG00000082898.17
Mock1233	chr2	61348737	61348798	-	12.0339	9.1688	0.392297	2.86508	0.385024	2.89181	6.58796	7.24626	17.4798	11.0913	chr2:61348738-61348798:-	USP34	protein_coding	ENSG00000115464.15
Mock1234	chr2	61177678	61177739	-	2.34655	4.5844	-0.966191	2.23785	0.703277	-2.43752	2.19599	3.62313	2.49712	5.54567	chr2:61177679-61177739:-	not annotated	not annotated	not annotated
Mock1235	chr2	59322231	59322293	-	2.34655	4.5844	-0.966191	2.23785	0.703277	-2.43752	2.19599	3.62313	2.49712	5.54567	chr2:59322232-59322293:-	AC007100.1	lncRNA	ENSG00000271955.2
Mock1236	chr2	55047140	55047201	-	11.0332	8.20753	0.42683	2.82566	0.404261	2.85772	12.0779	10.8694	9.98846	5.54567	chr2:55047141-55047201:-	RTN4	protein_coding	ENSG00000115310.18
Mock1237	chr2	55034312	55034373	-	10.3336	14.659	-0.504438	4.32535	0.43815	-4.35467	13.1759	12.681	7.49135	16.637	chr2:55034313-55034373:-	RTN4	protein_coding	ENSG00000115310.18
Mock1238	chr2	53970767	53970828	-	16.1247	7.35724	1.13204	8.76749	0.864724	8.84028	19.7639	3.62313	12.4856	11.0913	chr2:53970768-53970828:-	PSME4	protein_coding	ENSG00000068878.15
Mock1239	chr2	53570409	53570476	-	27.4903	4.5844	2.58412	22.9059	0.960128	23.0512	8.78395	3.62313	46.1966	5.54567	chr2:53570410-53570476:-	ASB3	protein_coding	ENSG00000115239.22
Mock1240	chr2	43975867	43975930	-	2.89555	4.5844	-0.662897	1.68885	0.365172	-1.81429	3.29398	3.62313	2.49712	5.54567	chr2:43975868-43975930:-	LRPPRC	protein_coding	ENSG00000138095.19
Mock1241	chr2	43975854	43975915	-	10.2584	12.8474	-0.32468	2.58907	0.36752	-2.60935	14.2739	9.05783	6.24279	16.637	chr2:43975855-43975915:-	LRPPRC	protein_coding	ENSG00000138095.19
Mock1242	chr2	42810596	42810658	-	2.34655	4.5844	-0.966191	2.23785	0.703277	-2.43752	2.19599	3.62313	2.49712	5.54567	chr2:42810597-42810658:-	not annotated	not annotated	not annotated
Mock1243	chr2	38370122	38370184	-	11.6575	11.9416	-0.0347455	0.284163	0.0277374	-0.28628	12.0779	7.24626	11.237	16.637	chr2:38370123-38370184:-	ATL2	protein_coding	ENSG00000119787.14
Mock1244	chr2	38340930	38340991	-	13.0566	5.49018	1.24985	7.56641	0.867409	7.66894	9.88194	5.4347	16.2312	5.54567	chr2:38340931-38340991:-	ATL2	protein_coding	ENSG00000119787.14
Mock1245	chr2	38329397	38329458	-	9.08508	10.0746	-0.14915	0.989508	0.0522872	-1.00069	13.1759	9.05783	4.99423	11.0913	chr2:38329398-38329458:-	ATL2	protein_coding	ENSG00000119787.14
Mock1246	chr2	31866095	31866157	-	8.28821	9.1688	-0.145673	0.880591	0.0501622	-0.892559	6.58796	7.24626	9.98846	11.0913	chr2:31866096-31866157:-	MEMO1	protein_coding	ENSG00000162959.13
Mock1247	chr2	28928030	28928092	-	2.34655	4.5844	-0.966191	2.23785	0.703277	-2.43752	2.19599	3.62313	2.49712	5.54567	chr2:28928031-28928092:-	not annotated	not annotated	not annotated
Mock1248	chr2	28927113	28927176	-	2.34655	4.5844	-0.966191	2.23785	0.703277	-2.43752	2.19599	3.62313	2.49712	5.54567	chr2:28927114-28927176:-	not annotated	not annotated	not annotated
Mock1249	chr2	28913717	28913780	-	2.34655	4.5844	-0.966191	2.23785	0.703277	-2.43752	2.19599	3.62313	2.49712	5.54567	chr2:28913718-28913780:-	not annotated	not annotated	not annotated
Mock1250	chr2	27355677	27355739	-	9.23564	9.64944	-0.0632327	0.413796	0.0327145	-0.418599	10.9799	5.4347	7.49135	13.8642	chr2:27355678-27355739:-	GTF3C2	protein_coding	ENSG00000115207.13
Mock1251	chr2	27235217	27235278	-	2.34655	4.5844	-0.966191	2.23785	0.703277	-2.43752	2.19599	3.62313	2.49712	5.54567	chr2:27235218-27235278:-	not annotated	not annotated	not annotated
Mock1252	chr2	27234050	27234111	-	2.34655	4.5844	-0.966191	2.23785	0.703277	-2.43752	2.19599	3.62313	2.49712	5.54567	chr2:27234051-27234111:-	not annotated	not annotated	not annotated
Mock1253	chr2	27225163	27225224	-	2.34655	4.5844	-0.966191	2.23785	0.703277	-2.43752	2.19599	3.62313	2.49712	5.54567	chr2:27225164-27225224:-	not annotated	not annotated	not annotated
Mock1254	chr2	27051257	27051326	-	2.34655	4.5844	-0.966191	2.23785	0.703277	-2.43752	2.19599	3.62313	2.49712	5.54567	chr2:27051258-27051326:-	not annotated	not annotated	not annotated
Mock1255	chr2	27050856	27050917	-	2.34655	4.5844	-0.966191	2.23785	0.703277	-2.43752	2.19599	3.62313	2.49712	5.54567	chr2:27050857-27050917:-	not annotated	not annotated	not annotated
Mock1256	chr2	27050841	27050902	-	2.34655	4.5844	-0.966191	2.23785	0.703277	-2.43752	2.19599	3.62313	2.49712	5.54567	chr2:27050842-27050902:-	not annotated	not annotated	not annotated
Mock1257	chr2	27023586	27023647	-	2.34655	4.5844	-0.966191	2.23785	0.703277	-2.43752	2.19599	3.62313	2.49712	5.54567	chr2:27023587-27023647:-	not annotated	not annotated	not annotated
Mock1258	chr2	23431646	23431707	-	2.97083	4.5844	-0.625867	1.61357	0.363885	-1.7307	2.19599	3.62313	3.74567	5.54567	chr2:23431647-23431707:-	not annotated	not annotated	not annotated
Mock1259	chr2	11584815	11584876	-	2.34655	4.5844	-0.966191	2.23785	0.703277	-2.43752	2.19599	3.62313	2.49712	5.54567	chr2:11584816-11584876:-	not annotated	not annotated	not annotated
Mock1260	chr2	11584790	11584853	-	2.34655	4.5844	-0.966191	2.23785	0.703277	-2.43752	2.19599	3.62313	2.49712	5.54567	chr2:11584791-11584853:-	not annotated	not annotated	not annotated
Mock1261	chr2	10448297	10448358	-	17.825	8.74365	1.02759	9.08133	0.863997	9.13928	13.1759	3.62313	22.474	13.8642	chr2:10448298-10448358:-	ODC1	protein_coding	ENSG00000115758.13
Mock1262	chr2	10448061	10448122	-	12.8307	10.0746	0.348885	2.75616	0.372777	2.77816	13.1759	9.05783	12.4856	11.0913	chr2:10448062-10448122:-	ODC1	protein_coding	ENSG00000115758.13
Mock1263	chr2	10446821	10446882	-	2.89555	4.5844	-0.662897	1.68885	0.365172	-1.81429	3.29398	3.62313	2.49712	5.54567	chr2:10446822-10446882:-	ODC1	protein_coding	ENSG00000115758.13
Mock1264	chr2	10446750	10446811	-	83.4531	30.4824	1.45299	52.9707	0.957667	52.9906	75.7616	47.1007	91.1447	13.8642	chr2:10446751-10446811:-	ODC1	protein_coding	ENSG00000115758.13
Mock1265	chr2	10446734	10446795	-	16.749	60.2811	-1.84763	43.532	0.969019	-43.5712	19.7639	70.6511	13.7341	49.911	chr2:10446735-10446795:-	ODC1	protein_coding	ENSG00000115758.13
Mock1266	chr2	10194526	10194587	-	2.34655	4.5844	-0.966191	2.23785	0.703277	-2.43752	2.19599	3.62313	2.49712	5.54567	chr2:10194527-10194587:-	not annotated	not annotated	not annotated
Mock1267	chr2	10151598	10151659	-	2.34655	4.5844	-0.966191	2.23785	0.703277	-2.43752	2.19599	3.62313	2.49712	5.54567	chr2:10151599-10151659:-	not annotated	not annotated	not annotated
Mock1268	chr2	10144232	10144293	-	2.34655	4.5844	-0.966191	2.23785	0.703277	-2.43752	2.19599	3.62313	2.49712	5.54567	chr2:10144233-10144293:-	not annotated	not annotated	not annotated
Mock1269	chr2	10129051	10129113	-	2.34655	4.5844	-0.966191	2.23785	0.703277	-2.43752	2.19599	3.62313	2.49712	5.54567	chr2:10129052-10129113:-	not annotated	not annotated	not annotated
Mock1270	chr2	10126922	10126983	-	2.89555	4.5844	-0.662897	1.68885	0.365172	-1.81429	3.29398	3.62313	2.49712	5.54567	chr2:10126923-10126983:-	not annotated	not annotated	not annotated
Mock1271	chr2	9584851	9584912	-	8.21293	11.4055	-0.473763	3.19259	0.415725	-3.22755	7.68596	14.4925	8.7399	8.31851	chr2:9584852-9584912:-	YWHAQ	protein_coding	ENSG00000134308.14
Mock1272	chr2	2122337	2122398	-	2.34655	4.5844	-0.966191	2.23785	0.703277	-2.43752	2.19599	3.62313	2.49712	5.54567	chr2:2122338-2122398:-	MYT1L	protein_coding	ENSG00000186487.19
Mock1273	chr3	9413923	9413984	+	12.9813	10.0191	0.373684	2.96221	0.376636	2.98569	10.9799	14.4925	14.9827	5.54567	chr3:9413924-9413984:+	SETD5	protein_coding	ENSG00000168137.16
Mock1274	chr3	9417924	9417985	+	10.4842	8.68817	0.271093	1.79603	0.348115	1.81637	10.9799	9.05783	9.98846	8.31851	chr3:9417925-9417985:+	SETD5	protein_coding	ENSG00000168137.16
Mock1275	chr3	9827379	9827440	+	13.3797	14.548	-0.120771	1.16827	0.0512806	-1.17449	14.2739	23.5504	12.4856	5.54567	chr3:9827380-9827440:+	ARPC4-TTLL3	protein_coding	ENSG00000250151.9
Mock1276	chr3	10143097	10143158	+	10.3336	17.8015	-0.78465	7.46785	0.820937	-7.50896	13.1759	21.7388	7.49135	13.8642	chr3:10143098-10143158:+	VHL	protein_coding	ENSG00000134086.7
Mock1277	chr3	10144479	10144541	+	9.16036	8.68817	0.0763522	0.472191	0.0341684	0.478324	12.0779	9.05783	6.24279	8.31851	chr3:10144480-10144541:+	VHL	protein_coding	ENSG00000134086.7
Mock1278	chr3	10276734	10276795	+	8.76193	5.97082	0.553319	2.79111	0.407728	2.84542	8.78395	3.62313	8.7399	8.31851	chr3:10276735-10276795:+	TATDN2	protein_coding	ENSG00000157014.11
Mock1279	chr3	12840117	12840178	+	7.51337	4.5844	0.712727	2.92897	0.714126	3.01444	8.78395	3.62313	6.24279	5.54567	chr3:12840118-12840178:+	CAND2	protein_coding	ENSG00000144712.12
Mock1280	chr3	12840279	12840340	+	2.34655	4.5844	-0.966191	2.23785	0.703277	-2.43752	2.19599	3.62313	2.49712	5.54567	chr3:12840280-12840340:+	CAND2	protein_coding	ENSG00000144712.12
Mock1281	chr3	15046756	15046817	+	5.71581	7.78238	-0.445253	2.06657	0.38055	-2.11399	7.68596	7.24626	3.74567	8.31851	chr3:15046757-15046817:+	NR2C2	protein_coding	ENSG00000177463.15
Mock1282	chr3	27461872	27461933	+	2.34655	4.5844	-0.966191	2.23785	0.703277	-2.43752	2.19599	3.62313	2.49712	5.54567	chr3:27461873-27461933:+	not annotated	not annotated	not annotated
Mock1283	chr3	32255699	32255760	+	7.19022	5.97082	0.268107	1.2194	0.332737	1.24853	4.39197	3.62313	9.98846	8.31851	chr3:32255700-32255760:+	CMTM8	protein_coding	ENSG00000170293.9
Mock1284	chr3	32394979	32395040	+	9.78464	8.68817	0.171466	1.09647	0.0534057	1.1098	12.0779	9.05783	7.49135	8.31851	chr3:32394980-32395040:+	CMTM7	protein_coding	ENSG00000153551.14
Mock1285	chr3	33440075	33440136	+	2.34655	4.5844	-0.966191	2.23785	0.703277	-2.43752	2.19599	3.62313	2.49712	5.54567	chr3:33440076-33440136:+	not annotated	not annotated	not annotated
Mock1286	chr3	37327154	37327215	+	12.2818	8.74365	0.490208	3.5381	0.424337	3.5719	12.0779	3.62313	12.4856	13.8642	chr3:37327155-37327215:+	GOLGA4	protein_coding	ENSG00000144674.16
Mock1287	chr3	39406692	39406753	+	12.2065	15.0841	-0.305386	2.87766	0.368527	-2.89382	13.1759	16.3041	11.237	13.8642	chr3:39406693-39406753:+	RPSA	protein_coding	ENSG00000168028.14
Mock1288	chr3	39408358	39408419	+	456.263	452.357	0.0124039	3.90601	0.00486523	3.90603	401.866	641.294	510.66	263.419	chr3:39408359-39408419:+	RPSA	protein_coding	ENSG00000168028.14
Mock1289	chr3	39411022	39411083	+	16.2753	60.1701	-1.88636	43.8948	0.969522	-43.9353	17.5679	81.5205	14.9827	38.8197	chr3:39411023-39411083:+	RPSA	protein_coding	ENSG00000168028.14
Mock1290	chr3	39411111	39411172	+	659.531	1737.98	-1.3979	1078.45	0.973157	-1078.45	614.876	2139.46	704.186	1336.51	chr3:39411112-39411172:+	RPSA	protein_coding	ENSG00000168028.14
Mock1291	chr3	40461609	40461670	+	42.0653	61.723	-0.553175	19.6576	0.485125	-19.6654	32.9398	65.2164	51.1909	58.2295	chr3:40461610-40461670:+	RPL14	protein_coding	ENSG00000188846.14
Mock1292	chr3	40462906	40462967	+	9.31092	10.0191	-0.105757	0.708176	0.041662	-0.716029	9.88194	14.4925	8.7399	5.54567	chr3:40462907-40462967:+	RPL14	protein_coding	ENSG00000188846.14
Mock1293	chr3	40463189	40463250	+	8.53608	6.8766	0.311878	1.65948	0.347556	1.68853	12.0779	5.4347	4.99423	8.31851	chr3:40463190-40463250:+	RPL14	protein_coding	ENSG00000188846.14
Mock1294	chr3	41234226	41234287	+	14.1546	12.3668	0.194799	1.7878	0.338441	1.79838	12.0779	10.8694	16.2312	13.8642	chr3:41234227-41234287:+	CTNNB1	protein_coding	ENSG00000168036.18
Mock1295	chr3	41522124	41522186	+	2.34655	4.5844	-0.966191	2.23785	0.703277	-2.43752	2.19599	3.62313	2.49712	5.54567	chr3:41522125-41522186:+	not annotated	not annotated	not annotated
Mock1296	chr3	41954703	41954764	+	2.34655	4.5844	-0.966191	2.23785	0.703277	-2.43752	2.19599	3.62313	2.49712	5.54567	chr3:41954704-41954764:+	not annotated	not annotated	not annotated
Mock1297	chr3	42221863	42221926	+	96.1738	5.49018	4.13072	90.6836	0.986299	90.7776	45.0177	5.4347	147.33	5.54567	chr3:42221864-42221926:+	TRAK1	protein_coding	ENSG00000182606.16
Mock1298	chr3	45139655	45139716	+	2.34655	4.5844	-0.966191	2.23785	0.703277	-2.43752	2.19599	3.62313	2.49712	5.54567	chr3:45139656-45139716:+	not annotated	not annotated	not annotated
Mock1299	chr3	45688954	45689015	+	2.34655	4.5844	-0.966191	2.23785	0.703277	-2.43752	2.19599	3.62313	2.49712	5.54567	chr3:45688955-45689015:+	not annotated	not annotated	not annotated
Mock1300	chr3	46999862	46999923	+	14.7036	11.9416	0.300167	2.76195	0.368191	2.77821	13.1759	7.24626	16.2312	16.637	chr3:46999863-46999923:+	NBEAL2	protein_coding	ENSG00000160796.17
Mock1301	chr3	47008982	47009043	+	9.61205	6.39597	0.587682	3.21608	0.419192	3.26934	5.48997	7.24626	13.7341	5.54567	chr3:47008983-47009043:+	NBEAL2	protein_coding	ENSG00000160796.17
Mock1302	chr3	47121624	47121685	+	2.34655	4.5844	-0.966191	2.23785	0.703277	-2.43752	2.19599	3.62313	2.49712	5.54567	chr3:47121625-47121685:+	not annotated	not annotated	not annotated
Mock1303	chr3	47676747	47676808	+	2.34655	4.5844	-0.966191	2.23785	0.703277	-2.43752	2.19599	3.62313	2.49712	5.54567	chr3:47676748-47676808:+	not annotated	not annotated	not annotated
Mock1304	chr3	47686076	47686137	+	2.34655	4.5844	-0.966191	2.23785	0.703277	-2.43752	2.19599	3.62313	2.49712	5.54567	chr3:47686077-47686137:+	not annotated	not annotated	not annotated
Mock1305	chr3	47781769	47781830	+	2.34655	4.5844	-0.966191	2.23785	0.703277	-2.43752	2.19599	3.62313	2.49712	5.54567	chr3:47781770-47781830:+	not annotated	not annotated	not annotated
Mock1306	chr3	47839819	47839880	+	10.6348	7.35724	0.531552	3.27753	0.418689	3.32035	8.78395	3.62313	12.4856	11.0913	chr3:47839820-47839880:+	DHX30	protein_coding	ENSG00000132153.15
Mock1307	chr3	47851885	47851946	+	2.89555	4.5844	-0.662897	1.68885	0.365172	-1.81429	3.29398	3.62313	2.49712	5.54567	chr3:47851886-47851946:+	not annotated	not annotated	not annotated
Mock1308	chr3	47998804	47998865	+	2.89555	4.5844	-0.662897	1.68885	0.365172	-1.81429	3.29398	3.62313	2.49712	5.54567	chr3:47998805-47998865:+	not annotated	not annotated	not annotated
Mock1309	chr3	48604851	48604912	+	2.34655	4.5844	-0.966191	2.23785	0.703277	-2.43752	2.19599	3.62313	2.49712	5.54567	chr3:48604852-48604912:+	not annotated	not annotated	not annotated
Mock1310	chr3	48629798	48629859	+	2.89555	4.5844	-0.662897	1.68885	0.365172	-1.81429	3.29398	3.62313	2.49712	5.54567	chr3:48629799-48629859:+	not annotated	not annotated	not annotated
Mock1311	chr3	48694608	48694669	+	2.34655	4.5844	-0.966191	2.23785	0.703277	-2.43752	2.19599	3.62313	2.49712	5.54567	chr3:48694609-48694669:+	not annotated	not annotated	not annotated
Mock1312	chr3	48917007	48917068	+	2.34655	4.5844	-0.966191	2.23785	0.703277	-2.43752	2.19599	3.62313	2.49712	5.54567	chr3:48917008-48917068:+	not annotated	not annotated	not annotated
Mock1313	chr3	48930339	48930400	+	11.4096	5.97082	0.934248	5.43879	0.805559	5.51844	6.58796	3.62313	16.2312	8.31851	chr3:48930340-48930400:+	ARIH2	protein_coding	ENSG00000177479.19
Mock1314	chr3	49020663	49020724	+	2.34655	4.5844	-0.966191	2.23785	0.703277	-2.43752	2.19599	3.62313	2.49712	5.54567	chr3:49020664-49020724:+	NDUFAF3	protein_coding	ENSG00000178057.15
Mock1315	chr3	49028232	49028293	+	2.34655	5.49018	-1.22631	3.14363	0.740913	-3.37435	2.19599	5.4347	2.49712	5.54567	chr3:49028233-49028293:+	not annotated	not annotated	not annotated
Mock1316	chr3	49121218	49121279	+	2.89555	4.5844	-0.662897	1.68885	0.365172	-1.81429	3.29398	3.62313	2.49712	5.54567	chr3:49121219-49121279:+	not annotated	not annotated	not annotated
Mock1317	chr3	49121655	49121716	+	2.34655	4.5844	-0.966191	2.23785	0.703277	-2.43752	2.19599	3.62313	2.49712	5.54567	chr3:49121656-49121716:+	not annotated	not annotated	not annotated
Mock1318	chr3	49121786	49121847	+	2.34655	4.5844	-0.966191	2.23785	0.703277	-2.43752	2.19599	3.62313	2.49712	5.54567	chr3:49121787-49121847:+	not annotated	not annotated	not annotated
Mock1319	chr3	49474630	49474691	+	8.76193	6.39597	0.454086	2.36596	0.392629	2.40914	8.78395	7.24626	8.7399	5.54567	chr3:49474631-49474691:+	DAG1	protein_coding	ENSG00000173402.11
Mock1320	chr3	49480252	49480314	+	10.161	6.39597	0.667815	3.76508	0.738676	3.82385	6.58796	7.24626	13.7341	5.54567	chr3:49480253-49480314:+	DAG1	protein_coding	ENSG00000173402.11
Mock1321	chr3	49887427	49887488	+	2.34655	4.5844	-0.966191	2.23785	0.703277	-2.43752	2.19599	3.62313	2.49712	5.54567	chr3:49887428-49887488:+	not annotated	not annotated	not annotated
Mock1322	chr3	49895690	49895751	+	2.34655	4.5844	-0.966191	2.23785	0.703277	-2.43752	2.19599	3.62313	2.49712	5.54567	chr3:49895691-49895751:+	not annotated	not annotated	not annotated
Mock1323	chr3	49895990	49896051	+	2.34655	4.5844	-0.966191	2.23785	0.703277	-2.43752	2.19599	3.62313	2.49712	5.54567	chr3:49895991-49896051:+	not annotated	not annotated	not annotated
Mock1324	chr3	49962651	49962712	+	10.5595	9.1688	0.203734	1.39068	0.335533	1.40552	9.88194	7.24626	11.237	11.0913	chr3:49962652-49962712:+	RBM6	protein_coding	ENSG00000004534.15
Mock1325	chr3	49982992	49983053	+	9.31092	6.8766	0.437228	2.43432	0.394083	2.47327	9.88194	5.4347	8.7399	8.31851	chr3:49982993-49983053:+	RBM6	protein_coding	ENSG00000004534.15
Mock1326	chr3	50018577	50018638	+	10.2584	13.6977	-0.417136	3.43936	0.419025	-3.46457	14.2739	16.3041	6.24279	11.0913	chr3:50018578-50018638:+	RBM6	protein_coding	ENSG00000004534.15
Mock1327	chr3	50337052	50337113	+	2.34655	4.5844	-0.966191	2.23785	0.703277	-2.43752	2.19599	3.62313	2.49712	5.54567	chr3:50337053-50337113:+	not annotated	not annotated	not annotated
Mock1328	chr3	51967694	51967755	+	2.34655	5.49018	-1.22631	3.14363	0.740913	-3.37435	2.19599	5.4347	2.49712	5.54567	chr3:51967695-51967755:+	not annotated	not annotated	not annotated
Mock1329	chr3	51973129	51973190	+	2.34655	4.5844	-0.966191	2.23785	0.703277	-2.43752	2.19599	3.62313	2.49712	5.54567	chr3:51973130-51973190:+	ABHD14A	protein_coding	ENSG00000248487.9
Mock1330	chr3	52278466	52278527	+	2.89555	4.5844	-0.662897	1.68885	0.365172	-1.81429	3.29398	3.62313	2.49712	5.54567	chr3:52278467-52278527:+	not annotated	not annotated	not annotated
Mock1331	chr3	52481450	52481511	+	9.46149	10.5552	-0.157818	1.09373	0.0534057	-1.10506	7.68596	7.24626	11.237	13.8642	chr3:52481451-52481511:+	NISCH	protein_coding	ENSG00000010322.16
Mock1332	chr3	52483564	52483625	+	41.9901	25.1587	0.738989	16.8313	0.831115	16.8475	34.0378	25.3619	49.9423	24.9555	chr3:52483565-52483625:+	NISCH	protein_coding	ENSG00000010322.16
Mock1333	chr3	52691346	52691407	+	15.0047	20.9995	-0.484937	5.99475	0.449111	-6.01434	8.78395	25.3619	21.2255	16.637	chr3:52691347-52691407:+	GNL3	protein_coding	ENSG00000163938.17
Mock1334	chr3	52692711	52692772	+	26.0599	189.975	-2.86591	163.915	0.990885	-163.94	29.6458	177.533	22.474	202.417	chr3:52692712-52692772:+	GNL3	protein_coding	ENSG00000163938.17
Mock1335	chr3	53235068	53235129	+	2.89555	4.5844	-0.662897	1.68885	0.365172	-1.81429	3.29398	3.62313	2.49712	5.54567	chr3:53235069-53235129:+	not annotated	not annotated	not annotated
Mock1336	chr3	53241100	53241161	+	4.06882	4.5844	-0.172122	0.515578	0.0359579	-0.543549	4.39197	3.62313	3.74567	5.54567	chr3:53241101-53241161:+	not annotated	not annotated	not annotated
Mock1337	chr3	53255805	53255866	+	2.34655	4.5844	-0.966191	2.23785	0.703277	-2.43752	2.19599	3.62313	2.49712	5.54567	chr3:53255806-53255866:+	not annotated	not annotated	not annotated
Mock1338	chr3	58110735	58110796	+	13.3045	11.461	0.215177	1.84346	0.34599	1.85598	15.3719	9.05783	11.237	13.8642	chr3:58110736-58110796:+	FLNB	protein_coding	ENSG00000136068.14
Mock1339	chr3	62372487	62372548	+	2.34655	4.5844	-0.966191	2.23785	0.703277	-2.43752	2.19599	3.62313	2.49712	5.54567	chr3:62372488-62372548:+	not annotated	not annotated	not annotated
Mock1340	chr3	65783699	65783760	+	2.34655	4.5844	-0.966191	2.23785	0.703277	-2.43752	2.19599	3.62313	2.49712	5.54567	chr3:65783700-65783760:+	not annotated	not annotated	not annotated
Mock1341	chr3	65880881	65880942	+	2.34655	4.5844	-0.966191	2.23785	0.703277	-2.43752	2.19599	3.62313	2.49712	5.54567	chr3:65880882-65880942:+	not annotated	not annotated	not annotated
Mock1342	chr3	65902545	65902606	+	2.34655	4.5844	-0.966191	2.23785	0.703277	-2.43752	2.19599	3.62313	2.49712	5.54567	chr3:65902546-65902606:+	MAGI1-AS1	lncRNA	ENSG00000240175.1
Mock1343	chr3	65923422	65923483	+	2.34655	4.5844	-0.966191	2.23785	0.703277	-2.43752	2.19599	3.62313	2.49712	5.54567	chr3:65923423-65923483:+	MAGI1-AS1	lncRNA	ENSG00000240175.1
Mock1344	chr3	65978436	65978497	+	2.34655	4.5844	-0.966191	2.23785	0.703277	-2.43752	2.19599	3.62313	2.49712	5.54567	chr3:65978437-65978497:+	not annotated	not annotated	not annotated
Mock1345	chr3	69045785	69045846	+	2.34655	4.5844	-0.966191	2.23785	0.703277	-2.43752	2.19599	3.62313	2.49712	5.54567	chr3:69045786-69045846:+	AC109587.1	lncRNA	ENSG00000244513.7
Mock1346	chr3	69048235	69048296	+	2.89555	4.5844	-0.662897	1.68885	0.365172	-1.81429	3.29398	3.62313	2.49712	5.54567	chr3:69048236-69048296:+	AC109587.1	lncRNA	ENSG00000244513.7
Mock1347	chr3	73012451	73012512	+	7.43809	8.26302	-0.151738	0.824933	0.0484845	-0.838772	9.88194	5.4347	4.99423	11.0913	chr3:73012452-73012512:+	PPP4R2	protein_coding	ENSG00000163605.15
Mock1348	chr3	74614402	74614467	+	2.34655	4.5844	-0.966191	2.23785	0.703277	-2.43752	2.19599	3.62313	2.49712	5.54567	chr3:74614403-74614467:+	not annotated	not annotated	not annotated
Mock1349	chr3	96617845	96617906	+	2.34655	4.5844	-0.966191	2.23785	0.703277	-2.43752	2.19599	3.62313	2.49712	5.54567	chr3:96617846-96617906:+	not annotated	not annotated	not annotated
Mock1350	chr3	96617922	96617985	+	2.34655	4.5844	-0.966191	2.23785	0.703277	-2.43752	2.19599	3.62313	2.49712	5.54567	chr3:96617923-96617985:+	not annotated	not annotated	not annotated
Mock1351	chr3	98589077	98589138	+	2.34655	4.5844	-0.966191	2.23785	0.703277	-2.43752	2.19599	3.62313	2.49712	5.54567	chr3:98589078-98589138:+	not annotated	not annotated	not annotated
Mock1352	chr3	98589842	98589903	+	2.34655	4.5844	-0.966191	2.23785	0.703277	-2.43752	2.19599	3.62313	2.49712	5.54567	chr3:98589843-98589903:+	not annotated	not annotated	not annotated
Mock1353	chr3	98590980	98591041	+	2.34655	4.5844	-0.966191	2.23785	0.703277	-2.43752	2.19599	3.62313	2.49712	5.54567	chr3:98590981-98591041:+	not annotated	not annotated	not annotated
Mock1354	chr3	98593307	98593368	+	2.34655	4.5844	-0.966191	2.23785	0.703277	-2.43752	2.19599	3.62313	2.49712	5.54567	chr3:98593308-98593368:+	not annotated	not annotated	not annotated
Mock1355	chr3	98799332	98799393	+	2.34655	4.5844	-0.966191	2.23785	0.703277	-2.43752	2.19599	3.62313	2.49712	5.54567	chr3:98799333-98799393:+	ST3GAL6	protein_coding	ENSG00000064225.12
Mock1356	chr3	98806703	98806764	+	2.34655	4.5844	-0.966191	2.23785	0.703277	-2.43752	2.19599	3.62313	2.49712	5.54567	chr3:98806704-98806764:+	ST3GAL6	protein_coding	ENSG00000064225.12
Mock1357	chr3	98807391	98807452	+	2.34655	4.5844	-0.966191	2.23785	0.703277	-2.43752	2.19599	3.62313	2.49712	5.54567	chr3:98807392-98807452:+	ST3GAL6	protein_coding	ENSG00000064225.12
Mock1358	chr3	98811470	98811531	+	2.34655	4.5844	-0.966191	2.23785	0.703277	-2.43752	2.19599	3.62313	2.49712	5.54567	chr3:98811471-98811531:+	ST3GAL6	protein_coding	ENSG00000064225.12
Mock1359	chr3	98813609	98813670	+	2.34655	4.5844	-0.966191	2.23785	0.703277	-2.43752	2.19599	3.62313	2.49712	5.54567	chr3:98813610-98813670:+	ST3GAL6	protein_coding	ENSG00000064225.12
Mock1360	chr3	98818586	98818647	+	2.34655	4.5844	-0.966191	2.23785	0.703277	-2.43752	2.19599	3.62313	2.49712	5.54567	chr3:98818587-98818647:+	ST3GAL6	protein_coding	ENSG00000064225.12
Mock1361	chr3	98819261	98819322	+	2.34655	4.5844	-0.966191	2.23785	0.703277	-2.43752	2.19599	3.62313	2.49712	5.54567	chr3:98819262-98819322:+	ST3GAL6	protein_coding	ENSG00000064225.12
Mock1362	chr3	98826256	98826317	+	2.34655	4.5844	-0.966191	2.23785	0.703277	-2.43752	2.19599	3.62313	2.49712	5.54567	chr3:98826257-98826317:+	not annotated	not annotated	not annotated
Mock1363	chr3	98831113	98831174	+	2.34655	4.5844	-0.966191	2.23785	0.703277	-2.43752	2.19599	3.62313	2.49712	5.54567	chr3:98831114-98831174:+	not annotated	not annotated	not annotated
Mock1364	chr3	98835796	98835857	+	2.34655	4.5844	-0.966191	2.23785	0.703277	-2.43752	2.19599	3.62313	2.49712	5.54567	chr3:98835797-98835857:+	not annotated	not annotated	not annotated
Mock1365	chr3	98836974	98837035	+	2.34655	4.5844	-0.966191	2.23785	0.703277	-2.43752	2.19599	3.62313	2.49712	5.54567	chr3:98836975-98837035:+	not annotated	not annotated	not annotated
Mock1366	chr3	98838994	98839055	+	2.34655	4.5844	-0.966191	2.23785	0.703277	-2.43752	2.19599	3.62313	2.49712	5.54567	chr3:98838995-98839055:+	not annotated	not annotated	not annotated
Mock1367	chr3	98841914	98841975	+	2.34655	4.5844	-0.966191	2.23785	0.703277	-2.43752	2.19599	3.62313	2.49712	5.54567	chr3:98841915-98841975:+	not annotated	not annotated	not annotated
Mock1368	chr3	98844413	98844474	+	2.34655	4.5844	-0.966191	2.23785	0.703277	-2.43752	2.19599	3.62313	2.49712	5.54567	chr3:98844414-98844474:+	not annotated	not annotated	not annotated
Mock1369	chr3	98845689	98845750	+	2.34655	4.5844	-0.966191	2.23785	0.703277	-2.43752	2.19599	3.62313	2.49712	5.54567	chr3:98845690-98845750:+	not annotated	not annotated	not annotated
Mock1370	chr3	98881012	98881073	+	2.34655	4.5844	-0.966191	2.23785	0.703277	-2.43752	2.19599	3.62313	2.49712	5.54567	chr3:98881013-98881073:+	not annotated	not annotated	not annotated
Mock1371	chr3	98901325	98901386	+	2.34655	4.5844	-0.966191	2.23785	0.703277	-2.43752	2.19599	3.62313	2.49712	5.54567	chr3:98901326-98901386:+	not annotated	not annotated	not annotated
Mock1372	chr3	98901508	98901573	+	2.34655	4.5844	-0.966191	2.23785	0.703277	-2.43752	2.19599	3.62313	2.49712	5.54567	chr3:98901509-98901573:+	not annotated	not annotated	not annotated
Mock1373	chr3	111902618	111902679	+	8.53608	14.659	-0.78014	6.12291	0.806789	-6.17241	12.0779	12.681	4.99423	16.637	chr3:111902619-111902679:+	PHLDB2	protein_coding	ENSG00000144824.21
Mock1374	chr3	114655445	114655507	+	2.34655	4.5844	-0.966191	2.23785	0.703277	-2.43752	2.19599	3.62313	2.49712	5.54567	chr3:114655446-114655507:+	not annotated	not annotated	not annotated
Mock1375	chr3	114688152	114688213	+	2.34655	4.5844	-0.966191	2.23785	0.703277	-2.43752	2.19599	3.62313	2.49712	5.54567	chr3:114688153-114688213:+	not annotated	not annotated	not annotated
Mock1376	chr3	119341831	119341892	+	2.34655	4.5844	-0.966191	2.23785	0.703277	-2.43752	2.19599	3.62313	2.49712	5.54567	chr3:119341832-119341892:+	ARHGAP31	protein_coding	ENSG00000031081.11
Mock1377	chr3	119499247	119499308	+	11.7328	6.39597	0.875308	5.33679	0.803657	5.40809	10.9799	7.24626	12.4856	5.54567	chr3:119499248-119499308:+	TIMMDC1	protein_coding	ENSG00000113845.10
Mock1378	chr3	119675168	119675229	+	2.34655	4.5844	-0.966191	2.23785	0.703277	-2.43752	2.19599	3.62313	2.49712	5.54567	chr3:119675169-119675229:+	not annotated	not annotated	not annotated
Mock1379	chr3	120093957	120094018	+	2.89555	4.5844	-0.662897	1.68885	0.365172	-1.81429	3.29398	3.62313	2.49712	5.54567	chr3:120093958-120094018:+	not annotated	not annotated	not annotated
Mock1380	chr3	122489449	122489510	+	2.34655	4.5844	-0.966191	2.23785	0.703277	-2.43752	2.19599	3.62313	2.49712	5.54567	chr3:122489450-122489510:+	not annotated	not annotated	not annotated
Mock1381	chr3	125517017	125517080	+	11.9586	31.1295	-1.38024	19.1709	0.933732	-19.2206	7.68596	28.9851	16.2312	33.274	chr3:125517018-125517080:+	Y_RNA	misc_RNA	ENSG00000201800.1
Mock1382	chr3	127029543	127029604	+	10.4842	7.78238	0.429932	2.70181	0.402751	2.73581	10.9799	7.24626	9.98846	8.31851	chr3:127029544-127029604:+	PLXNA1	protein_coding	ENSG00000114554.11
Mock1383	chr3	129128296	129128357	+	2.34655	4.5844	-0.966191	2.23785	0.703277	-2.43752	2.19599	3.62313	2.49712	5.54567	chr3:129128297-129128357:+	not annotated	not annotated	not annotated
Mock1384	chr3	129260246	129260307	+	8.91249	6.8766	0.374133	2.03589	0.357678	2.06998	6.58796	5.4347	11.237	8.31851	chr3:129260247-129260307:+	COPG1	protein_coding	ENSG00000181789.14
Mock1385	chr3	129397177	129397238	+	3.59511	4.5844	-0.350698	0.989292	0.31473	-1.04961	2.19599	3.62313	4.99423	5.54567	chr3:129397178-129397238:+	not annotated	not annotated	not annotated
Mock1386	chr3	131479064	131479125	+	2.34655	4.5844	-0.966191	2.23785	0.703277	-2.43752	2.19599	3.62313	2.49712	5.54567	chr3:131479065-131479125:+	not annotated	not annotated	not annotated
Mock1387	chr3	131479120	131479181	+	2.34655	4.5844	-0.966191	2.23785	0.703277	-2.43752	2.19599	3.62313	2.49712	5.54567	chr3:131479121-131479181:+	not annotated	not annotated	not annotated
Mock1388	chr3	134485955	134486017	+	2.89555	5.49018	-0.923018	2.59464	0.718823	-2.75392	3.29398	5.4347	2.49712	5.54567	chr3:134485956-134486017:+	CEP63	protein_coding	ENSG00000182923.17
Mock1389	chr3	134783442	134783511	+	2.34655	4.5844	-0.966191	2.23785	0.703277	-2.43752	2.19599	3.62313	2.49712	5.54567	chr3:134783443-134783511:+	EPHB1	protein_coding	ENSG00000154928.18
Mock1390	chr3	136751927	136751988	+	2.34655	4.5844	-0.966191	2.23785	0.703277	-2.43752	2.19599	3.62313	2.49712	5.54567	chr3:136751928-136751988:+	not annotated	not annotated	not annotated
Mock1391	chr3	141890072	141890133	+	8.76193	5.49018	0.674394	3.27174	0.724248	3.34052	8.78395	5.4347	8.7399	5.54567	chr3:141890073-141890133:+	ATP1B3	protein_coding	ENSG00000069849.11
Mock1392	chr3	146571481	146571542	+	27.986	4.5844	2.6099	23.4016	0.960631	23.5467	19.7639	3.62313	36.2082	5.54567	chr3:146571482-146571542:+	RNU6-428P	snRNA	ENSG00000199812.1
Mock1393	chr3	151188067	151188128	+	2.34655	4.5844	-0.966191	2.23785	0.703277	-2.43752	2.19599	3.62313	2.49712	5.54567	chr3:151188068-151188128:+	MED12L	protein_coding	ENSG00000144893.12
Mock1394	chr3	151188077	151188138	+	84.5199	194.282	-1.20079	109.762	0.952522	-109.769	96.6234	208.33	72.4163	180.234	chr3:151188078-151188138:+	MED12L	protein_coding	ENSG00000144893.12
Mock1395	chr3	152302039	152302101	+	9.31092	17.9125	-0.943967	8.60153	0.848675	-8.65318	9.88194	10.8694	8.7399	24.9555	chr3:152302040-152302101:+	MBNL1	protein_coding	ENSG00000152601.17
Mock1396	chr3	152327333	152327394	+	9.78464	9.11332	0.102542	0.671322	0.0398166	0.679108	12.0779	12.681	7.49135	5.54567	chr3:152327334-152327394:+	MBNL1	protein_coding	ENSG00000152601.17
Mock1397	chr3	152327493	152327554	+	12.2065	10.9804	0.15272	1.2261	0.0570965	1.23558	13.1759	10.8694	11.237	11.0913	chr3:152327494-152327554:+	MBNL1	protein_coding	ENSG00000152601.17
Mock1398	chr3	154324229	154324290	+	2.34655	4.5844	-0.966191	2.23785	0.703277	-2.43752	2.19599	3.62313	2.49712	5.54567	chr3:154324230-154324290:+	not annotated	not annotated	not annotated
Mock1399	chr3	155661057	155661118	+	10.161	4.5844	1.14824	5.57665	0.811598	5.69363	6.58796	3.62313	13.7341	5.54567	chr3:155661058-155661118:+	not annotated	not annotated	not annotated
Mock1400	chr3	157151967	157152028	+	2.34655	4.5844	-0.966191	2.23785	0.703277	-2.43752	2.19599	3.62313	2.49712	5.54567	chr3:157151968-157152028:+	not annotated	not annotated	not annotated
Mock1401	chr3	157159699	157159760	+	2.34655	4.5844	-0.966191	2.23785	0.703277	-2.43752	2.19599	3.62313	2.49712	5.54567	chr3:157159700-157159760:+	not annotated	not annotated	not annotated
Mock1402	chr3	160514875	160514936	+	2.34655	4.5844	-0.966191	2.23785	0.703277	-2.43752	2.19599	3.62313	2.49712	5.54567	chr3:160514876-160514936:+	not annotated	not annotated	not annotated
Mock1403	chr3	160515002	160515063	+	2.89555	4.5844	-0.662897	1.68885	0.365172	-1.81429	3.29398	3.62313	2.49712	5.54567	chr3:160515003-160515063:+	not annotated	not annotated	not annotated
Mock1404	chr3	169764576	169764638	+	2.34655	4.5844	-0.966191	2.23785	0.703277	-2.43752	2.19599	3.62313	2.49712	5.54567	chr3:169764577-169764638:+	not annotated	not annotated	not annotated
Mock1405	chr3	169764782	169764850	+	3.99354	4.5844	-0.199065	0.59086	0.29773	-0.623491	5.48997	3.62313	2.49712	5.54567	chr3:169764783-169764850:+	not annotated	not annotated	not annotated
Mock1406	chr3	171110717	171110778	+	2.34655	4.5844	-0.966191	2.23785	0.703277	-2.43752	2.19599	3.62313	2.49712	5.54567	chr3:171110718-171110778:+	not annotated	not annotated	not annotated
Mock1407	chr3	172796459	172796520	+	2.34655	4.5844	-0.966191	2.23785	0.703277	-2.43752	2.19599	3.62313	2.49712	5.54567	chr3:172796460-172796520:+	ECT2	protein_coding	ENSG00000114346.13
Mock1408	chr3	172796478	172796539	+	2.34655	4.5844	-0.966191	2.23785	0.703277	-2.43752	2.19599	3.62313	2.49712	5.54567	chr3:172796479-172796539:+	ECT2	protein_coding	ENSG00000114346.13
Mock1409	chr3	177029345	177029406	+	2.34655	4.5844	-0.966191	2.23785	0.703277	-2.43752	2.19599	3.62313	2.49712	5.54567	chr3:177029346-177029406:+	not annotated	not annotated	not annotated
Mock1410	chr3	177097941	177098002	+	2.34655	4.5844	-0.966191	2.23785	0.703277	-2.43752	2.19599	3.62313	2.49712	5.54567	chr3:177097942-177098002:+	not annotated	not annotated	not annotated
Mock1411	chr3	177144677	177144738	+	2.34655	4.5844	-0.966191	2.23785	0.703277	-2.43752	2.19599	3.62313	2.49712	5.54567	chr3:177144678-177144738:+	not annotated	not annotated	not annotated
Mock1412	chr3	177170806	177170867	+	2.34655	4.5844	-0.966191	2.23785	0.703277	-2.43752	2.19599	3.62313	2.49712	5.54567	chr3:177170807-177170867:+	not annotated	not annotated	not annotated
Mock1413	chr3	177189279	177189340	+	2.34655	4.5844	-0.966191	2.23785	0.703277	-2.43752	2.19599	3.62313	2.49712	5.54567	chr3:177189280-177189340:+	not annotated	not annotated	not annotated
Mock1414	chr3	180161862	180161923	+	2.34655	4.5844	-0.966191	2.23785	0.703277	-2.43752	2.19599	3.62313	2.49712	5.54567	chr3:180161863-180161923:+	not annotated	not annotated	not annotated
Mock1415	chr3	181231703	181231764	+	13058.2	57.0276	7.83908	13001.2	0.999944	13001.2	9912.69	72.4626	16203.8	41.5925	chr3:181231704-181231764:+	SOX2-OT	lncRNA	ENSG00000242808.9
Mock1416	chr3	181565403	181565464	+	2.34655	4.5844	-0.966191	2.23785	0.703277	-2.43752	2.19599	3.62313	2.49712	5.54567	chr3:181565404-181565464:+	SOX2-OT	lncRNA	ENSG00000242808.9
Mock1417	chr3	181822839	181822900	+	2.34655	4.5844	-0.966191	2.23785	0.703277	-2.43752	2.19599	3.62313	2.49712	5.54567	chr3:181822840-181822900:+	SOX2-OT	lncRNA	ENSG00000242808.9
Mock1418	chr3	183453782	183453843	+	2.34655	4.5844	-0.966191	2.23785	0.703277	-2.43752	2.19599	3.62313	2.49712	5.54567	chr3:183453783-183453843:+	LINC00888	transcribed_unprocessed_pseudogene	ENSG00000240024.5
Mock1419	chr3	183453797	183453858	+	3.51983	9.59395	-1.44662	6.07412	0.842915	-6.24401	3.29398	10.8694	3.74567	8.31851	chr3:183453798-183453858:+	LINC00888	transcribed_unprocessed_pseudogene	ENSG00000240024.5
Mock1420	chr3	183735673	183735734	+	8.06237	15.1951	-0.914332	7.13274	0.829717	-7.19111	9.88194	5.4347	6.24279	24.9555	chr3:183735674-183735734:+	YEATS2	protein_coding	ENSG00000163872.16
Mock1421	chr3	183963477	183963538	+	2.89555	4.5844	-0.662897	1.68885	0.365172	-1.81429	3.29398	3.62313	2.49712	5.54567	chr3:183963478-183963538:+	not annotated	not annotated	not annotated
Mock1422	chr3	184316166	184316227	+	14.553	10.5552	0.463362	3.9978	0.42663	4.02457	15.3719	7.24626	13.7341	13.8642	chr3:184316167-184316227:+	EIF4G1	protein_coding	ENSG00000114867.20
Mock1423	chr3	184324280	184324341	+	22.5934	19.6685	0.20001	2.92483	0.354938	2.93166	16.4699	19.9272	28.7168	19.4098	chr3:184324281-184324341:+	EIF4G1	protein_coding	ENSG00000114867.20
Mock1424	chr3	184325071	184325132	+	12.7555	7.78238	0.712832	4.97308	0.776479	5.02391	14.2739	7.24626	11.237	8.31851	chr3:184325072-184325132:+	EIF4G1	protein_coding	ENSG00000114867.20
Mock1425	chr3	184325663	184325724	+	2.34655	4.5844	-0.966191	2.23785	0.703277	-2.43752	2.19599	3.62313	2.49712	5.54567	chr3:184325664-184325724:+	EIF4G1	protein_coding	ENSG00000114867.20
Mock1426	chr3	184325685	184325746	+	91.1703	335.179	-1.87829	244.008	0.986243	-244.016	72.4676	304.343	109.873	366.014	chr3:184325686-184325746:+	EIF4G1	protein_coding	ENSG00000114867.20
Mock1427	chr3	184331914	184331975	+	14.6503	10.0746	0.540212	4.57574	0.441953	4.60752	23.0579	9.05783	6.24279	11.0913	chr3:184331915-184331975:+	EIF4G1	protein_coding	ENSG00000114867.20
Mock1428	chr3	185646115	185646176	+	2.34655	4.5844	-0.966191	2.23785	0.703277	-2.43752	2.19599	3.62313	2.49712	5.54567	chr3:185646116-185646176:+	not annotated	not annotated	not annotated
Mock1429	chr3	185784445	185784506	+	2.34655	4.5844	-0.966191	2.23785	0.703277	-2.43752	2.19599	3.62313	2.49712	5.54567	chr3:185784446-185784506:+	not annotated	not annotated	not annotated
Mock1430	chr3	185937346	185937407	+	2.34655	4.5844	-0.966191	2.23785	0.703277	-2.43752	2.19599	3.62313	2.49712	5.54567	chr3:185937347-185937407:+	not annotated	not annotated	not annotated
Mock1431	chr3	186784766	186784827	+	215.418	526.003	-1.28793	310.585	0.961693	-310.588	172.385	624.99	258.451	427.017	chr3:186784767-186784827:+	EIF4A2	protein_coding	ENSG00000156976.17
Mock1432	chr3	186786291	186786352	+	6.01694	5.97082	0.0111017	0.0461233	0.00229281	0.0474405	3.29398	3.62313	8.7399	8.31851	chr3:186786292-186786352:+	EIF4A2	protein_coding	ENSG00000156976.17
Mock1433	chr3	186786326	186786387	+	47.9537	124.352	-1.37471	76.398	0.958002	-76.4103	47.2137	132.244	48.6937	116.459	chr3:186786327-186786387:+	EIF4A2	protein_coding	ENSG00000156976.17
Mock1434	chr3	186786643	186786704	+	10.2363	13.2171	-0.368705	2.98075	0.376748	-3.00347	5.48997	18.1157	14.9827	8.31851	chr3:186786644-186786704:+	EIF4A2	protein_coding	ENSG00000156976.17
Mock1435	chr3	186786708	186786769	+	475.867	1108.92	-1.22053	633.056	0.96091	-633.057	471.039	1469.18	480.695	748.666	chr3:186786709-186786769:+	EIF4A2	protein_coding	ENSG00000156976.17
Mock1436	chr3	186787267	186787328	+	9.61205	11.8862	-0.306365	2.2741	0.36327	-2.29464	5.48997	12.681	13.7341	11.0913	chr3:186787268-186787328:+	EIF4A2	protein_coding	ENSG00000156976.17
Mock1437	chr3	186787342	186787407	+	682.844	2484.06	-1.86307	1801.21	0.990829	-1801.21	793.849	2891.26	571.839	2076.85	chr3:186787343-186787407:+	EIF4A2	protein_coding	ENSG00000156976.17
Mock1438	chr3	186787581	186787642	+	154.12	250.921	-0.703185	96.8018	0.838497	-96.8044	155.915	318.836	152.324	183.007	chr3:186787582-186787642:+	EIF4A2	protein_coding	ENSG00000156976.17
Mock1439	chr3	186789724	186789785	+	25.3383	38.0061	-0.58491	12.6678	0.482888	-12.6813	21.9599	34.4198	28.7168	41.5925	chr3:186789725-186789785:+	EIF4A2	protein_coding	ENSG00000156976.17
Mock1440	chr3	195214755	195214816	+	39.5462	11.461	1.78681	28.0852	0.960239	28.142	24.1559	9.05783	54.9365	13.8642	chr3:195214756-195214816:+	RNU6-25P	snRNA	ENSG00000206600.1
Mock1441	chr3	195895259	195895320	+	2.34655	4.5844	-0.966191	2.23785	0.703277	-2.43752	2.19599	3.62313	2.49712	5.54567	chr3:195895260-195895320:+	not annotated	not annotated	not annotated
Mock1442	chr3	195908748	195908809	+	2.34655	4.5844	-0.966191	2.23785	0.703277	-2.43752	2.19599	3.62313	2.49712	5.54567	chr3:195908749-195908809:+	TNK2-AS1	lncRNA	ENSG00000224614.2
Mock1443	chr3	196708854	196708915	+	2.34655	4.5844	-0.966191	2.23785	0.703277	-2.43752	2.19599	3.62313	2.49712	5.54567	chr3:196708855-196708915:+	PIGX	protein_coding	ENSG00000163964.15
Mock1444	chr3	197029072	197029133	+	2.34655	4.5844	-0.966191	2.23785	0.703277	-2.43752	2.19599	3.62313	2.49712	5.54567	chr3:197029073-197029133:+	not annotated	not annotated	not annotated
Mock1445	chr3	197297821	197297882	+	2.34655	4.5844	-0.966191	2.23785	0.703277	-2.43752	2.19599	3.62313	2.49712	5.54567	chr3:197297822-197297882:+	not annotated	not annotated	not annotated
Mock1446	chr3	197297918	197297979	+	2.34655	4.5844	-0.966191	2.23785	0.703277	-2.43752	2.19599	3.62313	2.49712	5.54567	chr3:197297919-197297979:+	not annotated	not annotated	not annotated
Mock1447	chr3	197951583	197951644	-	2.34655	4.5844	-0.966191	2.23785	0.703277	-2.43752	2.19599	3.62313	2.49712	5.54567	chr3:197951584-197951644:-	IQCG	protein_coding	ENSG00000114473.14
Mock1448	chr3	196989224	196989286	-	2.34655	4.5844	-0.966191	2.23785	0.703277	-2.43752	2.19599	3.62313	2.49712	5.54567	chr3:196989225-196989286:-	MELTF	protein_coding	ENSG00000163975.12
Mock1449	chr3	196785024	196785089	-	1290.38	19.613	6.03984	1270.76	0.998155	1270.78	837.769	25.3619	1742.99	13.8642	chr3:196785025-196785089:-	RNU6-42P	snRNA	ENSG00000206892.1
Mock1450	chr3	196747294	196747355	-	21.7212	4.5844	2.2443	17.1368	0.949446	17.2832	10.9799	3.62313	32.4625	5.54567	chr3:196747295-196747355:-	RNU4-89P	snRNA	ENSG00000272359.1
Mock1451	chr3	195214863	195214924	-	2.34655	4.5844	-0.966191	2.23785	0.703277	-2.43752	2.19599	3.62313	2.49712	5.54567	chr3:195214864-195214924:-	XXYLT1	protein_coding	ENSG00000173950.16
Mock1452	chr3	195214834	195214898	-	2.34655	4.5844	-0.966191	2.23785	0.703277	-2.43752	2.19599	3.62313	2.49712	5.54567	chr3:195214835-195214898:-	XXYLT1	protein_coding	ENSG00000173950.16
Mock1453	chr3	186787720	186787782	-	2.34655	4.5844	-0.966191	2.23785	0.703277	-2.43752	2.19599	3.62313	2.49712	5.54567	chr3:186787721-186787782:-	not annotated	not annotated	not annotated
Mock1454	chr3	186787403	186787465	-	4.61782	5.49018	-0.249642	0.872364	0.31199	-0.907381	5.48997	5.4347	3.74567	5.54567	chr3:186787404-186787465:-	not annotated	not annotated	not annotated
Mock1455	chr3	186786822	186786883	-	2.34655	4.5844	-0.966191	2.23785	0.703277	-2.43752	2.19599	3.62313	2.49712	5.54567	chr3:186786823-186786883:-	not annotated	not annotated	not annotated
Mock1456	chr3	186786417	186786478	-	2.34655	4.5844	-0.966191	2.23785	0.703277	-2.43752	2.19599	3.62313	2.49712	5.54567	chr3:186786418-186786478:-	not annotated	not annotated	not annotated
Mock1457	chr3	186784830	186784894	-	2.34655	4.5844	-0.966191	2.23785	0.703277	-2.43752	2.19599	3.62313	2.49712	5.54567	chr3:186784831-186784894:-	not annotated	not annotated	not annotated
Mock1458	chr3	186784289	186784350	-	2.34655	4.5844	-0.966191	2.23785	0.703277	-2.43752	2.19599	3.62313	2.49712	5.54567	chr3:186784290-186784350:-	not annotated	not annotated	not annotated
Mock1459	chr3	186071849	186071910	-	10.4842	27.0258	-1.36612	16.5416	0.928923	-16.5979	10.9799	23.5504	9.98846	30.5012	chr3:186071850-186071910:-	ETV5	protein_coding	ENSG00000244405.8
Mock1460	chr3	185937739	185937800	-	17.3513	11.4055	0.605309	5.94575	0.77866	5.97648	10.9799	14.4925	23.7226	8.31851	chr3:185937740-185937800:-	TRA2B	protein_coding	ENSG00000136527.18
Mock1461	chr3	185797869	185797931	-	7.9118	7.30175	0.115764	0.610051	0.0375238	0.620938	12.0779	9.05783	3.74567	5.54567	chr3:185797870-185797931:-	IGF2BP2	protein_coding	ENSG00000073792.15
Mock1462	chr3	185797695	185797756	-	12.7555	15.0841	-0.241916	2.32867	0.356951	-2.3412	14.2739	16.3041	11.237	13.8642	chr3:185797696-185797756:-	IGF2BP2	protein_coding	ENSG00000073792.15
Mock1463	chr3	185785111	185785172	-	7.51337	8.20753	-0.127489	0.694165	0.040935	-0.705775	8.78395	10.8694	6.24279	5.54567	chr3:185785112-185785172:-	IGF2BP2	protein_coding	ENSG00000073792.15
Mock1464	chr3	185774830	185774891	-	7.58865	6.39597	0.246681	1.19268	0.330835	1.21793	7.68596	7.24626	7.49135	5.54567	chr3:185774831-185774891:-	IGF2BP2	protein_coding	ENSG00000073792.15
Mock1465	chr3	185752874	185752936	-	7.58865	11.4055	-0.587817	3.81687	0.431495	-3.86186	7.68596	14.4925	7.49135	8.31851	chr3:185752875-185752936:-	IGF2BP2	protein_coding	ENSG00000073792.15
Mock1466	chr3	185643685	185643747	-	10.6348	10.5552	0.0108312	0.0795426	0.00285203	0.0802766	8.78395	7.24626	12.4856	13.8642	chr3:185643686-185643747:-	IGF2BP2	protein_coding	ENSG00000073792.15
Mock1467	chr3	185638960	185639021	-	8.06237	12.3668	-0.617196	4.30442	0.75467	-4.34844	9.88194	10.8694	6.24279	13.8642	chr3:185638961-185639021:-	not annotated	not annotated	not annotated
Mock1468	chr3	184331577	184331638	-	2.89555	4.5844	-0.662897	1.68885	0.365172	-1.81429	3.29398	3.62313	2.49712	5.54567	chr3:184331578-184331638:-	not annotated	not annotated	not annotated
Mock1469	chr3	184326599	184326660	-	2.89555	4.5844	-0.662897	1.68885	0.365172	-1.81429	3.29398	3.62313	2.49712	5.54567	chr3:184326600-184326660:-	not annotated	not annotated	not annotated
Mock1470	chr3	184325741	184325803	-	2.34655	4.5844	-0.966191	2.23785	0.703277	-2.43752	2.19599	3.62313	2.49712	5.54567	chr3:184325742-184325803:-	not annotated	not annotated	not annotated
Mock1471	chr3	184323564	184323625	-	2.97083	4.5844	-0.625867	1.61357	0.363885	-1.7307	2.19599	3.62313	3.74567	5.54567	chr3:184323565-184323625:-	not annotated	not annotated	not annotated
Mock1472	chr3	184165017	184165078	-	2.34655	4.5844	-0.966191	2.23785	0.703277	-2.43752	2.19599	3.62313	2.49712	5.54567	chr3:184165018-184165078:-	not annotated	not annotated	not annotated
Mock1473	chr3	184143025	184143087	-	2.34655	4.5844	-0.966191	2.23785	0.703277	-2.43752	2.19599	3.62313	2.49712	5.54567	chr3:184143026-184143087:-	not annotated	not annotated	not annotated
Mock1474	chr3	183786188	183786249	-	2.34655	4.5844	-0.966191	2.23785	0.703277	-2.43752	2.19599	3.62313	2.49712	5.54567	chr3:183786189-183786249:-	not annotated	not annotated	not annotated
Mock1475	chr3	183453916	183453978	-	2.34655	4.5844	-0.966191	2.23785	0.703277	-2.43752	2.19599	3.62313	2.49712	5.54567	chr3:183453917-183453978:-	not annotated	not annotated	not annotated
Mock1476	chr3	183451960	183452021	-	2.34655	4.5844	-0.966191	2.23785	0.703277	-2.43752	2.19599	3.62313	2.49712	5.54567	chr3:183451961-183452021:-	not annotated	not annotated	not annotated
Mock1477	chr3	182980076	182980137	-	8.13765	5.97082	0.446683	2.16683	0.385304	2.21239	8.78395	3.62313	7.49135	8.31851	chr3:182980077-182980137:-	DCUN1D1	protein_coding	ENSG00000043093.15
Mock1478	chr3	181822960	181823023	-	2.34655	4.5844	-0.966191	2.23785	0.703277	-2.43752	2.19599	3.62313	2.49712	5.54567	chr3:181822961-181823023:-	AC007547.3	rRNA_pseudogene	ENSG00000285546.1
Mock1479	chr3	181822950	181823011	-	23.7887	62.7952	-1.40038	39.0065	0.951739	-39.0317	26.3518	50.7238	21.2255	74.8666	chr3:181822951-181823011:-	AC007547.3	rRNA_pseudogene	ENSG00000285546.1
Mock1480	chr3	181231813	181231874	-	2.34655	4.5844	-0.966191	2.23785	0.703277	-2.43752	2.19599	3.62313	2.49712	5.54567	chr3:181231814-181231874:-	not annotated	not annotated	not annotated
Mock1481	chr3	180962946	180963007	-	2.97083	4.5844	-0.625867	1.61357	0.363885	-1.7307	2.19599	3.62313	3.74567	5.54567	chr3:180962947-180963007:-	not annotated	not annotated	not annotated
Mock1482	chr3	180161947	180162008	-	2.34655	4.5844	-0.966191	2.23785	0.703277	-2.43752	2.19599	3.62313	2.49712	5.54567	chr3:180161948-180162008:-	RNA5SP149	rRNA_pseudogene	ENSG00000201822.1
Mock1483	chr3	180161937	180161998	-	364.393	1090.92	-1.58198	726.527	0.979141	-726.529	330.496	1014.48	398.29	1167.36	chr3:180161938-180161998:-	RNA5SP149	rRNA_pseudogene	ENSG00000201822.1
Mock1484	chr3	177144726	177144788	-	9.3862	11.8862	-0.340668	2.49995	0.369254	-2.52305	8.78395	12.681	9.98846	11.0913	chr3:177144727-177144788:-	TBL1XR1	protein_coding	ENSG00000177565.16
Mock1485	chr3	172796528	172796589	-	54.4977	5.49018	3.31127	49.0075	0.978246	49.1192	42.8218	5.4347	66.1736	5.54567	chr3:172796529-172796589:-	RNU4-4P	snRNA	ENSG00000201458.1
Mock1486	chr3	171460322	171460383	-	7.11494	4.5844	0.634117	2.53053	0.69651	2.60878	5.48997	3.62313	8.7399	5.54567	chr3:171460323-171460383:-	TNIK	protein_coding	ENSG00000154310.17
Mock1487	chr3	169772274	169772336	-	2.34655	4.5844	-0.966191	2.23785	0.703277	-2.43752	2.19599	3.62313	2.49712	5.54567	chr3:169772275-169772336:-	not annotated	not annotated	not annotated
Mock1488	chr3	169765030	169765091	-	2.34655	4.5844	-0.966191	2.23785	0.703277	-2.43752	2.19599	3.62313	2.49712	5.54567	chr3:169765031-169765091:-	TERC	lncRNA	ENSG00000270141.3
Mock1489	chr3	169765014	169765075	-	24.0898	9.1688	1.39362	14.921	0.9254	14.9859	21.9599	7.24626	26.2197	11.0913	chr3:169765015-169765075:-	TERC	lncRNA	ENSG00000270141.3
Mock1490	chr3	160515080	160515142	-	2.34655	4.5844	-0.966191	2.23785	0.703277	-2.43752	2.19599	3.62313	2.49712	5.54567	chr3:160515081-160515142:-	KPNA4	protein_coding	ENSG00000186432.9
Mock1491	chr3	160515068	160515130	-	513.643	299.705	0.777222	213.938	0.870596	213.939	411.748	202.895	615.539	396.515	chr3:160515069-160515130:-	KPNA4	protein_coding	ENSG00000186432.9
Mock1492	chr3	160437325	160437386	-	7.98708	8.68817	-0.121383	0.701084	0.040935	-0.711515	10.9799	9.05783	4.99423	8.31851	chr3:160437326-160437386:-	AC079594.2	protein_coding	ENSG00000248710.1
Mock1493	chr3	157159761	157159822	-	11.9586	6.8766	0.798281	5.082	0.792641	5.14432	7.68596	5.4347	16.2312	8.31851	chr3:157159762-157159822:-	CCNL1	protein_coding	ENSG00000163660.11
Mock1494	chr3	155661091	155661154	-	2.34655	4.5844	-0.966191	2.23785	0.703277	-2.43752	2.19599	3.62313	2.49712	5.54567	chr3:155661092-155661154:-	PLCH1	protein_coding	ENSG00000114805.17
Mock1495	chr3	152465566	152465628	-	2.34655	4.5844	-0.966191	2.23785	0.703277	-2.43752	2.19599	3.62313	2.49712	5.54567	chr3:152465567-152465628:-	AC026347.1	lncRNA	ENSG00000243305.1
Mock1496	chr3	152340069	152340131	-	2.34655	4.5844	-0.966191	2.23785	0.703277	-2.43752	2.19599	3.62313	2.49712	5.54567	chr3:152340070-152340131:-	TMEM14EP	transcribed_processed_pseudogene	ENSG00000221962.5
Mock1497	chr3	151188155	151188218	-	2.34655	4.5844	-0.966191	2.23785	0.703277	-2.43752	2.19599	3.62313	2.49712	5.54567	chr3:151188156-151188218:-	not annotated	not annotated	not annotated
Mock1498	chr3	146571526	146571587	-	2.34655	4.5844	-0.966191	2.23785	0.703277	-2.43752	2.19599	3.62313	2.49712	5.54567	chr3:146571527-146571587:-	not annotated	not annotated	not annotated
Mock1499	chr3	142502031	142502092	-	10.4842	8.26302	0.343476	2.22118	0.362096	2.24758	10.9799	5.4347	9.98846	11.0913	chr3:142502032-142502092:-	ATR	protein_coding	ENSG00000175054.16
Mock1500	chr3	141890135	141890196	-	2.34655	4.5844	-0.966191	2.23785	0.703277	-2.43752	2.19599	3.62313	2.49712	5.54567	chr3:141890136-141890196:-	not annotated	not annotated	not annotated
Mock1501	chr3	139388307	139388368	-	3.99354	4.5844	-0.199065	0.59086	0.29773	-0.623491	5.48997	3.62313	2.49712	5.54567	chr3:139388308-139388368:-	COPB2	protein_coding	ENSG00000184432.10
Mock1502	chr3	134783525	134783586	-	2.34655	4.5844	-0.966191	2.23785	0.703277	-2.43752	2.19599	3.62313	2.49712	5.54567	chr3:134783526-134783586:-	AC016931.1	lncRNA	ENSG00000286982.1
Mock1503	chr3	134783515	134783576	-	143.579	269.389	-0.907849	125.81	0.893972	-125.813	91.1335	275.358	196.024	263.419	chr3:134783516-134783576:-	AC016931.1	lncRNA	ENSG00000286982.1
Mock1504	chr3	133573948	133574009	-	2.34655	4.5844	-0.966191	2.23785	0.703277	-2.43752	2.19599	3.62313	2.49712	5.54567	chr3:133573949-133574009:-	not annotated	not annotated	not annotated
Mock1505	chr3	131479203	131479264	-	42.0653	163.3	-1.95682	121.235	0.984454	-121.251	32.9398	210.142	51.1909	116.459	chr3:131479204-131479264:-	MRPL3	protein_coding	ENSG00000114686.9
Mock1506	chr3	129397318	129397380	-	2.89555	13.2726	-2.19654	10.377	0.913656	-10.6069	3.29398	12.681	2.49712	13.8642	chr3:129397319-129397380:-	RPL32P3	transcribed_unprocessed_pseudogene	ENSG00000251474.6
Mock1507	chr3	129397231	129397292	-	72.9377	163.947	-1.1685	91.0098	0.929706	-91.0173	83.4475	192.026	62.4279	135.869	chr3:129397232-129397292:-	RPL32P3	transcribed_unprocessed_pseudogene	ENSG00000251474.6
Mock1508	chr3	129316256	129316317	-	9.31092	8.20753	0.181976	1.10339	0.0534057	1.1183	9.88194	10.8694	8.7399	5.54567	chr3:129316257-129316317:-	H1FX	protein_coding	ENSG00000184897.6
Mock1509	chr3	129315155	129315217	-	41.1399	17.3208	1.24803	23.8191	0.932446	23.8518	37.3318	23.5504	44.9481	11.0913	chr3:129315156-129315217:-	H1FX	protein_coding	ENSG00000184897.6
Mock1510	chr3	129169263	129169324	-	11.5069	10.5552	0.124544	0.95169	0.049603	0.959805	14.2739	7.24626	8.7399	13.8642	chr3:129169264-129169324:-	not annotated	not annotated	not annotated
Mock1511	chr3	129168577	129168639	-	8.91249	5.49018	0.698974	3.42231	0.730679	3.49296	6.58796	5.4347	11.237	5.54567	chr3:129168578-129168639:-	not annotated	not annotated	not annotated
Mock1512	chr3	128813595	128813656	-	2.34655	4.5844	-0.966191	2.23785	0.703277	-2.43752	2.19599	3.62313	2.49712	5.54567	chr3:128813596-128813656:-	not annotated	not annotated	not annotated
Mock1513	chr3	128730454	128730515	-	2.34655	4.5844	-0.966191	2.23785	0.703277	-2.43752	2.19599	3.62313	2.49712	5.54567	chr3:128730455-128730515:-	not annotated	not annotated	not annotated
Mock1514	chr3	128075141	128075202	-	9.31092	4.5844	1.02219	4.72652	0.788558	4.83579	9.88194	3.62313	8.7399	5.54567	chr3:128075142-128075202:-	RUVBL1	protein_coding	ENSG00000175792.12
Mock1515	chr3	127037000	127037061	-	2.34655	4.5844	-0.966191	2.23785	0.703277	-2.43752	2.19599	3.62313	2.49712	5.54567	chr3:127037001-127037061:-	not annotated	not annotated	not annotated
Mock1516	chr3	127015977	127016038	-	2.34655	4.5844	-0.966191	2.23785	0.703277	-2.43752	2.19599	3.62313	2.49712	5.54567	chr3:127015978-127016038:-	not annotated	not annotated	not annotated
Mock1517	chr3	126988866	126988927	-	2.89555	4.5844	-0.662897	1.68885	0.365172	-1.81429	3.29398	3.62313	2.49712	5.54567	chr3:126988867-126988927:-	not annotated	not annotated	not annotated
Mock1518	chr3	125517054	125517116	-	2.34655	4.5844	-0.966191	2.23785	0.703277	-2.43752	2.19599	3.62313	2.49712	5.54567	chr3:125517055-125517116:-	SNX4	protein_coding	ENSG00000114520.11
Mock1519	chr3	123915266	123915327	-	10.9579	6.8766	0.672205	4.08131	0.750979	4.1363	13.1759	5.4347	8.7399	8.31851	chr3:123915267-123915327:-	CCDC14	protein_coding	ENSG00000175455.15
Mock1520	chr3	122489499	122489560	-	9.13834	12.3668	-0.436467	3.22845	0.415837	-3.25782	3.29398	10.8694	14.9827	13.8642	chr3:122489500-122489560:-	KPNA1	protein_coding	ENSG00000114030.13
Mock1521	chr3	114681435	114681497	-	12.5076	23.2362	-0.893568	10.7286	0.855665	-10.7657	8.78395	32.6082	16.2312	13.8642	chr3:114681436-114681497:-	ZBTB20	protein_coding	ENSG00000181722.16
Mock1522	chr3	114675186	114675248	-	9.46149	8.68817	0.123015	0.773319	0.0472542	0.783042	7.68596	9.05783	11.237	8.31851	chr3:114675187-114675248:-	ZBTB20	protein_coding	ENSG00000181722.16
Mock1523	chr3	114655528	114655589	-	12.0559	21.055	-0.80442	8.99905	0.830891	-9.03493	15.3719	19.9272	8.7399	22.1827	chr3:114655529-114655589:-	ZBTB20	protein_coding	ENSG00000181722.16
Mock1524	chr3	111885101	111885162	-	2.34655	4.5844	-0.966191	2.23785	0.703277	-2.43752	2.19599	3.62313	2.49712	5.54567	chr3:111885102-111885162:-	not annotated	not annotated	not annotated
Mock1525	chr3	111884848	111884909	-	2.34655	4.5844	-0.966191	2.23785	0.703277	-2.43752	2.19599	3.62313	2.49712	5.54567	chr3:111884849-111884909:-	not annotated	not annotated	not annotated
Mock1526	chr3	111875792	111875854	-	8.21293	17.3763	-1.08116	9.16341	0.868136	-9.22697	7.68596	18.1157	8.7399	16.637	chr3:111875793-111875854:-	not annotated	not annotated	not annotated
Mock1527	chr3	111859835	111859896	-	2.34655	4.5844	-0.966191	2.23785	0.703277	-2.43752	2.19599	3.62313	2.49712	5.54567	chr3:111859836-111859896:-	AC117509.1	lncRNA	ENSG00000286492.1
Mock1528	chr3	111113174	111113235	-	2.34655	4.5844	-0.966191	2.23785	0.703277	-2.43752	2.19599	3.62313	2.49712	5.54567	chr3:111113175-111113235:-	not annotated	not annotated	not annotated
Mock1529	chr3	101579777	101579838	-	2.34655	4.5844	-0.966191	2.23785	0.703277	-2.43752	2.19599	3.62313	2.49712	5.54567	chr3:101579778-101579838:-	not annotated	not annotated	not annotated
Mock1530	chr3	98898718	98898779	-	13.2292	15.9899	-0.273439	2.76074	0.362264	-2.77424	16.4699	18.1157	9.98846	13.8642	chr3:98898719-98898779:-	DCBLD2	protein_coding	ENSG00000057019.16
Mock1531	chr3	98881061	98881124	-	35.2203	25.5839	0.461172	9.63642	0.456269	9.64745	41.7238	28.9851	28.7168	22.1827	chr3:98881062-98881124:-	DCBLD2	protein_coding	ENSG00000057019.16
Mock1532	chr3	98847356	98847417	-	14.3272	29.7431	-1.0538	15.4159	0.89056	-15.4519	18.6659	28.9851	9.98846	30.5012	chr3:98847357-98847417:-	DCBLD2	protein_coding	ENSG00000057019.16
Mock1533	chr3	98842936	98842998	-	19.6446	26.4897	-0.431299	6.84509	0.444302	-6.85867	23.0579	30.7966	16.2312	22.1827	chr3:98842937-98842998:-	DCBLD2	protein_coding	ENSG00000057019.16
Mock1534	chr3	98842036	98842097	-	11.9053	22.3859	-0.91098	10.4805	0.855553	-10.5201	17.5679	25.3619	6.24279	19.4098	chr3:98842037-98842097:-	DCBLD2	protein_coding	ENSG00000057019.16
Mock1535	chr3	98805555	98805616	-	10.8826	19.1879	-0.81817	8.30527	0.836036	-8.34547	14.2739	21.7388	7.49135	16.637	chr3:98805556-98805616:-	DCBLD2	protein_coding	ENSG00000057019.16
Mock1536	chr3	98799526	98799587	-	30.6025	22.4414	0.447487	8.1611	0.45269	8.17336	36.2338	19.9272	24.9712	24.9555	chr3:98799527-98799587:-	DCBLD2	protein_coding	ENSG00000057019.16
Mock1537	chr3	98589131	98589194	-	19.9457	20.5743	-0.044768	0.628634	0.0340007	-0.630226	18.6659	21.7388	21.2255	19.4098	chr3:98589132-98589194:-	CPOX	protein_coding	ENSG00000080819.9
Mock1538	chr3	98585613	98585675	-	17.4486	32.516	-0.898039	15.0674	0.867464	-15.0941	18.6659	28.9851	16.2312	36.0469	chr3:98585614-98585675:-	CPOX	protein_coding	ENSG00000080819.9
Mock1539	chr3	96618110	96618172	-	5.7911	4.5844	0.337103	1.20669	0.332737	1.2529	6.58796	3.62313	4.99423	5.54567	chr3:96618111-96618172:-	MTRNR2L12	protein_coding	ENSG00000269028.3
Mock1540	chr3	96617982	96618043	-	32.7012	22.4969	0.539618	10.2043	0.470417	10.2186	32.9398	14.4925	32.4625	30.5012	chr3:96617983-96618043:-	MTRNR2L12	protein_coding	ENSG00000269028.3
Mock1541	chr3	96617592	96617653	-	10.9579	10.5552	0.0540165	0.402693	0.0308131	0.4063	13.1759	7.24626	8.7399	13.8642	chr3:96617593-96617653:-	MTRNR2L12	protein_coding	ENSG00000269028.3
Mock1542	chr3	74614446	74614510	-	11.259	27.1367	-1.26916	15.8777	0.922324	-15.9283	8.78395	12.681	13.7341	41.5925	chr3:74614447-74614510:-	not annotated	not annotated	not annotated
Mock1543	chr3	66013568	66013630	-	15.2526	16.8957	-0.147603	1.64312	0.0626887	-1.64973	14.2739	19.9272	16.2312	13.8642	chr3:66013569-66013630:-	MAGI1	protein_coding	ENSG00000151276.23
Mock1544	chr3	66009482	66009543	-	10.5595	10.0746	0.0678184	0.484895	0.0337211	0.489615	9.88194	9.05783	11.237	11.0913	chr3:66009483-66009543:-	MAGI1	protein_coding	ENSG00000151276.23
Mock1545	chr3	65958958	65959019	-	9.23564	17.3763	-0.91184	8.14069	0.84079	-8.1916	10.9799	18.1157	7.49135	16.637	chr3:65958959-65959019:-	MAGI1	protein_coding	ENSG00000151276.23
Mock1546	chr3	65936561	65936624	-	13.4771	44.4021	-1.72012	30.9251	0.961749	-30.9729	21.9599	41.666	4.99423	47.1382	chr3:65936562-65936624:-	MAGI1	protein_coding	ENSG00000151276.23
Mock1547	chr3	65923497	65923560	-	16.4259	9.59395	0.775772	6.83191	0.814898	6.87581	15.3719	10.8694	17.4798	8.31851	chr3:65923498-65923560:-	MAGI1	protein_coding	ENSG00000151276.23
Mock1548	chr3	62372541	62372602	-	15.4784	16.9512	-0.131127	1.47276	0.057488	-1.47858	10.9799	14.4925	19.9769	19.4098	chr3:62372542-62372602:-	FEZF2	protein_coding	ENSG00000153266.13
Mock1549	chr3	61563130	61563191	-	2.34655	4.5844	-0.966191	2.23785	0.703277	-2.43752	2.19599	3.62313	2.49712	5.54567	chr3:61563131-61563191:-	not annotated	not annotated	not annotated
Mock1550	chr3	58110797	58110858	-	2.34655	4.5844	-0.966191	2.23785	0.703277	-2.43752	2.19599	3.62313	2.49712	5.54567	chr3:58110798-58110858:-	not annotated	not annotated	not annotated
Mock1551	chr3	57756879	57756940	-	2.34655	4.5844	-0.966191	2.23785	0.703277	-2.43752	2.19599	3.62313	2.49712	5.54567	chr3:57756880-57756940:-	not annotated	not annotated	not annotated
Mock1552	chr3	53238168	53238229	-	7.03965	7.30175	-0.0527378	0.262096	0.0284085	-0.26735	6.58796	9.05783	7.49135	5.54567	chr3:53238169-53238229:-	TKT	protein_coding	ENSG00000163931.16
Mock1553	chr3	53179662	53179723	-	2.34655	4.5844	-0.966191	2.23785	0.703277	-2.43752	2.19599	3.62313	2.49712	5.54567	chr3:53179663-53179723:-	not annotated	not annotated	not annotated
Mock1554	chr3	52692774	52692835	-	2.97083	4.5844	-0.625867	1.61357	0.363885	-1.7307	2.19599	3.62313	3.74567	5.54567	chr3:52692775-52692835:-	not annotated	not annotated	not annotated
Mock1555	chr3	52691412	52691476	-	2.97083	4.5844	-0.625867	1.61357	0.363885	-1.7307	2.19599	3.62313	3.74567	5.54567	chr3:52691413-52691476:-	not annotated	not annotated	not annotated
Mock1556	chr3	52688092	52688153	-	2.34655	4.5844	-0.966191	2.23785	0.703277	-2.43752	2.19599	3.62313	2.49712	5.54567	chr3:52688093-52688153:-	not annotated	not annotated	not annotated
Mock1557	chr3	52481789	52481850	-	2.34655	4.5844	-0.966191	2.23785	0.703277	-2.43752	2.19599	3.62313	2.49712	5.54567	chr3:52481790-52481850:-	not annotated	not annotated	not annotated
Mock1558	chr3	51995863	51995924	-	16.5011	15.9344	0.0504182	0.566709	0.0349513	0.568947	14.2739	23.5504	18.7284	8.31851	chr3:51995864-51995924:-	RPL29	protein_coding	ENSG00000162244.12
Mock1559	chr3	51973178	51973239	-	23.3682	55.6967	-1.25304	32.3284	0.93938	-32.3527	14.2739	67.0279	32.4625	44.3654	chr3:51973179-51973239:-	PCBP4	protein_coding	ENSG00000090097.21
Mock1560	chr3	50256822	50256883	-	2.89555	4.5844	-0.662897	1.68885	0.365172	-1.81429	3.29398	3.62313	2.49712	5.54567	chr3:50256823-50256883:-	not annotated	not annotated	not annotated
Mock1561	chr3	50256233	50256294	-	2.34655	4.5844	-0.966191	2.23785	0.703277	-2.43752	2.19599	3.62313	2.49712	5.54567	chr3:50256234-50256294:-	not annotated	not annotated	not annotated
Mock1562	chr3	50065096	50065157	-	2.34655	4.5844	-0.966191	2.23785	0.703277	-2.43752	2.19599	3.62313	2.49712	5.54567	chr3:50065097-50065157:-	not annotated	not annotated	not annotated
Mock1563	chr3	49402847	49402908	-	9.16036	7.78238	0.235192	1.37797	0.338609	1.3979	12.0779	7.24626	6.24279	8.31851	chr3:49402848-49402908:-	RHOA	protein_coding	ENSG00000067560.12
Mock1564	chr3	49361995	49362057	-	12.0559	12.3668	-0.0367304	0.310879	0.028744	-0.313041	15.3719	10.8694	8.7399	13.8642	chr3:49361996-49362057:-	RHOA	protein_coding	ENSG00000067560.12
Mock1565	chr3	49103621	49103682	-	11.1085	8.26302	0.42692	2.84546	0.404373	2.87731	10.9799	5.4347	11.237	11.0913	chr3:49103622-49103682:-	QARS	protein_coding	ENSG00000172053.18
Mock1566	chr3	49097993	49098054	-	10.4842	12.3113	-0.231766	1.8271	0.349066	-1.84174	10.9799	16.3041	9.98846	8.31851	chr3:49097994-49098054:-	QARS	protein_coding	ENSG00000172053.18
Mock1567	chr3	49028466	49028527	-	16.3506	17.0067	-0.0567595	0.656097	0.0390896	-0.658547	16.4699	9.05783	16.2312	24.9555	chr3:49028467-49028527:-	IMPDH2	protein_coding	ENSG00000178035.12
Mock1568	chr3	49015445	49015506	-	3.51983	4.5844	-0.381229	1.06457	0.318197	-1.13078	3.29398	3.62313	3.74567	5.54567	chr3:49015446-49015506:-	DALRD3	protein_coding	ENSG00000178149.17
Mock1569	chr3	49014176	49014237	-	2.34655	4.5844	-0.966191	2.23785	0.703277	-2.43752	2.19599	3.62313	2.49712	5.54567	chr3:49014177-49014237:-	not annotated	not annotated	not annotated
Mock1570	chr3	49013407	49013468	-	3.44454	4.5844	-0.41242	1.13986	0.344704	-1.21217	4.39197	3.62313	2.49712	5.54567	chr3:49013408-49013468:-	not annotated	not annotated	not annotated
Mock1571	chr3	49013166	49013227	-	2.34655	4.5844	-0.966191	2.23785	0.703277	-2.43752	2.19599	3.62313	2.49712	5.54567	chr3:49013167-49013227:-	not annotated	not annotated	not annotated
Mock1572	chr3	49011636	49011697	-	2.34655	4.5844	-0.966191	2.23785	0.703277	-2.43752	2.19599	3.62313	2.49712	5.54567	chr3:49011637-49011697:-	not annotated	not annotated	not annotated
Mock1573	chr3	49007870	49007932	-	2.34655	4.5844	-0.966191	2.23785	0.703277	-2.43752	2.19599	3.62313	2.49712	5.54567	chr3:49007871-49007932:-	not annotated	not annotated	not annotated
Mock1574	chr3	48979473	48979534	-	2.34655	4.5844	-0.966191	2.23785	0.703277	-2.43752	2.19599	3.62313	2.49712	5.54567	chr3:48979474-48979534:-	not annotated	not annotated	not annotated
Mock1575	chr3	48930548	48930610	-	2.34655	4.5844	-0.966191	2.23785	0.703277	-2.43752	2.19599	3.62313	2.49712	5.54567	chr3:48930549-48930610:-	not annotated	not annotated	not annotated
Mock1576	chr3	48927710	48927771	-	2.97083	4.5844	-0.625867	1.61357	0.363885	-1.7307	2.19599	3.62313	3.74567	5.54567	chr3:48927711-48927771:-	not annotated	not annotated	not annotated
Mock1577	chr3	48917054	48917118	-	15.7263	38.8564	-1.30497	23.1301	0.93418	-23.1669	16.4699	41.666	14.9827	36.0469	chr3:48917055-48917118:-	not annotated	not annotated	not annotated
Mock1578	chr3	48712523	48712584	-	9.63407	7.78238	0.307934	1.85169	0.349961	1.87712	14.2739	7.24626	4.99423	8.31851	chr3:48712524-48712584:-	IP6K2	protein_coding	ENSG00000068745.15
Mock1579	chr3	48635177	48635238	-	17.6744	11.0359	0.679464	6.63856	0.786937	6.67324	15.3719	5.4347	19.9769	16.637	chr3:48635178-48635238:-	SLC26A6	protein_coding	ENSG00000225697.13
Mock1580	chr3	48628403	48628464	-	9.46149	7.30175	0.373825	2.15974	0.36176	2.19185	7.68596	9.05783	11.237	5.54567	chr3:48628404-48628464:-	SLC26A6	protein_coding	ENSG00000225697.13
Mock1581	chr3	48443844	48443906	-	2.34655	4.5844	-0.966191	2.23785	0.703277	-2.43752	2.19599	3.62313	2.49712	5.54567	chr3:48443845-48443906:-	AC134772.1	lncRNA	ENSG00000244380.1
Mock1582	chr3	48443820	48443881	-	2.34655	4.5844	-0.966191	2.23785	0.703277	-2.43752	2.19599	3.62313	2.49712	5.54567	chr3:48443821-48443881:-	AC134772.1	lncRNA	ENSG00000244380.1
Mock1583	chr3	47851346	47851407	-	14.7789	10.9804	0.428609	3.7985	0.420926	3.8226	12.0779	10.8694	17.4798	11.0913	chr3:47851347-47851407:-	MAP4	protein_coding	ENSG00000047849.21
Mock1584	chr3	47848444	47848505	-	2.97083	5.97082	-1.00706	2.99999	0.735153	-3.16451	2.19599	3.62313	3.74567	8.31851	chr3:47848445-47848505:-	not annotated	not annotated	not annotated
Mock1585	chr3	47846816	47846877	-	2.34655	4.5844	-0.966191	2.23785	0.703277	-2.43752	2.19599	3.62313	2.49712	5.54567	chr3:47846817-47846877:-	not annotated	not annotated	not annotated
Mock1586	chr3	47655370	47655432	-	9.85992	7.30175	0.433334	2.55817	0.401018	2.59461	10.9799	9.05783	8.7399	5.54567	chr3:47655371-47655432:-	SMARCC1	protein_coding	ENSG00000173473.11
Mock1587	chr3	47411230	47411291	-	2.89555	4.5844	-0.662897	1.68885	0.365172	-1.81429	3.29398	3.62313	2.49712	5.54567	chr3:47411231-47411291:-	not annotated	not annotated	not annotated
Mock1588	chr3	47250565	47250626	-	11.259	21.4246	-0.928185	10.1656	0.856616	-10.2079	8.78395	28.9851	13.7341	13.8642	chr3:47250566-47250626:-	KIF9	protein_coding	ENSG00000088727.12
Mock1589	chr3	47161884	47161946	-	7.3628	16.9512	-1.20306	9.58838	0.891902	-9.66356	10.9799	14.4925	3.74567	19.4098	chr3:47161885-47161946:-	SETD2	protein_coding	ENSG00000181555.20
Mock1590	chr3	46998457	46998518	-	2.34655	4.5844	-0.966191	2.23785	0.703277	-2.43752	2.19599	3.62313	2.49712	5.54567	chr3:46998458-46998518:-	not annotated	not annotated	not annotated
Mock1591	chr3	46991218	46991279	-	2.34655	4.5844	-0.966191	2.23785	0.703277	-2.43752	2.19599	3.62313	2.49712	5.54567	chr3:46991219-46991279:-	not annotated	not annotated	not annotated
Mock1592	chr3	45132044	45132106	-	8.83721	11.5165	-0.382038	2.67928	0.375238	-2.70638	7.68596	3.62313	9.98846	19.4098	chr3:45132045-45132106:-	CDCP1	protein_coding	ENSG00000163814.8
Mock1593	chr3	42601026	42601087	-	2.34655	4.5844	-0.966191	2.23785	0.703277	-2.43752	2.19599	3.62313	2.49712	5.54567	chr3:42601027-42601087:-	SEC22C	protein_coding	ENSG00000093183.14
Mock1594	chr3	42221890	42221957	-	2.34655	4.5844	-0.966191	2.23785	0.703277	-2.43752	2.19599	3.62313	2.49712	5.54567	chr3:42221891-42221957:-	not annotated	not annotated	not annotated
Mock1595	chr3	41199830	41199891	-	2.34655	4.5844	-0.966191	2.23785	0.703277	-2.43752	2.19599	3.62313	2.49712	5.54567	chr3:41199831-41199891:-	not annotated	not annotated	not annotated
Mock1596	chr3	40463252	40463313	-	2.34655	4.5844	-0.966191	2.23785	0.703277	-2.43752	2.19599	3.62313	2.49712	5.54567	chr3:40463253-40463313:-	not annotated	not annotated	not annotated
Mock1597	chr3	40461944	40462006	-	4.06882	4.5844	-0.172122	0.515578	0.0359579	-0.543549	4.39197	3.62313	3.74567	5.54567	chr3:40461945-40462006:-	not annotated	not annotated	not annotated
Mock1598	chr3	39411176	39411238	-	2.34655	4.5844	-0.966191	2.23785	0.703277	-2.43752	2.19599	3.62313	2.49712	5.54567	chr3:39411177-39411238:-	not annotated	not annotated	not annotated
Mock1599	chr3	39411150	39411211	-	2.34655	4.5844	-0.966191	2.23785	0.703277	-2.43752	2.19599	3.62313	2.49712	5.54567	chr3:39411151-39411211:-	not annotated	not annotated	not annotated
Mock1600	chr3	39408509	39408571	-	2.34655	4.5844	-0.966191	2.23785	0.703277	-2.43752	2.19599	3.62313	2.49712	5.54567	chr3:39408510-39408571:-	not annotated	not annotated	not annotated
Mock1601	chr3	39408494	39408555	-	2.34655	4.5844	-0.966191	2.23785	0.703277	-2.43752	2.19599	3.62313	2.49712	5.54567	chr3:39408495-39408555:-	not annotated	not annotated	not annotated
Mock1602	chr3	37327248	37327309	-	2.34655	4.5844	-0.966191	2.23785	0.703277	-2.43752	2.19599	3.62313	2.49712	5.54567	chr3:37327249-37327309:-	not annotated	not annotated	not annotated
Mock1603	chr3	30619464	30619525	-	2.34655	4.5844	-0.966191	2.23785	0.703277	-2.43752	2.19599	3.62313	2.49712	5.54567	chr3:30619465-30619525:-	not annotated	not annotated	not annotated
Mock1604	chr3	27461929	27461990	-	7.73921	7.78238	-0.00802517	0.0431703	0.00229281	-0.0439099	5.48997	7.24626	9.98846	8.31851	chr3:27461930-27461990:-	SLC4A7	protein_coding	ENSG00000033867.16
Mock1605	chr3	23919401	23919462	-	4.14411	4.5844	-0.145673	0.440296	0.0340007	-0.463768	3.29398	3.62313	4.99423	5.54567	chr3:23919402-23919462:-	NKIRAS1	protein_coding	ENSG00000197885.10
Mock1606	chr3	23919223	23919284	-	2.97083	4.5844	-0.625867	1.61357	0.363885	-1.7307	2.19599	3.62313	3.74567	5.54567	chr3:23919224-23919284:-	NKIRAS1	protein_coding	ENSG00000197885.10
Mock1607	chr3	23919204	23919265	-	2.89555	4.5844	-0.662897	1.68885	0.365172	-1.81429	3.29398	3.62313	2.49712	5.54567	chr3:23919205-23919265:-	NKIRAS1	protein_coding	ENSG00000197885.10
Mock1608	chr3	15859243	15859304	-	10.0858	8.26302	0.28758	1.82275	0.348619	1.84529	7.68596	5.4347	12.4856	11.0913	chr3:15859244-15859304:-	ANKRD28	protein_coding	ENSG00000206560.11
Mock1609	chr3	14944955	14945018	-	14.0793	33.4217	-1.24721	19.3424	0.927357	-19.3826	13.1759	30.7966	14.9827	36.0469	chr3:14944956-14945018:-	FGD5-AS1	lncRNA	ENSG00000225733.6
Mock1610	chr3	13319262	13319323	-	9.70936	10.5552	-0.120509	0.845864	0.0486523	-0.854405	13.1759	7.24626	6.24279	13.8642	chr3:13319263-13319323:-	NUP210	protein_coding	ENSG00000132182.12
Mock1611	chr3	12840420	12840482	-	18.1481	35.6585	-0.974423	17.5103	0.88385	-17.5374	17.5679	38.0429	18.7284	33.274	chr3:12840421-12840482:-	RPL32	protein_coding	ENSG00000144713.13
Mock1612	chr3	12840333	12840394	-	395.043	1373.38	-1.79764	978.333	0.989263	-978.335	447.981	1684.76	342.105	1062	chr3:12840334-12840394:-	RPL32	protein_coding	ENSG00000144713.13
Mock1613	chr3	10248796	10248857	-	2.34655	4.5844	-0.966191	2.23785	0.703277	-2.43752	2.19599	3.62313	2.49712	5.54567	chr3:10248797-10248857:-	not annotated	not annotated	not annotated
Mock1614	chr3	10142683	10142744	-	2.34655	4.5844	-0.966191	2.23785	0.703277	-2.43752	2.19599	3.62313	2.49712	5.54567	chr3:10142684-10142744:-	not annotated	not annotated	not annotated
Mock1615	chr3	9817918	9817979	-	2.34655	4.5844	-0.966191	2.23785	0.703277	-2.43752	2.19599	3.62313	2.49712	5.54567	chr3:9817919-9817979:-	not annotated	not annotated	not annotated
Mock1616	chr3	9473323	9473384	-	2.34655	4.5844	-0.966191	2.23785	0.703277	-2.43752	2.19599	3.62313	2.49712	5.54567	chr3:9473324-9473384:-	not annotated	not annotated	not annotated
Mock1617	chr3	9467468	9467529	-	2.34655	4.5844	-0.966191	2.23785	0.703277	-2.43752	2.19599	3.62313	2.49712	5.54567	chr3:9467469-9467529:-	not annotated	not annotated	not annotated
Mock1618	chr4	672452	672513	+	2.34655	4.5844	-0.966191	2.23785	0.703277	-2.43752	2.19599	3.62313	2.49712	5.54567	chr4:672453-672513:+	not annotated	not annotated	not annotated
Mock1619	chr4	672465	672526	+	2.34655	4.5844	-0.966191	2.23785	0.703277	-2.43752	2.19599	3.62313	2.49712	5.54567	chr4:672466-672526:+	not annotated	not annotated	not annotated
Mock1620	chr4	731595	731656	+	12.2818	6.39597	0.941282	5.88579	0.8135	5.96058	12.0779	7.24626	12.4856	5.54567	chr4:731596-731656:+	PCGF3	protein_coding	ENSG00000185619.18
Mock1621	chr4	734877	734938	+	9.85992	16.1009	-0.707493	6.24097	0.792697	-6.28094	10.9799	7.24626	8.7399	24.9555	chr4:734878-734938:+	PCGF3	protein_coding	ENSG00000185619.18
Mock1622	chr4	749949	750010	+	12.357	11.461	0.108599	0.896032	0.0440107	0.902589	10.9799	9.05783	13.7341	13.8642	chr4:749950-750010:+	PCGF3	protein_coding	ENSG00000185619.18
Mock1623	chr4	849621	849682	+	2.34655	4.5844	-0.966191	2.23785	0.703277	-2.43752	2.19599	3.62313	2.49712	5.54567	chr4:849622-849682:+	not annotated	not annotated	not annotated
Mock1624	chr4	882746	882807	+	2.34655	4.5844	-0.966191	2.23785	0.703277	-2.43752	2.19599	3.62313	2.49712	5.54567	chr4:882747-882807:+	not annotated	not annotated	not annotated
Mock1625	chr4	901219	901280	+	2.34655	4.5844	-0.966191	2.23785	0.703277	-2.43752	2.19599	3.62313	2.49712	5.54567	chr4:901220-901280:+	not annotated	not annotated	not annotated
Mock1626	chr4	1243734	1243795	+	2.34655	4.5844	-0.966191	2.23785	0.703277	-2.43752	2.19599	3.62313	2.49712	5.54567	chr4:1243735-1243795:+	not annotated	not annotated	not annotated
Mock1627	chr4	1245345	1245406	+	2.34655	4.5844	-0.966191	2.23785	0.703277	-2.43752	2.19599	3.62313	2.49712	5.54567	chr4:1245346-1245406:+	not annotated	not annotated	not annotated
Mock1628	chr4	1245744	1245805	+	2.34655	4.5844	-0.966191	2.23785	0.703277	-2.43752	2.19599	3.62313	2.49712	5.54567	chr4:1245745-1245805:+	not annotated	not annotated	not annotated
Mock1629	chr4	1247533	1247594	+	2.34655	4.5844	-0.966191	2.23785	0.703277	-2.43752	2.19599	3.62313	2.49712	5.54567	chr4:1247534-1247594:+	not annotated	not annotated	not annotated
Mock1630	chr4	1247772	1247833	+	2.34655	5.97082	-1.34739	3.62427	0.75836	-3.86662	2.19599	3.62313	2.49712	8.31851	chr4:1247773-1247833:+	not annotated	not annotated	not annotated
Mock1631	chr4	1738113	1738174	+	8.83721	4.5844	0.946857	4.25281	0.776647	4.35694	7.68596	3.62313	9.98846	5.54567	chr4:1738114-1738174:+	TACC3	protein_coding	ENSG00000013810.19
Mock1632	chr4	1871782	1871843	+	17.2007	7.35724	1.22523	9.84347	0.894866	9.91943	13.1759	3.62313	21.2255	11.0913	chr4:1871783-1871843:+	NSD2	protein_coding	ENSG00000109685.18
Mock1633	chr4	1974604	1974665	+	84.9496	98.7123	-0.216624	13.7628	0.366346	-13.7645	81.2515	108.694	88.6476	88.7307	chr4:1974605-1974665:+	NSD2	protein_coding	ENSG00000109685.18
Mock1634	chr4	2507838	2507899	+	11.5822	10.9804	0.0769819	0.601824	0.0375238	0.606727	13.1759	10.8694	9.98846	11.0913	chr4:2507839-2507899:+	RNF4	protein_coding	ENSG00000063978.16
Mock1635	chr4	2835910	2835971	+	13.6056	8.68817	0.647076	4.91742	0.766861	4.95982	10.9799	9.05783	16.2312	8.31851	chr4:2835911-2835971:+	SH3BP2	protein_coding	ENSG00000087266.17
Mock1636	chr4	2932085	2932146	+	2.34655	5.49018	-1.22631	3.14363	0.740913	-3.37435	2.19599	5.4347	2.49712	5.54567	chr4:2932086-2932146:+	not annotated	not annotated	not annotated
Mock1637	chr4	3044106	3044167	+	10.5595	4.5844	1.20373	5.97508	0.839671	6.09512	9.88194	3.62313	11.237	5.54567	chr4:3044107-3044167:+	HTT	protein_coding	ENSG00000197386.12
Mock1638	chr4	6783404	6783465	+	20.7426	12.3668	0.746123	8.37577	0.811095	8.40893	25.2539	10.8694	16.2312	13.8642	chr4:6783405-6783465:+	KIAA0232	protein_coding	ENSG00000170871.12
Mock1639	chr4	6790378	6790439	+	7.58865	6.39597	0.246681	1.19268	0.330835	1.21793	7.68596	7.24626	7.49135	5.54567	chr4:6790379-6790439:+	KIAA0232	protein_coding	ENSG00000170871.12
Mock1640	chr4	6797870	6797931	+	8.61136	14.2338	-0.725011	5.62248	0.785594	-5.66903	10.9799	9.05783	6.24279	19.4098	chr4:6797871-6797931:+	KIAA0232	protein_coding	ENSG00000170871.12
Mock1641	chr4	10093116	10093177	+	2.34655	4.5844	-0.966191	2.23785	0.703277	-2.43752	2.19599	3.62313	2.49712	5.54567	chr4:10093117-10093177:+	not annotated	not annotated	not annotated
Mock1642	chr4	10097678	10097739	+	2.34655	4.5844	-0.966191	2.23785	0.703277	-2.43752	2.19599	3.62313	2.49712	5.54567	chr4:10097679-10097739:+	not annotated	not annotated	not annotated
Mock1643	chr4	11410804	11410865	+	2.34655	4.5844	-0.966191	2.23785	0.703277	-2.43752	2.19599	3.62313	2.49712	5.54567	chr4:11410805-11410865:+	not annotated	not annotated	not annotated
Mock1644	chr4	13337178	13337239	+	8.83721	9.64944	-0.126854	0.812229	0.0474779	-0.822075	7.68596	5.4347	9.98846	13.8642	chr4:13337179-13337239:+	HSP90AB2P	transcribed_processed_pseudogene	ENSG00000205940.8
Mock1645	chr4	24576607	24576668	+	2.34655	4.5844	-0.966191	2.23785	0.703277	-2.43752	2.19599	3.62313	2.49712	5.54567	chr4:24576608-24576668:+	not annotated	not annotated	not annotated
Mock1646	chr4	26334185	26334246	+	7.58865	7.30175	0.055601	0.2869	0.0285762	0.292238	7.68596	9.05783	7.49135	5.54567	chr4:26334186-26334246:+	RBPJ	protein_coding	ENSG00000168214.20
Mock1647	chr4	26756998	26757060	+	11.259	15.5093	-0.462048	4.25024	0.432055	-4.27528	8.78395	19.9272	13.7341	11.0913	chr4:26756999-26757060:+	not annotated	not annotated	not annotated
Mock1648	chr4	26769525	26769586	+	8.83721	17.4873	-0.984646	8.6501	0.854379	-8.70596	7.68596	7.24626	9.98846	27.7284	chr4:26769526-26769586:+	not annotated	not annotated	not annotated
Mock1649	chr4	30944108	30944169	+	9.00979	8.68817	0.0524423	0.321627	0.0287999	0.325875	14.2739	9.05783	3.74567	8.31851	chr4:30944109-30944169:+	PCDH7	protein_coding	ENSG00000169851.15
Mock1650	chr4	30962599	30962660	+	8.06237	8.68817	-0.107849	0.625802	0.039481	-0.635028	9.88194	9.05783	6.24279	8.31851	chr4:30962600-30962660:+	PCDH7	protein_coding	ENSG00000169851.15
Mock1651	chr4	30964388	30964449	+	9.3862	12.8474	-0.452865	3.46122	0.419919	-3.49072	8.78395	9.05783	9.98846	16.637	chr4:30964389-30964449:+	PCDH7	protein_coding	ENSG00000169851.15
Mock1652	chr4	30964595	30964656	+	8.68664	14.659	-0.754915	5.97234	0.790348	-6.01986	9.88194	12.681	7.49135	16.637	chr4:30964596-30964656:+	PCDH7	protein_coding	ENSG00000169851.15
Mock1653	chr4	30970275	30970336	+	11.5069	9.1688	0.327695	2.33811	0.366905	2.36096	14.2739	7.24626	8.7399	11.0913	chr4:30970276-30970336:+	PCDH7	protein_coding	ENSG00000169851.15
Mock1654	chr4	30976132	30976193	+	11.8833	15.5093	-0.384194	3.62596	0.389833	-3.64626	8.78395	19.9272	14.9827	11.0913	chr4:30976133-30976193:+	PCDH7	protein_coding	ENSG00000169851.15
Mock1655	chr4	30976382	30976443	+	11.1085	14.659	-0.400124	3.55051	0.419248	-3.57298	10.9799	12.681	11.237	16.637	chr4:30976383-30976443:+	PCDH7	protein_coding	ENSG00000169851.15
Mock1656	chr4	31024889	31024950	+	9.85992	9.1688	0.104843	0.691117	0.040935	0.699024	10.9799	7.24626	8.7399	11.0913	chr4:31024890-31024950:+	PCDH7	protein_coding	ENSG00000169851.15
Mock1657	chr4	39704526	39704587	+	7.3628	12.7919	-0.796907	5.42913	0.798233	-5.4873	10.9799	14.4925	3.74567	11.0913	chr4:39704527-39704587:+	UBE2K	protein_coding	ENSG00000078140.14
Mock1658	chr4	39704855	39704916	+	8.21293	18.3931	-1.1632	10.1802	0.877586	-10.2464	7.68596	9.05783	8.7399	27.7284	chr4:39704856-39704916:+	UBE2K	protein_coding	ENSG00000078140.14
Mock1659	chr4	39705670	39705731	+	12.2065	22.5523	-0.885631	10.3459	0.853596	-10.3837	13.1759	9.05783	11.237	36.0469	chr4:39705671-39705731:+	UBE2K	protein_coding	ENSG00000078140.14
Mock1660	chr4	39708041	39708102	+	9.85992	15.6757	-0.668886	5.81582	0.780953	-5.85416	10.9799	3.62313	8.7399	27.7284	chr4:39708042-39708102:+	UBE2K	protein_coding	ENSG00000078140.14
Mock1661	chr4	39714696	39714757	+	19.8484	13.2171	0.586618	6.6313	0.465049	6.65719	10.9799	18.1157	28.7168	8.31851	chr4:39714697-39714757:+	UBE2K	protein_coding	ENSG00000078140.14
Mock1662	chr4	39739178	39739239	+	8.53608	9.11332	-0.0944024	0.577236	0.0375238	-0.584904	12.0779	12.681	4.99423	5.54567	chr4:39739179-39739239:+	UBE2K	protein_coding	ENSG00000078140.14
Mock1663	chr4	39976567	39976628	+	2.34655	4.5844	-0.966191	2.23785	0.703277	-2.43752	2.19599	3.62313	2.49712	5.54567	chr4:39976568-39976628:+	not annotated	not annotated	not annotated
Mock1664	chr4	52712587	52712648	+	8.91249	9.11332	-0.0321475	0.200826	0.0211386	-0.203383	6.58796	12.681	11.237	5.54567	chr4:52712588-52712648:+	LINC01618	lncRNA	ENSG00000250302.3
Mock1665	chr4	52712655	52712716	+	278.894	501.825	-0.847464	222.93	0.887932	-222.932	248.147	548.904	309.642	454.745	chr4:52712656-52712716:+	LINC01618	lncRNA	ENSG00000250302.3
Mock1666	chr4	52713206	52713267	+	149.188	240.569	-0.689323	91.3815	0.836316	-91.3841	118.583	336.951	179.792	144.187	chr4:52713207-52713267:+	LINC01618	lncRNA	ENSG00000250302.3
Mock1667	chr4	55404582	55404644	+	15.5005	24.1975	-0.642545	8.697	0.797897	-8.7207	19.7639	28.9851	11.237	19.4098	chr4:55404583-55404644:+	TMEM165	protein_coding	ENSG00000134851.13
Mock1668	chr4	55416003	55416065	+	9.3862	7.30175	0.3623	2.08445	0.357734	2.11571	8.78395	9.05783	9.98846	5.54567	chr4:55416004-55416065:+	TMEM165	protein_coding	ENSG00000134851.13
Mock1669	chr4	56097368	56097429	+	3.51983	5.97082	-0.762424	2.45099	0.696119	-2.56684	3.29398	3.62313	3.74567	8.31851	chr4:56097369-56097429:+	KIAA1211	protein_coding	ENSG00000109265.14
Mock1670	chr4	56097381	56097442	+	18.6971	13.6422	0.454737	5.0549	0.439884	5.07531	18.6659	21.7388	18.7284	5.54567	chr4:56097382-56097442:+	KIAA1211	protein_coding	ENSG00000109265.14
Mock1671	chr4	73204089	73204150	+	2.34655	4.5844	-0.966191	2.23785	0.703277	-2.43752	2.19599	3.62313	2.49712	5.54567	chr4:73204090-73204150:+	not annotated	not annotated	not annotated
Mock1672	chr4	73258029	73258090	+	2.34655	4.5844	-0.966191	2.23785	0.703277	-2.43752	2.19599	3.62313	2.49712	5.54567	chr4:73258030-73258090:+	not annotated	not annotated	not annotated
Mock1673	chr4	74370948	74371009	+	8.13765	25.1587	-1.62837	17.0211	0.942959	-17.0988	8.78395	25.3619	7.49135	24.9555	chr4:74370949-74371009:+	EREG	protein_coding	ENSG00000124882.4
Mock1674	chr4	74375481	74375542	+	15.5757	11.461	0.442567	4.11473	0.427022	4.13846	18.6659	9.05783	12.4856	13.8642	chr4:74375482-74375542:+	EREG	protein_coding	ENSG00000124882.4
Mock1675	chr4	74384747	74384808	+	12.5076	11.0359	0.180607	1.47174	0.0626887	1.48278	8.78395	5.4347	16.2312	16.637	chr4:74384748-74384808:+	EREG	protein_coding	ENSG00000124882.4
Mock1676	chr4	74385958	74386019	+	11.7328	38.8564	-1.72761	27.1237	0.958226	-27.1786	10.9799	41.666	12.4856	36.0469	chr4:74385959-74386019:+	EREG	protein_coding	ENSG00000124882.4
Mock1677	chr4	74449192	74449253	+	19.2461	16.9512	0.183182	2.29494	0.0693435	2.30224	19.7639	14.4925	18.7284	19.4098	chr4:74449193-74449253:+	AREG	protein_coding	ENSG00000109321.11
Mock1678	chr4	75885990	75886051	+	26.4143	8.26302	1.67658	18.1513	0.945532	18.2286	15.3719	5.4347	37.4567	11.0913	chr4:75885991-75886051:+	not annotated	not annotated	not annotated
Mock1679	chr4	77075756	77075817	+	2.34655	4.5844	-0.966191	2.23785	0.703277	-2.43752	2.19599	3.62313	2.49712	5.54567	chr4:77075757-77075817:+	not annotated	not annotated	not annotated
Mock1680	chr4	82353856	82353917	+	2.97083	4.5844	-0.625867	1.61357	0.363885	-1.7307	2.19599	3.62313	3.74567	5.54567	chr4:82353857-82353917:+	not annotated	not annotated	not annotated
Mock1681	chr4	82354079	82354140	+	2.97083	4.5844	-0.625867	1.61357	0.363885	-1.7307	2.19599	3.62313	3.74567	5.54567	chr4:82354080-82354140:+	not annotated	not annotated	not annotated
Mock1682	chr4	82367651	82367712	+	2.34655	4.5844	-0.966191	2.23785	0.703277	-2.43752	2.19599	3.62313	2.49712	5.54567	chr4:82367652-82367712:+	not annotated	not annotated	not annotated
Mock1683	chr4	82895822	82895883	+	2.34655	4.5844	-0.966191	2.23785	0.703277	-2.43752	2.19599	3.62313	2.49712	5.54567	chr4:82895823-82895883:+	not annotated	not annotated	not annotated
Mock1684	chr4	82898114	82898175	+	2.34655	4.5844	-0.966191	2.23785	0.703277	-2.43752	2.19599	3.62313	2.49712	5.54567	chr4:82898115-82898175:+	not annotated	not annotated	not annotated
Mock1685	chr4	85954618	85954679	+	13.1319	4.5844	1.51827	8.54748	0.887541	8.68127	8.78395	3.62313	17.4798	5.54567	chr4:85954619-85954679:+	ARHGAP24	protein_coding	ENSG00000138639.18
Mock1686	chr4	88684843	88684904	+	2.97083	4.5844	-0.625867	1.61357	0.363885	-1.7307	2.19599	3.62313	3.74567	5.54567	chr4:88684844-88684904:+	AC098582.1	protein_coding	ENSG00000287542.1
Mock1687	chr4	96152290	96152359	+	2.34655	4.5844	-0.966191	2.23785	0.703277	-2.43752	2.19599	3.62313	2.49712	5.54567	chr4:96152291-96152359:+	not annotated	not annotated	not annotated
Mock1688	chr4	98587961	98588022	+	2.34655	4.5844	-0.966191	2.23785	0.703277	-2.43752	2.19599	3.62313	2.49712	5.54567	chr4:98587962-98588022:+	not annotated	not annotated	not annotated
Mock1689	chr4	99949254	99949315	+	2.97083	5.97082	-1.00706	2.99999	0.735153	-3.16451	2.19599	3.62313	3.74567	8.31851	chr4:99949255-99949315:+	not annotated	not annotated	not annotated
Mock1690	chr4	101300694	101300755	+	2.34655	4.5844	-0.966191	2.23785	0.703277	-2.43752	2.19599	3.62313	2.49712	5.54567	chr4:101300695-101300755:+	not annotated	not annotated	not annotated
Mock1691	chr4	101347391	101347452	+	2.34655	4.5844	-0.966191	2.23785	0.703277	-2.43752	2.19599	3.62313	2.49712	5.54567	chr4:101347392-101347452:+	not annotated	not annotated	not annotated
Mock1692	chr4	102827426	102827487	+	2.34655	4.5844	-0.966191	2.23785	0.703277	-2.43752	2.19599	3.62313	2.49712	5.54567	chr4:102827427-102827487:+	not annotated	not annotated	not annotated
Mock1693	chr4	105275822	105275883	+	2.34655	4.5844	-0.966191	2.23785	0.703277	-2.43752	2.19599	3.62313	2.49712	5.54567	chr4:105275823-105275883:+	TET2	protein_coding	ENSG00000168769.13
Mock1694	chr4	108652118	108652179	+	12.357	6.39597	0.950098	5.96107	0.816463	6.03631	10.9799	7.24626	13.7341	5.54567	chr4:108652119-108652179:+	OSTC	protein_coding	ENSG00000198856.13
Mock1695	chr4	109992330	109992393	+	31.6564	4.5844	2.78769	27.072	0.96544	27.2152	20.8619	3.62313	42.451	5.54567	chr4:109992331-109992393:+	EGF	protein_coding	ENSG00000138798.13
Mock1696	chr4	113420290	113420351	+	9.06305	4.5844	0.983264	4.47865	0.783469	4.58532	4.39197	3.62313	13.7341	5.54567	chr4:113420291-113420351:+	RNU1-138P	snRNA	ENSG00000206820.1
Mock1697	chr4	113632514	113632575	+	2.34655	4.5844	-0.966191	2.23785	0.703277	-2.43752	2.19599	3.62313	2.49712	5.54567	chr4:113632515-113632575:+	not annotated	not annotated	not annotated
Mock1698	chr4	118279157	118279218	+	490.172	1374.48	-1.48753	884.312	0.975842	-884.313	480.921	1847.8	499.423	901.171	chr4:118279158-118279218:+	SNHG8	lncRNA	ENSG00000269893.8
Mock1699	chr4	135995913	135995975	+	2.34655	4.5844	-0.966191	2.23785	0.703277	-2.43752	2.19599	3.62313	2.49712	5.54567	chr4:135995914-135995975:+	not annotated	not annotated	not annotated
Mock1700	chr4	151014530	151014591	+	2.34655	4.5844	-0.966191	2.23785	0.703277	-2.43752	2.19599	3.62313	2.49712	5.54567	chr4:151014531-151014591:+	not annotated	not annotated	not annotated
Mock1701	chr4	151014801	151014862	+	2.34655	4.5844	-0.966191	2.23785	0.703277	-2.43752	2.19599	3.62313	2.49712	5.54567	chr4:151014802-151014862:+	not annotated	not annotated	not annotated
Mock1702	chr4	151103795	151103856	+	19.6978	62.4068	-1.66367	42.709	0.965943	-42.7414	13.1759	88.7667	26.2197	36.0469	chr4:151103796-151103856:+	RPS3A	protein_coding	ENSG00000145425.10
Mock1703	chr4	168525094	168525155	+	2.34655	4.5844	-0.966191	2.23785	0.703277	-2.43752	2.19599	3.62313	2.49712	5.54567	chr4:168525095-168525155:+	PALLD	protein_coding	ENSG00000129116.19
Mock1704	chr4	168534622	168534683	+	2.34655	4.5844	-0.966191	2.23785	0.703277	-2.43752	2.19599	3.62313	2.49712	5.54567	chr4:168534623-168534683:+	PALLD	protein_coding	ENSG00000129116.19
Mock1705	chr4	169721964	169722025	+	8.68664	14.2338	-0.712454	5.54719	0.785259	-5.59276	9.88194	9.05783	7.49135	19.4098	chr4:169721965-169722025:+	CLCN3	protein_coding	ENSG00000109572.14
Mock1706	chr4	173333787	173333848	+	2.34655	4.5844	-0.966191	2.23785	0.703277	-2.43752	2.19599	3.62313	2.49712	5.54567	chr4:173333788-173333848:+	not annotated	not annotated	not annotated
Mock1707	chr4	176331025	176331086	+	34.047	47.8588	-0.491255	13.8118	0.46846	-13.8205	40.6258	65.2164	27.4683	30.5012	chr4:176331026-176331086:+	SPCS3	protein_coding	ENSG00000129128.13
Mock1708	chr4	176332027	176332088	+	11.6575	23.8278	-1.03139	12.1703	0.880438	-12.2139	12.0779	19.9272	11.237	27.7284	chr4:176332028-176332088:+	SPCS3	protein_coding	ENSG00000129128.13
Mock1709	chr4	183103622	183103683	+	9.31092	5.49018	0.76207	3.82074	0.742143	3.896	9.88194	5.4347	8.7399	5.54567	chr4:183103623-183103683:+	WWC2	protein_coding	ENSG00000151718.16
Mock1710	chr4	186588350	186588411	+	2.34655	4.5844	-0.966191	2.23785	0.703277	-2.43752	2.19599	3.62313	2.49712	5.54567	chr4:186588351-186588411:+	not annotated	not annotated	not annotated
Mock1711	chr4	186588411	186588472	+	2.34655	4.5844	-0.966191	2.23785	0.703277	-2.43752	2.19599	3.62313	2.49712	5.54567	chr4:186588412-186588472:+	not annotated	not annotated	not annotated
Mock1712	chr4	186593572	186593633	+	2.34655	4.5844	-0.966191	2.23785	0.703277	-2.43752	2.19599	3.62313	2.49712	5.54567	chr4:186593573-186593633:+	not annotated	not annotated	not annotated
Mock1713	chr4	186594219	186594280	+	2.34655	4.5844	-0.966191	2.23785	0.703277	-2.43752	2.19599	3.62313	2.49712	5.54567	chr4:186594220-186594280:+	not annotated	not annotated	not annotated
Mock1714	chr4	186601345	186601406	+	2.34655	4.5844	-0.966191	2.23785	0.703277	-2.43752	2.19599	3.62313	2.49712	5.54567	chr4:186601346-186601406:+	not annotated	not annotated	not annotated
Mock1715	chr4	186602945	186603006	+	2.34655	4.5844	-0.966191	2.23785	0.703277	-2.43752	2.19599	3.62313	2.49712	5.54567	chr4:186602946-186603006:+	not annotated	not annotated	not annotated
Mock1716	chr4	186603220	186603281	+	2.89555	4.5844	-0.662897	1.68885	0.365172	-1.81429	3.29398	3.62313	2.49712	5.54567	chr4:186603221-186603281:+	not annotated	not annotated	not annotated
Mock1717	chr4	186613198	186613259	+	2.34655	4.5844	-0.966191	2.23785	0.703277	-2.43752	2.19599	3.62313	2.49712	5.54567	chr4:186613199-186613259:+	not annotated	not annotated	not annotated
Mock1718	chr4	186614249	186614310	+	2.34655	4.5844	-0.966191	2.23785	0.703277	-2.43752	2.19599	3.62313	2.49712	5.54567	chr4:186614250-186614310:+	not annotated	not annotated	not annotated
Mock1719	chr4	186617691	186617752	+	2.34655	4.5844	-0.966191	2.23785	0.703277	-2.43752	2.19599	3.62313	2.49712	5.54567	chr4:186617692-186617752:+	not annotated	not annotated	not annotated
Mock1720	chr4	186618636	186618697	+	2.34655	4.5844	-0.966191	2.23785	0.703277	-2.43752	2.19599	3.62313	2.49712	5.54567	chr4:186618637-186618697:+	not annotated	not annotated	not annotated
Mock1721	chr4	186619418	186619479	+	2.34655	4.5844	-0.966191	2.23785	0.703277	-2.43752	2.19599	3.62313	2.49712	5.54567	chr4:186619419-186619479:+	not annotated	not annotated	not annotated
Mock1722	chr4	186620241	186620302	+	2.34655	4.5844	-0.966191	2.23785	0.703277	-2.43752	2.19599	3.62313	2.49712	5.54567	chr4:186620242-186620302:+	not annotated	not annotated	not annotated
Mock1723	chr4	186620435	186620496	+	2.34655	4.5844	-0.966191	2.23785	0.703277	-2.43752	2.19599	3.62313	2.49712	5.54567	chr4:186620436-186620496:+	not annotated	not annotated	not annotated
Mock1724	chr4	186620887	186620948	+	2.34655	4.5844	-0.966191	2.23785	0.703277	-2.43752	2.19599	3.62313	2.49712	5.54567	chr4:186620888-186620948:+	not annotated	not annotated	not annotated
Mock1725	chr4	186628282	186628343	+	2.34655	4.5844	-0.966191	2.23785	0.703277	-2.43752	2.19599	3.62313	2.49712	5.54567	chr4:186628283-186628343:+	not annotated	not annotated	not annotated
Mock1726	chr4	186634531	186634592	+	2.34655	4.5844	-0.966191	2.23785	0.703277	-2.43752	2.19599	3.62313	2.49712	5.54567	chr4:186634532-186634592:+	not annotated	not annotated	not annotated
Mock1727	chr4	186638072	186638133	+	2.34655	4.5844	-0.966191	2.23785	0.703277	-2.43752	2.19599	3.62313	2.49712	5.54567	chr4:186638073-186638133:+	not annotated	not annotated	not annotated
Mock1728	chr4	186659529	186659590	+	2.34655	4.5844	-0.966191	2.23785	0.703277	-2.43752	2.19599	3.62313	2.49712	5.54567	chr4:186659530-186659590:+	not annotated	not annotated	not annotated
Mock1729	chr4	186674751	186674812	+	2.34655	4.5844	-0.966191	2.23785	0.703277	-2.43752	2.19599	3.62313	2.49712	5.54567	chr4:186674752-186674812:+	not annotated	not annotated	not annotated
Mock1730	chr4	186682816	186682877	+	2.34655	4.5844	-0.966191	2.23785	0.703277	-2.43752	2.19599	3.62313	2.49712	5.54567	chr4:186682817-186682877:+	not annotated	not annotated	not annotated
Mock1731	chr4	186682924	186682985	+	2.34655	4.5844	-0.966191	2.23785	0.703277	-2.43752	2.19599	3.62313	2.49712	5.54567	chr4:186682925-186682985:+	not annotated	not annotated	not annotated
Mock1732	chr4	186690245	186690306	+	2.34655	4.5844	-0.966191	2.23785	0.703277	-2.43752	2.19599	3.62313	2.49712	5.54567	chr4:186690246-186690306:+	not annotated	not annotated	not annotated
Mock1733	chr4	186693785	186693846	+	2.34655	4.5844	-0.966191	2.23785	0.703277	-2.43752	2.19599	3.62313	2.49712	5.54567	chr4:186693786-186693846:+	not annotated	not annotated	not annotated
Mock1734	chr4	186700860	186700921	+	2.34655	4.5844	-0.966191	2.23785	0.703277	-2.43752	2.19599	3.62313	2.49712	5.54567	chr4:186700861-186700921:+	not annotated	not annotated	not annotated
Mock1735	chr4	186704175	186704236	+	2.34655	4.5844	-0.966191	2.23785	0.703277	-2.43752	2.19599	3.62313	2.49712	5.54567	chr4:186704176-186704236:+	not annotated	not annotated	not annotated
Mock1736	chr4	186706774	186706835	+	2.34655	4.5844	-0.966191	2.23785	0.703277	-2.43752	2.19599	3.62313	2.49712	5.54567	chr4:186706775-186706835:+	not annotated	not annotated	not annotated
Mock1737	chr4	186708186	186708247	+	2.34655	4.5844	-0.966191	2.23785	0.703277	-2.43752	2.19599	3.62313	2.49712	5.54567	chr4:186708187-186708247:+	not annotated	not annotated	not annotated
Mock1738	chr4	186709054	186709115	+	2.34655	4.5844	-0.966191	2.23785	0.703277	-2.43752	2.19599	3.62313	2.49712	5.54567	chr4:186709055-186709115:+	not annotated	not annotated	not annotated
Mock1739	chr4	186709651	186709712	+	2.34655	4.5844	-0.966191	2.23785	0.703277	-2.43752	2.19599	3.62313	2.49712	5.54567	chr4:186709652-186709712:+	not annotated	not annotated	not annotated
Mock1740	chr4	186709787	186709848	+	2.89555	4.5844	-0.662897	1.68885	0.365172	-1.81429	3.29398	3.62313	2.49712	5.54567	chr4:186709788-186709848:+	not annotated	not annotated	not annotated
Mock1741	chr4	186723713	186723774	+	2.34655	4.5844	-0.966191	2.23785	0.703277	-2.43752	2.19599	3.62313	2.49712	5.54567	chr4:186723714-186723774:+	not annotated	not annotated	not annotated
Mock1742	chr4	186724831	186724892	+	2.34655	4.5844	-0.966191	2.23785	0.703277	-2.43752	2.19599	3.62313	2.49712	5.54567	chr4:186724832-186724892:+	not annotated	not annotated	not annotated
Mock1743	chr4	186709363	186709424	-	32.6038	21.9607	0.570116	10.6431	0.478694	10.6584	25.2539	21.7388	39.9538	22.1827	chr4:186709364-186709424:-	FAT1	protein_coding	ENSG00000083857.14
Mock1744	chr4	186708922	186708983	-	49.3749	38.9674	0.341509	10.4075	0.398669	10.4131	53.8017	30.7966	44.9481	47.1382	chr4:186708923-186708983:-	FAT1	protein_coding	ENSG00000083857.14
Mock1745	chr4	186707920	186707981	-	26.9101	39.3926	-0.549778	12.4825	0.479477	-12.4946	26.3518	34.4198	27.4683	44.3654	chr4:186707921-186707981:-	FAT1	protein_coding	ENSG00000083857.14
Mock1746	chr4	186691614	186691677	-	21.4641	18.3376	0.227123	3.12653	0.362152	3.13477	32.9398	14.4925	9.98846	22.1827	chr4:186691615-186691677:-	FAT1	protein_coding	ENSG00000083857.14
Mock1747	chr4	186675559	186675620	-	11.7328	15.1396	-0.367787	3.40686	0.386478	-3.42666	10.9799	10.8694	12.4856	19.4098	chr4:186675560-186675620:-	FAT1	protein_coding	ENSG00000083857.14
Mock1748	chr4	186674841	186674903	-	17.3733	14.1784	0.293181	3.19494	0.37054	3.20836	19.7639	14.4925	14.9827	13.8642	chr4:186674842-186674903:-	FAT1	protein_coding	ENSG00000083857.14
Mock1749	chr4	186636625	186636686	-	21.5174	18.3376	0.230698	3.17979	0.362655	3.18815	23.0579	14.4925	19.9769	22.1827	chr4:186636626-186636686:-	FAT1	protein_coding	ENSG00000083857.14
Mock1750	chr4	186620486	186620547	-	30.753	13.6977	1.16679	17.0553	0.903311	17.0952	34.0378	16.3041	27.4683	11.0913	chr4:186620487-186620547:-	FAT1	protein_coding	ENSG00000083857.14
Mock1751	chr4	186619478	186619541	-	36.0484	32.5714	0.146327	3.47695	0.0685046	3.48003	29.6458	23.5504	42.451	41.5925	chr4:186619479-186619541:-	FAT1	protein_coding	ENSG00000083857.14
Mock1752	chr4	186619372	186619434	-	26.4363	15.1951	0.798916	11.2412	0.839559	11.2696	24.1559	5.4347	28.7168	24.9555	chr4:186619373-186619434:-	FAT1	protein_coding	ENSG00000083857.14
Mock1753	chr4	186618401	186618462	-	35.65	30.5934	0.220679	5.05654	0.361257	5.06136	26.3518	36.2313	44.9481	24.9555	chr4:186618402-186618462:-	FAT1	protein_coding	ENSG00000083857.14
Mock1754	chr4	186597662	186597723	-	24.8646	12.3113	1.01411	12.5533	0.875909	12.5942	19.7639	16.3041	29.9654	8.31851	chr4:186597663-186597723:-	FAT1	protein_coding	ENSG00000083857.14
Mock1755	chr4	186591940	186592001	-	8.13765	12.7919	-0.652551	4.65429	0.760541	-4.69981	8.78395	14.4925	7.49135	11.0913	chr4:186591941-186592001:-	FAT1	protein_coding	ENSG00000083857.14
Mock1756	chr4	186588470	186588531	-	18.7724	17.3763	0.11149	1.39607	0.04882	1.40052	17.5679	18.1157	19.9769	16.637	chr4:186588471-186588531:-	FAT1	protein_coding	ENSG00000083857.14
Mock1757	chr4	183259612	183259673	-	2.34655	4.5844	-0.966191	2.23785	0.703277	-2.43752	2.19599	3.62313	2.49712	5.54567	chr4:183259613-183259673:-	not annotated	not annotated	not annotated
Mock1758	chr4	176331082	176331146	-	2.34655	4.5844	-0.966191	2.23785	0.703277	-2.43752	2.19599	3.62313	2.49712	5.54567	chr4:176331083-176331146:-	not annotated	not annotated	not annotated
Mock1759	chr4	173334241	173334302	-	20.2688	24.2529	-0.258896	3.9841	0.3678	-3.9925	23.0579	23.5504	17.4798	24.9555	chr4:173334242-173334302:-	HMGB2	protein_coding	ENSG00000164104.12
Mock1760	chr4	169010038	169010100	-	12.1312	7.30175	0.732407	4.82944	0.772397	4.88466	14.2739	9.05783	9.98846	5.54567	chr4:169010039-169010100:-	CBR4	protein_coding	ENSG00000145439.12
Mock1761	chr4	168877814	168877875	-	2.34655	4.5844	-0.966191	2.23785	0.703277	-2.43752	2.19599	3.62313	2.49712	5.54567	chr4:168877815-168877875:-	CBR4	protein_coding	ENSG00000145439.12
Mock1762	chr4	151103859	151103920	-	2.34655	5.97082	-1.34739	3.62427	0.75836	-3.86662	2.19599	3.62313	2.49712	8.31851	chr4:151103860-151103920:-	SH3D19	protein_coding	ENSG00000109686.18
Mock1763	chr4	135995988	135996049	-	18.1481	24.2529	-0.418339	6.10481	0.440834	-6.11912	17.5679	23.5504	18.7284	24.9555	chr4:135995989-135996049:-	RNU1-89P	snRNA	ENSG00000207322.1
Mock1764	chr4	119237504	119237566	-	2.34655	4.5844	-0.966191	2.23785	0.703277	-2.43752	2.19599	3.62313	2.49712	5.54567	chr4:119237505-119237566:-	not annotated	not annotated	not annotated
Mock1765	chr4	118279290	118279352	-	2.34655	4.5844	-0.966191	2.23785	0.703277	-2.43752	2.19599	3.62313	2.49712	5.54567	chr4:118279291-118279352:-	not annotated	not annotated	not annotated
Mock1766	chr4	113632591	113632652	-	9.70936	5.49018	0.822521	4.21917	0.774801	4.2986	13.1759	5.4347	6.24279	5.54567	chr4:113632592-113632652:-	CAMK2D	protein_coding	ENSG00000145349.17
Mock1767	chr4	113420435	113420496	-	4.14411	5.49018	-0.405794	1.34608	0.353596	-1.40591	3.29398	5.4347	4.99423	5.54567	chr4:113420436-113420496:-	not annotated	not annotated	not annotated
Mock1768	chr4	109992368	109992431	-	2.34655	4.5844	-0.966191	2.23785	0.703277	-2.43752	2.19599	3.62313	2.49712	5.54567	chr4:109992369-109992431:-	not annotated	not annotated	not annotated
Mock1769	chr4	108652166	108652227	-	2.34655	4.5844	-0.966191	2.23785	0.703277	-2.43752	2.19599	3.62313	2.49712	5.54567	chr4:108652167-108652227:-	not annotated	not annotated	not annotated
Mock1770	chr4	105275853	105275914	-	16.4038	6.8766	1.25427	9.52723	0.891623	9.60944	6.58796	5.4347	26.2197	8.31851	chr4:105275854-105275914:-	not annotated	not annotated	not annotated
Mock1771	chr4	101336196	101336257	-	10.5595	22.0162	-1.06003	11.4567	0.879488	-11.5057	9.88194	16.3041	11.237	27.7284	chr4:101336197-101336257:-	PPP3CA	protein_coding	ENSG00000138814.17
Mock1772	chr4	96152335	96152398	-	188.314	5.49018	5.10014	182.823	0.991891	182.894	130.661	5.4347	245.966	5.54567	chr4:96152336-96152398:-	RNU6-34P	snRNA	ENSG00000201744.1
Mock1773	chr4	88684914	88684977	-	317.919	9.11332	5.12454	308.806	0.994799	308.848	188.855	12.681	446.984	5.54567	chr4:88684915-88684977:-	RNU6-33P	snRNA	ENSG00000207524.1
Mock1774	chr4	85954652	85954713	-	2.34655	4.5844	-0.966191	2.23785	0.703277	-2.43752	2.19599	3.62313	2.49712	5.54567	chr4:85954653-85954713:-	not annotated	not annotated	not annotated
Mock1775	chr4	82898189	82898251	-	17.2007	14.1229	0.284435	3.07784	0.36383	3.09095	13.1759	19.9272	21.2255	8.31851	chr4:82898190-82898251:-	SEC31A	protein_coding	ENSG00000138674.17
Mock1776	chr4	82895897	82895958	-	2.89555	4.5844	-0.662897	1.68885	0.365172	-1.81429	3.29398	3.62313	2.49712	5.54567	chr4:82895898-82895958:-	SEC31A	protein_coding	ENSG00000138674.17
Mock1777	chr4	82895876	82895941	-	7.2655	10.0746	-0.471587	2.80909	0.4051	-2.8484	3.29398	9.05783	11.237	11.0913	chr4:82895877-82895941:-	SEC31A	protein_coding	ENSG00000138674.17
Mock1778	chr4	82373881	82373942	-	45.3061	13.7532	1.71994	31.5529	0.961973	31.5997	49.4097	10.8694	41.2024	16.637	chr4:82373882-82373942:-	HNRNPD	protein_coding	ENSG00000138668.19
Mock1779	chr4	78057811	78057872	-	2.34655	4.5844	-0.966191	2.23785	0.703277	-2.43752	2.19599	3.62313	2.49712	5.54567	chr4:78057812-78057872:-	not annotated	not annotated	not annotated
Mock1780	chr4	77037074	77037135	-	2.97083	4.5844	-0.625867	1.61357	0.363885	-1.7307	2.19599	3.62313	3.74567	5.54567	chr4:77037075-77037135:-	not annotated	not annotated	not annotated
Mock1781	chr4	75886060	75886121	-	2.34655	4.5844	-0.966191	2.23785	0.703277	-2.43752	2.19599	3.62313	2.49712	5.54567	chr4:75886061-75886121:-	PPEF2	protein_coding	ENSG00000156194.18
Mock1782	chr4	75886048	75886109	-	2.34655	4.5844	-0.966191	2.23785	0.703277	-2.43752	2.19599	3.62313	2.49712	5.54567	chr4:75886049-75886109:-	PPEF2	protein_coding	ENSG00000156194.18
Mock1783	chr4	74452596	74452657	-	2.34655	4.5844	-0.966191	2.23785	0.703277	-2.43752	2.19599	3.62313	2.49712	5.54567	chr4:74452597-74452657:-	not annotated	not annotated	not annotated
Mock1784	chr4	74449151	74449212	-	2.34655	4.5844	-0.966191	2.23785	0.703277	-2.43752	2.19599	3.62313	2.49712	5.54567	chr4:74449152-74449212:-	not annotated	not annotated	not annotated
Mock1785	chr4	74448782	74448843	-	2.34655	4.5844	-0.966191	2.23785	0.703277	-2.43752	2.19599	3.62313	2.49712	5.54567	chr4:74448783-74448843:-	not annotated	not annotated	not annotated
Mock1786	chr4	74447340	74447401	-	2.34655	4.5844	-0.966191	2.23785	0.703277	-2.43752	2.19599	3.62313	2.49712	5.54567	chr4:74447341-74447401:-	not annotated	not annotated	not annotated
Mock1787	chr4	74386896	74386958	-	2.34655	4.5844	-0.966191	2.23785	0.703277	-2.43752	2.19599	3.62313	2.49712	5.54567	chr4:74386897-74386958:-	not annotated	not annotated	not annotated
Mock1788	chr4	74373023	74373084	-	2.34655	4.5844	-0.966191	2.23785	0.703277	-2.43752	2.19599	3.62313	2.49712	5.54567	chr4:74373024-74373084:-	not annotated	not annotated	not annotated
Mock1789	chr4	56460924	56460985	-	2.89555	5.97082	-1.04409	3.07527	0.737445	-3.24768	3.29398	3.62313	2.49712	8.31851	chr4:56460925-56460985:-	not annotated	not annotated	not annotated
Mock1790	chr4	56460707	56460769	-	2.34655	4.5844	-0.966191	2.23785	0.703277	-2.43752	2.19599	3.62313	2.49712	5.54567	chr4:56460708-56460769:-	not annotated	not annotated	not annotated
Mock1791	chr4	56459950	56460016	-	3.44454	4.5844	-0.41242	1.13986	0.344704	-1.21217	4.39197	3.62313	2.49712	5.54567	chr4:56459951-56460016:-	not annotated	not annotated	not annotated
Mock1792	chr4	56097440	56097502	-	2.34655	4.5844	-0.966191	2.23785	0.703277	-2.43752	2.19599	3.62313	2.49712	5.54567	chr4:56097441-56097502:-	not annotated	not annotated	not annotated
Mock1793	chr4	52751243	52751305	-	9.46149	6.8766	0.460371	2.58489	0.401857	2.62556	7.68596	5.4347	11.237	8.31851	chr4:52751244-52751305:-	ERVMER34-1	protein_coding	ENSG00000226887.8
Mock1794	chr4	52713340	52713401	-	2.34655	4.5844	-0.966191	2.23785	0.703277	-2.43752	2.19599	3.62313	2.49712	5.54567	chr4:52713341-52713401:-	AC104066.4	lncRNA	ENSG00000286161.1
Mock1795	chr4	52713282	52713343	-	2.34655	4.5844	-0.966191	2.23785	0.703277	-2.43752	2.19599	3.62313	2.49712	5.54567	chr4:52713283-52713343:-	AC104066.4	lncRNA	ENSG00000286161.1
Mock1796	chr4	52712716	52712777	-	2.34655	4.5844	-0.966191	2.23785	0.703277	-2.43752	2.19599	3.62313	2.49712	5.54567	chr4:52712717-52712777:-	AC104066.4	lncRNA	ENSG00000286161.1
Mock1797	chr4	52712678	52712740	-	2.34655	4.5844	-0.966191	2.23785	0.703277	-2.43752	2.19599	3.62313	2.49712	5.54567	chr4:52712679-52712740:-	AC104066.4	lncRNA	ENSG00000286161.1
Mock1798	chr4	41935425	41935486	-	2.34655	4.5844	-0.966191	2.23785	0.703277	-2.43752	2.19599	3.62313	2.49712	5.54567	chr4:41935426-41935486:-	not annotated	not annotated	not annotated
Mock1799	chr4	39734914	39734975	-	2.34655	4.5844	-0.966191	2.23785	0.703277	-2.43752	2.19599	3.62313	2.49712	5.54567	chr4:39734915-39734975:-	not annotated	not annotated	not annotated
Mock1800	chr4	39713081	39713142	-	2.34655	4.5844	-0.966191	2.23785	0.703277	-2.43752	2.19599	3.62313	2.49712	5.54567	chr4:39713082-39713142:-	not annotated	not annotated	not annotated
Mock1801	chr4	39710489	39710550	-	2.34655	4.5844	-0.966191	2.23785	0.703277	-2.43752	2.19599	3.62313	2.49712	5.54567	chr4:39710490-39710550:-	not annotated	not annotated	not annotated
Mock1802	chr4	39708090	39708151	-	2.34655	4.5844	-0.966191	2.23785	0.703277	-2.43752	2.19599	3.62313	2.49712	5.54567	chr4:39708091-39708151:-	not annotated	not annotated	not annotated
Mock1803	chr4	39705719	39705780	-	2.34655	4.5844	-0.966191	2.23785	0.703277	-2.43752	2.19599	3.62313	2.49712	5.54567	chr4:39705720-39705780:-	not annotated	not annotated	not annotated
Mock1804	chr4	39455156	39455219	-	9.53677	6.39597	0.576338	3.1408	0.41634	3.19324	6.58796	7.24626	12.4856	5.54567	chr4:39455157-39455219:-	RPL9	protein_coding	ENSG00000163682.16
Mock1805	chr4	31024951	31025012	-	2.34655	4.5844	-0.966191	2.23785	0.703277	-2.43752	2.19599	3.62313	2.49712	5.54567	chr4:31024952-31025012:-	not annotated	not annotated	not annotated
Mock1806	chr4	24584504	24584565	-	15.102	12.7919	0.239507	2.31008	0.356112	2.32247	16.4699	14.4925	13.7341	11.0913	chr4:24584505-24584565:-	DHX15	protein_coding	ENSG00000109606.13
Mock1807	chr4	22498588	22498650	-	10.9579	8.68817	0.334849	2.26975	0.365955	2.29431	13.1759	9.05783	8.7399	8.31851	chr4:22498589-22498650:-	ADGRA3	protein_coding	ENSG00000152990.14
Mock1808	chr4	11410863	11410925	-	9.08508	11.4055	-0.328161	2.32044	0.366066	-2.34353	13.1759	14.4925	4.99423	8.31851	chr4:11410864-11410925:-	HS3ST1	protein_coding	ENSG00000002587.10
Mock1809	chr4	10093184	10093245	-	9.46149	7.78238	0.281855	1.6791	0.346941	1.70259	7.68596	7.24626	11.237	8.31851	chr4:10093185-10093245:-	WDR1	protein_coding	ENSG00000071127.17
Mock1810	chr4	10088334	10088395	-	14.0793	5.49018	1.35865	8.58912	0.885248	8.69592	13.1759	5.4347	14.9827	5.54567	chr4:10088335-10088395:-	WDR1	protein_coding	ENSG00000071127.17
Mock1811	chr4	7582608	7582670	-	2.34655	4.5844	-0.966191	2.23785	0.703277	-2.43752	2.19599	3.62313	2.49712	5.54567	chr4:7582609-7582670:-	not annotated	not annotated	not annotated
Mock1812	chr4	6783424	6783486	-	2.89555	4.5844	-0.662897	1.68885	0.365172	-1.81429	3.29398	3.62313	2.49712	5.54567	chr4:6783425-6783486:-	not annotated	not annotated	not annotated
Mock1813	chr4	6640883	6640944	-	2.89555	4.5844	-0.662897	1.68885	0.365172	-1.81429	3.29398	3.62313	2.49712	5.54567	chr4:6640884-6640944:-	not annotated	not annotated	not annotated
Mock1814	chr4	3148123	3148184	-	2.89555	4.5844	-0.662897	1.68885	0.365172	-1.81429	3.29398	3.62313	2.49712	5.54567	chr4:3148124-3148184:-	not annotated	not annotated	not annotated
Mock1815	chr4	3044149	3044210	-	2.34655	4.5844	-0.966191	2.23785	0.703277	-2.43752	2.19599	3.62313	2.49712	5.54567	chr4:3044150-3044210:-	not annotated	not annotated	not annotated
Mock1816	chr4	2934215	2934276	-	15.102	8.68817	0.797618	6.41385	0.811766	6.46326	16.4699	9.05783	13.7341	8.31851	chr4:2934216-2934276:-	MFSD10	protein_coding	ENSG00000109736.15
Mock1817	chr4	2934117	2934180	-	16.4259	8.68817	0.918845	7.73769	0.839392	7.79206	15.3719	9.05783	17.4798	8.31851	chr4:2934118-2934180:-	MFSD10	protein_coding	ENSG00000109736.15
Mock1818	chr4	2835981	2836042	-	2.34655	4.5844	-0.966191	2.23785	0.703277	-2.43752	2.19599	3.62313	2.49712	5.54567	chr4:2835982-2836042:-	not annotated	not annotated	not annotated
Mock1819	chr4	2509285	2509346	-	2.34655	4.5844	-0.966191	2.23785	0.703277	-2.43752	2.19599	3.62313	2.49712	5.54567	chr4:2509286-2509346:-	not annotated	not annotated	not annotated
Mock1820	chr4	2503453	2503514	-	2.34655	4.5844	-0.966191	2.23785	0.703277	-2.43752	2.19599	3.62313	2.49712	5.54567	chr4:2503454-2503514:-	not annotated	not annotated	not annotated
Mock1821	chr4	1974733	1974796	-	2.34655	4.5844	-0.966191	2.23785	0.703277	-2.43752	2.19599	3.62313	2.49712	5.54567	chr4:1974734-1974796:-	not annotated	not annotated	not annotated
Mock1822	chr4	1974692	1974753	-	2.34655	5.49018	-1.22631	3.14363	0.740913	-3.37435	2.19599	5.4347	2.49712	5.54567	chr4:1974693-1974753:-	not annotated	not annotated	not annotated
Mock1823	chr4	1898629	1898690	-	2.34655	4.5844	-0.966191	2.23785	0.703277	-2.43752	2.19599	3.62313	2.49712	5.54567	chr4:1898630-1898690:-	not annotated	not annotated	not annotated
Mock1824	chr4	1730706	1730767	-	2.34655	4.5844	-0.966191	2.23785	0.703277	-2.43752	2.19599	3.62313	2.49712	5.54567	chr4:1730707-1730767:-	not annotated	not annotated	not annotated
Mock1825	chr4	1248623	1248684	-	9.23564	6.39597	0.53005	2.83967	0.407057	2.88872	10.9799	7.24626	7.49135	5.54567	chr4:1248624-1248684:-	CTBP1	protein_coding	ENSG00000159692.15
Mock1826	chr4	1225531	1225592	-	20.7426	11.461	0.85586	9.28155	0.844592	9.32092	25.2539	9.05783	16.2312	13.8642	chr4:1225532-1225592:-	CTBP1	protein_coding	ENSG00000159692.15
Mock1827	chr4	780935	780997	-	19.7951	10.0746	0.974424	9.72054	0.86232	9.76925	20.8619	9.05783	18.7284	11.0913	chr4:780936-780997:-	AC139887.2	lncRNA	ENSG00000249592.6
Mock1828	chr4	771184	771246	-	9.53677	9.1688	0.0567673	0.367967	0.0302539	0.37232	6.58796	7.24626	12.4856	11.0913	chr4:771185-771246:-	AC139887.2	lncRNA	ENSG00000249592.6
Mock1829	chr4	731577	731638	-	2.34655	4.5844	-0.966191	2.23785	0.703277	-2.43752	2.19599	3.62313	2.49712	5.54567	chr4:731578-731638:-	not annotated	not annotated	not annotated
Mock1830	chr5	443183	443244	+	2.34655	4.5844	-0.966191	2.23785	0.703277	-2.43752	2.19599	3.62313	2.49712	5.54567	chr5:443184-443244:+	EXOC3	protein_coding	ENSG00000180104.16
Mock1831	chr5	443196	443257	+	4.14411	8.68817	-1.06799	4.54406	0.785259	-4.66788	3.29398	9.05783	4.99423	8.31851	chr5:443197-443257:+	EXOC3	protein_coding	ENSG00000180104.16
Mock1832	chr5	642621	642682	+	10.161	7.78238	0.384765	2.37866	0.369142	2.40958	6.58796	7.24626	13.7341	8.31851	chr5:642622-642682:+	CEP72	protein_coding	ENSG00000112877.8
Mock1833	chr5	841539	841601	+	2.34655	4.5844	-0.966191	2.23785	0.703277	-2.43752	2.19599	3.62313	2.49712	5.54567	chr5:841540-841601:+	not annotated	not annotated	not annotated
Mock1834	chr5	850657	850718	+	2.34655	4.5844	-0.966191	2.23785	0.703277	-2.43752	2.19599	3.62313	2.49712	5.54567	chr5:850658-850718:+	not annotated	not annotated	not annotated
Mock1835	chr5	870499	870560	+	2.34655	4.5844	-0.966191	2.23785	0.703277	-2.43752	2.19599	3.62313	2.49712	5.54567	chr5:870500-870560:+	not annotated	not annotated	not annotated
Mock1836	chr5	884034	884095	+	2.34655	4.5844	-0.966191	2.23785	0.703277	-2.43752	2.19599	3.62313	2.49712	5.54567	chr5:884035-884095:+	not annotated	not annotated	not annotated
Mock1837	chr5	1518543	1518604	+	2.34655	4.5844	-0.966191	2.23785	0.703277	-2.43752	2.19599	3.62313	2.49712	5.54567	chr5:1518544-1518604:+	not annotated	not annotated	not annotated
Mock1838	chr5	6605226	6605287	+	2.34655	4.5844	-0.966191	2.23785	0.703277	-2.43752	2.19599	3.62313	2.49712	5.54567	chr5:6605227-6605287:+	not annotated	not annotated	not annotated
Mock1839	chr5	6632915	6632976	+	2.34655	4.5844	-0.966191	2.23785	0.703277	-2.43752	2.19599	3.62313	2.49712	5.54567	chr5:6632916-6632976:+	not annotated	not annotated	not annotated
Mock1840	chr5	6848330	6848396	+	2.34655	4.5844	-0.966191	2.23785	0.703277	-2.43752	2.19599	3.62313	2.49712	5.54567	chr5:6848331-6848396:+	LINC02196	lncRNA	ENSG00000250974.4
Mock1841	chr5	10264725	10264786	+	8.43878	20.1492	-1.25561	11.7104	0.907617	-11.7775	4.39197	18.1157	12.4856	22.1827	chr5:10264726-10264786:+	CCT5	protein_coding	ENSG00000150753.12
Mock1842	chr5	10279734	10279796	+	2.34655	4.5844	-0.966191	2.23785	0.703277	-2.43752	2.19599	3.62313	2.49712	5.54567	chr5:10279735-10279796:+	not annotated	not annotated	not annotated
Mock1843	chr5	10435249	10435310	+	8.83721	20.6298	-1.22307	11.7926	0.907281	-11.8559	7.68596	16.3041	9.98846	24.9555	chr5:10435250-10435310:+	38777	protein_coding	ENSG00000145495.16
Mock1844	chr5	14424073	14424134	+	8.68664	7.35724	0.239635	1.32941	0.336092	1.35083	9.88194	3.62313	7.49135	11.0913	chr5:14424074-14424134:+	TRIO	protein_coding	ENSG00000038382.20
Mock1845	chr5	32174105	32174166	+	2.34655	4.5844	-0.966191	2.23785	0.703277	-2.43752	2.19599	3.62313	2.49712	5.54567	chr5:32174106-32174166:+	not annotated	not annotated	not annotated
Mock1846	chr5	32234763	32234824	+	2.34655	4.5844	-0.966191	2.23785	0.703277	-2.43752	2.19599	3.62313	2.49712	5.54567	chr5:32234764-32234824:+	not annotated	not annotated	not annotated
Mock1847	chr5	32309666	32309729	+	317.11	5.49018	5.85198	311.619	0.994799	311.674	146.033	5.4347	488.186	5.54567	chr5:32309667-32309729:+	RNU6-378P	snRNA	ENSG00000207052.1
Mock1848	chr5	32390340	32390401	+	2.34655	4.5844	-0.966191	2.23785	0.703277	-2.43752	2.19599	3.62313	2.49712	5.54567	chr5:32390341-32390401:+	not annotated	not annotated	not annotated
Mock1849	chr5	34802283	34802344	+	11.0332	10.4997	0.0714979	0.533462	0.0346717	0.538232	12.0779	12.681	9.98846	8.31851	chr5:34802284-34802344:+	RAI14	protein_coding	ENSG00000039560.14
Mock1850	chr5	36155119	36155180	+	26.0159	4.5844	2.50459	21.4315	0.958058	21.5773	12.0779	3.62313	39.9538	5.54567	chr5:36155120-36155180:+	SKP2	protein_coding	ENSG00000145604.16
Mock1851	chr5	40832627	40832690	+	2.34655	4.5844	-0.966191	2.23785	0.703277	-2.43752	2.19599	3.62313	2.49712	5.54567	chr5:40832628-40832690:+	not annotated	not annotated	not annotated
Mock1852	chr5	43483645	43483706	+	2.34655	4.5844	-0.966191	2.23785	0.703277	-2.43752	2.19599	3.62313	2.49712	5.54567	chr5:43483646-43483706:+	not annotated	not annotated	not annotated
Mock1853	chr5	45695837	45695898	+	2.34655	4.5844	-0.966191	2.23785	0.703277	-2.43752	2.19599	3.62313	2.49712	5.54567	chr5:45695838-45695898:+	not annotated	not annotated	not annotated
Mock1854	chr5	61333132	61333193	+	10.5595	7.78238	0.440255	2.7771	0.404205	2.81178	9.88194	7.24626	11.237	8.31851	chr5:61333133-61333193:+	ZSWIM6	protein_coding	ENSG00000130449.6
Mock1855	chr5	61664135	61664196	+	2.34655	4.5844	-0.966191	2.23785	0.703277	-2.43752	2.19599	3.62313	2.49712	5.54567	chr5:61664136-61664196:+	C5orf64	lncRNA	ENSG00000178722.13
Mock1856	chr5	77080402	77080463	+	2.34655	4.5844	-0.966191	2.23785	0.703277	-2.43752	2.19599	3.62313	2.49712	5.54567	chr5:77080403-77080463:+	AC008581.2	protein_coding	ENSG00000285000.1
Mock1857	chr5	79615872	79615933	+	12.6802	15.0841	-0.250456	2.40395	0.357063	-2.41696	15.3719	16.3041	9.98846	13.8642	chr5:79615873-79615933:+	TENT2	protein_coding	ENSG00000164329.13
Mock1858	chr5	80365723	80365784	+	2.34655	4.5844	-0.966191	2.23785	0.703277	-2.43752	2.19599	3.62313	2.49712	5.54567	chr5:80365724-80365784:+	not annotated	not annotated	not annotated
Mock1859	chr5	80650731	80650801	+	2.34655	4.5844	-0.966191	2.23785	0.703277	-2.43752	2.19599	3.62313	2.49712	5.54567	chr5:80650732-80650801:+	not annotated	not annotated	not annotated
Mock1860	chr5	80651187	80651248	+	4.06882	5.97082	-0.553317	1.902	0.373448	-1.98084	4.39197	3.62313	3.74567	8.31851	chr5:80651188-80651248:+	not annotated	not annotated	not annotated
Mock1861	chr5	80651371	80651432	+	2.34655	4.5844	-0.966191	2.23785	0.703277	-2.43752	2.19599	3.62313	2.49712	5.54567	chr5:80651372-80651432:+	not annotated	not annotated	not annotated
Mock1862	chr5	80651395	80651456	+	2.34655	4.5844	-0.966191	2.23785	0.703277	-2.43752	2.19599	3.62313	2.49712	5.54567	chr5:80651396-80651456:+	not annotated	not annotated	not annotated
Mock1863	chr5	82953976	82954037	+	2.34655	4.5844	-0.966191	2.23785	0.703277	-2.43752	2.19599	3.62313	2.49712	5.54567	chr5:82953977-82954037:+	not annotated	not annotated	not annotated
Mock1864	chr5	82967897	82967958	+	2.34655	4.5844	-0.966191	2.23785	0.703277	-2.43752	2.19599	3.62313	2.49712	5.54567	chr5:82967898-82967958:+	not annotated	not annotated	not annotated
Mock1865	chr5	82969761	82969822	+	2.34655	4.5844	-0.966191	2.23785	0.703277	-2.43752	2.19599	3.62313	2.49712	5.54567	chr5:82969762-82969822:+	ST13P12	processed_pseudogene	ENSG00000248400.2
Mock1866	chr5	82973282	82973343	+	2.34655	4.5844	-0.966191	2.23785	0.703277	-2.43752	2.19599	3.62313	2.49712	5.54567	chr5:82973283-82973343:+	ST13P12	processed_pseudogene	ENSG00000248400.2
Mock1867	chr5	82975517	82975578	+	2.34655	4.5844	-0.966191	2.23785	0.703277	-2.43752	2.19599	3.62313	2.49712	5.54567	chr5:82975518-82975578:+	ST13P12	processed_pseudogene	ENSG00000248400.2
Mock1868	chr5	83064170	83064232	+	2.34655	4.5844	-0.966191	2.23785	0.703277	-2.43752	2.19599	3.62313	2.49712	5.54567	chr5:83064171-83064232:+	not annotated	not annotated	not annotated
Mock1869	chr5	83703452	83703513	+	86.8316	6.8766	3.65845	79.955	0.985013	80.0387	53.8017	5.4347	119.862	8.31851	chr5:83703453-83703513:+	RNU6-620P	snRNA	ENSG00000206744.1
Mock1870	chr5	86372825	86372887	+	2.34655	4.5844	-0.966191	2.23785	0.703277	-2.43752	2.19599	3.62313	2.49712	5.54567	chr5:86372826-86372887:+	not annotated	not annotated	not annotated
Mock1871	chr5	86620475	86620536	+	19.5473	47.064	-1.26766	27.5167	0.937423	-27.5459	15.3719	52.5354	23.7226	41.5925	chr5:86620476-86620536:+	COX7C	protein_coding	ENSG00000127184.13
Mock1872	chr5	98928547	98928608	+	4.21939	4.5844	-0.1197	0.365014	0.0307572	-0.384139	2.19599	3.62313	6.24279	5.54567	chr5:98928548-98928608:+	not annotated	not annotated	not annotated
Mock1873	chr5	98928775	98928836	+	2.97083	4.5844	-0.625867	1.61357	0.363885	-1.7307	2.19599	3.62313	3.74567	5.54567	chr5:98928776-98928836:+	not annotated	not annotated	not annotated
Mock1874	chr5	104113297	104113358	+	15.3499	13.6977	0.164293	1.65217	0.0630243	1.66032	21.9599	16.3041	8.7399	11.0913	chr5:104113298-104113358:+	LINC02163	lncRNA	ENSG00000251026.2
Mock1875	chr5	104158172	104158233	+	8.61136	10.9804	-0.350613	2.36901	0.366961	-2.39481	10.9799	10.8694	6.24279	11.0913	chr5:104158173-104158233:+	LINC02163	lncRNA	ENSG00000251026.2
Mock1876	chr5	112161451	112161512	+	61.484	129.398	-1.07353	67.9139	0.916788	-67.9224	59.2917	181.157	63.6764	77.6394	chr5:112161452-112161512:+	EPB41L4A-AS1	lncRNA	ENSG00000224032.7
Mock1877	chr5	115544450	115544511	+	2.34655	4.5844	-0.966191	2.23785	0.703277	-2.43752	2.19599	3.62313	2.49712	5.54567	chr5:115544451-115544511:+	not annotated	not annotated	not annotated
Mock1878	chr5	116818048	116818115	+	210.697	64.9764	1.69718	145.721	0.980707	145.731	250.343	63.4048	171.052	66.548	chr5:116818049-116818115:+	not annotated	not annotated	not annotated
Mock1879	chr5	126773388	126773449	+	8.68664	15.0841	-0.796161	6.39749	0.811654	-6.44684	9.88194	16.3041	7.49135	13.8642	chr5:126773389-126773449:+	not annotated	not annotated	not annotated
Mock1880	chr5	126784809	126784870	+	9.9352	10.0746	-0.0200993	0.139384	0.00609552	-0.140825	9.88194	9.05783	9.98846	11.0913	chr5:126784810-126784870:+	LMNB1	protein_coding	ENSG00000113368.12
Mock1881	chr5	133052139	133052200	+	18.396	12.8474	0.517913	5.54858	0.450006	5.5727	23.0579	9.05783	13.7341	16.637	chr5:133052140-133052200:+	HSPA4	protein_coding	ENSG00000170606.15
Mock1882	chr5	133088392	133088453	+	13.3045	19.2434	-0.532452	5.93892	0.453025	-5.96274	15.3719	16.3041	11.237	22.1827	chr5:133088393-133088453:+	HSPA4	protein_coding	ENSG00000170606.15
Mock1883	chr5	133106110	133106171	+	11.0112	7.78238	0.500684	3.22879	0.418018	3.26738	3.29398	7.24626	18.7284	8.31851	chr5:133106111-133106171:+	HSPA4	protein_coding	ENSG00000170606.15
Mock1884	chr5	133997949	133998010	+	2.34655	4.5844	-0.966191	2.23785	0.703277	-2.43752	2.19599	3.62313	2.49712	5.54567	chr5:133997950-133998010:+	not annotated	not annotated	not annotated
Mock1885	chr5	134219404	134219465	+	2.34655	4.5844	-0.966191	2.23785	0.703277	-2.43752	2.19599	3.62313	2.49712	5.54567	chr5:134219405-134219465:+	not annotated	not annotated	not annotated
Mock1886	chr5	134225779	134225840	+	2.34655	4.5844	-0.966191	2.23785	0.703277	-2.43752	2.19599	3.62313	2.49712	5.54567	chr5:134225780-134225840:+	MIR3661	miRNA	ENSG00000266751.1
Mock1887	chr5	134701141	134701202	+	2.34655	4.5844	-0.966191	2.23785	0.703277	-2.43752	2.19599	3.62313	2.49712	5.54567	chr5:134701142-134701202:+	SEC24A	protein_coding	ENSG00000113615.13
Mock1888	chr5	134701167	134701228	+	2.34655	4.5844	-0.966191	2.23785	0.703277	-2.43752	2.19599	3.62313	2.49712	5.54567	chr5:134701168-134701228:+	SEC24A	protein_coding	ENSG00000113615.13
Mock1889	chr5	135360362	135360423	+	2.34655	4.5844	-0.966191	2.23785	0.703277	-2.43752	2.19599	3.62313	2.49712	5.54567	chr5:135360363-135360423:+	not annotated	not annotated	not annotated
Mock1890	chr5	136080465	136080526	+	2.34655	4.5844	-0.966191	2.23785	0.703277	-2.43752	2.19599	3.62313	2.49712	5.54567	chr5:136080466-136080526:+	not annotated	not annotated	not annotated
Mock1891	chr5	137752706	137752767	+	2.34655	4.5844	-0.966191	2.23785	0.703277	-2.43752	2.19599	3.62313	2.49712	5.54567	chr5:137752707-137752767:+	not annotated	not annotated	not annotated
Mock1892	chr5	138465447	138465508	+	9.31092	6.8766	0.437228	2.43432	0.394083	2.47327	9.88194	5.4347	8.7399	8.31851	chr5:138465448-138465508:+	EGR1	protein_coding	ENSG00000120738.8
Mock1893	chr5	138556742	138556803	+	2.34655	4.5844	-0.966191	2.23785	0.703277	-2.43752	2.19599	3.62313	2.49712	5.54567	chr5:138556743-138556803:+	not annotated	not annotated	not annotated
Mock1894	chr5	138557838	138557899	+	2.34655	4.5844	-0.966191	2.23785	0.703277	-2.43752	2.19599	3.62313	2.49712	5.54567	chr5:138557839-138557899:+	not annotated	not annotated	not annotated
Mock1895	chr5	138561010	138561071	+	2.34655	4.5844	-0.966191	2.23785	0.703277	-2.43752	2.19599	3.62313	2.49712	5.54567	chr5:138561011-138561071:+	not annotated	not annotated	not annotated
Mock1896	chr5	138568109	138568170	+	2.34655	4.5844	-0.966191	2.23785	0.703277	-2.43752	2.19599	3.62313	2.49712	5.54567	chr5:138568110-138568170:+	not annotated	not annotated	not annotated
Mock1897	chr5	138810013	138810074	+	13.0566	5.97082	1.12878	7.08578	0.84504	7.17512	9.88194	3.62313	16.2312	8.31851	chr5:138810014-138810074:+	CTNNA1	protein_coding	ENSG00000044115.21
Mock1898	chr5	139276147	139276208	+	5.71581	7.78238	-0.445253	2.06657	0.38055	-2.11399	7.68596	7.24626	3.74567	8.31851	chr5:139276148-139276208:+	MATR3	protein_coding	ENSG00000280987.4
Mock1899	chr5	139276178	139276239	+	155.754	411.338	-1.40106	255.584	0.969019	-255.588	122.975	539.847	188.532	282.829	chr5:139276179-139276239:+	MATR3	protein_coding	ENSG00000280987.4
Mock1900	chr5	139278748	139278809	+	46.9843	109.36	-1.21883	62.3755	0.947377	-62.3874	34.0378	152.172	59.9308	66.548	chr5:139278749-139278809:+	MATR3	protein_coding	ENSG00000280987.4
Mock1901	chr5	139278854	139278915	+	335.136	1011.99	-1.59437	676.849	0.979085	-676.851	301.948	1322.44	368.324	701.527	chr5:139278855-139278915:+	MATR3	protein_coding	ENSG00000280987.4
Mock1902	chr5	139280994	139281055	+	14.0793	32.0353	-1.18609	17.956	0.910469	-17.9951	13.1759	30.7966	14.9827	33.274	chr5:139280995-139281055:+	MATR3	protein_coding	ENSG00000280987.4
Mock1903	chr5	139281165	139281227	+	20.8178	41.5738	-0.997854	20.756	0.890001	-20.7799	24.1559	47.1007	17.4798	36.0469	chr5:139281166-139281227:+	MATR3	protein_coding	ENSG00000280987.4
Mock1904	chr5	139281494	139281555	+	11.5822	13.2726	-0.196539	1.69038	0.343865	-1.70176	13.1759	12.681	9.98846	13.8642	chr5:139281495-139281555:+	MATR3	protein_coding	ENSG00000280987.4
Mock1905	chr5	139310945	139311006	+	9.23564	5.49018	0.750358	3.74546	0.741807	3.81988	10.9799	5.4347	7.49135	5.54567	chr5:139310946-139311006:+	MATR3	protein_coding	ENSG00000280987.4
Mock1906	chr5	139312640	139312701	+	6.34009	12.8474	-1.0189	6.50733	0.82776	-6.58661	7.68596	9.05783	4.99423	16.637	chr5:139312641-139312701:+	MATR3	protein_coding	ENSG00000280987.4
Mock1907	chr5	139312800	139312861	+	14.4777	10.4997	0.463484	3.97801	0.425847	4.00492	16.4699	12.681	12.4856	8.31851	chr5:139312801-139312861:+	MATR3	protein_coding	ENSG00000280987.4
Mock1908	chr5	139364564	139364625	+	13.455	20.6298	-0.616585	7.17478	0.789845	-7.20122	13.1759	16.3041	13.7341	24.9555	chr5:139364565-139364625:+	PAIP2	protein_coding	ENSG00000120727.13
Mock1909	chr5	140528862	140528923	+	11.8833	11.5165	0.045237	0.366831	0.0302539	0.36961	8.78395	3.62313	14.9827	19.4098	chr5:140528863-140528923:+	ANKHD1	protein_coding	ENSG00000131503.21
Mock1910	chr5	140711243	140711304	+	2.34655	4.5844	-0.966191	2.23785	0.703277	-2.43752	2.19599	3.62313	2.49712	5.54567	chr5:140711244-140711304:+	VTRNA1-1	misc_RNA	ENSG00000199990.1
Mock1911	chr5	140711284	140711346	+	57.5878	94.5531	-0.715361	36.9653	0.839224	-36.9722	61.4876	108.694	53.688	80.4122	chr5:140711285-140711346:+	VTRNA1-1	misc_RNA	ENSG00000199990.1
Mock1912	chr5	140718892	140718953	+	2.34655	4.5844	-0.966191	2.23785	0.703277	-2.43752	2.19599	3.62313	2.49712	5.54567	chr5:140718893-140718953:+	VTRNA1-2	misc_RNA	ENSG00000202111.1
Mock1913	chr5	140718930	140718991	+	94.6369	202.637	-1.09843	108.001	0.926239	-108.006	85.6435	249.996	103.63	155.279	chr5:140718931-140718991:+	VTRNA1-2	misc_RNA	ENSG00000202111.1
Mock1914	chr5	141319261	141319322	+	2.34655	4.5844	-0.966191	2.23785	0.703277	-2.43752	2.19599	3.62313	2.49712	5.54567	chr5:141319262-141319322:+	not annotated	not annotated	not annotated
Mock1915	chr5	141649734	141649795	+	2.34655	4.5844	-0.966191	2.23785	0.703277	-2.43752	2.19599	3.62313	2.49712	5.54567	chr5:141649735-141649795:+	not annotated	not annotated	not annotated
Mock1916	chr5	142309249	142309310	+	2.34655	4.5844	-0.966191	2.23785	0.703277	-2.43752	2.19599	3.62313	2.49712	5.54567	chr5:142309250-142309310:+	not annotated	not annotated	not annotated
Mock1917	chr5	142316603	142316664	+	2.34655	4.5844	-0.966191	2.23785	0.703277	-2.43752	2.19599	3.62313	2.49712	5.54567	chr5:142316604-142316664:+	not annotated	not annotated	not annotated
Mock1918	chr5	142318063	142318124	+	2.34655	4.5844	-0.966191	2.23785	0.703277	-2.43752	2.19599	3.62313	2.49712	5.54567	chr5:142318064-142318124:+	AC091825.1	misc_RNA	ENSG00000274721.1
Mock1919	chr5	142319676	142319737	+	2.34655	4.5844	-0.966191	2.23785	0.703277	-2.43752	2.19599	3.62313	2.49712	5.54567	chr5:142319677-142319737:+	not annotated	not annotated	not annotated
Mock1920	chr5	142355488	142355549	+	11.6575	5.97082	0.965255	5.68666	0.81143	5.76799	12.0779	3.62313	11.237	8.31851	chr5:142355489-142355549:+	SPRY4-AS1	lncRNA	ENSG00000231185.7
Mock1921	chr5	142372906	142372967	+	9.70936	12.8474	-0.404031	3.13806	0.412146	-3.16397	13.1759	9.05783	6.24279	16.637	chr5:142372907-142372967:+	SPRY4-AS1	lncRNA	ENSG00000231185.7
Mock1922	chr5	146144283	146144344	+	2.34655	4.5844	-0.966191	2.23785	0.703277	-2.43752	2.19599	3.62313	2.49712	5.54567	chr5:146144284-146144344:+	not annotated	not annotated	not annotated
Mock1923	chr5	146144666	146144727	+	2.34655	4.5844	-0.966191	2.23785	0.703277	-2.43752	2.19599	3.62313	2.49712	5.54567	chr5:146144667-146144727:+	not annotated	not annotated	not annotated
Mock1924	chr5	146171887	146171948	+	2.34655	5.49018	-1.22631	3.14363	0.740913	-3.37435	2.19599	5.4347	2.49712	5.54567	chr5:146171888-146171948:+	not annotated	not annotated	not annotated
Mock1925	chr5	146175145	146175206	+	2.34655	4.5844	-0.966191	2.23785	0.703277	-2.43752	2.19599	3.62313	2.49712	5.54567	chr5:146175146-146175206:+	not annotated	not annotated	not annotated
Mock1926	chr5	149057548	149057612	+	2.34655	4.5844	-0.966191	2.23785	0.703277	-2.43752	2.19599	3.62313	2.49712	5.54567	chr5:149057549-149057612:+	not annotated	not annotated	not annotated
Mock1927	chr5	149550990	149551051	+	2.34655	4.5844	-0.966191	2.23785	0.703277	-2.43752	2.19599	3.62313	2.49712	5.54567	chr5:149550991-149551051:+	not annotated	not annotated	not annotated
Mock1928	chr5	150444241	150444302	+	4.6931	5.97082	-0.347387	1.27772	0.33324	-1.3241	4.39197	3.62313	4.99423	8.31851	chr5:150444242-150444302:+	not annotated	not annotated	not annotated
Mock1929	chr5	150447626	150447687	+	2.89555	4.5844	-0.662897	1.68885	0.365172	-1.81429	3.29398	3.62313	2.49712	5.54567	chr5:150447627-150447687:+	not annotated	not annotated	not annotated
Mock1930	chr5	150447635	150447696	+	2.89555	4.5844	-0.662897	1.68885	0.365172	-1.81429	3.29398	3.62313	2.49712	5.54567	chr5:150447636-150447696:+	not annotated	not annotated	not annotated
Mock1931	chr5	151803277	151803338	+	8.28821	5.97082	0.473132	2.31739	0.391735	2.3652	6.58796	3.62313	9.98846	8.31851	chr5:151803278-151803338:+	G3BP1	protein_coding	ENSG00000145907.15
Mock1932	chr5	151804199	151804260	+	10.4089	12.7919	-0.297415	2.38302	0.364277	-2.40151	12.0779	14.4925	8.7399	11.0913	chr5:151804200-151804260:+	G3BP1	protein_coding	ENSG00000145907.15
Mock1933	chr5	154755604	154755665	+	23.5628	10.9804	1.10159	12.5824	0.888771	12.6306	29.6458	10.8694	17.4798	11.0913	chr5:154755605-154755665:+	LARP1	protein_coding	ENSG00000155506.17
Mock1934	chr5	154763459	154763520	+	9.78464	5.49018	0.833664	4.29445	0.777206	4.37462	12.0779	5.4347	7.49135	5.54567	chr5:154763460-154763520:+	LARP1	protein_coding	ENSG00000155506.17
Mock1935	chr5	154771796	154771857	+	8.21293	4.5844	0.841164	3.62853	0.755732	3.72475	7.68596	3.62313	8.7399	5.54567	chr5:154771797-154771857:+	LARP1	protein_coding	ENSG00000155506.17
Mock1936	chr5	154816033	154816094	+	14.1546	10.4997	0.430917	3.65486	0.420087	3.68017	12.0779	12.681	16.2312	8.31851	chr5:154816034-154816094:+	LARP1	protein_coding	ENSG00000155506.17
Mock1937	chr5	155845436	155845501	+	19.6446	32.516	-0.727018	12.8714	0.824964	-12.8919	23.0579	28.9851	16.2312	36.0469	chr5:155845437-155845501:+	RNA5SP199	rRNA_pseudogene	ENSG00000200275.1
Mock1938	chr5	157479507	157479568	+	2.34655	4.5844	-0.966191	2.23785	0.703277	-2.43752	2.19599	3.62313	2.49712	5.54567	chr5:157479508-157479568:+	not annotated	not annotated	not annotated
Mock1939	chr5	157493079	157493147	+	2.89555	4.5844	-0.662897	1.68885	0.365172	-1.81429	3.29398	3.62313	2.49712	5.54567	chr5:157493080-157493147:+	not annotated	not annotated	not annotated
Mock1940	chr5	157575745	157575806	+	2.34655	4.5844	-0.966191	2.23785	0.703277	-2.43752	2.19599	3.62313	2.49712	5.54567	chr5:157575746-157575806:+	not annotated	not annotated	not annotated
Mock1941	chr5	171390091	171390152	+	15.651	40.7235	-1.3796	25.0725	0.940275	-25.1104	17.5679	39.8545	13.7341	41.5925	chr5:171390092-171390152:+	NPM1	protein_coding	ENSG00000181163.13
Mock1942	chr5	171397784	171397845	+	9.85992	16.0454	-0.702512	6.18548	0.787608	-6.22525	10.9799	12.681	8.7399	19.4098	chr5:171397785-171397845:+	NPM1	protein_coding	ENSG00000181163.13
Mock1943	chr5	171400138	171400199	+	104.302	93.3886	0.159451	10.9136	0.0743205	10.9147	81.2515	86.9552	127.353	99.8221	chr5:171400139-171400199:+	NPM1	protein_coding	ENSG00000181163.13
Mock1944	chr5	173020694	173020757	+	113.914	88.4158	0.365572	25.4984	0.412817	25.5011	86.7415	121.375	141.087	55.4567	chr5:173020695-173020757:+	ATP6V0E1	protein_coding	ENSG00000113732.9
Mock1945	chr5	173616265	173616326	+	2.34655	4.5844	-0.966191	2.23785	0.703277	-2.43752	2.19599	3.62313	2.49712	5.54567	chr5:173616266-173616326:+	not annotated	not annotated	not annotated
Mock1946	chr5	177235868	177235929	+	10.7853	11.0359	-0.0331285	0.250528	0.0259479	-0.252709	6.58796	5.4347	14.9827	16.637	chr5:177235869-177235929:+	NSD1	protein_coding	ENSG00000165671.20
Mock1947	chr5	177457683	177457744	+	2.34655	4.5844	-0.966191	2.23785	0.703277	-2.43752	2.19599	3.62313	2.49712	5.54567	chr5:177457684-177457744:+	not annotated	not annotated	not annotated
Mock1948	chr5	177466895	177466956	+	2.97083	4.5844	-0.625867	1.61357	0.363885	-1.7307	2.19599	3.62313	3.74567	5.54567	chr5:177466896-177466956:+	not annotated	not annotated	not annotated
Mock1949	chr5	177468160	177468221	+	2.34655	4.5844	-0.966191	2.23785	0.703277	-2.43752	2.19599	3.62313	2.49712	5.54567	chr5:177468161-177468221:+	not annotated	not annotated	not annotated
Mock1950	chr5	177473218	177473279	+	2.34655	4.5844	-0.966191	2.23785	0.703277	-2.43752	2.19599	3.62313	2.49712	5.54567	chr5:177473219-177473279:+	not annotated	not annotated	not annotated
Mock1951	chr5	177492298	177492359	+	2.34655	4.5844	-0.966191	2.23785	0.703277	-2.43752	2.19599	3.62313	2.49712	5.54567	chr5:177492299-177492359:+	not annotated	not annotated	not annotated
Mock1952	chr5	178204501	178204562	+	16.3506	9.59395	0.769145	6.75663	0.814059	6.80026	16.4699	10.8694	16.2312	8.31851	chr5:178204502-178204562:+	HNRNPAB	protein_coding	ENSG00000197451.12
Mock1953	chr5	178204879	178204940	+	28.1054	15.5648	0.852561	12.5406	0.856951	12.5695	36.2338	14.4925	19.9769	16.637	chr5:178204880-178204940:+	HNRNPAB	protein_coding	ENSG00000197451.12
Mock1954	chr5	178884712	178884773	+	7.98708	107.937	-3.75637	99.9495	0.987306	-100.02	10.9799	110.506	4.99423	105.368	chr5:178884713-178884773:+	ZNF354B	protein_coding	ENSG00000178338.11
Mock1955	chr5	179614782	179614843	+	2.34655	4.5844	-0.966191	2.23785	0.703277	-2.43752	2.19599	3.62313	2.49712	5.54567	chr5:179614783-179614843:+	not annotated	not annotated	not annotated
Mock1956	chr5	179614911	179614972	+	2.97083	4.5844	-0.625867	1.61357	0.363885	-1.7307	2.19599	3.62313	3.74567	5.54567	chr5:179614912-179614972:+	not annotated	not annotated	not annotated
Mock1957	chr5	179617970	179618031	+	2.34655	4.5844	-0.966191	2.23785	0.703277	-2.43752	2.19599	3.62313	2.49712	5.54567	chr5:179617971-179618031:+	not annotated	not annotated	not annotated
Mock1958	chr5	179617998	179618059	+	2.34655	4.5844	-0.966191	2.23785	0.703277	-2.43752	2.19599	3.62313	2.49712	5.54567	chr5:179617999-179618059:+	not annotated	not annotated	not annotated
Mock1959	chr5	179618203	179618264	+	2.34655	8.26302	-1.81613	5.91647	0.840454	-6.18893	2.19599	5.4347	2.49712	11.0913	chr5:179618204-179618264:+	not annotated	not annotated	not annotated
Mock1960	chr5	179619168	179619229	+	2.34655	4.5844	-0.966191	2.23785	0.703277	-2.43752	2.19599	3.62313	2.49712	5.54567	chr5:179619169-179619229:+	not annotated	not annotated	not annotated
Mock1961	chr5	179621081	179621142	+	2.34655	4.5844	-0.966191	2.23785	0.703277	-2.43752	2.19599	3.62313	2.49712	5.54567	chr5:179621082-179621142:+	not annotated	not annotated	not annotated
Mock1962	chr5	179621362	179621423	+	2.34655	4.5844	-0.966191	2.23785	0.703277	-2.43752	2.19599	3.62313	2.49712	5.54567	chr5:179621363-179621423:+	not annotated	not annotated	not annotated
Mock1963	chr5	179622436	179622497	+	2.34655	4.5844	-0.966191	2.23785	0.703277	-2.43752	2.19599	3.62313	2.49712	5.54567	chr5:179622437-179622497:+	not annotated	not annotated	not annotated
Mock1964	chr5	179622619	179622680	+	2.34655	4.5844	-0.966191	2.23785	0.703277	-2.43752	2.19599	3.62313	2.49712	5.54567	chr5:179622620-179622680:+	not annotated	not annotated	not annotated
Mock1965	chr5	179622868	179622929	+	2.34655	4.5844	-0.966191	2.23785	0.703277	-2.43752	2.19599	3.62313	2.49712	5.54567	chr5:179622869-179622929:+	not annotated	not annotated	not annotated
Mock1966	chr5	179623018	179623079	+	2.34655	4.5844	-0.966191	2.23785	0.703277	-2.43752	2.19599	3.62313	2.49712	5.54567	chr5:179623019-179623079:+	not annotated	not annotated	not annotated
Mock1967	chr5	179806686	179806747	+	6.49066	4.5844	0.501631	1.90626	0.372162	1.97115	5.48997	3.62313	7.49135	5.54567	chr5:179806687-179806747:+	SQSTM1	protein_coding	ENSG00000161011.20
Mock1968	chr5	179824292	179824353	+	22.9918	10.1301	1.18247	12.8617	0.89235	12.916	19.7639	3.62313	26.2197	16.637	chr5:179824293-179824353:+	SQSTM1	protein_coding	ENSG00000161011.20
Mock1969	chr5	179878380	179878441	+	2.34655	4.5844	-0.966191	2.23785	0.703277	-2.43752	2.19599	3.62313	2.49712	5.54567	chr5:179878381-179878441:+	not annotated	not annotated	not annotated
Mock1970	chr5	180209078	180209139	+	2.34655	4.5844	-0.966191	2.23785	0.703277	-2.43752	2.19599	3.62313	2.49712	5.54567	chr5:180209079-180209139:+	not annotated	not annotated	not annotated
Mock1971	chr5	180496054	180496116	+	8.21293	16.0454	-0.966191	7.83247	0.847165	-7.89184	7.68596	12.681	8.7399	19.4098	chr5:180496055-180496116:+	CNOT6	protein_coding	ENSG00000113300.13
Mock1972	chr5	180508457	180508518	+	8.13765	8.26302	-0.0220573	0.125372	0.00609552	-0.127298	8.78395	5.4347	7.49135	11.0913	chr5:180508458-180508518:+	CNOT6	protein_coding	ENSG00000113300.13
Mock1973	chr5	180508806	180508868	+	10.4842	9.64944	0.1197	0.834762	0.0477016	0.8433	10.9799	5.4347	9.98846	13.8642	chr5:180508807-180508868:+	CNOT6	protein_coding	ENSG00000113300.13
Mock1974	chr5	181097442	181097504	+	2.34655	4.5844	-0.966191	2.23785	0.703277	-2.43752	2.19599	3.62313	2.49712	5.54567	chr5:181097443-181097504:+	not annotated	not annotated	not annotated
Mock1975	chr5	181188384	181188447	+	2.34655	4.5844	-0.966191	2.23785	0.703277	-2.43752	2.19599	3.62313	2.49712	5.54567	chr5:181188385-181188447:+	not annotated	not annotated	not annotated
Mock1976	chr5	181218226	181218295	+	2.34655	5.49018	-1.22631	3.14363	0.740913	-3.37435	2.19599	5.4347	2.49712	5.54567	chr5:181218227-181218295:+	not annotated	not annotated	not annotated
Mock1977	chr5	181221934	181221995	+	2.34655	4.5844	-0.966191	2.23785	0.703277	-2.43752	2.19599	3.62313	2.49712	5.54567	chr5:181221935-181221995:+	not annotated	not annotated	not annotated
Mock1978	chr5	181237577	181237638	+	3.51983	5.97082	-0.762424	2.45099	0.696119	-2.56684	3.29398	3.62313	3.74567	8.31851	chr5:181237578-181237638:+	not annotated	not annotated	not annotated
Mock1979	chr5	181239527	181239588	+	2.97083	4.5844	-0.625867	1.61357	0.363885	-1.7307	2.19599	3.62313	3.74567	5.54567	chr5:181239528-181239588:+	not annotated	not annotated	not annotated
Mock1980	chr5	181240729	181240790	+	2.34655	4.5844	-0.966191	2.23785	0.703277	-2.43752	2.19599	3.62313	2.49712	5.54567	chr5:181240730-181240790:+	not annotated	not annotated	not annotated
Mock1981	chr5	181241478	181241539	+	2.97083	4.5844	-0.625867	1.61357	0.363885	-1.7307	2.19599	3.62313	3.74567	5.54567	chr5:181241479-181241539:+	not annotated	not annotated	not annotated
Mock1982	chr5	181241784	181241845	+	2.34655	4.5844	-0.966191	2.23785	0.703277	-2.43752	2.19599	3.62313	2.49712	5.54567	chr5:181241785-181241845:+	not annotated	not annotated	not annotated
Mock1983	chr5	181242064	181242125	+	2.34655	4.5844	-0.966191	2.23785	0.703277	-2.43752	2.19599	3.62313	2.49712	5.54567	chr5:181242065-181242125:+	not annotated	not annotated	not annotated
Mock1984	chr5	181243279	181243341	+	2.34655	4.5844	-0.966191	2.23785	0.703277	-2.43752	2.19599	3.62313	2.49712	5.54567	chr5:181243280-181243341:+	not annotated	not annotated	not annotated
Mock1985	chr5	181248513	181248574	-	2.89555	4.5844	-0.662897	1.68885	0.365172	-1.81429	3.29398	3.62313	2.49712	5.54567	chr5:181248514-181248574:-	not annotated	not annotated	not annotated
Mock1986	chr5	181243347	181243410	-	172.29	632.461	-1.87614	460.172	0.988592	-460.176	182.267	699.264	162.312	565.658	chr5:181243348-181243410:-	RACK1	protein_coding	ENSG00000204628.12
Mock1987	chr5	181241859	181241921	-	146.305	365.642	-1.32145	219.337	0.961917	-219.341	151.523	398.545	141.087	332.74	chr5:181241860-181241921:-	RACK1	protein_coding	ENSG00000204628.12
Mock1988	chr5	181240324	181240385	-	9.78464	10.5552	-0.109366	0.770582	0.0418298	-0.778305	12.0779	7.24626	7.49135	13.8642	chr5:181240325-181240385:-	RACK1	protein_coding	ENSG00000204628.12
Mock1989	chr5	181207801	181207863	-	2.34655	4.5844	-0.966191	2.23785	0.703277	-2.43752	2.19599	3.62313	2.49712	5.54567	chr5:181207802-181207863:-	AC008443.9	lncRNA	ENSG00000286644.1
Mock1990	chr5	181206909	181206980	-	2.34655	4.5844	-0.966191	2.23785	0.703277	-2.43752	2.19599	3.62313	2.49712	5.54567	chr5:181206910-181206980:-	not annotated	not annotated	not annotated
Mock1991	chr5	181187766	181187827	-	2.34655	4.5844	-0.966191	2.23785	0.703277	-2.43752	2.19599	3.62313	2.49712	5.54567	chr5:181187767-181187827:-	LINC01962	lncRNA	ENSG00000248473.2
Mock1992	chr5	181187756	181187817	-	2.34655	4.5844	-0.966191	2.23785	0.703277	-2.43752	2.19599	3.62313	2.49712	5.54567	chr5:181187757-181187817:-	LINC01962	lncRNA	ENSG00000248473.2
Mock1993	chr5	181173694	181173755	-	2.34655	4.5844	-0.966191	2.23785	0.703277	-2.43752	2.19599	3.62313	2.49712	5.54567	chr5:181173695-181173755:-	not annotated	not annotated	not annotated
Mock1994	chr5	181101890	181101952	-	2.34655	4.5844	-0.966191	2.23785	0.703277	-2.43752	2.19599	3.62313	2.49712	5.54567	chr5:181101891-181101952:-	not annotated	not annotated	not annotated
Mock1995	chr5	180209130	180209191	-	12.5076	16.5815	-0.406772	4.07393	0.426742	-4.09418	8.78395	5.4347	16.2312	27.7284	chr5:180209131-180209191:-	RASGEF1C	protein_coding	ENSG00000146090.16
Mock1996	chr5	179879022	179879083	-	11.5822	8.26302	0.487167	3.31917	0.419081	3.35473	13.1759	5.4347	9.98846	11.0913	chr5:179879023-179879083:-	TBC1D9B	protein_coding	ENSG00000197226.12
Mock1997	chr5	179872839	179872900	-	24.5415	8.20753	1.5802	16.3339	0.935522	16.4102	15.3719	10.8694	33.7111	5.54567	chr5:179872840-179872900:-	TBC1D9B	protein_coding	ENSG00000197226.12
Mock1998	chr5	179838788	179838849	-	15.102	6.39597	1.23951	8.70605	0.883011	8.79385	16.4699	7.24626	13.7341	5.54567	chr5:179838789-179838849:-	MRNIP	protein_coding	ENSG00000161010.15
Mock1999	chr5	179824244	179824305	-	2.34655	4.5844	-0.966191	2.23785	0.703277	-2.43752	2.19599	3.62313	2.49712	5.54567	chr5:179824245-179824305:-	not annotated	not annotated	not annotated
[truncated: 6,942 more rows]

## Sheet: VP16-treated cells
ID	chr	START	END	strand	CLIP_mean	SMI_mean	M	D	prob	ranking	Damage1_IP	Damage1_SMI	Damage2_IP	Damage2_SMI	region	gene_name	gene_type	gene_id
Damage1	chr1	629898	629962	+	36.9215	22.2293	0.732	14.6922	0.797942	14.7104	39.8545	21.8111	33.9885	22.6474	chr1:629899-629962:+	MTND2P28	unprocessed_pseudogene	ENSG00000225630.1
Damage2	chr1	630686	630747	+	22.3825	5.91378	1.92022	16.4687	0.919325	16.5803	19.9272	5.03333	24.8377	6.79422	chr1:630687-630747:+	not annotated	not annotated	not annotated
Damage3	chr1	953753	953814	+	1.55941	1.97126	-0.338119	0.411851	0.015952	-0.532866	1.81157	1.67778	1.30725	2.26474	chr1:953754-953814:+	not annotated	not annotated	not annotated
Damage4	chr1	957225	957286	+	1.55941	1.97126	-0.338119	0.411851	0.015952	-0.532866	1.81157	1.67778	1.30725	2.26474	chr1:957226-957286:+	not annotated	not annotated	not annotated
Damage5	chr1	965313	965375	+	16.3506	7.29807	1.16375	9.05248	0.824757	9.12698	23.5504	10.0667	9.15075	4.52948	chr1:965314-965375:+	KLHL17	protein_coding	ENSG00000187961.14
Damage6	chr1	1047997	1048058	+	27.2664	12.6249	1.11085	14.6415	0.847341	14.6836	36.2313	18.4555	18.3015	6.79422	chr1:1047998-1048058:+	AGRN	protein_coding	ENSG00000188157.15
Damage7	chr1	1049585	1049646	+	16.4999	9.56281	0.786947	6.93705	0.771355	6.98154	19.9272	10.0667	13.0725	9.05896	chr1:1049586-1049646:+	AGRN	protein_coding	ENSG00000188157.15
Damage8	chr1	1049622	1049683	+	28.3215	9.8563	1.52278	18.4652	0.913551	18.5279	34.4198	8.38889	22.2232	11.3237	chr1:1049623-1049683:+	AGRN	protein_coding	ENSG00000188157.15
Damage9	chr1	1051739	1051800	+	46.5301	31.4986	0.562876	15.0315	0.754088	15.042	52.5354	33.5555	40.5247	29.4416	chr1:1051740-1051800:+	AGRN	protein_coding	ENSG00000188157.15
Damage10	chr1	1054484	1054545	+	38.378	20.5099	0.903959	17.8681	0.828759	17.891	36.2313	25.1667	40.5247	15.8532	chr1:1054485-1054545:+	AGRN	protein_coding	ENSG00000188157.15
Damage11	chr1	1055023	1055086	+	43.262	19.4191	1.15562	23.8428	0.876329	23.8708	52.5354	18.4555	33.9885	20.3827	chr1:1055024-1055086:+	AGRN	protein_coding	ENSG00000188157.15
Damage12	chr1	1168367	1168428	+	12.6246	5.07489	1.31479	7.54968	0.810177	7.66331	10.8694	3.35555	14.3797	6.79422	chr1:1168368-1168428:+	not annotated	not annotated	not annotated
Damage13	chr1	1272851	1272912	+	2.21303	1.97126	0.166907	0.241774	0.00857633	0.29379	1.81157	1.67778	2.6145	2.26474	chr1:1272852-1272912:+	not annotated	not annotated	not annotated
Damage14	chr1	1305440	1305501	+	1.55941	1.97126	-0.338119	0.411851	0.015952	-0.532866	1.81157	1.67778	1.30725	2.26474	chr1:1305441-1305501:+	not annotated	not annotated	not annotated
Damage15	chr1	1317011	1317072	+	1.55941	1.97126	-0.338119	0.411851	0.015952	-0.532866	1.81157	1.67778	1.30725	2.26474	chr1:1317012-1317072:+	not annotated	not annotated	not annotated
Damage16	chr1	1338565	1338626	+	1.55941	2.81015	-0.849648	1.25074	0.661006	-1.51204	1.81157	3.35555	1.30725	2.26474	chr1:1338566-1338626:+	not annotated	not annotated	not annotated
Damage17	chr1	1342434	1342495	+	1.55941	1.97126	-0.338119	0.411851	0.015952	-0.532866	1.81157	1.67778	1.30725	2.26474	chr1:1342435-1342495:+	not annotated	not annotated	not annotated
Damage18	chr1	1348940	1349001	+	3.37097	3.10363	0.119209	0.267344	0.00909091	0.292718	5.4347	1.67778	1.30725	4.52948	chr1:1348941-1349001:+	not annotated	not annotated	not annotated
Damage19	chr1	1374361	1374422	+	1.55941	1.97126	-0.338119	0.411851	0.015952	-0.532866	1.81157	1.67778	1.30725	2.26474	chr1:1374362-1374422:+	not annotated	not annotated	not annotated
Damage20	chr1	1374836	1374897	+	1.55941	1.97126	-0.338119	0.411851	0.015952	-0.532866	1.81157	1.67778	1.30725	2.26474	chr1:1374837-1374897:+	not annotated	not annotated	not annotated
Damage21	chr1	1387352	1387413	+	1.55941	1.97126	-0.338119	0.411851	0.015952	-0.532866	1.81157	1.67778	1.30725	2.26474	chr1:1387353-1387413:+	not annotated	not annotated	not annotated
Damage22	chr1	1387407	1387468	+	1.55941	1.97126	-0.338119	0.411851	0.015952	-0.532866	1.81157	1.67778	1.30725	2.26474	chr1:1387408-1387468:+	not annotated	not annotated	not annotated
Damage23	chr1	1387500	1387561	+	1.55941	1.97126	-0.338119	0.411851	0.015952	-0.532866	1.81157	1.67778	1.30725	2.26474	chr1:1387501-1387561:+	not annotated	not annotated	not annotated
Damage24	chr1	1393611	1393672	+	1.55941	1.97126	-0.338119	0.411851	0.015952	-0.532866	1.81157	1.67778	1.30725	2.26474	chr1:1393612-1393672:+	not annotated	not annotated	not annotated
Damage25	chr1	1473481	1473542	+	9.35645	7.88504	0.246843	1.47141	0.0433962	1.49197	10.8694	6.71111	7.8435	9.05896	chr1:1473482-1473542:+	ATAD3B	protein_coding	ENSG00000160072.20
Damage26	chr1	1476788	1476850	+	14.4361	11.2406	0.360967	3.19555	0.072327	3.21587	14.4925	13.4222	14.3797	9.05896	chr1:1476789-1476850:+	ATAD3B	protein_coding	ENSG00000160072.20
Damage27	chr1	1561771	1561832	+	1.55941	1.97126	-0.338119	0.411851	0.015952	-0.532866	1.81157	1.67778	1.30725	2.26474	chr1:1561772-1561832:+	not annotated	not annotated	not annotated
Damage28	chr1	1574734	1574795	+	1.55941	1.97126	-0.338119	0.411851	0.015952	-0.532866	1.81157	1.67778	1.30725	2.26474	chr1:1574735-1574795:+	AL645728.1	lncRNA	ENSG00000215014.5
Damage29	chr1	1627530	1627591	+	12.326	3.94252	1.64451	8.38344	0.85426	8.54321	18.1157	3.35555	6.53625	4.52948	chr1:1627531-1627591:+	MIB2	protein_coding	ENSG00000197530.12
Damage30	chr1	1825432	1825493	+	4.0246	1.97126	1.02973	2.05334	0.68462	2.29707	5.4347	1.67778	2.6145	2.26474	chr1:1825433-1825493:+	not annotated	not annotated	not annotated
Damage31	chr1	2228001	2228062	+	19.2172	9.31089	1.04541	9.90632	0.814122	9.96133	25.3619	5.03333	13.0725	13.5884	chr1:2228002-2228062:+	not annotated	not annotated	not annotated
Damage32	chr1	2230408	2230469	+	21.4302	5.6203	1.93093	15.8099	0.91681	15.9274	27.1735	6.71111	15.687	4.52948	chr1:2230409-2230469:+	SKI	protein_coding	ENSG00000157933.10
Damage33	chr1	2236926	2236987	+	7.94635	7.59155	0.0658967	0.354794	0.00994854	0.360862	5.4347	8.38889	10.458	6.79422	chr1:2236927-2236987:+	SKI	protein_coding	ENSG00000157933.10
Damage34	chr1	2251270	2251331	+	10.6637	2.81015	1.92399	7.85355	0.8502	8.08579	10.8694	3.35555	10.458	2.26474	chr1:2251271-2251331:+	SKI	protein_coding	ENSG00000157933.10
Damage35	chr1	2266220	2266281	+	8.45066	7.59155	0.154669	0.85911	0.0292167	0.872922	9.05783	8.38889	7.8435	6.79422	chr1:2266221-2266281:+	SKI	protein_coding	ENSG00000157933.10
Damage36	chr1	2268295	2268359	+	42.104	11.2406	1.90524	30.8634	0.948256	30.9222	48.9123	13.4222	35.2957	9.05896	chr1:2268296-2268359:+	SKI	protein_coding	ENSG00000157933.10
Damage37	chr1	2271868	2271929	+	15.1926	9.26933	0.712833	5.92328	0.756832	5.96602	19.9272	11.7444	10.458	6.79422	chr1:2271869-2271929:+	SKI	protein_coding	ENSG00000157933.10
Damage38	chr1	2291648	2291709	+	11.3173	6.45918	0.809109	4.85814	0.746026	4.92505	10.8694	8.38889	11.7652	4.52948	chr1:2291649-2291709:+	SKI	protein_coding	ENSG00000157933.10
Damage39	chr1	2294714	2294775	+	14.2868	12.6664	0.173674	1.62039	0.0433962	1.62967	18.1157	11.7444	10.458	13.5884	chr1:2294715-2294775:+	SKI	protein_coding	ENSG00000157933.10
Damage40	chr1	3500108	3500169	+	1.55941	1.97126	-0.338119	0.411851	0.015952	-0.532866	1.81157	1.67778	1.30725	2.26474	chr1:3500109-3500169:+	not annotated	not annotated	not annotated
Damage41	chr1	3500558	3500619	+	1.55941	1.97126	-0.338119	0.411851	0.015952	-0.532866	1.81157	1.67778	1.30725	2.26474	chr1:3500559-3500619:+	not annotated	not annotated	not annotated
Damage42	chr1	3501986	3502047	+	1.55941	1.97126	-0.338119	0.411851	0.015952	-0.532866	1.81157	1.67778	1.30725	2.26474	chr1:3501987-3502047:+	not annotated	not annotated	not annotated
Damage43	chr1	3507070	3507131	+	1.55941	1.97126	-0.338119	0.411851	0.015952	-0.532866	1.81157	1.67778	1.30725	2.26474	chr1:3507071-3507131:+	not annotated	not annotated	not annotated
Damage44	chr1	3509281	3509342	+	1.55941	1.97126	-0.338119	0.411851	0.015952	-0.532866	1.81157	1.67778	1.30725	2.26474	chr1:3509282-3509342:+	not annotated	not annotated	not annotated
Damage45	chr1	3509939	3510000	+	1.55941	1.97126	-0.338119	0.411851	0.015952	-0.532866	1.81157	1.67778	1.30725	2.26474	chr1:3509940-3510000:+	not annotated	not annotated	not annotated
Damage46	chr1	3786817	3786878	+	1.55941	1.97126	-0.338119	0.411851	0.015952	-0.532866	1.81157	1.67778	1.30725	2.26474	chr1:3786818-3786878:+	not annotated	not annotated	not annotated
Damage47	chr1	6207787	6207848	+	15.8462	5.07489	1.64269	10.7713	0.879302	10.8959	19.9272	3.35555	11.7652	6.79422	chr1:6207788-6207848:+	RNF207	protein_coding	ENSG00000158286.13
Damage48	chr1	6447564	6447625	+	18.3114	7.59155	1.27028	10.7199	0.840194	10.7949	23.5504	8.38889	13.0725	6.79422	chr1:6447565-6447625:+	ESPN	protein_coding	ENSG00000187017.17
Damage49	chr1	6463252	6463313	+	2.46519	1.97126	0.322582	0.493932	0.0183533	0.589939	3.62313	1.67778	1.30725	2.26474	chr1:6463253-6463313:+	not annotated	not annotated	not annotated
Damage50	chr1	6466318	6466379	+	2.46519	1.97126	0.322582	0.493932	0.0183533	0.589939	3.62313	1.67778	1.30725	2.26474	chr1:6466319-6466379:+	not annotated	not annotated	not annotated
Damage51	chr1	6467006	6467067	+	1.55941	1.97126	-0.338119	0.411851	0.015952	-0.532866	1.81157	1.67778	1.30725	2.26474	chr1:6467007-6467067:+	not annotated	not annotated	not annotated
Damage52	chr1	6467215	6467276	+	1.55941	1.97126	-0.338119	0.411851	0.015952	-0.532866	1.81157	1.67778	1.30725	2.26474	chr1:6467216-6467276:+	not annotated	not annotated	not annotated
Damage53	chr1	6467998	6468059	+	1.55941	1.97126	-0.338119	0.411851	0.015952	-0.532866	1.81157	1.67778	1.30725	2.26474	chr1:6467999-6468059:+	not annotated	not annotated	not annotated
Damage54	chr1	6473989	6474050	+	1.55941	1.97126	-0.338119	0.411851	0.015952	-0.532866	1.81157	1.67778	1.30725	2.26474	chr1:6473990-6474050:+	not annotated	not annotated	not annotated
Damage55	chr1	6475899	6475960	+	1.55941	1.97126	-0.338119	0.411851	0.015952	-0.532866	1.81157	1.67778	1.30725	2.26474	chr1:6475900-6475960:+	not annotated	not annotated	not annotated
Damage56	chr1	6583763	6583824	+	12.0738	11.786	0.0348055	0.287799	0.00834763	0.289896	16.3041	16.7778	7.8435	6.79422	chr1:6583764-6583824:+	ZBTB48	protein_coding	ENSG00000204859.13
Damage57	chr1	6592830	6592891	+	1.55941	1.97126	-0.338119	0.411851	0.015952	-0.532866	1.81157	1.67778	1.30725	2.26474	chr1:6592831-6592891:+	not annotated	not annotated	not annotated
Damage58	chr1	7962776	7962837	+	18.4607	9.56281	0.948953	8.89792	0.7992	8.94838	19.9272	10.0667	16.9942	9.05896	chr1:7962777-7962837:+	PARK7	protein_coding	ENSG00000116288.13
Damage59	chr1	8013800	8013861	+	2.21303	1.97126	0.166907	0.241774	0.00857633	0.29379	1.81157	1.67778	2.6145	2.26474	chr1:8013801-8013861:+	not annotated	not annotated	not annotated
Damage60	chr1	8026205	8026266	+	2.21303	1.97126	0.166907	0.241774	0.00857633	0.29379	1.81157	1.67778	2.6145	2.26474	chr1:8026206-8026266:+	not annotated	not annotated	not annotated
Damage61	chr1	8206506	8206567	+	1.55941	1.97126	-0.338119	0.411851	0.015952	-0.532866	1.81157	1.67778	1.30725	2.26474	chr1:8206507-8206567:+	LINC01714	lncRNA	ENSG00000227634.3
Damage62	chr1	8861001	8861062	+	4.67822	3.10363	0.592004	1.57459	0.670154	1.68221	5.4347	1.67778	3.92175	4.52948	chr1:8861002-8861062:+	not annotated	not annotated	not annotated
Damage63	chr1	8862891	8862952	+	1.55941	1.97126	-0.338119	0.411851	0.015952	-0.532866	1.81157	1.67778	1.30725	2.26474	chr1:8862892-8862952:+	not annotated	not annotated	not annotated
Damage64	chr1	8863203	8863264	+	2.21303	1.97126	0.166907	0.241774	0.00857633	0.29379	1.81157	1.67778	2.6145	2.26474	chr1:8863204-8863264:+	not annotated	not annotated	not annotated
Damage65	chr1	8863309	8863370	+	2.21303	1.97126	0.166907	0.241774	0.00857633	0.29379	1.81157	1.67778	2.6145	2.26474	chr1:8863310-8863370:+	not annotated	not annotated	not annotated
Damage66	chr1	8866257	8866318	+	1.55941	1.97126	-0.338119	0.411851	0.015952	-0.532866	1.81157	1.67778	1.30725	2.26474	chr1:8866258-8866318:+	not annotated	not annotated	not annotated
Damage67	chr1	8866366	8866427	+	2.21303	1.97126	0.166907	0.241774	0.00857633	0.29379	1.81157	1.67778	2.6145	2.26474	chr1:8866367-8866427:+	not annotated	not annotated	not annotated
Damage68	chr1	8867123	8867184	+	3.11882	1.97126	0.661881	1.14756	0.652659	1.32475	3.62313	1.67778	2.6145	2.26474	chr1:8867124-8867184:+	not annotated	not annotated	not annotated
Damage69	chr1	8871921	8871982	+	1.55941	3.10363	-0.992958	1.54422	0.670097	-1.83592	1.81157	1.67778	1.30725	4.52948	chr1:8871922-8871982:+	not annotated	not annotated	not annotated
Damage70	chr1	8874874	8874935	+	3.37097	1.97126	0.774048	1.39971	0.664894	1.59948	5.4347	1.67778	1.30725	2.26474	chr1:8874875-8874935:+	not annotated	not annotated	not annotated
Damage71	chr1	9165700	9165761	+	1.55941	1.97126	-0.338119	0.411851	0.015952	-0.532866	1.81157	1.67778	1.30725	2.26474	chr1:9165701-9165761:+	not annotated	not annotated	not annotated
Damage72	chr1	9173976	9174037	+	1.55941	1.97126	-0.338119	0.411851	0.015952	-0.532866	1.81157	1.67778	1.30725	2.26474	chr1:9173977-9174037:+	not annotated	not annotated	not annotated
Damage73	chr1	9176064	9176125	+	1.55941	1.97126	-0.338119	0.411851	0.015952	-0.532866	1.81157	1.67778	1.30725	2.26474	chr1:9176065-9176125:+	not annotated	not annotated	not annotated
Damage74	chr1	9180974	9181035	+	1.55941	1.97126	-0.338119	0.411851	0.015952	-0.532866	1.81157	1.67778	1.30725	2.26474	chr1:9180975-9181035:+	not annotated	not annotated	not annotated
Damage75	chr1	9541442	9541503	+	10.5144	6.75267	0.638836	3.76172	0.725786	3.81558	14.4925	6.71111	6.53625	6.79422	chr1:9541443-9541503:+	SLC25A33	protein_coding	ENSG00000171612.7
Damage76	chr1	9823829	9823890	+	1.55941	1.97126	-0.338119	0.411851	0.015952	-0.532866	1.81157	1.67778	1.30725	2.26474	chr1:9823830-9823890:+	not annotated	not annotated	not annotated
Damage77	chr1	10298931	10298992	+	16.4999	5.07489	1.70101	11.425	0.886678	11.5509	19.9272	3.35555	13.0725	6.79422	chr1:10298932-10298992:+	KIF1B	protein_coding	ENSG00000054523.17
Damage78	chr1	11661374	11661435	+	26.2578	7.29807	1.84716	18.9597	0.924929	19.0495	28.9851	10.0667	23.5305	4.52948	chr1:11661375-11661435:+	FBXO44	protein_coding	ENSG00000132879.14
Damage79	chr1	11908162	11908224	+	3.77244	1.97126	0.936381	1.80118	0.67976	2.03004	3.62313	1.67778	3.92175	2.26474	chr1:11908163-11908224:+	AL021155.5	lncRNA	ENSG00000285646.2
Damage80	chr1	11908174	11908235	+	221.894	2895.58	-3.70591	2673.69	0.999428	-2673.69	269.923	3365.62	173.864	2425.54	chr1:11908175-11908235:+	AL021155.5	lncRNA	ENSG00000285646.2
Damage81	chr1	11909789	11909852	+	2.21303	1.97126	0.166907	0.241774	0.00857633	0.29379	1.81157	1.67778	2.6145	2.26474	chr1:11909790-11909852:+	AL021155.5	lncRNA	ENSG00000285646.2
Damage82	chr1	11963563	11963624	+	14.184	4.48792	1.66014	9.69606	0.868897	9.83715	12.681	6.71111	15.687	2.26474	chr1:11963564-11963624:+	PLOD1	protein_coding	ENSG00000083444.17
Damage83	chr1	15684476	15684537	+	22.7375	7.00459	1.6987	15.7329	0.91052	15.8243	27.1735	11.7444	18.3015	2.26474	chr1:15684477-15684537:+	PLEKHM2	protein_coding	ENSG00000116786.13
Damage84	chr1	16126821	16126882	+	1.55941	1.97126	-0.338119	0.411851	0.015952	-0.532866	1.81157	1.67778	1.30725	2.26474	chr1:16126822-16126882:+	not annotated	not annotated	not annotated
Damage85	chr1	16129507	16129568	+	1.55941	1.97126	-0.338119	0.411851	0.015952	-0.532866	1.81157	1.67778	1.30725	2.26474	chr1:16129508-16129568:+	not annotated	not annotated	not annotated
Damage86	chr1	16129537	16129598	+	1.55941	1.97126	-0.338119	0.411851	0.015952	-0.532866	1.81157	1.67778	1.30725	2.26474	chr1:16129538-16129598:+	not annotated	not annotated	not annotated
Damage87	chr1	16131132	16131193	+	1.55941	1.97126	-0.338119	0.411851	0.015952	-0.532866	1.81157	1.67778	1.30725	2.26474	chr1:16131133-16131193:+	not annotated	not annotated	not annotated
Damage88	chr1	16132350	16132411	+	1.55941	1.97126	-0.338119	0.411851	0.015952	-0.532866	1.81157	1.67778	1.30725	2.26474	chr1:16132351-16132411:+	not annotated	not annotated	not annotated
Damage89	chr1	16138086	16138147	+	1.55941	1.97126	-0.338119	0.411851	0.015952	-0.532866	1.81157	1.67778	1.30725	2.26474	chr1:16138087-16138147:+	not annotated	not annotated	not annotated
Damage90	chr1	16139124	16139185	+	1.55941	1.97126	-0.338119	0.411851	0.015952	-0.532866	1.81157	1.67778	1.30725	2.26474	chr1:16139125-16139185:+	not annotated	not annotated	not annotated
Damage91	chr1	16143735	16143796	+	1.55941	1.97126	-0.338119	0.411851	0.015952	-0.532866	1.81157	1.67778	1.30725	2.26474	chr1:16143736-16143796:+	not annotated	not annotated	not annotated
Damage92	chr1	16145525	16145586	+	1.55941	1.97126	-0.338119	0.411851	0.015952	-0.532866	1.81157	1.67778	1.30725	2.26474	chr1:16145526-16145586:+	not annotated	not annotated	not annotated
Damage93	chr1	16148666	16148727	+	1.55941	1.97126	-0.338119	0.411851	0.015952	-0.532866	1.81157	1.67778	1.30725	2.26474	chr1:16148667-16148727:+	not annotated	not annotated	not annotated
Damage94	chr1	16150876	16150937	+	1.55941	1.97126	-0.338119	0.411851	0.015952	-0.532866	1.81157	1.67778	1.30725	2.26474	chr1:16150877-16150937:+	not annotated	not annotated	not annotated
Damage95	chr1	16152773	16152834	+	1.55941	1.97126	-0.338119	0.411851	0.015952	-0.532866	1.81157	1.67778	1.30725	2.26474	chr1:16152774-16152834:+	not annotated	not annotated	not annotated
Damage96	chr1	16153766	16153827	+	1.55941	1.97126	-0.338119	0.411851	0.015952	-0.532866	1.81157	1.67778	1.30725	2.26474	chr1:16153767-16153827:+	not annotated	not annotated	not annotated
Damage97	chr1	16200481	16200542	+	1.55941	1.97126	-0.338119	0.411851	0.015952	-0.532866	1.81157	1.67778	1.30725	2.26474	chr1:16200482-16200542:+	not annotated	not annotated	not annotated
Damage98	chr1	16205985	16206046	+	1.55941	1.97126	-0.338119	0.411851	0.015952	-0.532866	1.81157	1.67778	1.30725	2.26474	chr1:16205986-16206046:+	not annotated	not annotated	not annotated
Damage99	chr1	16514151	16514212	+	1.55941	1.97126	-0.338119	0.411851	0.015952	-0.532866	1.81157	1.67778	1.30725	2.26474	chr1:16514152-16514212:+	not annotated	not annotated	not annotated
Damage100	chr1	16520543	16520604	+	1.55941	1.97126	-0.338119	0.411851	0.015952	-0.532866	1.81157	1.67778	1.30725	2.26474	chr1:16520544-16520604:+	AL137802.3	lncRNA	ENSG00000285853.1
Damage101	chr1	16520552	16520613	+	1.55941	1.97126	-0.338119	0.411851	0.015952	-0.532866	1.81157	1.67778	1.30725	2.26474	chr1:16520553-16520613:+	AL137802.3	lncRNA	ENSG00000285853.1
Damage102	chr1	16535241	16535308	+	1.55941	1.97126	-0.338119	0.411851	0.015952	-0.532866	1.81157	1.67778	1.30725	2.26474	chr1:16535242-16535308:+	not annotated	not annotated	not annotated
Damage103	chr1	16545904	16545965	+	1.55941	1.97126	-0.338119	0.411851	0.015952	-0.532866	1.81157	1.67778	1.30725	2.26474	chr1:16545905-16545965:+	not annotated	not annotated	not annotated
Damage104	chr1	16621127	16621188	+	1.55941	1.97126	-0.338119	0.411851	0.015952	-0.532866	1.81157	1.67778	1.30725	2.26474	chr1:16621128-16621188:+	not annotated	not annotated	not annotated
Damage105	chr1	16644050	16644111	+	2.86666	3.94252	-0.459748	1.07586	0.345512	-1.16998	1.81157	3.35555	3.92175	4.52948	chr1:16644051-16644111:+	not annotated	not annotated	not annotated
Damage106	chr1	17438231	17438292	+	1.55941	1.97126	-0.338119	0.411851	0.015952	-0.532866	1.81157	1.67778	1.30725	2.26474	chr1:17438232-17438292:+	not annotated	not annotated	not annotated
Damage107	chr1	19141465	19141526	+	1.55941	1.97126	-0.338119	0.411851	0.015952	-0.532866	1.81157	1.67778	1.30725	2.26474	chr1:19141466-19141526:+	not annotated	not annotated	not annotated
Damage108	chr1	19148066	19148127	+	2.46519	1.97126	0.322582	0.493932	0.0183533	0.589939	3.62313	1.67778	1.30725	2.26474	chr1:19148067-19148127:+	not annotated	not annotated	not annotated
Damage109	chr1	19173234	19173295	+	1.55941	1.97126	-0.338119	0.411851	0.015952	-0.532866	1.81157	1.67778	1.30725	2.26474	chr1:19173235-19173295:+	not annotated	not annotated	not annotated
Damage110	chr1	19210150	19210211	+	2.21303	1.97126	0.166907	0.241774	0.00857633	0.29379	1.81157	1.67778	2.6145	2.26474	chr1:19210151-19210211:+	not annotated	not annotated	not annotated
Damage111	chr1	19240313	19240374	+	1.55941	1.97126	-0.338119	0.411851	0.015952	-0.532866	1.81157	1.67778	1.30725	2.26474	chr1:19240314-19240374:+	EMC1-AS1	lncRNA	ENSG00000230424.1
Damage112	chr1	19305071	19305132	+	1.55941	1.97126	-0.338119	0.411851	0.015952	-0.532866	1.81157	1.67778	1.30725	2.26474	chr1:19305072-19305132:+	not annotated	not annotated	not annotated
Damage113	chr1	20654598	20654659	+	1.55941	1.97126	-0.338119	0.411851	0.015952	-0.532866	1.81157	1.67778	1.30725	2.26474	chr1:20654599-20654659:+	not annotated	not annotated	not annotated
Damage114	chr1	20656074	20656135	+	2.86666	1.97126	0.540252	0.895399	0.626644	1.04576	1.81157	1.67778	3.92175	2.26474	chr1:20656075-20656135:+	not annotated	not annotated	not annotated
Damage115	chr1	21176531	21176592	+	1.55941	1.97126	-0.338119	0.411851	0.015952	-0.532866	1.81157	1.67778	1.30725	2.26474	chr1:21176532-21176592:+	not annotated	not annotated	not annotated
Damage116	chr1	21176734	21176795	+	1.55941	1.97126	-0.338119	0.411851	0.015952	-0.532866	1.81157	1.67778	1.30725	2.26474	chr1:21176735-21176795:+	not annotated	not annotated	not annotated
Damage117	chr1	22092772	22092833	+	13.8854	8.43044	0.719884	5.45492	0.751687	5.50222	19.9272	10.0667	7.8435	6.79422	chr1:22092773-22092833:+	CDC42	protein_coding	ENSG00000070831.17
Damage118	chr1	23795953	23796014	+	1.55941	1.97126	-0.338119	0.411851	0.015952	-0.532866	1.81157	1.67778	1.30725	2.26474	chr1:23795954-23796014:+	not annotated	not annotated	not annotated
Damage119	chr1	23977592	23977653	+	1.55941	1.97126	-0.338119	0.411851	0.015952	-0.532866	1.81157	1.67778	1.30725	2.26474	chr1:23977593-23977653:+	not annotated	not annotated	not annotated
Damage120	chr1	24671524	24671585	+	14.0347	3.64904	1.94341	10.3856	0.881075	10.5659	16.3041	5.03333	11.7652	2.26474	chr1:24671525-24671585:+	SRRM1	protein_coding	ENSG00000133226.17
Damage121	chr1	25156982	25157043	+	1.55941	1.97126	-0.338119	0.411851	0.015952	-0.532866	1.81157	1.67778	1.30725	2.26474	chr1:25156983-25157043:+	not annotated	not annotated	not annotated
Damage122	chr1	25157053	25157114	+	1.55941	1.97126	-0.338119	0.411851	0.015952	-0.532866	1.81157	1.67778	1.30725	2.26474	chr1:25157054-25157114:+	not annotated	not annotated	not annotated
Damage123	chr1	25244744	25244805	+	1.55941	1.97126	-0.338119	0.411851	0.015952	-0.532866	1.81157	1.67778	1.30725	2.26474	chr1:25244745-25244805:+	not annotated	not annotated	not annotated
Damage124	chr1	25816737	25816798	+	19.3665	6.75267	1.52004	12.6139	0.890623	12.7051	21.7388	6.71111	16.9942	6.79422	chr1:25816738-25816798:+	SELENON	protein_coding	ENSG00000162430.17
Damage125	chr1	25900726	25900787	+	1.55941	1.97126	-0.338119	0.411851	0.015952	-0.532866	1.81157	1.67778	1.30725	2.26474	chr1:25900727-25900787:+	not annotated	not annotated	not annotated
Damage126	chr1	26696322	26696383	+	22.9897	3.64904	2.6554	19.3406	0.939966	19.5221	28.9851	5.03333	16.9942	2.26474	chr1:26696323-26696383:+	ARID1A	protein_coding	ENSG00000117713.20
Damage127	chr1	26863117	26863178	+	42.0012	17.9933	1.22297	24.0079	0.880332	24.039	43.4776	20.1333	40.5247	15.8532	chr1:26863118-26863178:+	SFN	protein_coding	ENSG00000175793.12
Damage128	chr1	26864205	26864266	+	102.725	36.0696	1.50993	66.6555	0.950658	66.6726	132.244	26.8444	73.206	45.2948	chr1:26864206-26864266:+	SFN	protein_coding	ENSG00000175793.12
Damage129	chr1	26994157	26994218	+	32.7476	6.45918	2.34196	26.2884	0.953116	26.3925	38.0429	8.38889	27.4522	4.52948	chr1:26994158-26994218:+	TRNP1	protein_coding	ENSG00000253368.4
Damage130	chr1	27325227	27325288	+	23.8954	3.94252	2.59955	19.9529	0.941967	20.1215	30.7966	3.35555	16.9942	4.52948	chr1:27325228-27325288:+	TMEM222	protein_coding	ENSG00000186501.14
Damage131	chr1	27350437	27350498	+	26.9114	25.0394	0.104017	1.872	0.024757	1.87488	28.9851	25.1667	24.8377	24.9122	chr1:27350438-27350498:+	SYTL1	protein_coding	ENSG00000142765.18
Damage132	chr1	27550009	27550070	+	2.46519	1.97126	0.322582	0.493932	0.0183533	0.589939	3.62313	1.67778	1.30725	2.26474	chr1:27550010-27550070:+	not annotated	not annotated	not annotated
Damage133	chr1	27834368	27834429	+	10.2622	6.45918	0.667921	3.80305	0.726529	3.86125	12.681	8.38889	7.8435	4.52948	chr1:27834369-27834429:+	PPP1R8	protein_coding	ENSG00000117751.18
Damage134	chr1	27834462	27834523	+	3.11882	2.81015	0.150352	0.308668	0.011721	0.343339	3.62313	3.35555	2.6145	2.26474	chr1:27834463-27834523:+	PPP1R8	protein_coding	ENSG00000117751.18
Damage135	chr1	27834482	27834543	+	32.8504	37.9162	-0.206903	5.0658	0.0626072	-5.07002	43.4776	48.6555	22.2232	27.1769	chr1:27834483-27834543:+	PPP1R8	protein_coding	ENSG00000117751.18
Damage136	chr1	27916079	27916140	+	1.55941	1.97126	-0.338119	0.411851	0.015952	-0.532866	1.81157	1.67778	1.30725	2.26474	chr1:27916080-27916140:+	not annotated	not annotated	not annotated
Damage137	chr1	28236341	28236402	+	27.92	12.6249	1.14503	15.2951	0.858948	15.3379	36.2313	18.4555	19.6087	6.79422	chr1:28236342-28236402:+	ATP5IF1	protein_coding	ENSG00000130770.18
Damage138	chr1	28506014	28506075	+	30.5345	32.631	-0.0957996	2.09643	0.0255003	-2.09861	36.2313	33.5555	24.8377	31.7064	chr1:28506015-28506075:+	RCC1	protein_coding	ENSG00000180198.16
Damage139	chr1	28506180	28506243	+	96.0297	117.312	-0.288798	21.2823	0.087936	-21.2843	112.317	119.122	79.7422	115.502	chr1:28506181-28506243:+	RCC1	protein_coding	ENSG00000180198.16
Damage140	chr1	28506328	28506390	+	172.796	166.048	0.0574662	6.74761	0.0222413	6.74785	208.33	157.711	137.261	174.385	chr1:28506329-28506390:+	RCC1	protein_coding	ENSG00000180198.16
Damage141	chr1	28506731	28506793	+	57.2966	61.361	-0.0988708	4.06433	0.0276158	-4.06553	68.8395	57.0444	45.7537	65.6775	chr1:28506732-28506793:+	RCC1	protein_coding	ENSG00000180198.16
Damage142	chr1	28506847	28506909	+	64.085	63.5426	0.0122637	0.542451	0.00405946	0.542589	70.6511	70.4666	57.519	56.6185	chr1:28506848-28506909:+	RCC1	protein_coding	ENSG00000180198.16
Damage143	chr1	28507009	28507070	+	39.7417	58.2989	-0.552816	18.5572	0.756947	-18.5654	50.7238	48.6555	28.7595	67.9422	chr1:28507010-28507070:+	RCC1	protein_coding	ENSG00000180198.16
Damage144	chr1	28507211	28507272	+	49.9011	65.5554	-0.393644	15.6543	0.108005	-15.6593	57.9701	65.4333	41.832	65.6775	chr1:28507212-28507272:+	RCC1	protein_coding	ENSG00000180198.16
Damage145	chr1	28507333	28507394	+	91.7994	72.4769	0.340963	19.3225	0.0995426	19.3255	96.013	90.6	87.5857	54.3538	chr1:28507334-28507394:+	RCC1	protein_coding	ENSG00000180198.16
Damage146	chr1	28507429	28507490	+	487.113	1005.6	-1.04574	518.492	0.886907	-518.493	503.615	1041.9	470.61	969.309	chr1:28507430-28507490:+	RCC1	protein_coding	ENSG00000180198.16
Damage147	chr1	28507478	28507541	+	2203.66	7754.73	-1.81518	5551.07	0.97936	-5551.07	2824.23	7410.74	1583.08	8098.71	chr1:28507479-28507541:+	RCC1	protein_coding	ENSG00000180198.16
Damage148	chr1	28508526	28508587	+	36.6693	45.0455	-0.296809	8.37616	0.0867925	-8.38142	38.0429	40.2667	35.2957	49.8243	chr1:28508527-28508587:+	RCC1	protein_coding	ENSG00000180198.16
Damage149	chr1	28508590	28508651	+	88.1298	282.358	-1.67982	194.228	0.968782	-194.235	97.8246	347.3	78.435	217.415	chr1:28508591-28508651:+	RCC1	protein_coding	ENSG00000180198.16
Damage150	chr1	28508620	28508681	+	232.949	366.568	-0.654069	133.619	0.811664	-133.621	255.431	280.189	210.467	452.948	chr1:28508621-28508681:+	RCC1	protein_coding	ENSG00000180198.16
Damage151	chr1	28508669	28508732	+	2069.39	12209.1	-2.56068	10139.7	0.997027	-10139.7	2775.32	10902.2	1363.46	13516	chr1:28508670-28508732:+	RCC1	protein_coding	ENSG00000180198.16
Damage152	chr1	28508961	28509022	+	15.0898	23.907	-0.663865	8.81727	0.772899	-8.84223	14.4925	25.1667	15.687	22.6474	chr1:28508962-28509022:+	RCC1	protein_coding	ENSG00000180198.16
Damage153	chr1	28578720	28578781	+	1.55941	3.10363	-0.992958	1.54422	0.670097	-1.83592	1.81157	1.67778	1.30725	4.52948	chr1:28578721-28578781:+	not annotated	not annotated	not annotated
Damage154	chr1	28579731	28579792	+	1.55941	1.97126	-0.338119	0.411851	0.015952	-0.532866	1.81157	1.67778	1.30725	2.26474	chr1:28579732-28579792:+	not annotated	not annotated	not annotated
Damage155	chr1	28579769	28579830	+	2.46519	1.97126	0.322582	0.493932	0.0183533	0.589939	3.62313	1.67778	1.30725	2.26474	chr1:28579770-28579830:+	not annotated	not annotated	not annotated
Damage156	chr1	28580348	28580409	+	1.55941	1.97126	-0.338119	0.411851	0.015952	-0.532866	1.81157	1.67778	1.30725	2.26474	chr1:28580349-28580409:+	not annotated	not annotated	not annotated
Damage157	chr1	28580888	28580949	+	1.55941	1.97126	-0.338119	0.411851	0.015952	-0.532866	1.81157	1.67778	1.30725	2.26474	chr1:28580889-28580949:+	not annotated	not annotated	not annotated
Damage158	chr1	28580929	28580990	+	2.21303	1.97126	0.166907	0.241774	0.00857633	0.29379	1.81157	1.67778	2.6145	2.26474	chr1:28580930-28580990:+	not annotated	not annotated	not annotated
Damage159	chr1	28581675	28581736	+	1.55941	1.97126	-0.338119	0.411851	0.015952	-0.532866	1.81157	1.67778	1.30725	2.26474	chr1:28581676-28581736:+	not annotated	not annotated	not annotated
[truncated: 8,586 more rows]
