# Supplementary material for: A dual role of RBM42 in modulating splicing and translation of CDKN1A/p21 during DNA damage response
Source: Nat Commun. 2023 Nov 22;14:7628. doi: 10.1038/s41467-023-43495-6 (PMC10665399; doi:10.1038/s41467-023-43495-6)
Supplement: Supplementary file 9 — Supplementay Data 7 [file 41467_2023_43495_MOESM9_ESM.xlsx]

## Sheet: Plasmids generated in this stud
Plasmids generated in this study
Plasmid	Vector backbone	Insert
pSpCas9(BB)-2A-GFP(PX458)-RBM42-gRNA 52	pSpCas9(BB)-2A-GFP(PX458) digested with BbsI	phosphorylated and annealed primers BamHI-Neo-F1, AgeI-Neo-R1 digested with AgeI, BamHI
p3xFlag-CMV10-RBM42-ΔRRM	p3xFlag-CMV10-RBM42	All-Round PCR with primers RBM42-F1366, RBM42-R1149.
p3xFlag-p21-WT	P3XFlag-CMV10 digested with EcoRI and BamHI	PCR product containing p21 coding sequence was amplified from cDNA using primers EcoRI-p21-F1, BamHI-p21-R495 and digested with EcoRI, BamHI
p3xFlag-p21-ΔSL	p3xFlag-p21-WT	All-Round PCR with primers p21-del41aa-F, p21-del41aa-R
pCDNA3.1-Hygro-6xmyc-CUGBP1	pCDNA3.1 Hygro-6xmyc digested with SalI and ApaI	PCR product containing CUGBP1 coding sequence was amplified from cDNA using primers SalI-CELF1-F1, ApaI-CELF1-R1612 and digested with SalI, ApaI
PLKO.1-TRC-RBM4 shRNA	pLKO.1-TRC cloning vector digested with EcoRI and AgeI	Annealed primers shRNA-RBM4-F2, shRNA-RBM4-R2
pEGFP-N1-RBM42-LHA	pEGFP-N1 cloning vector digested with NheI and AgeI	PCR product containing RBM42 coding sequence was amplified from cDNA using primers NheI-RBM42-LHA-F8122, AgeI-RBM42-LHA-R9122 and digested with NheI, AgeI
pBluescript-II-KS-(+)- RBM42-RHA	pBluescript-II-KS-(+)bcloning vector digested with XhoI and KpnI	PCR on genomic DNA extracted from HCT116 cells using primers XhoI-RBM42-RHA-F9123, KpnI-RBM42-RHA-R9840 and digested with XhoI, KpnI
pBluescript-II-KS-(+)- RBM42-LHA-RHA	pBluescript-II-KS-(+)-RBM42-RHA digested with SacII and BamHI	PCR product containing RBM42-LHA coding sequence was amplified from pEGFP-N1-RBM42-LHA using primers SacII-RBM42-LHA-F1, BamHI-RBM42-LHA-R1 and digested with SacII, BamHI.
pBluescript-II-KS-(+)- RBM42-LHA-Neo-RHA	pBluescript-II-KS-(+)- RBM42-LHA-RHA digested with XmaI and BamHI	PCR product containing Neomycin coding sequence was amplified from pcDNA3.1 using primers: BamHI-Neo-F1, AgeI-Neo-R1 and digested with AgeI, BamHI
pGEX-6P3-RBM42	pGEX-6P3 cloning vector digested with BamHl and Sall	PCR product containing RBM42 coding sequence was amplified from cDNA using primers: BamHI-RBM42-F1; Sall-RBM42-R1443 and digested with BamHl, Sall
pCDNA3.1-Hygro-6xmyc-RBM4	pCDNA3.1-Hygro-6xmyc digested with NotI and XhoI	PCR product containing RBM4 coding sequence was amplified from cDNA using primers: NotI-RBM4-F1 XhoI-RBM4-R1095 and digested with NotI, XhoI
pBluscript-II-KS(+)-RBM42-LHA-APEX2-neo-RHA	pBS-RBM42-LHA-GFP-neo-RHA digested with NotI and AgeI	PCR product containing APEX2 sequence was amplified using primers: XmaI- apex2-F1 NotI-APEX2-R1 primers and digested with NotI & XmaI
pSpCas9(BB)-2A-GFP(PX458)-RBM42-gRNA 52	pSpCas9(BB)-2A-GFP(PX458) digested with BbsI	phosphorylated and annealed primers BamHI-Neo-F1, AgeI-Neo-R1 digested with AgeI, BamHI
p3xFlag-CMV10-RBM42	p3xFlag-CMV10 digested with SalI and BamHI	PCR product containing RBM42 coding sequence from cDNA using primers: Sall-RBM42-F1, BamH1-RBM42-R1443 and digested with SalI and BamHI
p3xFlag-CMV10-RBM42-ΔRRM	p3xFlag-CMV10-RBM42	All-Round PCR with primers RBM42-F1366, RBM42-R1149.
p3xFlag-p21-WT	P3XFlag-CMV10 digested with EcoRI and BamHI	PCR product containing p21 coding sequence was amplified from cDNA using primers EcoRI-p21-F1,
		BamHI-p21-R495 and digested with EcoRI, BamHI
pcDNA3.1-CDKN1A-SR-ex2-3	pcDNA3.1(+) digested with BamHI and SbfI	PCR product encompassing exon 2 to exon 3 of CDKN1A gene was amplified from genomic DNA using primers: CDKN1A-SR-Ex2-F and CDKN1A-SR-Ex3-R and digested with NotI, NheI

## Sheet: Cloning primers 
Cloning primers
Primer	sequence
BamHI-Neo-F1	CGCGGATCCTGGAATGTGTGTCAGTTAGGGTGTGGAA
AgeI-Neo-R1	GGACAAACCACAACTAGAATGCAGTGAA
Sall-RBM42-F1	ATCGTCGACATGGCTGGGGCGGGGCCAGCCCCGGGACT
BamH1-RBM42-R1443	GTGGATCCCTATCTCAGGCCCAGCTTCTTCTTTTC
RBM42-F1366	AAGAGCATGTGGAAGGACCGGAATC
RBM42-R1149	GATCCGGAAGTCATCTGCATCCCACTC
EcoRI-p21-F1	ATAGAATTCGTCAGAACCGGCTGGGGATGTCCGTC
BamHI-p21-R495	GACGGATCCTTAGGGCTTCCTCTTGGAGAAGATC
p21-del41aa-F	ATCCAGGAGGCCCGTGAGCGATGGAAC
p21-del41aa-R	CGAATTCGCGGCCGCAAGCTTGTCATC
SalI-CELF1-F1	ATAGTCGACATGAACGGCACCCTGGACCACCCAGACCAAC
ApaI-CELF1-R1612	ATAGGGCCCTCAGTAGGGCTTGCTGTCATTCTTCGAACG
shRNA-RBM4-F2	CCGGCCTGTTCTTCTGTCCTTCAATCTCGAGATTGAAGGACAGAAGAACAGGTTTTTG
shRNA-RBM4-R2	AATTCAAAAACCTGTTCTTCTGTCCTTCAATCTCGAGACCATACTCCTCAAACTTGGC
NheI-RBM42-LHA-F8122	AGAGCTAGCCCAACTCAGAGGGCAGCATGAGAATGTCAG
AgeI-RBM42-LHA-R9122	ATGGTACCTGAGCTGGCTGGGCATGGCAGACTGGAGAAG
XhoI-RBM42-RHA-F9123	ATTACTCGAGTAGGGTCTGTGGCCAGGCACCCGCTCCCA
KpnI-RBM42-RHA-R9840	ATGGTACCTGAGCTGGCTGGGCATGGCAGACTGGAGAAG
SacII-RBM42-LHA-F1	ATCCGCGGGCCCAACTCAGAGGCAAGCATGAGAATGTC
BamHI-RBM42-LHA-R1	GCGGGATCCGCCTTAAGATACATTGATGAGTTTG
BamHI-Neo-F1	CGCGGATCCTGGAATGTGTGTCAGTTAGGGTGTGGAA
AgeI-Neo-R1	GGACAAACCACAACTAGAATGCAGTGAA
BamHI-RBM42-F1	TAGGATCCATGGCTGGGGCGGGGCCAGCCCCGGGAC
Sall-RBM42-R1443	AATGTCGACCTATCTCAGGCCCAGCTTCTTC
NotI-RBM4-F1	GTGCGGCCGCAATGGTGAAGCTGTTCATCGGAAACCTGC
XhoI-RBM4-R1095	GCTCTCGAGTTAAAAGGCTGAGTACCGCGCCCGATCGG
XmaI-APEX2-F1	ATCCCGGGAGGAGGTGGAGCTCAGGAGGTGGTGGATCTGATCTGGAAAGTCTTACCCAACTGTGAGTG
NotI-APEX2-R1	ATTGCGGCCGCTTAGGCATCAGCAAACCCAAGCTCGGAAAG
CDKN1A-SR-Ex2-F	ATTGCTAGCCATGTCAGAACCGGCTGGGGATGT
CDKN1A-SR-Ex3-R	AGATGCGGCCGCATTGAGCACCTGCTGTATATTCAG

## Sheet: commercial  plasmids 
Plasmids	Source	Identifier
pSpCas9(BB)-2A-GFP(PX458)	Addgene	#48138
pSpgRNA	Addgene	#47108
pLKO.1 - TRC cloning vector	Addgene	#10878
pcDNA3.1(+)	Invitrogen	V79020
pBS-II-KS(+)	Stratagene	212207
pCDNA3-APEX2-NES	Addgene	#49386
pGEX-6P3	GE Healthcare Life Sciences	27-4500-01
pEGFP-N1	Addgene	6085-1
