# Supplementary material for: A dual role of RBM42 in modulating splicing and translation of CDKN1A/p21 during DNA damage response
Source: Nat Commun. 2023 Nov 22;14:7628. doi: 10.1038/s41467-023-43495-6 (PMC10665399; doi:10.1038/s41467-023-43495-6)
Supplement: Supplementary file 10 — Supplementary Data 8 [file 41467_2023_43495_MOESM10_ESM.xlsx]

## Sheet: RT-PCR primers
RT-qPCR Primers
Primer	Sequence
CDKN1A-Fwd	CTTGTGGAGCCGGAGCT
CDKN1A -SRev	TGGTGTCTCGGTGACAAAGT
CDKN1A -URev	TTTCCCAAGGATGTCGT
CDKN1A -FFwd	ATGGACTACAAAGACCATGACGGTG
CDKN1A -TFwd	AGCTGAGCCGCGACTGTGAT
CDKN1A -TRev	CAGTGGTGTCTCGGTGACAA
Rpp21-nR1	TACCAGGTGAGTCTGCGACA
Rpp21-nR1	TACCAGGTGAGTCTGCGACA
RPP21-RT-351-F	GCTCGGGAGCCAAGCAGATT
RPP21-RT-453-R	GGAACCCTGAGTCTGCATTT
RAD21-qRT-PCR-S-F	AAGCCCATGTGTTCGAGTGT
RAD21-qRT-PCR-S-R	TCCTGATGTCCGTAATGCCA
RAD21-qRT-PCR-US-F	ACGAAATGCAGGTTTTGGAA
RAD21-qRT-PCR-US-R	TCCTGATGTCCGTAATGCCA
CDC6-qRT-PCR-S-F	AAGCCGGATTCTGCAAGAC
CDC6-qRT-PCR-S-R	TAGCTGGGAATACAGCCTGG
CDC6-qRT-PCR-US-F	TGAGGCCAAAATAACTCCCA
CDC6-qRT-PCR-US-R	TAGCTGGGAATACAGCCTGG
SLF1-qRT-PCR-S-F	AAGGAGAATTGCCCCTCTGTA
SLF1-qRT-PCR-S-R	AAGCTCTATGCAGGGCTGTTT
SLF1-qRT-PCR-US-F	TGGGGCCAGATCTCCTAGTT
SLF1-qRT-PCR-US-R	AAGCTCTATGCAGGGCTGTTT
POLI- qRT-PCR-S-F1	CGGTGACTGTGTCGGGTC
POLI- qRT-PCR-S-R1	TTATACATGGCTTCCCGCAT
POLI- qRT-PCR-US-F1	TTCTTGTGACTTTGAATGACATTTG
POLI- qRT-PCR-US-R1	TTATACATGGCTTCCCGCAT
RBMS1-qRT-PCR-S-F1	GCATCTCCTGTATCTGCCTACC
RBMS1-qRT-PCR-S-R1	GGTGCTGTAGAATATATGGTTGAGG
RBMS1-qRT-PCR-US-F1	TCAATATTTCTTTCAAAATCCTCCC
RBMS1-qRT-PCR-US-R1	GGTGCTGTAGAATATATGGTTGAGG
AGBL5-qRT-PCR-S-F1	CCCCTCCAGATACACTGTGG
AGBL5-qRT-PCR-S-R1	CTGACAGTACAATTCGGGGC
AGBL5-qRT-PCR-US-F1	GAGCCAAACTGGACTACCCC
AGBL5-qRT-PCR-US-R1	CTGACAGTACAATTCGGGGC
RNF167-qRT-PCR-S-F1	AGCTCGTTGTATCCAGCACC
RNF167-qRT-PCR-S-R1	AGGCAAATGGCACAGACATC
RNF167-qRT-PCR-US-F1	GAGGGGAAATTTTTGCAAGG
RNF167-qRT-PCR-US-R1	AGGCAAATGGCACAGACATC
CDKN1A -BS-A-F (ChIP)	AGCAGGCTGTGGCTCTGATT
CDKN1A -BS-A-R (ChIP)	CAAAATAGCCACCAGCCTCTTCT
CDKN1A -BS-B-F (ChIP)	CTGTCCTCCCCGAGGTCA
CDKN1A -BS-B-R (ChIP)	ACATCTCAGGCTGCTCAGAGTCT
18S-qRT-PCR-F	CATTGGAGGGCAAGTCTGG
18S-qRT-PCR-R	TCCCAAGATCCAACTACGAGC
GAPDH- qRT-PCR -F	CCAGGGCTGCTTTTAACTCT
GAPDH- qRT-PCR -R	GGTGCCATGGAATTTGCCAT
PUMA-qRT-PCR-S-F1	TGGCGGACGACCTCAACG
PUMA -qRT-PCR-S-R1	CCCTGGGTAAGGGCAGGAG
PUMA -qRT-PCR-US-F1	GGTGGTCCCCACTTAGCACA
PUMA -qRT-PCR-US-R1	GCAATCCTCTGCCACTCCC
MDM2-qRT-PCR-S-F1	TGATGAAAGCCTGGCTCTGT
MDM2-qRT-PCR-S-R1	CCTGAATGTTCACTTACACCAGC
MDM2-qRT-PCR-US-F1	GTTACTGTGTATCAGGCAGGGG
MDM2-qRT-PCR-US-R1	CATTGCATGAAGTGCATTTCC
GADD45-qRT-PCR-S-F1	TCAGCGCACGATCACTGTC
GADD45-qRT-PCR-S-R1	CCAGCAGGCACAACACCAC
GADD45-qRT-PCR-US-F1	CCGGGCAGTGGTTGAGGG
GADD45-qRT-PCR-US-R1	GGCCAGTGAGCGCAGAAGC
PCR Primers
Primer	Sequence
RBM42-LHA-F1622	GACGTGGTCCGCAAGAAGCAGAA
RBM42-RHA-R3737	TCTCAAGGCTCCCCGCCATTTCCAG
RBM42-LHA-F1622	GACGTGGTCCGCAAGAAGCAGAA
NotI-APEX2-R1	ATTGCGGCCGCTTAGGCATCAGCAAACCCAAGCTCGGAAAG
CMV-Fwd	TCACGGGGATTTCCAAGTCTCCAC
CDKN1A-R495	GACGGATCCTTAGGGCTTCCTCTTGGAGAAGATC
P21-RT-F1	ACCATGTGGACCTGTCACTGT
T7-F	TAATACGACTCACTATAGGG
BGH-R	TAGAAGGCACAGTCGAGG
Oligo d(T)-Anchor	GACCACGCGTATCGATGTCGACTTTTTTTTTTTTTTTTC
PCR Anchor RACE	GACCACGCGTATCGATGTCGAC

## Sheet: siRNAs
siRNAs	Sequence
RBM42 siRNA #21	CAUGCGUGAGAUGAAUGGGAAGUAU
RBM42 siRNA #22	CCCAUCAAGCUUCGCAAGAGCAUGU
CUGBP1 siRNA	Sigma Aldrich – Cat#EHU084691
