# Supplementary material for: A dual role of RBM42 in modulating splicing and translation of CDKN1A/p21 during DNA damage response
Source: Nat Commun. 2023 Nov 22;14:7628. doi: 10.1038/s41467-023-43495-6 (PMC10665399; doi:10.1038/s41467-023-43495-6)
Supplement: Supplementary file 11 — Supplementary Data 9 [file 41467_2023_43495_MOESM11_ESM.xlsx]

## Sheet: Antibodies
Antibodies	Source	Identifier
Goat monoclonal anti-RBM42 (WB 1:400)	Santa Cruz Bio	SC-248370
Rabbit monoclonal anti-RBM42 (WB 1:1000; IF1:300)	Abcam	Ab241504
Rabbit polyclonal anti-Histone H2A.X phospho Ser-139	Cell Signaling Technology	2577
(γH2AX) (WB 1:1000)
Mouse monoclonal anti-β-actin [AC-15] (WB 1:10,000)	Sigma-Aldrich	A5441
Mouse monoclonal anti-c-Myc [9E10] (WB 1:1000, ChIP 1µg)	Santa Cruz Bio	sc-40
Rabbit polyclonal anti-Histone H3 (WB 1:30,000)	Abcam	ab1791
Sheep anti-mouse IgG, HRP-linked (WB 1:10,000)	Amersham	NXA931
Goat Anti-Rabbit IgG (H+L) Peroxidase AffiniPure (WB 1:20,000)	Jackson ImmunoResearch	111–035-003
Donkey anti-rabbit Alexa Fluor®488 (IF 1:500)	Invitrogen	A21206
Goat anti-rabbit IgG (H&L) Alexa Fluor® 647 (IF 1:300)	Abcam	ab150079
Streptavidin (HRP) (WB 1:5000)	Abcam	ab7403
Anti p21 (WB 1:2000)	Abcam	Ab227443
Anti p53 DO-1 (WB 1:1000, ChIP 1µg)	Santa Cruz Bio	SC-126
Anti Flag (WB: 1:5000, ChIP 1 µg, IF 1:500)	Sigma	F7425
Anti RBM4 (WB 1:200)	Santa Cruz Bio	SC-373852

## Sheet: Bacterial and Virus Strains
Table 2. Bacterial and Virus Strains	Source	Identifier
DH5α Competent Cells	Thermo Scientific™	EC0112
BL21	Thermo Scientific™	C600003

## Sheet: Chemicals 
Chemicals	Source	Identifier
VP16	Sigma-Aldrich	E1383
Cycloheximide (CHX)	Sigma-Aldrich	C7698
Ethidium bromide (EtBr)	Hylabs	BP451
polyethylenimine (PEI)	Polysciences	343-6484
Hexadimethrine bromide (Polybrene)	Sigma-Aldrich	H9268
Puromycin	Invivogen	ant-pr
Biotin Phenol	Sigma-Aldrich	SML2135
Trypan-Blue	Biological industries	03-102-1B
WEE1 inhibitor MK1775	APExBio	A5755
OPP	Thermo Scientific™	C10459
Alexa Fluor™ 647 Azide	Invitrogen	A10277

## Sheet: Critical Commercial Assays
Critical Commercial Assays	Source	Identifier
WesternBright Quantom (ECL)	Advansta	K-12042
Lipofectamine RNAiMax	Invitrogen	13778
TRIzol Reagent	Invitrogen	15596026
qScript cDNA synthetsis kit	Quanta Bio	95047
Fast SYBR green master mix	Applied Biosystems	4385610
Streptavidin MagBeads	GenScript	L00424
Phusion® High-Fidelity DNA Polymerase	NEB	M0530
VECTASHIELD Antifade Mounting Medium with DAPI	Vector Labaratories	H-1200
Protein A MagBeads	GenScript	l002743
Protein G MagBeads	GenScript	L00274
Glutathione Beads	GE Healthcare	17-0756-01
Annexin V	BioVision	1006-200
CellTiter 96® AQueous One Solution Cell Proliferation Assay (MTS)	PROMEGA	G3580

## Sheet:  Softwares
Softwares	Source	Identifier
GraphPad Prism (v8.0)	GraphPad software lnc.	https://www.graphpad.com
ImageJ software (v1.8.0)	National Institutes of Health	https://imagej.nih.gov/ij/
