# Supplementary material for: A dual role of RBM42 in modulating splicing and translation of CDKN1A/p21 during DNA damage response
Source: Nat Commun. 2023 Nov 22;14:7628. doi: 10.1038/s41467-023-43495-6 (PMC10665399; doi:10.1038/s41467-023-43495-6)
Supplement: Supplementary file 13 — Source Data [file 41467_2023_43495_MOESM13_ESM.zip › raw_data_main_figures.xlsx]

## Sheet: Figure 2b
	Ctrl-siRNA			RBM42-siRNA#21			RBM42-siRNA#22
24	97.8	96.3	97.2	98.5	95.9	96.9	98.5	93.7	96.7
48	97	95.3	96.8	89.2	90.7	99.7	93.5	93.1	92.9
72	98.5	96.6	96.7	69.1	71.8	70.8	86	84.5	85.3
96	93.6	94.5	94.9	46.2	43.3	44.3	65.9	66.7	64.8

## Sheet: Figure 2c
		G1	S	G2/M
UT	Ctrl-siRNA	67.6251	15.016	17.3589
	RBM42-siRNA#21	58.3532	18.4964	23.1504
	RBM42-siRNA#22	64.3488	12.5828	23.0684
VP16	Ctrl-siRNA	9.04018	10.7143	80.2455
	RBM42-siRNA#21	14.3817	22.9839	62.6344
	RBM42-siRNA#22	10.073	20.7299	69.1971

## Sheet: Figure 2d
	Ctrl siRNA			RBM42 siRNA#21
UT	5.07	5.8	4.97	12.36	14.87	13.97
12	8.37	11.01	10.14	26.79	26.22	26.82
24	7.87	12.08	11.78	28.84	32.09	31.59

## Sheet: Figure 2e
	RBM42 siRNA#21			RBM42 siRNA#22
0	100	100	100	100	100	100
1.25	66.5775	84.809	78.8596	97.0684	99.2165	97.9959
2.5	56.4171	61.9923	58.8956	94.7883	95.055	95.0036
5	47.3262	46.4672	46.5785	75.0814	77.8916	77.1003
10	31.5508	32.3295	32.0033	59.7068	60.8183	60.2351
20	16.5775	18.9307	17.865	26.2215	30.8495	27.987

## Sheet: Figure 2f
	Control			RBM42 siRNA#21			RBM42 siRNA#22
0	100	100	100	100	100	100	100	100	100
0.3125	97.6148	94.1593	96.9866	96.8543	93.3333	95.0321	97.4115	93.6842	94.985
0.625	96.0749	94.8673	96.0126	98.4731	93.3333	94.9582	90.7946	94.5263	94.2356
1.25	89.0171	86.5487	88.254	65.0878	84.6667	74.6252	72.2768	82.3158	83.012
2.5	84.1716	82.6549	83.989	40.7784	60	65.5236	54.8898	66.9474	64.9952
5	54.722	60.531	58.6002	17.4231	24.6667	26.9533	18.3257	22.3158	21.2358
10	43.8526	45.1327	45.0236	15.3752	22.6667	23.1024	13.1894	14.3158	14.323

## Sheet: Figure 2g
	Ctrl siRNA			RBM42 siRNA#21
-	1	1	1	2.39592	2.93781	2.93781
+	3.49401	2.63133	2.63133	3.90454	6.78817	6.78817
-	1	1	1	3.00377	3.53071	4.67728
+	4.73318	2.96855	3.04122	8.08043	8.53449	10.6775

## Sheet: Figure 2h
	Ctrl siRNA			RBM42 siRNA#21			RBM42 siRNA#22
UT	1	1	1	4.9563	5.44917	5.03265	2.76933	1.5134	1.78251
1	1.29526	1.65181	1.5223	11.2777	12.1376	11.5623	4.86837	2.25111	2.65232
2	2.79962	2.63819	2.8562	6.59667	7.5276	6.99856	6.80678	3.44139	4.32505
4	6.14352	7.56729	7.03215	6.3232	6.77634	6.12357	8.90694	5.66328	5.99625
12	6.95909	7.14868	7.02326	9.2876	8.11231	8.63523	9.4823	4.04	4.10235
24	9.99446	7.13872	6.95623	7.20038	8.65573	7.03215	9.00477	6.48833	6.59625

## Sheet: Figure 3e
	Ctrl siRNA			RBM42 siRNA#21			RBM42 siRNA#22
0	1	1	1	4.93296	4.13684	4.43256	3.62471	5.78693	5.03265
1	1.25051	1.67608	1.56283	8.82814	5.81737	6.03216	8.13196	9.96654	9.35261
2	2.54564	2.24382	2.65232	10.2132	9.13647	9.54262	4.27804	5.57785	5.00215
4	5.03664	7.062	6.26548	14.0532	14.673	14.4956	4.33246	6.07411	5.02151

## Sheet: Figure 3f
	Ctrl-siRNA			RBM42-siRNA#21			RBM42-siRNA#22
UT	1	1	1	0.219244	0.0792869	0.267816	0.62774	0.690627	0.383087
12	0.877296	0.807373	1.16307	0.336561	0.294126	0.31816	0.695409	0.470186	0.710727
24	2.09717	1.24749	1.57744	1.29733	0.413267	0.586534	0.81128	0.970774	1.32448

## Sheet: Figure 3g
CDKN1A			GAPDH
2.90669	3.80663	1.87259	1.09763	0.94177	1.16977

[truncated: 22 more sheets: Figure 3i, Figure 4b, Figure 4d, Figure 5b, Figure 5c, Figure 5d, Figure 5e, Figure 6a, Figure 6b, Figure 6c, Figure 6d, Figure 6e, Figure 6f, Figure 7b, Figure 7c, Figure 7d, Figure 7e, Figure 8e, Figure 9a, Figure 9b …]
