# Supplementary material for: A dual role of RBM42 in modulating splicing and translation of CDKN1A/p21 during DNA damage response
Source: Nat Commun. 2023 Nov 22;14:7628. doi: 10.1038/s41467-023-43495-6 (PMC10665399; doi:10.1038/s41467-023-43495-6)
Supplement: Supplementary file 13 — Source Data [file 41467_2023_43495_MOESM13_ESM.zip › raw_data_SupplementaryInformation.xlsx]

## Sheet: Figure S2c
Ctrl-siRNA				RBM42-siRNA#21				RBM42-siRNA#22
1	1	1	1	0.462025	0.345972	0.450867	0.438202	0.588608	0.417062	0.583815	0.466292

## Sheet: Figure S2d
	RBM42			IgG
-	0.00371922	0.00343292	0.00428618	0.00367248	0.00313097	0.00313097
+	0.00228243	0.00494572	0.00533328	0.00182189	0.00411398	0.00382301
-	0.00296284	0.00682196	0.00850115	0.00552251	0.00536694	0.00618511
+	0.00413011	0.00357955	0.00756377	0.00355315	0.00275606	0.00428342

## Sheet: Figure S2e
	Ctrl siRNA			RBM42 siRNA#21			RBM42 siRNA#22
UT	1	1	1	2.14631	2.25114	1.9771	1.45486	1.35154	1.60731
12	4.09843	4.96454	4.40355	4.04446	3.73259	3.96973	4.11334	3.36421	4.86611
24	4.19386	4.32871	4.81399	4.49632	3.80933	4.11981	5.21587	4.4093	6.05335

## Sheet: Figure S2f
	Ctrl siRNA			RBM42 siRNA#21			RBM42 siRNA#22
UT	1	1	1	5.86738	2.63317	3.71704	1.14523	2.48447	2.06319
12	3.6383	2.43638	2.96525	5.73254	4.81302	4.34457	2.72322	5.78069	2.87414
24	5.04455	3.26877	3.71704	6.11654	6.2082	5.15001	2.27802	5.60189	3.92264

## Sheet: Figure S2g
	Ctrl siRNA			RBM42 siRNA#21			RBM42 siRNA#22
UT	1	1	1	2.08412	1.72546	3.99472	1.07042	1.68833	1.10549
12	4.19729	2.85426	2.21473	4.89303	3.02231	4.97069	3.14562	3.80533	3.34954
24	5.53808	3.95382	8.38923	5.01162	2.43692	7.58829	4.2254	6.4015	5.83171

## Sheet: Figure S2h
	Ctrl siRNA			RBM42 siRNA#21			RBM42 siRNA#22
UT	1	1	1	5.3698	0.429892	2.52107	3.43718	2.00906	1.64155
12	3.45296	1.61883	2.67293	4.03815	0.968748	2.36043	2.964	1.41124	1.94784
24	6.10757	2.11077	7.43258	4.44191	8.10442	10.396	5.3698	3.4445	3.78055

## Sheet: Figure S3d
	Ctrl-siRNA			RBM42-siRNA#21			RBM42-siRNA#22
UT	1	1	1	0.359461	0.51328	0.523564	0.628123	0.455992	0.639236
10M VP16	0.935549	0.857716	0.89513	0.394257	0.417586	0.40256	0.685275	0.5813	0.74766

## Sheet: Figure S3e
	Ctrl-siRNA			RBM42-siRNA#21			RBM42-siRNA#22
UT	1	1	1	0.7377	0.797237	0.813688	0.790389	0.66895	0.880599
10M VP16	1.02729	0.827589	1.17185	0.73803	0.68403	0.671318	0.710286	0.597541	0.796943

## Sheet: Figure S3f
	Ctrl-siRNA			RBM42-siRNA#21			RBM42-siRNA#22
UT	1	1	1	0.908389	0.978175	1.04639	0.80658	0.909416	1.20017
10M VP16	1.52693	1.67953	2.08748	0.877699	0.976806	1.17994	1.09036	1.23818	1.3154

## Sheet: Figure S3g
	Ctrl-siRNA			RBM42-siRNA#21			RBM42-siRNA#22
UT	1	1	1	0.595658	0.569281	0.578995	0.772327	0.668903	0.903716
10M VP16	1.71504	1.5075	1.92849	0.959366	0.824723	1.05815	1.35344	1.17112	1.42881

[truncated: 17 more sheets: Figure S3h, Figure S4a, Figure S4b, Figure S4c, Figure S4d, Figure S4e, Figure S4f, Figure S4g, Figure S5a, Figure S5b, Figure S5c, Figure S7a, Figure S7b, Figure S7c, Figure S7d, Figure S7e, Figure S8b]
